# Supplementary material for: Rapid incidence estimation from SARS-CoV-2 genomes reveals decreased case detection in Europe during summer 2020
Source: Nat Commun. 2021 Oct 14;12:6009. doi: 10.1038/s41467-021-26267-y (PMC8517019; doi:10.1038/s41467-021-26267-y)
Supplement: Supplementary file 4 — Source Data [file 41467_2021_26267_MOESM4_ESM.zip]

Archive with 10 entries (10 files):
- XML_BDSKY_Denmark_N.xml
- __MACOSX/._XML_BDSKY_Denmark_N.xml
- XML_BDSKY_Scotland_N.xml
- __MACOSX/._XML_BDSKY_Scotland_N.xml
- XML_BDSKY_Switzerland_N.xml
- __MACOSX/._XML_BDSKY_Switzerland_N.xml
- XML_BDSKY_Victoria_N.xml
- __MACOSX/._XML_BDSKY_Victoria_N.xml
- XML_EpiInfOnly_Scotland.xml
- __MACOSX/._XML_EpiInfOnly_Scotland.xml
