# Supplementary material for: Rapid incidence estimation from SARS-CoV-2 genomes reveals decreased case detection in Europe during summer 2020
Source: Nat Commun. 2021 Oct 14;12:6009. doi: 10.1038/s41467-021-26267-y (PMC8517019; doi:10.1038/s41467-021-26267-y)
Supplement: Supplementary file 4 — Source Data [file 41467_2021_26267_MOESM4_ESM.zip › XML_BDSKY_Denmark_N.xml]

<?xml version="1.0" encoding="UTF-8" standalone="no"?><beast beautitemplate='MultiTypeBirthDeathUncoloured' beautistatus='' namespace="beast.core:beast.evolution.alignment:beast.evolution.tree.coalescent:beast.core.util:beast.evolution.nuc:beast.evolution.operators:beast.evolution.sitemodel:beast.evolution.substitutionmodel:beast.evolution.likelihood" version="2.0">

<map name="Uniform" >beast.math.distributions.Uniform</map>
<map name="Exponential" >beast.math.distributions.Exponential</map>
<map name="LogNormal" >beast.math.distributions.LogNormalDistributionModel</map>
<map name="Normal" >beast.math.distributions.Normal</map>
<map name="Beta" >beast.math.distributions.Beta</map>
<map name="Gamma" >beast.math.distributions.Gamma</map>
<map name="LaplaceDistribution" >beast.math.distributions.LaplaceDistribution</map>
<map name="prior" >beast.math.distributions.Prior</map>
<map name="InverseGamma" >beast.math.distributions.InverseGamma</map>
<map name="OneOnX" >beast.math.distributions.OneOnX</map>


<data id="clusterB.1.160" name="alignment">
    <sequence id="seq_hCoV-19/Denmark/DCGC-2662/2020|EPI_ISL_617882|2020-08-17" spec="Sequence" taxon="hCoV-19/Denmark/DCGC-2662/2020|EPI_ISL_617882|2020-08-17" totalcount="4" value="N"/>
    <sequence id="seq_hCoV-19/Denmark/DCGC-3572/2020|EPI_ISL_616367|2020-08-31" spec="Sequence" taxon="hCoV-19/Denmark/DCGC-3572/2020|EPI_ISL_616367|2020-08-31" totalcount="4" value="N"/>
    <sequence id="seq_hCoV-19/Denmark/DCGC-3531/2020|EPI_ISL_616322|2020-08-31" spec="Sequence" taxon="hCoV-19/Denmark/DCGC-3531/2020|EPI_ISL_616322|2020-08-31" totalcount="4" value="N"/>
    <sequence id="seq_hCoV-19/Denmark/DCGC-3413/2020|EPI_ISL_616172|2020-08-31" spec="Sequence" taxon="hCoV-19/Denmark/DCGC-3413/2020|EPI_ISL_616172|2020-08-31" totalcount="4" value="N"/>
    <sequence id="seq_hCoV-19/Denmark/DCGC-3284/2020|EPI_ISL_616036|2020-08-31" spec="Sequence" taxon="hCoV-19/Denmark/DCGC-3284/2020|EPI_ISL_616036|2020-08-31" totalcount="4" value="N"/>
    <sequence id="seq_hCoV-19/Denmark/DCGC-3061/2020|EPI_ISL_616841|2020-08-31" spec="Sequence" taxon="hCoV-19/Denmark/DCGC-3061/2020|EPI_ISL_616841|2020-08-31" totalcount="4" value="N"/>
    <sequence id="seq_hCoV-19/Denmark/DCGC-3787/2020|EPI_ISL_622699|2020-08-31" spec="Sequence" taxon="hCoV-19/Denmark/DCGC-3787/2020|EPI_ISL_622699|2020-08-31" totalcount="4" value="N"/>
    <sequence id="seq_hCoV-19/Denmark/DCGC-5247/2020|EPI_ISL_615178|2020-09-07" spec="Sequence" taxon="hCoV-19/Denmark/DCGC-5247/2020|EPI_ISL_615178|2020-09-07" totalcount="4" value="N"/>
    <sequence id="seq_hCoV-19/Denmark/DCGC-4340/2020|EPI_ISL_615542|2020-09-07" spec="Sequence" taxon="hCoV-19/Denmark/DCGC-4340/2020|EPI_ISL_615542|2020-09-07" totalcount="4" value="N"/>
    <sequence id="seq_hCoV-19/Denmark/DCGC-4316/2020|EPI_ISL_615516|2020-09-07" spec="Sequence" taxon="hCoV-19/Denmark/DCGC-4316/2020|EPI_ISL_615516|2020-09-07" totalcount="4" value="N"/>
    <sequence id="seq_hCoV-19/Denmark/DCGC-4750/2020|EPI_ISL_622189|2020-09-14" spec="Sequence" taxon="hCoV-19/Denmark/DCGC-4750/2020|EPI_ISL_622189|2020-09-14" totalcount="4" value="N"/>
    <sequence id="seq_hCoV-19/Denmark/DCGC-4082/2020|EPI_ISL_622038|2020-09-14" spec="Sequence" taxon="hCoV-19/Denmark/DCGC-4082/2020|EPI_ISL_622038|2020-09-14" totalcount="4" value="N"/>
    <sequence id="seq_hCoV-19/Denmark/DCGC-5349/2020|EPI_ISL_615280|2020-09-14" spec="Sequence" taxon="hCoV-19/Denmark/DCGC-5349/2020|EPI_ISL_615280|2020-09-14" totalcount="4" value="N"/>
    <sequence id="seq_hCoV-19/Denmark/DCGC-4985/2020|EPI_ISL_621769|2020-09-14" spec="Sequence" taxon="hCoV-19/Denmark/DCGC-4985/2020|EPI_ISL_621769|2020-09-14" totalcount="4" value="N"/>
    <sequence id="seq_hCoV-19/Denmark/DCGC-4609/2020|EPI_ISL_621278|2020-09-21" spec="Sequence" taxon="hCoV-19/Denmark/DCGC-4609/2020|EPI_ISL_621278|2020-09-21" totalcount="4" value="N"/>
    <sequence id="seq_hCoV-19/Denmark/DCGC-6346/2020|EPI_ISL_622297|2020-09-21" spec="Sequence" taxon="hCoV-19/Denmark/DCGC-6346/2020|EPI_ISL_622297|2020-09-21" totalcount="4" value="N"/>
    <sequence id="seq_hCoV-19/Denmark/DCGC-4837/2020|EPI_ISL_621522|2020-09-21" spec="Sequence" taxon="hCoV-19/Denmark/DCGC-4837/2020|EPI_ISL_621522|2020-09-21" totalcount="4" value="N"/>
    <sequence id="seq_hCoV-19/Denmark/DCGC-4934/2020|EPI_ISL_621472|2020-09-21" spec="Sequence" taxon="hCoV-19/Denmark/DCGC-4934/2020|EPI_ISL_621472|2020-09-21" totalcount="4" value="N"/>
    <sequence id="seq_hCoV-19/Denmark/DCGC-4548/2020|EPI_ISL_621345|2020-09-21" spec="Sequence" taxon="hCoV-19/Denmark/DCGC-4548/2020|EPI_ISL_621345|2020-09-21" totalcount="4" value="N"/>
    <sequence id="seq_hCoV-19/Denmark/DCGC-4571/2020|EPI_ISL_621368|2020-09-21" spec="Sequence" taxon="hCoV-19/Denmark/DCGC-4571/2020|EPI_ISL_621368|2020-09-21" totalcount="4" value="N"/>
    <sequence id="seq_hCoV-19/Denmark/DCGC-4785/2020|EPI_ISL_621395|2020-09-21" spec="Sequence" taxon="hCoV-19/Denmark/DCGC-4785/2020|EPI_ISL_621395|2020-09-21" totalcount="4" value="N"/>
    <sequence id="seq_hCoV-19/Denmark/DCGC-4135/2020|EPI_ISL_621955|2020-09-21" spec="Sequence" taxon="hCoV-19/Denmark/DCGC-4135/2020|EPI_ISL_621955|2020-09-21" totalcount="4" value="N"/>
    <sequence id="seq_hCoV-19/Denmark/DCGC-5008/2020|EPI_ISL_621817|2020-09-21" spec="Sequence" taxon="hCoV-19/Denmark/DCGC-5008/2020|EPI_ISL_621817|2020-09-21" totalcount="4" value="N"/>
    <sequence id="seq_hCoV-19/Denmark/DCGC-5734/2020|EPI_ISL_621239|2020-09-28" spec="Sequence" taxon="hCoV-19/Denmark/DCGC-5734/2020|EPI_ISL_621239|2020-09-28" totalcount="4" value="N"/>
    <sequence id="seq_hCoV-19/Denmark/DCGC-6086/2020|EPI_ISL_620280|2020-10-05" spec="Sequence" taxon="hCoV-19/Denmark/DCGC-6086/2020|EPI_ISL_620280|2020-10-05" totalcount="4" value="N"/>
    <sequence id="seq_hCoV-19/Denmark/DCGC-6501/2020|EPI_ISL_620401|2020-10-05" spec="Sequence" taxon="hCoV-19/Denmark/DCGC-6501/2020|EPI_ISL_620401|2020-10-05" totalcount="4" value="N"/>
    <sequence id="seq_hCoV-19/Denmark/DCGC-7330/2020|EPI_ISL_619311|2020-10-12" spec="Sequence" taxon="hCoV-19/Denmark/DCGC-7330/2020|EPI_ISL_619311|2020-10-12" totalcount="4" value="N"/>
    <sequence id="seq_hCoV-19/Denmark/DCGC-7194/2020|EPI_ISL_619193|2020-10-12" spec="Sequence" taxon="hCoV-19/Denmark/DCGC-7194/2020|EPI_ISL_619193|2020-10-12" totalcount="4" value="N"/>
    <sequence id="seq_hCoV-19/Denmark/DCGC-46037/2020|EPI_ISL_1065547|2020-10-12" spec="Sequence" taxon="hCoV-19/Denmark/DCGC-46037/2020|EPI_ISL_1065547|2020-10-12" totalcount="4" value="N"/>
    <sequence id="seq_hCoV-19/Denmark/DCGC-6913/2020|EPI_ISL_619759|2020-10-12" spec="Sequence" taxon="hCoV-19/Denmark/DCGC-6913/2020|EPI_ISL_619759|2020-10-12" totalcount="4" value="N"/>
    <sequence id="seq_hCoV-19/Denmark/DCGC-6852/2020|EPI_ISL_619697|2020-10-12" spec="Sequence" taxon="hCoV-19/Denmark/DCGC-6852/2020|EPI_ISL_619697|2020-10-12" totalcount="4" value="N"/>
    <sequence id="seq_hCoV-19/Denmark/DCGC-6647/2020|EPI_ISL_619549|2020-10-12" spec="Sequence" taxon="hCoV-19/Denmark/DCGC-6647/2020|EPI_ISL_619549|2020-10-12" totalcount="4" value="N"/>
    <sequence id="seq_hCoV-19/Denmark/DCGC-16710/2020|EPI_ISL_714928|2020-10-19" spec="Sequence" taxon="hCoV-19/Denmark/DCGC-16710/2020|EPI_ISL_714928|2020-10-19" totalcount="4" value="N"/>
    <sequence id="seq_hCoV-19/Denmark/DCGC-7753/2020|EPI_ISL_618685|2020-10-19" spec="Sequence" taxon="hCoV-19/Denmark/DCGC-7753/2020|EPI_ISL_618685|2020-10-19" totalcount="4" value="N"/>
    <sequence id="seq_hCoV-19/Denmark/DCGC-11794/2020|EPI_ISL_671141|2020-10-26" spec="Sequence" taxon="hCoV-19/Denmark/DCGC-11794/2020|EPI_ISL_671141|2020-10-26" totalcount="4" value="N"/>
    <sequence id="seq_hCoV-19/Denmark/DCGC-11687/2020|EPI_ISL_671068|2020-10-26" spec="Sequence" taxon="hCoV-19/Denmark/DCGC-11687/2020|EPI_ISL_671068|2020-10-26" totalcount="4" value="N"/>
    <sequence id="seq_hCoV-19/Denmark/DCGC-11704/2020|EPI_ISL_671082|2020-10-26" spec="Sequence" taxon="hCoV-19/Denmark/DCGC-11704/2020|EPI_ISL_671082|2020-10-26" totalcount="4" value="N"/>
    <sequence id="seq_hCoV-19/Denmark/DCGC-11661/2020|EPI_ISL_671054|2020-10-26" spec="Sequence" taxon="hCoV-19/Denmark/DCGC-11661/2020|EPI_ISL_671054|2020-10-26" totalcount="4" value="N"/>
    <sequence id="seq_hCoV-19/Denmark/DCGC-8516/2020|EPI_ISL_625908|2020-10-26" spec="Sequence" taxon="hCoV-19/Denmark/DCGC-8516/2020|EPI_ISL_625908|2020-10-26" totalcount="4" value="N"/>
    <sequence id="seq_hCoV-19/Denmark/DCGC-8553/2020|EPI_ISL_625935|2020-10-26" spec="Sequence" taxon="hCoV-19/Denmark/DCGC-8553/2020|EPI_ISL_625935|2020-10-26" totalcount="4" value="N"/>
    <sequence id="seq_hCoV-19/Denmark/DCGC-8775/2020|EPI_ISL_626039|2020-10-26" spec="Sequence" taxon="hCoV-19/Denmark/DCGC-8775/2020|EPI_ISL_626039|2020-10-26" totalcount="4" value="N"/>
    <sequence id="seq_hCoV-19/Denmark/DCGC-10807/2020|EPI_ISL_670221|2020-11-02" spec="Sequence" taxon="hCoV-19/Denmark/DCGC-10807/2020|EPI_ISL_670221|2020-11-02" totalcount="4" value="N"/>
    <sequence id="seq_hCoV-19/Denmark/DCGC-10931/2020|EPI_ISL_670291|2020-11-02" spec="Sequence" taxon="hCoV-19/Denmark/DCGC-10931/2020|EPI_ISL_670291|2020-11-02" totalcount="4" value="N"/>
    <sequence id="seq_hCoV-19/Denmark/DCGC-10712/2020|EPI_ISL_670155|2020-11-02" spec="Sequence" taxon="hCoV-19/Denmark/DCGC-10712/2020|EPI_ISL_670155|2020-11-02" totalcount="4" value="N"/>
    <sequence id="seq_hCoV-19/Denmark/DCGC-10611/2020|EPI_ISL_670087|2020-11-02" spec="Sequence" taxon="hCoV-19/Denmark/DCGC-10611/2020|EPI_ISL_670087|2020-11-02" totalcount="4" value="N"/>
    <sequence id="seq_hCoV-19/Denmark/DCGC-11134/2020|EPI_ISL_670409|2020-11-02" spec="Sequence" taxon="hCoV-19/Denmark/DCGC-11134/2020|EPI_ISL_670409|2020-11-02" totalcount="4" value="N"/>
    <sequence id="seq_hCoV-19/Denmark/DCGC-11423/2020|EPI_ISL_670911|2020-11-02" spec="Sequence" taxon="hCoV-19/Denmark/DCGC-11423/2020|EPI_ISL_670911|2020-11-02" totalcount="4" value="N"/>
    <sequence id="seq_hCoV-19/Denmark/DCGC-11474/2020|EPI_ISL_670939|2020-11-02" spec="Sequence" taxon="hCoV-19/Denmark/DCGC-11474/2020|EPI_ISL_670939|2020-11-02" totalcount="4" value="N"/>
    <sequence id="seq_hCoV-19/Denmark/DCGC-11235/2020|EPI_ISL_670785|2020-11-02" spec="Sequence" taxon="hCoV-19/Denmark/DCGC-11235/2020|EPI_ISL_670785|2020-11-02" totalcount="4" value="N"/>
    <sequence id="seq_hCoV-19/Denmark/DCGC-10012/2020|EPI_ISL_668837|2020-11-09" spec="Sequence" taxon="hCoV-19/Denmark/DCGC-10012/2020|EPI_ISL_668837|2020-11-09" totalcount="4" value="N"/>
    <sequence id="seq_hCoV-19/Denmark/DCGC-9706/2020|EPI_ISL_669120|2020-11-09" spec="Sequence" taxon="hCoV-19/Denmark/DCGC-9706/2020|EPI_ISL_669120|2020-11-09" totalcount="4" value="N"/>
    <sequence id="seq_hCoV-19/Denmark/DCGC-9794/2020|EPI_ISL_669183|2020-11-09" spec="Sequence" taxon="hCoV-19/Denmark/DCGC-9794/2020|EPI_ISL_669183|2020-11-09" totalcount="4" value="N"/>
    <sequence id="seq_hCoV-19/Denmark/DCGC-9625/2020|EPI_ISL_669072|2020-11-09" spec="Sequence" taxon="hCoV-19/Denmark/DCGC-9625/2020|EPI_ISL_669072|2020-11-09" totalcount="4" value="N"/>
    <sequence id="seq_hCoV-19/Denmark/DCGC-9998/2020|EPI_ISL_669321|2020-11-09" spec="Sequence" taxon="hCoV-19/Denmark/DCGC-9998/2020|EPI_ISL_669321|2020-11-09" totalcount="4" value="N"/>
    <sequence id="seq_hCoV-19/Denmark/DCGC-16518/2020|EPI_ISL_714811|2020-11-16" spec="Sequence" taxon="hCoV-19/Denmark/DCGC-16518/2020|EPI_ISL_714811|2020-11-16" totalcount="4" value="N"/>
    <sequence id="seq_hCoV-19/Denmark/DCGC-16083/2020|EPI_ISL_714576|2020-11-16" spec="Sequence" taxon="hCoV-19/Denmark/DCGC-16083/2020|EPI_ISL_714576|2020-11-16" totalcount="4" value="N"/>
    <sequence id="seq_hCoV-19/Denmark/DCGC-16458/2020|EPI_ISL_714779|2020-11-16" spec="Sequence" taxon="hCoV-19/Denmark/DCGC-16458/2020|EPI_ISL_714779|2020-11-16" totalcount="4" value="N"/>
    <sequence id="seq_hCoV-19/Denmark/DCGC-12486/2020|EPI_ISL_682667|2020-11-16" spec="Sequence" taxon="hCoV-19/Denmark/DCGC-12486/2020|EPI_ISL_682667|2020-11-16" totalcount="4" value="N"/>
    <sequence id="seq_hCoV-19/Denmark/DCGC-12276/2020|EPI_ISL_682457|2020-11-16" spec="Sequence" taxon="hCoV-19/Denmark/DCGC-12276/2020|EPI_ISL_682457|2020-11-16" totalcount="4" value="N"/>
    <sequence id="seq_hCoV-19/Denmark/DCGC-12733/2020|EPI_ISL_682914|2020-11-16" spec="Sequence" taxon="hCoV-19/Denmark/DCGC-12733/2020|EPI_ISL_682914|2020-11-16" totalcount="4" value="N"/>
    <sequence id="seq_hCoV-19/Denmark/DCGC-15717/2020|EPI_ISL_713979|2020-11-23" spec="Sequence" taxon="hCoV-19/Denmark/DCGC-15717/2020|EPI_ISL_713979|2020-11-23" totalcount="4" value="N"/>
    <sequence id="seq_hCoV-19/Denmark/DCGC-22906/2020|EPI_ISL_794571|2020-11-30" spec="Sequence" taxon="hCoV-19/Denmark/DCGC-22906/2020|EPI_ISL_794571|2020-11-30" totalcount="4" value="N"/>
    <sequence id="seq_hCoV-19/Denmark/DCGC-22917/2020|EPI_ISL_794580|2020-11-30" spec="Sequence" taxon="hCoV-19/Denmark/DCGC-22917/2020|EPI_ISL_794580|2020-11-30" totalcount="4" value="N"/>
    <sequence id="seq_hCoV-19/Denmark/DCGC-20246/2020|EPI_ISL_748069|2020-11-30" spec="Sequence" taxon="hCoV-19/Denmark/DCGC-20246/2020|EPI_ISL_748069|2020-11-30" totalcount="4" value="N"/>
    <sequence id="seq_hCoV-19/Denmark/DCGC-20205/2020|EPI_ISL_748050|2020-11-30" spec="Sequence" taxon="hCoV-19/Denmark/DCGC-20205/2020|EPI_ISL_748050|2020-11-30" totalcount="4" value="N"/>
    <sequence id="seq_hCoV-19/Denmark/DCGC-14410/2020|EPI_ISL_711751|2020-11-30" spec="Sequence" taxon="hCoV-19/Denmark/DCGC-14410/2020|EPI_ISL_711751|2020-11-30" totalcount="4" value="N"/>
    <sequence id="seq_hCoV-19/Denmark/DCGC-13350/2020|EPI_ISL_712744|2020-11-30" spec="Sequence" taxon="hCoV-19/Denmark/DCGC-13350/2020|EPI_ISL_712744|2020-11-30" totalcount="4" value="N"/>
    <sequence id="seq_hCoV-19/Denmark/DCGC-18744/2020|EPI_ISL_750158|2020-12-07" spec="Sequence" taxon="hCoV-19/Denmark/DCGC-18744/2020|EPI_ISL_750158|2020-12-07" totalcount="4" value="N"/>
    <sequence id="seq_hCoV-19/Denmark/DCGC-19809/2020|EPI_ISL_747801|2020-12-07" spec="Sequence" taxon="hCoV-19/Denmark/DCGC-19809/2020|EPI_ISL_747801|2020-12-07" totalcount="4" value="N"/>
    <sequence id="seq_hCoV-19/Denmark/DCGC-19811/2020|EPI_ISL_747803|2020-12-07" spec="Sequence" taxon="hCoV-19/Denmark/DCGC-19811/2020|EPI_ISL_747803|2020-12-07" totalcount="4" value="N"/>
    <sequence id="seq_hCoV-19/Denmark/DCGC-19839/2020|EPI_ISL_747823|2020-12-07" spec="Sequence" taxon="hCoV-19/Denmark/DCGC-19839/2020|EPI_ISL_747823|2020-12-07" totalcount="4" value="N"/>
    <sequence id="seq_hCoV-19/Denmark/DCGC-20063/2020|EPI_ISL_747961|2020-12-07" spec="Sequence" taxon="hCoV-19/Denmark/DCGC-20063/2020|EPI_ISL_747961|2020-12-07" totalcount="4" value="N"/>
    <sequence id="seq_hCoV-19/Denmark/DCGC-18477/2020|EPI_ISL_749990|2020-12-07" spec="Sequence" taxon="hCoV-19/Denmark/DCGC-18477/2020|EPI_ISL_749990|2020-12-07" totalcount="4" value="N"/>
    <sequence id="seq_hCoV-19/Denmark/DCGC-36074/2020|EPI_ISL_927215|2020-12-07" spec="Sequence" taxon="hCoV-19/Denmark/DCGC-36074/2020|EPI_ISL_927215|2020-12-07" totalcount="4" value="N"/>
    <sequence id="seq_hCoV-19/Denmark/DCGC-19166/2020|EPI_ISL_748789|2020-12-07" spec="Sequence" taxon="hCoV-19/Denmark/DCGC-19166/2020|EPI_ISL_748789|2020-12-07" totalcount="4" value="N"/>
    <sequence id="seq_hCoV-19/Denmark/DCGC-19235/2020|EPI_ISL_748833|2020-12-07" spec="Sequence" taxon="hCoV-19/Denmark/DCGC-19235/2020|EPI_ISL_748833|2020-12-07" totalcount="4" value="N"/>
    <sequence id="seq_hCoV-19/Denmark/DCGC-17994/2020|EPI_ISL_749687|2020-12-14" spec="Sequence" taxon="hCoV-19/Denmark/DCGC-17994/2020|EPI_ISL_749687|2020-12-14" totalcount="4" value="N"/>
    <sequence id="seq_hCoV-19/Denmark/DCGC-16988/2020|EPI_ISL_750692|2020-12-14" spec="Sequence" taxon="hCoV-19/Denmark/DCGC-16988/2020|EPI_ISL_750692|2020-12-14" totalcount="4" value="N"/>
    <sequence id="seq_hCoV-19/Denmark/DCGC-17107/2020|EPI_ISL_750761|2020-12-14" spec="Sequence" taxon="hCoV-19/Denmark/DCGC-17107/2020|EPI_ISL_750761|2020-12-14" totalcount="4" value="N"/>
    <sequence id="seq_hCoV-19/Denmark/DCGC-18215/2020|EPI_ISL_749820|2020-12-14" spec="Sequence" taxon="hCoV-19/Denmark/DCGC-18215/2020|EPI_ISL_749820|2020-12-14" totalcount="4" value="N"/>
    <sequence id="seq_hCoV-19/Denmark/DCGC-22440/2020|EPI_ISL_757564|2020-12-14" spec="Sequence" taxon="hCoV-19/Denmark/DCGC-22440/2020|EPI_ISL_757564|2020-12-14" totalcount="4" value="N"/>
    <sequence id="seq_hCoV-19/Denmark/DCGC-45366/2020|EPI_ISL_1025744|2020-12-21" spec="Sequence" taxon="hCoV-19/Denmark/DCGC-45366/2020|EPI_ISL_1025744|2020-12-21" totalcount="4" value="N"/>
    <sequence id="seq_hCoV-19/Denmark/DCGC-27668/2020|EPI_ISL_815821|2020-12-21" spec="Sequence" taxon="hCoV-19/Denmark/DCGC-27668/2020|EPI_ISL_815821|2020-12-21" totalcount="4" value="N"/>
    <sequence id="seq_hCoV-19/Denmark/DCGC-27807/2020|EPI_ISL_815909|2020-12-21" spec="Sequence" taxon="hCoV-19/Denmark/DCGC-27807/2020|EPI_ISL_815909|2020-12-21" totalcount="4" value="N"/>
    <sequence id="seq_hCoV-19/Denmark/DCGC-47256/2020|EPI_ISL_1066785|2020-12-21" spec="Sequence" taxon="hCoV-19/Denmark/DCGC-47256/2020|EPI_ISL_1066785|2020-12-21" totalcount="4" value="N"/>
    <sequence id="seq_hCoV-19/Denmark/DCGC-21487/2020|EPI_ISL_758188|2020-12-21" spec="Sequence" taxon="hCoV-19/Denmark/DCGC-21487/2020|EPI_ISL_758188|2020-12-21" totalcount="4" value="N"/>
    <sequence id="seq_hCoV-19/Denmark/DCGC-21308/2020|EPI_ISL_759666|2020-12-21" spec="Sequence" taxon="hCoV-19/Denmark/DCGC-21308/2020|EPI_ISL_759666|2020-12-21" totalcount="4" value="N"/>
    <sequence id="seq_hCoV-19/Denmark/DCGC-29975/2020|EPI_ISL_844022|2020-12-28" spec="Sequence" taxon="hCoV-19/Denmark/DCGC-29975/2020|EPI_ISL_844022|2020-12-28" totalcount="4" value="N"/>
    <sequence id="seq_hCoV-19/Denmark/DCGC-27429/2020|EPI_ISL_815665|2020-12-28" spec="Sequence" taxon="hCoV-19/Denmark/DCGC-27429/2020|EPI_ISL_815665|2020-12-28" totalcount="4" value="N"/>
    <sequence id="seq_hCoV-19/Denmark/DCGC-27489/2020|EPI_ISL_815705|2020-12-28" spec="Sequence" taxon="hCoV-19/Denmark/DCGC-27489/2020|EPI_ISL_815705|2020-12-28" totalcount="4" value="N"/>
    <sequence id="seq_hCoV-19/Denmark/DCGC-45196/2020|EPI_ISL_1025574|2020-12-28" spec="Sequence" taxon="hCoV-19/Denmark/DCGC-45196/2020|EPI_ISL_1025574|2020-12-28" totalcount="4" value="N"/>
    <sequence id="seq_hCoV-19/Denmark/DCGC-27252/2020|EPI_ISL_818027|2020-12-28" spec="Sequence" taxon="hCoV-19/Denmark/DCGC-27252/2020|EPI_ISL_818027|2020-12-28" totalcount="4" value="N"/>
    <sequence id="seq_hCoV-19/Denmark/DCGC-29855/2020|EPI_ISL_843902|2020-12-28" spec="Sequence" taxon="hCoV-19/Denmark/DCGC-29855/2020|EPI_ISL_843902|2020-12-28" totalcount="4" value="N"/>
    <sequence id="seq_hCoV-19/Denmark/DCGC-45121/2020|EPI_ISL_1025499|2020-12-28" spec="Sequence" taxon="hCoV-19/Denmark/DCGC-45121/2020|EPI_ISL_1025499|2020-12-28" totalcount="4" value="N"/>
    <sequence id="seq_hCoV-19/Denmark/DCGC-23056/2020|EPI_ISL_793501|2020-12-28" spec="Sequence" taxon="hCoV-19/Denmark/DCGC-23056/2020|EPI_ISL_793501|2020-12-28" totalcount="4" value="N"/>
    <sequence id="seq_hCoV-19/Denmark/DCGC-47001/2020|EPI_ISL_1066512|2020-12-28" spec="Sequence" taxon="hCoV-19/Denmark/DCGC-47001/2020|EPI_ISL_1066512|2020-12-28" totalcount="4" value="N"/>
    <sequence id="seq_hCoV-19/Denmark/DCGC-24812/2020|EPI_ISL_795276|2020-12-28" spec="Sequence" taxon="hCoV-19/Denmark/DCGC-24812/2020|EPI_ISL_795276|2020-12-28" totalcount="4" value="N"/>
    <sequence id="seq_hCoV-19/Denmark/DCGC-26254/2021|EPI_ISL_819018|2021-01-04" spec="Sequence" taxon="hCoV-19/Denmark/DCGC-26254/2021|EPI_ISL_819018|2021-01-04" totalcount="4" value="N"/>
    <sequence id="seq_hCoV-19/Denmark/DCGC-39690/2021|EPI_ISL_971217|2021-01-04" spec="Sequence" taxon="hCoV-19/Denmark/DCGC-39690/2021|EPI_ISL_971217|2021-01-04" totalcount="4" value="N"/>
    <sequence id="seq_hCoV-19/Denmark/DCGC-28379/2021|EPI_ISL_845081|2021-01-04" spec="Sequence" taxon="hCoV-19/Denmark/DCGC-28379/2021|EPI_ISL_845081|2021-01-04" totalcount="4" value="N"/>
    <sequence id="seq_hCoV-19/Denmark/DCGC-25640/2021|EPI_ISL_818576|2021-01-04" spec="Sequence" taxon="hCoV-19/Denmark/DCGC-25640/2021|EPI_ISL_818576|2021-01-04" totalcount="4" value="N"/>
    <sequence id="seq_hCoV-19/Denmark/DCGC-26309/2021|EPI_ISL_818731|2021-01-04" spec="Sequence" taxon="hCoV-19/Denmark/DCGC-26309/2021|EPI_ISL_818731|2021-01-04" totalcount="4" value="N"/>
    <sequence id="seq_hCoV-19/Denmark/DCGC-26437/2021|EPI_ISL_817565|2021-01-04" spec="Sequence" taxon="hCoV-19/Denmark/DCGC-26437/2021|EPI_ISL_817565|2021-01-04" totalcount="4" value="N"/>
    <sequence id="seq_hCoV-19/Denmark/DCGC-32102/2021|EPI_ISL_856518|2021-01-04" spec="Sequence" taxon="hCoV-19/Denmark/DCGC-32102/2021|EPI_ISL_856518|2021-01-04" totalcount="4" value="N"/>
    <sequence id="seq_hCoV-19/Denmark/DCGC-32092/2021|EPI_ISL_856508|2021-01-04" spec="Sequence" taxon="hCoV-19/Denmark/DCGC-32092/2021|EPI_ISL_856508|2021-01-04" totalcount="4" value="N"/>
    <sequence id="seq_hCoV-19/Denmark/DCGC-26337/2021|EPI_ISL_818370|2021-01-04" spec="Sequence" taxon="hCoV-19/Denmark/DCGC-26337/2021|EPI_ISL_818370|2021-01-04" totalcount="4" value="N"/>
    <sequence id="seq_hCoV-19/Denmark/DCGC-29280/2021|EPI_ISL_843327|2021-01-04" spec="Sequence" taxon="hCoV-19/Denmark/DCGC-29280/2021|EPI_ISL_843327|2021-01-04" totalcount="4" value="N"/>
    <sequence id="seq_hCoV-19/Denmark/DCGC-33415/2021|EPI_ISL_870425|2021-01-11" spec="Sequence" taxon="hCoV-19/Denmark/DCGC-33415/2021|EPI_ISL_870425|2021-01-11" totalcount="4" value="N"/>
    <sequence id="seq_hCoV-19/Denmark/DCGC-44795/2021|EPI_ISL_1025173|2021-01-11" spec="Sequence" taxon="hCoV-19/Denmark/DCGC-44795/2021|EPI_ISL_1025173|2021-01-11" totalcount="4" value="N"/>
    <sequence id="seq_hCoV-19/Denmark/DCGC-33119/2021|EPI_ISL_870124|2021-01-11" spec="Sequence" taxon="hCoV-19/Denmark/DCGC-33119/2021|EPI_ISL_870124|2021-01-11" totalcount="4" value="N"/>
    <sequence id="seq_hCoV-19/Denmark/DCGC-36956/2021|EPI_ISL_928097|2021-01-11" spec="Sequence" taxon="hCoV-19/Denmark/DCGC-36956/2021|EPI_ISL_928097|2021-01-11" totalcount="4" value="N"/>
    <sequence id="seq_hCoV-19/Denmark/DCGC-28367/2021|EPI_ISL_844849|2021-01-11" spec="Sequence" taxon="hCoV-19/Denmark/DCGC-28367/2021|EPI_ISL_844849|2021-01-11" totalcount="4" value="N"/>
    <sequence id="seq_hCoV-19/Denmark/DCGC-31307/2021|EPI_ISL_855687|2021-01-11" spec="Sequence" taxon="hCoV-19/Denmark/DCGC-31307/2021|EPI_ISL_855687|2021-01-11" totalcount="4" value="N"/>
    <sequence id="seq_hCoV-19/Denmark/DCGC-35350/2021|EPI_ISL_926491|2021-01-11" spec="Sequence" taxon="hCoV-19/Denmark/DCGC-35350/2021|EPI_ISL_926491|2021-01-11" totalcount="4" value="N"/>
    <sequence id="seq_hCoV-19/Denmark/DCGC-30841/2021|EPI_ISL_847292|2021-01-11" spec="Sequence" taxon="hCoV-19/Denmark/DCGC-30841/2021|EPI_ISL_847292|2021-01-11" totalcount="4" value="N"/>
    <sequence id="seq_hCoV-19/Denmark/DCGC-30810/2021|EPI_ISL_847436|2021-01-11" spec="Sequence" taxon="hCoV-19/Denmark/DCGC-30810/2021|EPI_ISL_847436|2021-01-11" totalcount="4" value="N"/>
    <sequence id="seq_hCoV-19/Denmark/DCGC-31458/2021|EPI_ISL_855838|2021-01-11" spec="Sequence" taxon="hCoV-19/Denmark/DCGC-31458/2021|EPI_ISL_855838|2021-01-11" totalcount="4" value="N"/>
    <sequence id="seq_hCoV-19/Denmark/DCGC-32732/2021|EPI_ISL_869736|2021-01-11" spec="Sequence" taxon="hCoV-19/Denmark/DCGC-32732/2021|EPI_ISL_869736|2021-01-11" totalcount="4" value="N"/>
    <sequence id="seq_hCoV-19/Denmark/DCGC-33834/2021|EPI_ISL_870844|2021-01-11" spec="Sequence" taxon="hCoV-19/Denmark/DCGC-33834/2021|EPI_ISL_870844|2021-01-11" totalcount="4" value="N"/>
    <sequence id="seq_hCoV-19/Denmark/DCGC-32931/2021|EPI_ISL_869935|2021-01-11" spec="Sequence" taxon="hCoV-19/Denmark/DCGC-32931/2021|EPI_ISL_869935|2021-01-11" totalcount="4" value="N"/>
    <sequence id="seq_hCoV-19/Denmark/DCGC-35081/2021|EPI_ISL_926221|2021-01-11" spec="Sequence" taxon="hCoV-19/Denmark/DCGC-35081/2021|EPI_ISL_926221|2021-01-11" totalcount="4" value="N"/>
    <sequence id="seq_hCoV-19/Denmark/DCGC-32403/2021|EPI_ISL_869407|2021-01-18" spec="Sequence" taxon="hCoV-19/Denmark/DCGC-32403/2021|EPI_ISL_869407|2021-01-18" totalcount="4" value="N"/>
    <sequence id="seq_hCoV-19/Denmark/DCGC-36665/2021|EPI_ISL_927806|2021-01-18" spec="Sequence" taxon="hCoV-19/Denmark/DCGC-36665/2021|EPI_ISL_927806|2021-01-18" totalcount="4" value="N"/>
    <sequence id="seq_hCoV-19/Denmark/DCGC-36788/2021|EPI_ISL_927929|2021-01-18" spec="Sequence" taxon="hCoV-19/Denmark/DCGC-36788/2021|EPI_ISL_927929|2021-01-18" totalcount="4" value="N"/>
    <sequence id="seq_hCoV-19/Denmark/DCGC-35587/2021|EPI_ISL_926728|2021-01-18" spec="Sequence" taxon="hCoV-19/Denmark/DCGC-35587/2021|EPI_ISL_926728|2021-01-18" totalcount="4" value="N"/>
    <sequence id="seq_hCoV-19/Denmark/DCGC-38686/2021|EPI_ISL_929828|2021-01-18" spec="Sequence" taxon="hCoV-19/Denmark/DCGC-38686/2021|EPI_ISL_929828|2021-01-18" totalcount="4" value="N"/>
    <sequence id="seq_hCoV-19/Denmark/DCGC-37611/2021|EPI_ISL_928752|2021-01-18" spec="Sequence" taxon="hCoV-19/Denmark/DCGC-37611/2021|EPI_ISL_928752|2021-01-18" totalcount="4" value="N"/>
    <sequence id="seq_hCoV-19/Denmark/DCGC-36732/2021|EPI_ISL_927873|2021-01-25" spec="Sequence" taxon="hCoV-19/Denmark/DCGC-36732/2021|EPI_ISL_927873|2021-01-25" totalcount="4" value="N"/>
    <sequence id="seq_hCoV-19/Denmark/DCGC-36261/2021|EPI_ISL_927402|2021-01-25" spec="Sequence" taxon="hCoV-19/Denmark/DCGC-36261/2021|EPI_ISL_927402|2021-01-25" totalcount="4" value="N"/>
    <sequence id="seq_hCoV-19/Denmark/DCGC-37785/2021|EPI_ISL_928926|2021-01-25" spec="Sequence" taxon="hCoV-19/Denmark/DCGC-37785/2021|EPI_ISL_928926|2021-01-25" totalcount="4" value="N"/>
    <sequence id="seq_hCoV-19/Denmark/DCGC-39859/2021|EPI_ISL_971536|2021-01-25" spec="Sequence" taxon="hCoV-19/Denmark/DCGC-39859/2021|EPI_ISL_971536|2021-01-25" totalcount="4" value="N"/>
    <sequence id="seq_hCoV-19/Denmark/DCGC-40257/2021|EPI_ISL_971934|2021-02-01" spec="Sequence" taxon="hCoV-19/Denmark/DCGC-40257/2021|EPI_ISL_971934|2021-02-01" totalcount="4" value="N"/>
    <sequence id="seq_hCoV-19/Denmark/DCGC-44494/2021|EPI_ISL_1024872|2021-02-01" spec="Sequence" taxon="hCoV-19/Denmark/DCGC-44494/2021|EPI_ISL_1024872|2021-02-01" totalcount="4" value="N"/>
    <sequence id="seq_hCoV-19/Denmark/DCGC-50172/2021|EPI_ISL_1126563|2021-02-15" spec="Sequence" taxon="hCoV-19/Denmark/DCGC-50172/2021|EPI_ISL_1126563|2021-02-15" totalcount="4" value="N"/>
</data>

<data id="clusterB.1.177.24" name="alignment">
    <sequence id="seq_hCoV-19/Denmark/DCGC-3579/2020|EPI_ISL_615907|2020-08-31" spec="Sequence" taxon="hCoV-19/Denmark/DCGC-3579/2020|EPI_ISL_615907|2020-08-31" totalcount="4" value="N"/>
    <sequence id="seq_hCoV-19/Denmark/DCGC-4245/2020|EPI_ISL_622138|2020-09-14" spec="Sequence" taxon="hCoV-19/Denmark/DCGC-4245/2020|EPI_ISL_622138|2020-09-14" totalcount="4" value="N"/>
    <sequence id="seq_hCoV-19/Denmark/DCGC-5346/2020|EPI_ISL_615277|2020-09-14" spec="Sequence" taxon="hCoV-19/Denmark/DCGC-5346/2020|EPI_ISL_615277|2020-09-14" totalcount="4" value="N"/>
    <sequence id="seq_hCoV-19/Denmark/DCGC-4628/2020|EPI_ISL_621297|2020-09-21" spec="Sequence" taxon="hCoV-19/Denmark/DCGC-4628/2020|EPI_ISL_621297|2020-09-21" totalcount="4" value="N"/>
    <sequence id="seq_hCoV-19/Denmark/DCGC-4841/2020|EPI_ISL_621526|2020-09-21" spec="Sequence" taxon="hCoV-19/Denmark/DCGC-4841/2020|EPI_ISL_621526|2020-09-21" totalcount="4" value="N"/>
    <sequence id="seq_hCoV-19/Denmark/DCGC-4876/2020|EPI_ISL_621562|2020-09-21" spec="Sequence" taxon="hCoV-19/Denmark/DCGC-4876/2020|EPI_ISL_621562|2020-09-21" totalcount="4" value="N"/>
    <sequence id="seq_hCoV-19/Denmark/DCGC-4781/2020|EPI_ISL_621391|2020-09-21" spec="Sequence" taxon="hCoV-19/Denmark/DCGC-4781/2020|EPI_ISL_621391|2020-09-21" totalcount="4" value="N"/>
    <sequence id="seq_hCoV-19/Denmark/DCGC-5739/2020|EPI_ISL_621244|2020-09-28" spec="Sequence" taxon="hCoV-19/Denmark/DCGC-5739/2020|EPI_ISL_621244|2020-09-28" totalcount="4" value="N"/>
    <sequence id="seq_hCoV-19/Denmark/DCGC-5525/2020|EPI_ISL_620850|2020-09-28" spec="Sequence" taxon="hCoV-19/Denmark/DCGC-5525/2020|EPI_ISL_620850|2020-09-28" totalcount="4" value="N"/>
    <sequence id="seq_hCoV-19/Denmark/DCGC-6081/2020|EPI_ISL_620275|2020-10-05" spec="Sequence" taxon="hCoV-19/Denmark/DCGC-6081/2020|EPI_ISL_620275|2020-10-05" totalcount="4" value="N"/>
    <sequence id="seq_hCoV-19/Denmark/DCGC-6514/2020|EPI_ISL_619414|2020-10-05" spec="Sequence" taxon="hCoV-19/Denmark/DCGC-6514/2020|EPI_ISL_619414|2020-10-05" totalcount="4" value="N"/>
    <sequence id="seq_hCoV-19/Denmark/DCGC-6454/2020|EPI_ISL_620354|2020-10-12" spec="Sequence" taxon="hCoV-19/Denmark/DCGC-6454/2020|EPI_ISL_620354|2020-10-12" totalcount="4" value="N"/>
    <sequence id="seq_hCoV-19/Denmark/DCGC-6589/2020|EPI_ISL_619637|2020-10-12" spec="Sequence" taxon="hCoV-19/Denmark/DCGC-6589/2020|EPI_ISL_619637|2020-10-12" totalcount="4" value="N"/>
    <sequence id="seq_hCoV-19/Denmark/DCGC-6637/2020|EPI_ISL_619539|2020-10-12" spec="Sequence" taxon="hCoV-19/Denmark/DCGC-6637/2020|EPI_ISL_619539|2020-10-12" totalcount="4" value="N"/>
    <sequence id="seq_hCoV-19/Denmark/DCGC-11697/2020|EPI_ISL_671076|2020-10-26" spec="Sequence" taxon="hCoV-19/Denmark/DCGC-11697/2020|EPI_ISL_671076|2020-10-26" totalcount="4" value="N"/>
    <sequence id="seq_hCoV-19/Denmark/DCGC-8171/2020|EPI_ISL_617248|2020-10-26" spec="Sequence" taxon="hCoV-19/Denmark/DCGC-8171/2020|EPI_ISL_617248|2020-10-26" totalcount="4" value="N"/>
    <sequence id="seq_hCoV-19/Denmark/DCGC-8753/2020|EPI_ISL_626051|2020-10-26" spec="Sequence" taxon="hCoV-19/Denmark/DCGC-8753/2020|EPI_ISL_626051|2020-10-26" totalcount="4" value="N"/>
    <sequence id="seq_hCoV-19/Denmark/DCGC-7957/2020|EPI_ISL_617106|2020-10-26" spec="Sequence" taxon="hCoV-19/Denmark/DCGC-7957/2020|EPI_ISL_617106|2020-10-26" totalcount="4" value="N"/>
    <sequence id="seq_hCoV-19/Denmark/DCGC-7972/2020|EPI_ISL_617119|2020-10-26" spec="Sequence" taxon="hCoV-19/Denmark/DCGC-7972/2020|EPI_ISL_617119|2020-10-26" totalcount="4" value="N"/>
    <sequence id="seq_hCoV-19/Denmark/DCGC-10928/2020|EPI_ISL_670288|2020-11-02" spec="Sequence" taxon="hCoV-19/Denmark/DCGC-10928/2020|EPI_ISL_670288|2020-11-02" totalcount="4" value="N"/>
    <sequence id="seq_hCoV-19/Denmark/DCGC-10945/2020|EPI_ISL_670302|2020-11-02" spec="Sequence" taxon="hCoV-19/Denmark/DCGC-10945/2020|EPI_ISL_670302|2020-11-02" totalcount="4" value="N"/>
    <sequence id="seq_hCoV-19/Denmark/DCGC-15529/2020|EPI_ISL_713872|2020-11-23" spec="Sequence" taxon="hCoV-19/Denmark/DCGC-15529/2020|EPI_ISL_713872|2020-11-23" totalcount="4" value="N"/>
    <sequence id="seq_hCoV-19/Denmark/DCGC-15839/2020|EPI_ISL_714053|2020-11-23" spec="Sequence" taxon="hCoV-19/Denmark/DCGC-15839/2020|EPI_ISL_714053|2020-11-23" totalcount="4" value="N"/>
    <sequence id="seq_hCoV-19/Denmark/DCGC-15585/2020|EPI_ISL_713909|2020-11-23" spec="Sequence" taxon="hCoV-19/Denmark/DCGC-15585/2020|EPI_ISL_713909|2020-11-23" totalcount="4" value="N"/>
    <sequence id="seq_hCoV-19/Denmark/DCGC-13142/2020|EPI_ISL_712612|2020-11-30" spec="Sequence" taxon="hCoV-19/Denmark/DCGC-13142/2020|EPI_ISL_712612|2020-11-30" totalcount="4" value="N"/>
    <sequence id="seq_hCoV-19/Denmark/DCGC-16946/2020|EPI_ISL_750659|2020-12-14" spec="Sequence" taxon="hCoV-19/Denmark/DCGC-16946/2020|EPI_ISL_750659|2020-12-14" totalcount="4" value="N"/>
    <sequence id="seq_hCoV-19/Denmark/DCGC-27621/2020|EPI_ISL_815786|2020-12-21" spec="Sequence" taxon="hCoV-19/Denmark/DCGC-27621/2020|EPI_ISL_815786|2020-12-21" totalcount="4" value="N"/>
    <sequence id="seq_hCoV-19/Denmark/DCGC-27342/2020|EPI_ISL_818076|2020-12-28" spec="Sequence" taxon="hCoV-19/Denmark/DCGC-27342/2020|EPI_ISL_818076|2020-12-28" totalcount="4" value="N"/>
    <sequence id="seq_hCoV-19/Denmark/DCGC-25706/2021|EPI_ISL_818965|2021-01-04" spec="Sequence" taxon="hCoV-19/Denmark/DCGC-25706/2021|EPI_ISL_818965|2021-01-04" totalcount="4" value="N"/>
    <sequence id="seq_hCoV-19/Denmark/DCGC-25860/2021|EPI_ISL_818894|2021-01-04" spec="Sequence" taxon="hCoV-19/Denmark/DCGC-25860/2021|EPI_ISL_818894|2021-01-04" totalcount="4" value="N"/>
    <sequence id="seq_hCoV-19/Denmark/DCGC-31828/2021|EPI_ISL_856244|2021-01-11" spec="Sequence" taxon="hCoV-19/Denmark/DCGC-31828/2021|EPI_ISL_856244|2021-01-11" totalcount="4" value="N"/>
    <sequence id="seq_hCoV-19/Denmark/DCGC-33084/2021|EPI_ISL_870089|2021-01-11" spec="Sequence" taxon="hCoV-19/Denmark/DCGC-33084/2021|EPI_ISL_870089|2021-01-11" totalcount="4" value="N"/>
    <sequence id="seq_hCoV-19/Denmark/DCGC-30781/2021|EPI_ISL_847017|2021-01-11" spec="Sequence" taxon="hCoV-19/Denmark/DCGC-30781/2021|EPI_ISL_847017|2021-01-11" totalcount="4" value="N"/>
    <sequence id="seq_hCoV-19/Denmark/DCGC-28203/2021|EPI_ISL_844860|2021-01-11" spec="Sequence" taxon="hCoV-19/Denmark/DCGC-28203/2021|EPI_ISL_844860|2021-01-11" totalcount="4" value="N"/>
    <sequence id="seq_hCoV-19/Denmark/DCGC-39868/2021|EPI_ISL_971545|2021-01-25" spec="Sequence" taxon="hCoV-19/Denmark/DCGC-39868/2021|EPI_ISL_971545|2021-01-25" totalcount="4" value="N"/>
</data>

<data id="clusterB.1.177.21" name="alignment">
    <sequence id="seq_hCoV-19/Denmark/DCGC-3020/2020|EPI_ISL_616798|2020-08-24" spec="Sequence" taxon="hCoV-19/Denmark/DCGC-3020/2020|EPI_ISL_616798|2020-08-24" totalcount="4" value="N"/>
    <sequence id="seq_hCoV-19/Denmark/DCGC-3530/2020|EPI_ISL_616321|2020-08-31" spec="Sequence" taxon="hCoV-19/Denmark/DCGC-3530/2020|EPI_ISL_616321|2020-08-31" totalcount="4" value="N"/>
    <sequence id="seq_hCoV-19/Denmark/DCGC-3446/2020|EPI_ISL_616208|2020-08-31" spec="Sequence" taxon="hCoV-19/Denmark/DCGC-3446/2020|EPI_ISL_616208|2020-08-31" totalcount="4" value="N"/>
    <sequence id="seq_hCoV-19/Denmark/DCGC-3415/2020|EPI_ISL_616174|2020-08-31" spec="Sequence" taxon="hCoV-19/Denmark/DCGC-3415/2020|EPI_ISL_616174|2020-08-31" totalcount="4" value="N"/>
    <sequence id="seq_hCoV-19/Denmark/DCGC-3340/2020|EPI_ISL_616094|2020-08-31" spec="Sequence" taxon="hCoV-19/Denmark/DCGC-3340/2020|EPI_ISL_616094|2020-08-31" totalcount="4" value="N"/>
    <sequence id="seq_hCoV-19/Denmark/DCGC-3178/2020|EPI_ISL_616000|2020-08-31" spec="Sequence" taxon="hCoV-19/Denmark/DCGC-3178/2020|EPI_ISL_616000|2020-08-31" totalcount="4" value="N"/>
    <sequence id="seq_hCoV-19/Denmark/DCGC-3097/2020|EPI_ISL_615913|2020-08-31" spec="Sequence" taxon="hCoV-19/Denmark/DCGC-3097/2020|EPI_ISL_615913|2020-08-31" totalcount="4" value="N"/>
    <sequence id="seq_hCoV-19/Denmark/DCGC-4307/2020|EPI_ISL_615744|2020-09-07" spec="Sequence" taxon="hCoV-19/Denmark/DCGC-4307/2020|EPI_ISL_615744|2020-09-07" totalcount="4" value="N"/>
    <sequence id="seq_hCoV-19/Denmark/DCGC-4213/2020|EPI_ISL_622106|2020-09-14" spec="Sequence" taxon="hCoV-19/Denmark/DCGC-4213/2020|EPI_ISL_622106|2020-09-14" totalcount="4" value="N"/>
    <sequence id="seq_hCoV-19/Denmark/DCGC-4050/2020|EPI_ISL_622006|2020-09-14" spec="Sequence" taxon="hCoV-19/Denmark/DCGC-4050/2020|EPI_ISL_622006|2020-09-14" totalcount="4" value="N"/>
    <sequence id="seq_hCoV-19/Denmark/DCGC-4059/2020|EPI_ISL_622015|2020-09-14" spec="Sequence" taxon="hCoV-19/Denmark/DCGC-4059/2020|EPI_ISL_622015|2020-09-14" totalcount="4" value="N"/>
    <sequence id="seq_hCoV-19/Denmark/DCGC-5366/2020|EPI_ISL_615297|2020-09-14" spec="Sequence" taxon="hCoV-19/Denmark/DCGC-5366/2020|EPI_ISL_615297|2020-09-14" totalcount="4" value="N"/>
    <sequence id="seq_hCoV-19/Denmark/DCGC-5434/2020|EPI_ISL_615366|2020-09-14" spec="Sequence" taxon="hCoV-19/Denmark/DCGC-5434/2020|EPI_ISL_615366|2020-09-14" totalcount="4" value="N"/>
    <sequence id="seq_hCoV-19/Denmark/DCGC-3950/2020|EPI_ISL_615861|2020-09-14" spec="Sequence" taxon="hCoV-19/Denmark/DCGC-3950/2020|EPI_ISL_615861|2020-09-14" totalcount="4" value="N"/>
    <sequence id="seq_hCoV-19/Denmark/DCGC-4993/2020|EPI_ISL_621770|2020-09-14" spec="Sequence" taxon="hCoV-19/Denmark/DCGC-4993/2020|EPI_ISL_621770|2020-09-14" totalcount="4" value="N"/>
    <sequence id="seq_hCoV-19/Denmark/DCGC-6380/2020|EPI_ISL_622280|2020-09-21" spec="Sequence" taxon="hCoV-19/Denmark/DCGC-6380/2020|EPI_ISL_622280|2020-09-21" totalcount="4" value="N"/>
    <sequence id="seq_hCoV-19/Denmark/DCGC-4843/2020|EPI_ISL_621528|2020-09-21" spec="Sequence" taxon="hCoV-19/Denmark/DCGC-4843/2020|EPI_ISL_621528|2020-09-21" totalcount="4" value="N"/>
    <sequence id="seq_hCoV-19/Denmark/DCGC-4967/2020|EPI_ISL_621505|2020-09-21" spec="Sequence" taxon="hCoV-19/Denmark/DCGC-4967/2020|EPI_ISL_621505|2020-09-21" totalcount="4" value="N"/>
    <sequence id="seq_hCoV-19/Denmark/DCGC-5658/2020|EPI_ISL_619945|2020-09-28" spec="Sequence" taxon="hCoV-19/Denmark/DCGC-5658/2020|EPI_ISL_619945|2020-09-28" totalcount="4" value="N"/>
    <sequence id="seq_hCoV-19/Denmark/DCGC-5663/2020|EPI_ISL_619950|2020-09-28" spec="Sequence" taxon="hCoV-19/Denmark/DCGC-5663/2020|EPI_ISL_619950|2020-09-28" totalcount="4" value="N"/>
    <sequence id="seq_hCoV-19/Denmark/DCGC-6001/2020|EPI_ISL_621110|2020-09-28" spec="Sequence" taxon="hCoV-19/Denmark/DCGC-6001/2020|EPI_ISL_621110|2020-09-28" totalcount="4" value="N"/>
    <sequence id="seq_hCoV-19/Denmark/DCGC-5843/2020|EPI_ISL_621030|2020-09-28" spec="Sequence" taxon="hCoV-19/Denmark/DCGC-5843/2020|EPI_ISL_621030|2020-09-28" totalcount="4" value="N"/>
    <sequence id="seq_hCoV-19/Denmark/DCGC-6055/2020|EPI_ISL_620249|2020-10-05" spec="Sequence" taxon="hCoV-19/Denmark/DCGC-6055/2020|EPI_ISL_620249|2020-10-05" totalcount="4" value="N"/>
    <sequence id="seq_hCoV-19/Denmark/DCGC-6088/2020|EPI_ISL_620282|2020-10-05" spec="Sequence" taxon="hCoV-19/Denmark/DCGC-6088/2020|EPI_ISL_620282|2020-10-05" totalcount="4" value="N"/>
    <sequence id="seq_hCoV-19/Denmark/DCGC-6419/2020|EPI_ISL_620319|2020-10-12" spec="Sequence" taxon="hCoV-19/Denmark/DCGC-6419/2020|EPI_ISL_620319|2020-10-12" totalcount="4" value="N"/>
    <sequence id="seq_hCoV-19/Denmark/DCGC-7301/2020|EPI_ISL_619293|2020-10-12" spec="Sequence" taxon="hCoV-19/Denmark/DCGC-7301/2020|EPI_ISL_619293|2020-10-12" totalcount="4" value="N"/>
    <sequence id="seq_hCoV-19/Denmark/DCGC-7534/2020|EPI_ISL_618425|2020-10-12" spec="Sequence" taxon="hCoV-19/Denmark/DCGC-7534/2020|EPI_ISL_618425|2020-10-12" totalcount="4" value="N"/>
    <sequence id="seq_hCoV-19/Denmark/DCGC-6822/2020|EPI_ISL_619519|2020-10-12" spec="Sequence" taxon="hCoV-19/Denmark/DCGC-6822/2020|EPI_ISL_619519|2020-10-12" totalcount="4" value="N"/>
    <sequence id="seq_hCoV-19/Denmark/DCGC-7815/2020|EPI_ISL_618794|2020-10-19" spec="Sequence" taxon="hCoV-19/Denmark/DCGC-7815/2020|EPI_ISL_618794|2020-10-19" totalcount="4" value="N"/>
    <sequence id="seq_hCoV-19/Denmark/DCGC-7819/2020|EPI_ISL_618795|2020-10-19" spec="Sequence" taxon="hCoV-19/Denmark/DCGC-7819/2020|EPI_ISL_618795|2020-10-19" totalcount="4" value="N"/>
    <sequence id="seq_hCoV-19/Denmark/DCGC-11732/2020|EPI_ISL_671101|2020-10-26" spec="Sequence" taxon="hCoV-19/Denmark/DCGC-11732/2020|EPI_ISL_671101|2020-10-26" totalcount="4" value="N"/>
    <sequence id="seq_hCoV-19/Denmark/DCGC-8622/2020|EPI_ISL_625986|2020-10-26" spec="Sequence" taxon="hCoV-19/Denmark/DCGC-8622/2020|EPI_ISL_625986|2020-10-26" totalcount="4" value="N"/>
    <sequence id="seq_hCoV-19/Denmark/DCGC-8366/2020|EPI_ISL_617345|2020-10-26" spec="Sequence" taxon="hCoV-19/Denmark/DCGC-8366/2020|EPI_ISL_617345|2020-10-26" totalcount="4" value="N"/>
    <sequence id="seq_hCoV-19/Denmark/DCGC-8647/2020|EPI_ISL_625732|2020-10-26" spec="Sequence" taxon="hCoV-19/Denmark/DCGC-8647/2020|EPI_ISL_625732|2020-10-26" totalcount="4" value="N"/>
    <sequence id="seq_hCoV-19/Denmark/DCGC-8844/2020|EPI_ISL_626114|2020-10-26" spec="Sequence" taxon="hCoV-19/Denmark/DCGC-8844/2020|EPI_ISL_626114|2020-10-26" totalcount="4" value="N"/>
    <sequence id="seq_hCoV-19/Denmark/DCGC-9006/2020|EPI_ISL_626171|2020-10-26" spec="Sequence" taxon="hCoV-19/Denmark/DCGC-9006/2020|EPI_ISL_626171|2020-10-26" totalcount="4" value="N"/>
    <sequence id="seq_hCoV-19/Denmark/DCGC-8755/2020|EPI_ISL_626062|2020-10-26" spec="Sequence" taxon="hCoV-19/Denmark/DCGC-8755/2020|EPI_ISL_626062|2020-10-26" totalcount="4" value="N"/>
    <sequence id="seq_hCoV-19/Denmark/DCGC-8415/2020|EPI_ISL_617931|2020-10-26" spec="Sequence" taxon="hCoV-19/Denmark/DCGC-8415/2020|EPI_ISL_617931|2020-10-26" totalcount="4" value="N"/>
    <sequence id="seq_hCoV-19/Denmark/DCGC-8693/2020|EPI_ISL_626030|2020-10-26" spec="Sequence" taxon="hCoV-19/Denmark/DCGC-8693/2020|EPI_ISL_626030|2020-10-26" totalcount="4" value="N"/>
    <sequence id="seq_hCoV-19/Denmark/DCGC-8781/2020|EPI_ISL_626045|2020-10-26" spec="Sequence" taxon="hCoV-19/Denmark/DCGC-8781/2020|EPI_ISL_626045|2020-10-26" totalcount="4" value="N"/>
    <sequence id="seq_hCoV-19/Denmark/DCGC-8085/2020|EPI_ISL_617166|2020-10-26" spec="Sequence" taxon="hCoV-19/Denmark/DCGC-8085/2020|EPI_ISL_617166|2020-10-26" totalcount="4" value="N"/>
    <sequence id="seq_hCoV-19/Denmark/DCGC-8039/2020|EPI_ISL_617125|2020-10-26" spec="Sequence" taxon="hCoV-19/Denmark/DCGC-8039/2020|EPI_ISL_617125|2020-10-26" totalcount="4" value="N"/>
    <sequence id="seq_hCoV-19/Denmark/DCGC-11580/2020|EPI_ISL_671004|2020-11-02" spec="Sequence" taxon="hCoV-19/Denmark/DCGC-11580/2020|EPI_ISL_671004|2020-11-02" totalcount="4" value="N"/>
    <sequence id="seq_hCoV-19/Denmark/DCGC-10641/2020|EPI_ISL_670109|2020-11-02" spec="Sequence" taxon="hCoV-19/Denmark/DCGC-10641/2020|EPI_ISL_670109|2020-11-02" totalcount="4" value="N"/>
    <sequence id="seq_hCoV-19/Denmark/DCGC-10647/2020|EPI_ISL_670112|2020-11-02" spec="Sequence" taxon="hCoV-19/Denmark/DCGC-10647/2020|EPI_ISL_670112|2020-11-02" totalcount="4" value="N"/>
    <sequence id="seq_hCoV-19/Denmark/DCGC-10656/2020|EPI_ISL_670119|2020-11-02" spec="Sequence" taxon="hCoV-19/Denmark/DCGC-10656/2020|EPI_ISL_670119|2020-11-02" totalcount="4" value="N"/>
    <sequence id="seq_hCoV-19/Denmark/DCGC-10658/2020|EPI_ISL_670120|2020-11-02" spec="Sequence" taxon="hCoV-19/Denmark/DCGC-10658/2020|EPI_ISL_670120|2020-11-02" totalcount="4" value="N"/>
    <sequence id="seq_hCoV-19/Denmark/DCGC-10684/2020|EPI_ISL_670136|2020-11-02" spec="Sequence" taxon="hCoV-19/Denmark/DCGC-10684/2020|EPI_ISL_670136|2020-11-02" totalcount="4" value="N"/>
    <sequence id="seq_hCoV-19/Denmark/DCGC-11147/2020|EPI_ISL_670417|2020-11-02" spec="Sequence" taxon="hCoV-19/Denmark/DCGC-11147/2020|EPI_ISL_670417|2020-11-02" totalcount="4" value="N"/>
    <sequence id="seq_hCoV-19/Denmark/DCGC-11105/2020|EPI_ISL_670394|2020-11-02" spec="Sequence" taxon="hCoV-19/Denmark/DCGC-11105/2020|EPI_ISL_670394|2020-11-02" totalcount="4" value="N"/>
    <sequence id="seq_hCoV-19/Denmark/DCGC-10432/2020|EPI_ISL_669966|2020-11-02" spec="Sequence" taxon="hCoV-19/Denmark/DCGC-10432/2020|EPI_ISL_669966|2020-11-02" totalcount="4" value="N"/>
    <sequence id="seq_hCoV-19/Denmark/DCGC-10453/2020|EPI_ISL_669983|2020-11-02" spec="Sequence" taxon="hCoV-19/Denmark/DCGC-10453/2020|EPI_ISL_669983|2020-11-02" totalcount="4" value="N"/>
    <sequence id="seq_hCoV-19/Denmark/DCGC-47879/2020|EPI_ISL_1067414|2020-11-09" spec="Sequence" taxon="hCoV-19/Denmark/DCGC-47879/2020|EPI_ISL_1067414|2020-11-09" totalcount="4" value="N"/>
    <sequence id="seq_hCoV-19/Denmark/DCGC-9848/2020|EPI_ISL_669225|2020-11-09" spec="Sequence" taxon="hCoV-19/Denmark/DCGC-9848/2020|EPI_ISL_669225|2020-11-09" totalcount="4" value="N"/>
    <sequence id="seq_hCoV-19/Denmark/DCGC-9914/2020|EPI_ISL_669269|2020-11-09" spec="Sequence" taxon="hCoV-19/Denmark/DCGC-9914/2020|EPI_ISL_669269|2020-11-09" totalcount="4" value="N"/>
    <sequence id="seq_hCoV-19/Denmark/DCGC-9645/2020|EPI_ISL_669084|2020-11-09" spec="Sequence" taxon="hCoV-19/Denmark/DCGC-9645/2020|EPI_ISL_669084|2020-11-09" totalcount="4" value="N"/>
    <sequence id="seq_hCoV-19/Denmark/DCGC-9993/2020|EPI_ISL_669317|2020-11-09" spec="Sequence" taxon="hCoV-19/Denmark/DCGC-9993/2020|EPI_ISL_669317|2020-11-09" totalcount="4" value="N"/>
    <sequence id="seq_hCoV-19/Denmark/DCGC-16501/2020|EPI_ISL_714803|2020-11-16" spec="Sequence" taxon="hCoV-19/Denmark/DCGC-16501/2020|EPI_ISL_714803|2020-11-16" totalcount="4" value="N"/>
    <sequence id="seq_hCoV-19/Denmark/DCGC-16546/2020|EPI_ISL_714829|2020-11-16" spec="Sequence" taxon="hCoV-19/Denmark/DCGC-16546/2020|EPI_ISL_714829|2020-11-16" totalcount="4" value="N"/>
    <sequence id="seq_hCoV-19/Denmark/DCGC-9355/2020|EPI_ISL_668925|2020-11-16" spec="Sequence" taxon="hCoV-19/Denmark/DCGC-9355/2020|EPI_ISL_668925|2020-11-16" totalcount="4" value="N"/>
    <sequence id="seq_hCoV-19/Denmark/DCGC-16372/2020|EPI_ISL_714730|2020-11-16" spec="Sequence" taxon="hCoV-19/Denmark/DCGC-16372/2020|EPI_ISL_714730|2020-11-16" totalcount="4" value="N"/>
    <sequence id="seq_hCoV-19/Denmark/DCGC-12721/2020|EPI_ISL_682902|2020-11-16" spec="Sequence" taxon="hCoV-19/Denmark/DCGC-12721/2020|EPI_ISL_682902|2020-11-16" totalcount="4" value="N"/>
    <sequence id="seq_hCoV-19/Denmark/DCGC-37489/2020|EPI_ISL_928630|2020-11-16" spec="Sequence" taxon="hCoV-19/Denmark/DCGC-37489/2020|EPI_ISL_928630|2020-11-16" totalcount="4" value="N"/>
    <sequence id="seq_hCoV-19/Denmark/DCGC-12634/2020|EPI_ISL_682815|2020-11-16" spec="Sequence" taxon="hCoV-19/Denmark/DCGC-12634/2020|EPI_ISL_682815|2020-11-16" totalcount="4" value="N"/>
    <sequence id="seq_hCoV-19/Denmark/DCGC-12549/2020|EPI_ISL_682730|2020-11-16" spec="Sequence" taxon="hCoV-19/Denmark/DCGC-12549/2020|EPI_ISL_682730|2020-11-16" totalcount="4" value="N"/>
    <sequence id="seq_hCoV-19/Denmark/DCGC-12555/2020|EPI_ISL_682736|2020-11-16" spec="Sequence" taxon="hCoV-19/Denmark/DCGC-12555/2020|EPI_ISL_682736|2020-11-16" totalcount="4" value="N"/>
    <sequence id="seq_hCoV-19/Denmark/DCGC-14914/2020|EPI_ISL_713515|2020-11-23" spec="Sequence" taxon="hCoV-19/Denmark/DCGC-14914/2020|EPI_ISL_713515|2020-11-23" totalcount="4" value="N"/>
    <sequence id="seq_hCoV-19/Denmark/DCGC-14947/2020|EPI_ISL_713539|2020-11-23" spec="Sequence" taxon="hCoV-19/Denmark/DCGC-14947/2020|EPI_ISL_713539|2020-11-23" totalcount="4" value="N"/>
    <sequence id="seq_hCoV-19/Denmark/DCGC-34773/2020|EPI_ISL_871784|2020-11-23" spec="Sequence" taxon="hCoV-19/Denmark/DCGC-34773/2020|EPI_ISL_871784|2020-11-23" totalcount="4" value="N"/>
    <sequence id="seq_hCoV-19/Denmark/DCGC-15270/2020|EPI_ISL_713734|2020-11-23" spec="Sequence" taxon="hCoV-19/Denmark/DCGC-15270/2020|EPI_ISL_713734|2020-11-23" totalcount="4" value="N"/>
    <sequence id="seq_hCoV-19/Denmark/DCGC-15274/2020|EPI_ISL_713737|2020-11-23" spec="Sequence" taxon="hCoV-19/Denmark/DCGC-15274/2020|EPI_ISL_713737|2020-11-23" totalcount="4" value="N"/>
    <sequence id="seq_hCoV-19/Denmark/DCGC-15464/2020|EPI_ISL_713839|2020-11-23" spec="Sequence" taxon="hCoV-19/Denmark/DCGC-15464/2020|EPI_ISL_713839|2020-11-23" totalcount="4" value="N"/>
    <sequence id="seq_hCoV-19/Denmark/DCGC-15475/2020|EPI_ISL_713844|2020-11-23" spec="Sequence" taxon="hCoV-19/Denmark/DCGC-15475/2020|EPI_ISL_713844|2020-11-23" totalcount="4" value="N"/>
    <sequence id="seq_hCoV-19/Denmark/DCGC-16006/2020|EPI_ISL_714530|2020-11-23" spec="Sequence" taxon="hCoV-19/Denmark/DCGC-16006/2020|EPI_ISL_714530|2020-11-23" totalcount="4" value="N"/>
    <sequence id="seq_hCoV-19/Denmark/DCGC-14882/2020|EPI_ISL_712044|2020-11-23" spec="Sequence" taxon="hCoV-19/Denmark/DCGC-14882/2020|EPI_ISL_712044|2020-11-23" totalcount="4" value="N"/>
    <sequence id="seq_hCoV-19/Denmark/DCGC-20307/2020|EPI_ISL_748105|2020-11-23" spec="Sequence" taxon="hCoV-19/Denmark/DCGC-20307/2020|EPI_ISL_748105|2020-11-23" totalcount="4" value="N"/>
    <sequence id="seq_hCoV-19/Denmark/DCGC-46291/2020|EPI_ISL_1065801|2020-11-23" spec="Sequence" taxon="hCoV-19/Denmark/DCGC-46291/2020|EPI_ISL_1065801|2020-11-23" totalcount="4" value="N"/>
    <sequence id="seq_hCoV-19/Denmark/DCGC-15895/2020|EPI_ISL_714090|2020-11-23" spec="Sequence" taxon="hCoV-19/Denmark/DCGC-15895/2020|EPI_ISL_714090|2020-11-23" totalcount="4" value="N"/>
    <sequence id="seq_hCoV-19/Denmark/DCGC-14692/2020|EPI_ISL_711913|2020-11-23" spec="Sequence" taxon="hCoV-19/Denmark/DCGC-14692/2020|EPI_ISL_711913|2020-11-23" totalcount="4" value="N"/>
    <sequence id="seq_hCoV-19/Denmark/DCGC-15610/2020|EPI_ISL_713920|2020-11-23" spec="Sequence" taxon="hCoV-19/Denmark/DCGC-15610/2020|EPI_ISL_713920|2020-11-23" totalcount="4" value="N"/>
    <sequence id="seq_hCoV-19/Denmark/DCGC-15744/2020|EPI_ISL_713995|2020-11-23" spec="Sequence" taxon="hCoV-19/Denmark/DCGC-15744/2020|EPI_ISL_713995|2020-11-23" totalcount="4" value="N"/>
    <sequence id="seq_hCoV-19/Denmark/DCGC-50191/2020|EPI_ISL_1126582|2020-11-30" spec="Sequence" taxon="hCoV-19/Denmark/DCGC-50191/2020|EPI_ISL_1126582|2020-11-30" totalcount="4" value="N"/>
    <sequence id="seq_hCoV-19/Denmark/DCGC-13028/2020|EPI_ISL_712539|2020-11-30" spec="Sequence" taxon="hCoV-19/Denmark/DCGC-13028/2020|EPI_ISL_712539|2020-11-30" totalcount="4" value="N"/>
    <sequence id="seq_hCoV-19/Denmark/DCGC-13885/2020|EPI_ISL_713083|2020-11-30" spec="Sequence" taxon="hCoV-19/Denmark/DCGC-13885/2020|EPI_ISL_713083|2020-11-30" totalcount="4" value="N"/>
    <sequence id="seq_hCoV-19/Denmark/DCGC-20204/2020|EPI_ISL_748049|2020-11-30" spec="Sequence" taxon="hCoV-19/Denmark/DCGC-20204/2020|EPI_ISL_748049|2020-11-30" totalcount="4" value="N"/>
    <sequence id="seq_hCoV-19/Denmark/DCGC-14345/2020|EPI_ISL_711708|2020-11-30" spec="Sequence" taxon="hCoV-19/Denmark/DCGC-14345/2020|EPI_ISL_711708|2020-11-30" totalcount="4" value="N"/>
    <sequence id="seq_hCoV-19/Denmark/DCGC-13805/2020|EPI_ISL_713035|2020-11-30" spec="Sequence" taxon="hCoV-19/Denmark/DCGC-13805/2020|EPI_ISL_713035|2020-11-30" totalcount="4" value="N"/>
    <sequence id="seq_hCoV-19/Denmark/DCGC-13808/2020|EPI_ISL_713037|2020-11-30" spec="Sequence" taxon="hCoV-19/Denmark/DCGC-13808/2020|EPI_ISL_713037|2020-11-30" totalcount="4" value="N"/>
    <sequence id="seq_hCoV-19/Denmark/DCGC-13232/2020|EPI_ISL_712667|2020-11-30" spec="Sequence" taxon="hCoV-19/Denmark/DCGC-13232/2020|EPI_ISL_712667|2020-11-30" totalcount="4" value="N"/>
    <sequence id="seq_hCoV-19/Denmark/DCGC-13234/2020|EPI_ISL_712669|2020-11-30" spec="Sequence" taxon="hCoV-19/Denmark/DCGC-13234/2020|EPI_ISL_712669|2020-11-30" totalcount="4" value="N"/>
    <sequence id="seq_hCoV-19/Denmark/DCGC-14035/2020|EPI_ISL_711530|2020-11-30" spec="Sequence" taxon="hCoV-19/Denmark/DCGC-14035/2020|EPI_ISL_711530|2020-11-30" totalcount="4" value="N"/>
    <sequence id="seq_hCoV-19/Denmark/DCGC-14146/2020|EPI_ISL_711590|2020-11-30" spec="Sequence" taxon="hCoV-19/Denmark/DCGC-14146/2020|EPI_ISL_711590|2020-11-30" totalcount="4" value="N"/>
    <sequence id="seq_hCoV-19/Denmark/DCGC-14150/2020|EPI_ISL_711592|2020-11-30" spec="Sequence" taxon="hCoV-19/Denmark/DCGC-14150/2020|EPI_ISL_711592|2020-11-30" totalcount="4" value="N"/>
    <sequence id="seq_hCoV-19/Denmark/DCGC-13463/2020|EPI_ISL_712814|2020-11-30" spec="Sequence" taxon="hCoV-19/Denmark/DCGC-13463/2020|EPI_ISL_712814|2020-11-30" totalcount="4" value="N"/>
    <sequence id="seq_hCoV-19/Denmark/DCGC-13536/2020|EPI_ISL_712863|2020-11-30" spec="Sequence" taxon="hCoV-19/Denmark/DCGC-13536/2020|EPI_ISL_712863|2020-11-30" totalcount="4" value="N"/>
    <sequence id="seq_hCoV-19/Denmark/DCGC-14327/2020|EPI_ISL_711697|2020-11-30" spec="Sequence" taxon="hCoV-19/Denmark/DCGC-14327/2020|EPI_ISL_711697|2020-11-30" totalcount="4" value="N"/>
    <sequence id="seq_hCoV-19/Denmark/DCGC-13012/2020|EPI_ISL_712528|2020-12-07" spec="Sequence" taxon="hCoV-19/Denmark/DCGC-13012/2020|EPI_ISL_712528|2020-12-07" totalcount="4" value="N"/>
    <sequence id="seq_hCoV-19/Denmark/DCGC-18281/2020|EPI_ISL_749860|2020-12-07" spec="Sequence" taxon="hCoV-19/Denmark/DCGC-18281/2020|EPI_ISL_749860|2020-12-07" totalcount="4" value="N"/>
    <sequence id="seq_hCoV-19/Denmark/DCGC-19699/2020|EPI_ISL_749119|2020-12-07" spec="Sequence" taxon="hCoV-19/Denmark/DCGC-19699/2020|EPI_ISL_749119|2020-12-07" totalcount="4" value="N"/>
    <sequence id="seq_hCoV-19/Denmark/DCGC-18638/2020|EPI_ISL_750095|2020-12-07" spec="Sequence" taxon="hCoV-19/Denmark/DCGC-18638/2020|EPI_ISL_750095|2020-12-07" totalcount="4" value="N"/>
    <sequence id="seq_hCoV-19/Denmark/DCGC-18649/2020|EPI_ISL_750102|2020-12-07" spec="Sequence" taxon="hCoV-19/Denmark/DCGC-18649/2020|EPI_ISL_750102|2020-12-07" totalcount="4" value="N"/>
    <sequence id="seq_hCoV-19/Denmark/DCGC-22831/2020|EPI_ISL_794531|2020-12-07" spec="Sequence" taxon="hCoV-19/Denmark/DCGC-22831/2020|EPI_ISL_794531|2020-12-07" totalcount="4" value="N"/>
    <sequence id="seq_hCoV-19/Denmark/DCGC-18675/2020|EPI_ISL_750118|2020-12-07" spec="Sequence" taxon="hCoV-19/Denmark/DCGC-18675/2020|EPI_ISL_750118|2020-12-07" totalcount="4" value="N"/>
    <sequence id="seq_hCoV-19/Denmark/DCGC-19782/2020|EPI_ISL_747785|2020-12-07" spec="Sequence" taxon="hCoV-19/Denmark/DCGC-19782/2020|EPI_ISL_747785|2020-12-07" totalcount="4" value="N"/>
    <sequence id="seq_hCoV-19/Denmark/DCGC-19818/2020|EPI_ISL_747808|2020-12-07" spec="Sequence" taxon="hCoV-19/Denmark/DCGC-19818/2020|EPI_ISL_747808|2020-12-07" totalcount="4" value="N"/>
    <sequence id="seq_hCoV-19/Denmark/DCGC-19873/2020|EPI_ISL_747843|2020-12-07" spec="Sequence" taxon="hCoV-19/Denmark/DCGC-19873/2020|EPI_ISL_747843|2020-12-07" totalcount="4" value="N"/>
    <sequence id="seq_hCoV-19/Denmark/DCGC-28046/2020|EPI_ISL_816058|2020-12-07" spec="Sequence" taxon="hCoV-19/Denmark/DCGC-28046/2020|EPI_ISL_816058|2020-12-07" totalcount="4" value="N"/>
    <sequence id="seq_hCoV-19/Denmark/DCGC-48503/2020|EPI_ISL_1124522|2020-12-07" spec="Sequence" taxon="hCoV-19/Denmark/DCGC-48503/2020|EPI_ISL_1124522|2020-12-07" totalcount="4" value="N"/>
    <sequence id="seq_hCoV-19/Denmark/DCGC-20042/2020|EPI_ISL_747948|2020-12-07" spec="Sequence" taxon="hCoV-19/Denmark/DCGC-20042/2020|EPI_ISL_747948|2020-12-07" totalcount="4" value="N"/>
    <sequence id="seq_hCoV-19/Denmark/DCGC-18892/2020|EPI_ISL_748622|2020-12-07" spec="Sequence" taxon="hCoV-19/Denmark/DCGC-18892/2020|EPI_ISL_748622|2020-12-07" totalcount="4" value="N"/>
    <sequence id="seq_hCoV-19/Denmark/DCGC-18909/2020|EPI_ISL_748634|2020-12-07" spec="Sequence" taxon="hCoV-19/Denmark/DCGC-18909/2020|EPI_ISL_748634|2020-12-07" totalcount="4" value="N"/>
    <sequence id="seq_hCoV-19/Denmark/DCGC-18479/2020|EPI_ISL_749992|2020-12-07" spec="Sequence" taxon="hCoV-19/Denmark/DCGC-18479/2020|EPI_ISL_749992|2020-12-07" totalcount="4" value="N"/>
    <sequence id="seq_hCoV-19/Denmark/DCGC-25404/2020|EPI_ISL_795003|2020-12-07" spec="Sequence" taxon="hCoV-19/Denmark/DCGC-25404/2020|EPI_ISL_795003|2020-12-07" totalcount="4" value="N"/>
    <sequence id="seq_hCoV-19/Denmark/DCGC-48374/2020|EPI_ISL_1124234|2020-12-07" spec="Sequence" taxon="hCoV-19/Denmark/DCGC-48374/2020|EPI_ISL_1124234|2020-12-07" totalcount="4" value="N"/>
    <sequence id="seq_hCoV-19/Denmark/DCGC-19028/2020|EPI_ISL_748708|2020-12-07" spec="Sequence" taxon="hCoV-19/Denmark/DCGC-19028/2020|EPI_ISL_748708|2020-12-07" totalcount="4" value="N"/>
    <sequence id="seq_hCoV-19/Denmark/DCGC-19341/2020|EPI_ISL_748894|2020-12-07" spec="Sequence" taxon="hCoV-19/Denmark/DCGC-19341/2020|EPI_ISL_748894|2020-12-07" totalcount="4" value="N"/>
    <sequence id="seq_hCoV-19/Denmark/DCGC-19365/2020|EPI_ISL_748907|2020-12-07" spec="Sequence" taxon="hCoV-19/Denmark/DCGC-19365/2020|EPI_ISL_748907|2020-12-07" totalcount="4" value="N"/>
    <sequence id="seq_hCoV-19/Denmark/DCGC-19387/2020|EPI_ISL_748918|2020-12-07" spec="Sequence" taxon="hCoV-19/Denmark/DCGC-19387/2020|EPI_ISL_748918|2020-12-07" totalcount="4" value="N"/>
    <sequence id="seq_hCoV-19/Denmark/DCGC-17807/2020|EPI_ISL_749579|2020-12-14" spec="Sequence" taxon="hCoV-19/Denmark/DCGC-17807/2020|EPI_ISL_749579|2020-12-14" totalcount="4" value="N"/>
    <sequence id="seq_hCoV-19/Denmark/DCGC-16819/2020|EPI_ISL_750583|2020-12-14" spec="Sequence" taxon="hCoV-19/Denmark/DCGC-16819/2020|EPI_ISL_750583|2020-12-14" totalcount="4" value="N"/>
    <sequence id="seq_hCoV-19/Denmark/DCGC-46908/2020|EPI_ISL_1066419|2020-12-14" spec="Sequence" taxon="hCoV-19/Denmark/DCGC-46908/2020|EPI_ISL_1066419|2020-12-14" totalcount="4" value="N"/>
    <sequence id="seq_hCoV-19/Denmark/DCGC-45488/2020|EPI_ISL_1025866|2020-12-14" spec="Sequence" taxon="hCoV-19/Denmark/DCGC-45488/2020|EPI_ISL_1025866|2020-12-14" totalcount="4" value="N"/>
    <sequence id="seq_hCoV-19/Denmark/DCGC-17899/2020|EPI_ISL_749632|2020-12-14" spec="Sequence" taxon="hCoV-19/Denmark/DCGC-17899/2020|EPI_ISL_749632|2020-12-14" totalcount="4" value="N"/>
    <sequence id="seq_hCoV-19/Denmark/DCGC-17943/2020|EPI_ISL_749659|2020-12-14" spec="Sequence" taxon="hCoV-19/Denmark/DCGC-17943/2020|EPI_ISL_749659|2020-12-14" totalcount="4" value="N"/>
    <sequence id="seq_hCoV-19/Denmark/DCGC-46591/2020|EPI_ISL_1066101|2020-12-14" spec="Sequence" taxon="hCoV-19/Denmark/DCGC-46591/2020|EPI_ISL_1066101|2020-12-14" totalcount="4" value="N"/>
    <sequence id="seq_hCoV-19/Denmark/DCGC-17048/2020|EPI_ISL_750730|2020-12-14" spec="Sequence" taxon="hCoV-19/Denmark/DCGC-17048/2020|EPI_ISL_750730|2020-12-14" totalcount="4" value="N"/>
    <sequence id="seq_hCoV-19/Denmark/DCGC-30161/2020|EPI_ISL_844314|2020-12-14" spec="Sequence" taxon="hCoV-19/Denmark/DCGC-30161/2020|EPI_ISL_844314|2020-12-14" totalcount="4" value="N"/>
    <sequence id="seq_hCoV-19/Denmark/DCGC-18246/2020|EPI_ISL_749840|2020-12-14" spec="Sequence" taxon="hCoV-19/Denmark/DCGC-18246/2020|EPI_ISL_749840|2020-12-14" totalcount="4" value="N"/>
    <sequence id="seq_hCoV-19/Denmark/DCGC-17220/2020|EPI_ISL_750836|2020-12-14" spec="Sequence" taxon="hCoV-19/Denmark/DCGC-17220/2020|EPI_ISL_750836|2020-12-14" totalcount="4" value="N"/>
    <sequence id="seq_hCoV-19/Denmark/DCGC-22532/2020|EPI_ISL_757620|2020-12-14" spec="Sequence" taxon="hCoV-19/Denmark/DCGC-22532/2020|EPI_ISL_757620|2020-12-14" totalcount="4" value="N"/>
    <sequence id="seq_hCoV-19/Denmark/DCGC-17514/2020|EPI_ISL_751034|2020-12-14" spec="Sequence" taxon="hCoV-19/Denmark/DCGC-17514/2020|EPI_ISL_751034|2020-12-14" totalcount="4" value="N"/>
    <sequence id="seq_hCoV-19/Denmark/DCGC-17554/2020|EPI_ISL_751065|2020-12-14" spec="Sequence" taxon="hCoV-19/Denmark/DCGC-17554/2020|EPI_ISL_751065|2020-12-14" totalcount="4" value="N"/>
    <sequence id="seq_hCoV-19/Denmark/DCGC-17588/2020|EPI_ISL_751088|2020-12-14" spec="Sequence" taxon="hCoV-19/Denmark/DCGC-17588/2020|EPI_ISL_751088|2020-12-14" totalcount="4" value="N"/>
    <sequence id="seq_hCoV-19/Denmark/DCGC-49437/2020|EPI_ISL_1125827|2020-12-14" spec="Sequence" taxon="hCoV-19/Denmark/DCGC-49437/2020|EPI_ISL_1125827|2020-12-14" totalcount="4" value="N"/>
    <sequence id="seq_hCoV-19/Denmark/DCGC-22337/2020|EPI_ISL_758687|2020-12-14" spec="Sequence" taxon="hCoV-19/Denmark/DCGC-22337/2020|EPI_ISL_758687|2020-12-14" totalcount="4" value="N"/>
    <sequence id="seq_hCoV-19/Denmark/DCGC-27915/2020|EPI_ISL_815979|2020-12-14" spec="Sequence" taxon="hCoV-19/Denmark/DCGC-27915/2020|EPI_ISL_815979|2020-12-14" totalcount="4" value="N"/>
    <sequence id="seq_hCoV-19/Denmark/DCGC-48436/2020|EPI_ISL_1124370|2020-12-14" spec="Sequence" taxon="hCoV-19/Denmark/DCGC-48436/2020|EPI_ISL_1124370|2020-12-14" totalcount="4" value="N"/>
    <sequence id="seq_hCoV-19/Denmark/DCGC-24004/2020|EPI_ISL_792885|2020-12-14" spec="Sequence" taxon="hCoV-19/Denmark/DCGC-24004/2020|EPI_ISL_792885|2020-12-14" totalcount="4" value="N"/>
    <sequence id="seq_hCoV-19/Denmark/DCGC-45333/2020|EPI_ISL_1025711|2020-12-21" spec="Sequence" taxon="hCoV-19/Denmark/DCGC-45333/2020|EPI_ISL_1025711|2020-12-21" totalcount="4" value="N"/>
    <sequence id="seq_hCoV-19/Denmark/DCGC-25235/2020|EPI_ISL_796009|2020-12-21" spec="Sequence" taxon="hCoV-19/Denmark/DCGC-25235/2020|EPI_ISL_796009|2020-12-21" totalcount="4" value="N"/>
    <sequence id="seq_hCoV-19/Denmark/DCGC-23518/2020|EPI_ISL_793804|2020-12-21" spec="Sequence" taxon="hCoV-19/Denmark/DCGC-23518/2020|EPI_ISL_793804|2020-12-21" totalcount="4" value="N"/>
    <sequence id="seq_hCoV-19/Denmark/DCGC-27544/2020|EPI_ISL_815742|2020-12-21" spec="Sequence" taxon="hCoV-19/Denmark/DCGC-27544/2020|EPI_ISL_815742|2020-12-21" totalcount="4" value="N"/>
    <sequence id="seq_hCoV-19/Denmark/DCGC-27609/2020|EPI_ISL_815778|2020-12-21" spec="Sequence" taxon="hCoV-19/Denmark/DCGC-27609/2020|EPI_ISL_815778|2020-12-21" totalcount="4" value="N"/>
    <sequence id="seq_hCoV-19/Denmark/DCGC-23659/2020|EPI_ISL_793878|2020-12-21" spec="Sequence" taxon="hCoV-19/Denmark/DCGC-23659/2020|EPI_ISL_793878|2020-12-21" totalcount="4" value="N"/>
    <sequence id="seq_hCoV-19/Denmark/DCGC-20379/2020|EPI_ISL_759116|2020-12-21" spec="Sequence" taxon="hCoV-19/Denmark/DCGC-20379/2020|EPI_ISL_759116|2020-12-21" totalcount="4" value="N"/>
    <sequence id="seq_hCoV-19/Denmark/DCGC-20517/2020|EPI_ISL_759199|2020-12-21" spec="Sequence" taxon="hCoV-19/Denmark/DCGC-20517/2020|EPI_ISL_759199|2020-12-21" totalcount="4" value="N"/>
    <sequence id="seq_hCoV-19/Denmark/DCGC-27663/2020|EPI_ISL_815818|2020-12-21" spec="Sequence" taxon="hCoV-19/Denmark/DCGC-27663/2020|EPI_ISL_815818|2020-12-21" totalcount="4" value="N"/>
    <sequence id="seq_hCoV-19/Denmark/DCGC-27664/2020|EPI_ISL_815819|2020-12-21" spec="Sequence" taxon="hCoV-19/Denmark/DCGC-27664/2020|EPI_ISL_815819|2020-12-21" totalcount="4" value="N"/>
    <sequence id="seq_hCoV-19/Denmark/DCGC-20551/2020|EPI_ISL_759213|2020-12-21" spec="Sequence" taxon="hCoV-19/Denmark/DCGC-20551/2020|EPI_ISL_759213|2020-12-21" totalcount="4" value="N"/>
    <sequence id="seq_hCoV-19/Denmark/DCGC-20628/2020|EPI_ISL_759265|2020-12-21" spec="Sequence" taxon="hCoV-19/Denmark/DCGC-20628/2020|EPI_ISL_759265|2020-12-21" totalcount="4" value="N"/>
    <sequence id="seq_hCoV-19/Denmark/DCGC-21874/2020|EPI_ISL_758424|2020-12-21" spec="Sequence" taxon="hCoV-19/Denmark/DCGC-21874/2020|EPI_ISL_758424|2020-12-21" totalcount="4" value="N"/>
    <sequence id="seq_hCoV-19/Denmark/DCGC-21881/2020|EPI_ISL_758428|2020-12-21" spec="Sequence" taxon="hCoV-19/Denmark/DCGC-21881/2020|EPI_ISL_758428|2020-12-21" totalcount="4" value="N"/>
    <sequence id="seq_hCoV-19/Denmark/DCGC-21964/2020|EPI_ISL_758480|2020-12-21" spec="Sequence" taxon="hCoV-19/Denmark/DCGC-21964/2020|EPI_ISL_758480|2020-12-21" totalcount="4" value="N"/>
    <sequence id="seq_hCoV-19/Denmark/DCGC-46177/2020|EPI_ISL_1065687|2020-12-21" spec="Sequence" taxon="hCoV-19/Denmark/DCGC-46177/2020|EPI_ISL_1065687|2020-12-21" totalcount="4" value="N"/>
    <sequence id="seq_hCoV-19/Denmark/DCGC-47306/2020|EPI_ISL_1066841|2020-12-21" spec="Sequence" taxon="hCoV-19/Denmark/DCGC-47306/2020|EPI_ISL_1066841|2020-12-21" totalcount="4" value="N"/>
    <sequence id="seq_hCoV-19/Denmark/DCGC-20723/2020|EPI_ISL_759324|2020-12-21" spec="Sequence" taxon="hCoV-19/Denmark/DCGC-20723/2020|EPI_ISL_759324|2020-12-21" totalcount="4" value="N"/>
    <sequence id="seq_hCoV-19/Denmark/DCGC-20843/2020|EPI_ISL_759400|2020-12-21" spec="Sequence" taxon="hCoV-19/Denmark/DCGC-20843/2020|EPI_ISL_759400|2020-12-21" totalcount="4" value="N"/>
    <sequence id="seq_hCoV-19/Denmark/DCGC-21492/2020|EPI_ISL_758192|2020-12-21" spec="Sequence" taxon="hCoV-19/Denmark/DCGC-21492/2020|EPI_ISL_758192|2020-12-21" totalcount="4" value="N"/>
    <sequence id="seq_hCoV-19/Denmark/DCGC-21507/2020|EPI_ISL_758200|2020-12-21" spec="Sequence" taxon="hCoV-19/Denmark/DCGC-21507/2020|EPI_ISL_758200|2020-12-21" totalcount="4" value="N"/>
    <sequence id="seq_hCoV-19/Denmark/DCGC-45837/2020|EPI_ISL_1065347|2020-12-21" spec="Sequence" taxon="hCoV-19/Denmark/DCGC-45837/2020|EPI_ISL_1065347|2020-12-21" totalcount="4" value="N"/>
    <sequence id="seq_hCoV-19/Denmark/DCGC-21613/2020|EPI_ISL_758263|2020-12-21" spec="Sequence" taxon="hCoV-19/Denmark/DCGC-21613/2020|EPI_ISL_758263|2020-12-21" totalcount="4" value="N"/>
    <sequence id="seq_hCoV-19/Denmark/DCGC-21185/2020|EPI_ISL_759601|2020-12-21" spec="Sequence" taxon="hCoV-19/Denmark/DCGC-21185/2020|EPI_ISL_759601|2020-12-21" totalcount="4" value="N"/>
    <sequence id="seq_hCoV-19/Denmark/DCGC-21223/2020|EPI_ISL_759619|2020-12-21" spec="Sequence" taxon="hCoV-19/Denmark/DCGC-21223/2020|EPI_ISL_759619|2020-12-21" totalcount="4" value="N"/>
    <sequence id="seq_hCoV-19/Denmark/DCGC-30009/2020|EPI_ISL_844056|2020-12-28" spec="Sequence" taxon="hCoV-19/Denmark/DCGC-30009/2020|EPI_ISL_844056|2020-12-28" totalcount="4" value="N"/>
    <sequence id="seq_hCoV-19/Denmark/DCGC-45129/2020|EPI_ISL_1025507|2020-12-28" spec="Sequence" taxon="hCoV-19/Denmark/DCGC-45129/2020|EPI_ISL_1025507|2020-12-28" totalcount="4" value="N"/>
    <sequence id="seq_hCoV-19/Denmark/DCGC-27476/2020|EPI_ISL_815697|2020-12-28" spec="Sequence" taxon="hCoV-19/Denmark/DCGC-27476/2020|EPI_ISL_815697|2020-12-28" totalcount="4" value="N"/>
    <sequence id="seq_hCoV-19/Denmark/DCGC-27239/2020|EPI_ISL_818020|2020-12-28" spec="Sequence" taxon="hCoV-19/Denmark/DCGC-27239/2020|EPI_ISL_818020|2020-12-28" totalcount="4" value="N"/>
    <sequence id="seq_hCoV-19/Denmark/DCGC-27378/2020|EPI_ISL_818099|2020-12-28" spec="Sequence" taxon="hCoV-19/Denmark/DCGC-27378/2020|EPI_ISL_818099|2020-12-28" totalcount="4" value="N"/>
    <sequence id="seq_hCoV-19/Denmark/DCGC-45249/2020|EPI_ISL_1025627|2020-12-28" spec="Sequence" taxon="hCoV-19/Denmark/DCGC-45249/2020|EPI_ISL_1025627|2020-12-28" totalcount="4" value="N"/>
    <sequence id="seq_hCoV-19/Denmark/DCGC-47918/2020|EPI_ISL_1067453|2020-12-28" spec="Sequence" taxon="hCoV-19/Denmark/DCGC-47918/2020|EPI_ISL_1067453|2020-12-28" totalcount="4" value="N"/>
    <sequence id="seq_hCoV-19/Denmark/DCGC-24969/2020|EPI_ISL_795841|2020-12-28" spec="Sequence" taxon="hCoV-19/Denmark/DCGC-24969/2020|EPI_ISL_795841|2020-12-28" totalcount="4" value="N"/>
    <sequence id="seq_hCoV-19/Denmark/DCGC-26772/2020|EPI_ISL_817751|2020-12-28" spec="Sequence" taxon="hCoV-19/Denmark/DCGC-26772/2020|EPI_ISL_817751|2020-12-28" totalcount="4" value="N"/>
    <sequence id="seq_hCoV-19/Denmark/DCGC-26815/2020|EPI_ISL_817776|2020-12-28" spec="Sequence" taxon="hCoV-19/Denmark/DCGC-26815/2020|EPI_ISL_817776|2020-12-28" totalcount="4" value="N"/>
    <sequence id="seq_hCoV-19/Denmark/DCGC-45105/2020|EPI_ISL_1025483|2020-12-28" spec="Sequence" taxon="hCoV-19/Denmark/DCGC-45105/2020|EPI_ISL_1025483|2020-12-28" totalcount="4" value="N"/>
    <sequence id="seq_hCoV-19/Denmark/DCGC-22993/2020|EPI_ISL_793459|2020-12-28" spec="Sequence" taxon="hCoV-19/Denmark/DCGC-22993/2020|EPI_ISL_793459|2020-12-28" totalcount="4" value="N"/>
    <sequence id="seq_hCoV-19/Denmark/DCGC-34453/2020|EPI_ISL_871464|2020-12-28" spec="Sequence" taxon="hCoV-19/Denmark/DCGC-34453/2020|EPI_ISL_871464|2020-12-28" totalcount="4" value="N"/>
    <sequence id="seq_hCoV-19/Denmark/DCGC-34496/2020|EPI_ISL_871507|2020-12-28" spec="Sequence" taxon="hCoV-19/Denmark/DCGC-34496/2020|EPI_ISL_871507|2020-12-28" totalcount="4" value="N"/>
    <sequence id="seq_hCoV-19/Denmark/DCGC-24272/2020|EPI_ISL_795449|2020-12-28" spec="Sequence" taxon="hCoV-19/Denmark/DCGC-24272/2020|EPI_ISL_795449|2020-12-28" totalcount="4" value="N"/>
    <sequence id="seq_hCoV-19/Denmark/DCGC-24390/2020|EPI_ISL_795510|2020-12-28" spec="Sequence" taxon="hCoV-19/Denmark/DCGC-24390/2020|EPI_ISL_795510|2020-12-28" totalcount="4" value="N"/>
    <sequence id="seq_hCoV-19/Denmark/DCGC-31206/2020|EPI_ISL_847172|2020-12-28" spec="Sequence" taxon="hCoV-19/Denmark/DCGC-31206/2020|EPI_ISL_847172|2020-12-28" totalcount="4" value="N"/>
    <sequence id="seq_hCoV-19/Denmark/DCGC-24429/2020|EPI_ISL_795538|2020-12-28" spec="Sequence" taxon="hCoV-19/Denmark/DCGC-24429/2020|EPI_ISL_795538|2020-12-28" totalcount="4" value="N"/>
    <sequence id="seq_hCoV-19/Denmark/DCGC-24446/2020|EPI_ISL_795546|2020-12-28" spec="Sequence" taxon="hCoV-19/Denmark/DCGC-24446/2020|EPI_ISL_795546|2020-12-28" totalcount="4" value="N"/>
    <sequence id="seq_hCoV-19/Denmark/DCGC-24531/2020|EPI_ISL_795598|2020-12-28" spec="Sequence" taxon="hCoV-19/Denmark/DCGC-24531/2020|EPI_ISL_795598|2020-12-28" totalcount="4" value="N"/>
    <sequence id="seq_hCoV-19/Denmark/DCGC-29613/2020|EPI_ISL_843660|2020-12-28" spec="Sequence" taxon="hCoV-19/Denmark/DCGC-29613/2020|EPI_ISL_843660|2020-12-28" totalcount="4" value="N"/>
    <sequence id="seq_hCoV-19/Denmark/DCGC-29674/2020|EPI_ISL_843721|2020-12-28" spec="Sequence" taxon="hCoV-19/Denmark/DCGC-29674/2020|EPI_ISL_843721|2020-12-28" totalcount="4" value="N"/>
    <sequence id="seq_hCoV-19/Denmark/DCGC-29723/2020|EPI_ISL_843770|2020-12-28" spec="Sequence" taxon="hCoV-19/Denmark/DCGC-29723/2020|EPI_ISL_843770|2020-12-28" totalcount="4" value="N"/>
    <sequence id="seq_hCoV-19/Denmark/DCGC-24855/2020|EPI_ISL_795771|2020-12-28" spec="Sequence" taxon="hCoV-19/Denmark/DCGC-24855/2020|EPI_ISL_795771|2020-12-28" totalcount="4" value="N"/>
    <sequence id="seq_hCoV-19/Denmark/DCGC-29836/2020|EPI_ISL_843883|2020-12-28" spec="Sequence" taxon="hCoV-19/Denmark/DCGC-29836/2020|EPI_ISL_843883|2020-12-28" totalcount="4" value="N"/>
    <sequence id="seq_hCoV-19/Denmark/DCGC-41295/2020|EPI_ISL_972972|2020-12-28" spec="Sequence" taxon="hCoV-19/Denmark/DCGC-41295/2020|EPI_ISL_972972|2020-12-28" totalcount="4" value="N"/>
    <sequence id="seq_hCoV-19/Denmark/DCGC-25751/2021|EPI_ISL_819060|2021-01-04" spec="Sequence" taxon="hCoV-19/Denmark/DCGC-25751/2021|EPI_ISL_819060|2021-01-04" totalcount="4" value="N"/>
    <sequence id="seq_hCoV-19/Denmark/DCGC-28573/2021|EPI_ISL_845421|2021-01-04" spec="Sequence" taxon="hCoV-19/Denmark/DCGC-28573/2021|EPI_ISL_845421|2021-01-04" totalcount="4" value="N"/>
    <sequence id="seq_hCoV-19/Denmark/DCGC-28872/2021|EPI_ISL_845464|2021-01-04" spec="Sequence" taxon="hCoV-19/Denmark/DCGC-28872/2021|EPI_ISL_845464|2021-01-04" totalcount="4" value="N"/>
    <sequence id="seq_hCoV-19/Denmark/DCGC-47907/2021|EPI_ISL_1067442|2021-01-04" spec="Sequence" taxon="hCoV-19/Denmark/DCGC-47907/2021|EPI_ISL_1067442|2021-01-04" totalcount="4" value="N"/>
    <sequence id="seq_hCoV-19/Denmark/DCGC-45017/2021|EPI_ISL_1025395|2021-01-04" spec="Sequence" taxon="hCoV-19/Denmark/DCGC-45017/2021|EPI_ISL_1025395|2021-01-04" totalcount="4" value="N"/>
    <sequence id="seq_hCoV-19/Denmark/DCGC-25539/2021|EPI_ISL_818944|2021-01-04" spec="Sequence" taxon="hCoV-19/Denmark/DCGC-25539/2021|EPI_ISL_818944|2021-01-04" totalcount="4" value="N"/>
    <sequence id="seq_hCoV-19/Denmark/DCGC-44967/2021|EPI_ISL_1025345|2021-01-04" spec="Sequence" taxon="hCoV-19/Denmark/DCGC-44967/2021|EPI_ISL_1025345|2021-01-04" totalcount="4" value="N"/>
    <sequence id="seq_hCoV-19/Denmark/DCGC-34156/2021|EPI_ISL_871166|2021-01-04" spec="Sequence" taxon="hCoV-19/Denmark/DCGC-34156/2021|EPI_ISL_871166|2021-01-04" totalcount="4" value="N"/>
    <sequence id="seq_hCoV-19/Denmark/DCGC-34172/2021|EPI_ISL_871182|2021-01-04" spec="Sequence" taxon="hCoV-19/Denmark/DCGC-34172/2021|EPI_ISL_871182|2021-01-04" totalcount="4" value="N"/>
    <sequence id="seq_hCoV-19/Denmark/DCGC-45080/2021|EPI_ISL_1025458|2021-01-04" spec="Sequence" taxon="hCoV-19/Denmark/DCGC-45080/2021|EPI_ISL_1025458|2021-01-04" totalcount="4" value="N"/>
    <sequence id="seq_hCoV-19/Denmark/DCGC-47743/2021|EPI_ISL_1067278|2021-01-04" spec="Sequence" taxon="hCoV-19/Denmark/DCGC-47743/2021|EPI_ISL_1067278|2021-01-04" totalcount="4" value="N"/>
    <sequence id="seq_hCoV-19/Denmark/DCGC-34276/2021|EPI_ISL_871286|2021-01-04" spec="Sequence" taxon="hCoV-19/Denmark/DCGC-34276/2021|EPI_ISL_871286|2021-01-04" totalcount="4" value="N"/>
    <sequence id="seq_hCoV-19/Denmark/DCGC-28540/2021|EPI_ISL_845130|2021-01-04" spec="Sequence" taxon="hCoV-19/Denmark/DCGC-28540/2021|EPI_ISL_845130|2021-01-04" totalcount="4" value="N"/>
    <sequence id="seq_hCoV-19/Denmark/DCGC-28727/2021|EPI_ISL_845182|2021-01-04" spec="Sequence" taxon="hCoV-19/Denmark/DCGC-28727/2021|EPI_ISL_845182|2021-01-04" totalcount="4" value="N"/>
    <sequence id="seq_hCoV-19/Denmark/DCGC-29003/2021|EPI_ISL_845253|2021-01-04" spec="Sequence" taxon="hCoV-19/Denmark/DCGC-29003/2021|EPI_ISL_845253|2021-01-04" totalcount="4" value="N"/>
    <sequence id="seq_hCoV-19/Denmark/DCGC-29462/2021|EPI_ISL_843509|2021-01-04" spec="Sequence" taxon="hCoV-19/Denmark/DCGC-29462/2021|EPI_ISL_843509|2021-01-04" totalcount="4" value="N"/>
    <sequence id="seq_hCoV-19/Denmark/DCGC-29516/2021|EPI_ISL_843563|2021-01-04" spec="Sequence" taxon="hCoV-19/Denmark/DCGC-29516/2021|EPI_ISL_843563|2021-01-04" totalcount="4" value="N"/>
    <sequence id="seq_hCoV-19/Denmark/DCGC-25894/2021|EPI_ISL_818627|2021-01-04" spec="Sequence" taxon="hCoV-19/Denmark/DCGC-25894/2021|EPI_ISL_818627|2021-01-04" totalcount="4" value="N"/>
    <sequence id="seq_hCoV-19/Denmark/DCGC-26044/2021|EPI_ISL_818661|2021-01-04" spec="Sequence" taxon="hCoV-19/Denmark/DCGC-26044/2021|EPI_ISL_818661|2021-01-04" totalcount="4" value="N"/>
    <sequence id="seq_hCoV-19/Denmark/DCGC-26122/2021|EPI_ISL_818684|2021-01-04" spec="Sequence" taxon="hCoV-19/Denmark/DCGC-26122/2021|EPI_ISL_818684|2021-01-04" totalcount="4" value="N"/>
    <sequence id="seq_hCoV-19/Denmark/DCGC-26151/2021|EPI_ISL_818690|2021-01-04" spec="Sequence" taxon="hCoV-19/Denmark/DCGC-26151/2021|EPI_ISL_818690|2021-01-04" totalcount="4" value="N"/>
    <sequence id="seq_hCoV-19/Denmark/DCGC-26232/2021|EPI_ISL_818709|2021-01-04" spec="Sequence" taxon="hCoV-19/Denmark/DCGC-26232/2021|EPI_ISL_818709|2021-01-04" totalcount="4" value="N"/>
    <sequence id="seq_hCoV-19/Denmark/DCGC-26442/2021|EPI_ISL_817567|2021-01-04" spec="Sequence" taxon="hCoV-19/Denmark/DCGC-26442/2021|EPI_ISL_817567|2021-01-04" totalcount="4" value="N"/>
    <sequence id="seq_hCoV-19/Denmark/DCGC-32016/2021|EPI_ISL_856432|2021-01-04" spec="Sequence" taxon="hCoV-19/Denmark/DCGC-32016/2021|EPI_ISL_856432|2021-01-04" totalcount="4" value="N"/>
    <sequence id="seq_hCoV-19/Denmark/DCGC-32029/2021|EPI_ISL_856445|2021-01-04" spec="Sequence" taxon="hCoV-19/Denmark/DCGC-32029/2021|EPI_ISL_856445|2021-01-04" totalcount="4" value="N"/>
    <sequence id="seq_hCoV-19/Denmark/DCGC-26047/2021|EPI_ISL_818439|2021-01-04" spec="Sequence" taxon="hCoV-19/Denmark/DCGC-26047/2021|EPI_ISL_818439|2021-01-04" totalcount="4" value="N"/>
    <sequence id="seq_hCoV-19/Denmark/DCGC-28349/2021|EPI_ISL_845395|2021-01-11" spec="Sequence" taxon="hCoV-19/Denmark/DCGC-28349/2021|EPI_ISL_845395|2021-01-11" totalcount="4" value="N"/>
    <sequence id="seq_hCoV-19/Denmark/DCGC-31605/2021|EPI_ISL_856021|2021-01-11" spec="Sequence" taxon="hCoV-19/Denmark/DCGC-31605/2021|EPI_ISL_856021|2021-01-11" totalcount="4" value="N"/>
    <sequence id="seq_hCoV-19/Denmark/DCGC-33438/2021|EPI_ISL_870448|2021-01-11" spec="Sequence" taxon="hCoV-19/Denmark/DCGC-33438/2021|EPI_ISL_870448|2021-01-11" totalcount="4" value="N"/>
    <sequence id="seq_hCoV-19/Denmark/DCGC-46589/2021|EPI_ISL_1066099|2021-01-11" spec="Sequence" taxon="hCoV-19/Denmark/DCGC-46589/2021|EPI_ISL_1066099|2021-01-11" totalcount="4" value="N"/>
    <sequence id="seq_hCoV-19/Denmark/DCGC-30619/2021|EPI_ISL_846959|2021-01-11" spec="Sequence" taxon="hCoV-19/Denmark/DCGC-30619/2021|EPI_ISL_846959|2021-01-11" totalcount="4" value="N"/>
    <sequence id="seq_hCoV-19/Denmark/DCGC-30649/2021|EPI_ISL_846971|2021-01-11" spec="Sequence" taxon="hCoV-19/Denmark/DCGC-30649/2021|EPI_ISL_846971|2021-01-11" totalcount="4" value="N"/>
    <sequence id="seq_hCoV-19/Denmark/DCGC-32662/2021|EPI_ISL_869666|2021-01-11" spec="Sequence" taxon="hCoV-19/Denmark/DCGC-32662/2021|EPI_ISL_869666|2021-01-11" totalcount="4" value="N"/>
    <sequence id="seq_hCoV-19/Denmark/DCGC-30592/2021|EPI_ISL_846950|2021-01-11" spec="Sequence" taxon="hCoV-19/Denmark/DCGC-30592/2021|EPI_ISL_846950|2021-01-11" totalcount="4" value="N"/>
    <sequence id="seq_hCoV-19/Denmark/DCGC-34120/2021|EPI_ISL_871130|2021-01-11" spec="Sequence" taxon="hCoV-19/Denmark/DCGC-34120/2021|EPI_ISL_871130|2021-01-11" totalcount="4" value="N"/>
    <sequence id="seq_hCoV-19/Denmark/DCGC-44949/2021|EPI_ISL_1025327|2021-01-11" spec="Sequence" taxon="hCoV-19/Denmark/DCGC-44949/2021|EPI_ISL_1025327|2021-01-11" totalcount="4" value="N"/>
    <sequence id="seq_hCoV-19/Denmark/DCGC-44963/2021|EPI_ISL_1025341|2021-01-11" spec="Sequence" taxon="hCoV-19/Denmark/DCGC-44963/2021|EPI_ISL_1025341|2021-01-11" totalcount="4" value="N"/>
    <sequence id="seq_hCoV-19/Denmark/DCGC-28261/2021|EPI_ISL_845038|2021-01-11" spec="Sequence" taxon="hCoV-19/Denmark/DCGC-28261/2021|EPI_ISL_845038|2021-01-11" totalcount="4" value="N"/>
    <sequence id="seq_hCoV-19/Denmark/DCGC-38008/2021|EPI_ISL_929149|2021-01-11" spec="Sequence" taxon="hCoV-19/Denmark/DCGC-38008/2021|EPI_ISL_929149|2021-01-11" totalcount="4" value="N"/>
    <sequence id="seq_hCoV-19/Denmark/DCGC-44793/2021|EPI_ISL_1025171|2021-01-11" spec="Sequence" taxon="hCoV-19/Denmark/DCGC-44793/2021|EPI_ISL_1025171|2021-01-11" totalcount="4" value="N"/>
    <sequence id="seq_hCoV-19/Denmark/DCGC-41662/2021|EPI_ISL_973339|2021-01-11" spec="Sequence" taxon="hCoV-19/Denmark/DCGC-41662/2021|EPI_ISL_973339|2021-01-11" totalcount="4" value="N"/>
    <sequence id="seq_hCoV-19/Denmark/DCGC-31456/2021|EPI_ISL_855836|2021-01-11" spec="Sequence" taxon="hCoV-19/Denmark/DCGC-31456/2021|EPI_ISL_855836|2021-01-11" totalcount="4" value="N"/>
    <sequence id="seq_hCoV-19/Denmark/DCGC-31471/2021|EPI_ISL_855851|2021-01-11" spec="Sequence" taxon="hCoV-19/Denmark/DCGC-31471/2021|EPI_ISL_855851|2021-01-11" totalcount="4" value="N"/>
    <sequence id="seq_hCoV-19/Denmark/DCGC-31488/2021|EPI_ISL_855868|2021-01-11" spec="Sequence" taxon="hCoV-19/Denmark/DCGC-31488/2021|EPI_ISL_855868|2021-01-11" totalcount="4" value="N"/>
    <sequence id="seq_hCoV-19/Denmark/DCGC-31519/2021|EPI_ISL_855899|2021-01-11" spec="Sequence" taxon="hCoV-19/Denmark/DCGC-31519/2021|EPI_ISL_855899|2021-01-11" totalcount="4" value="N"/>
    <sequence id="seq_hCoV-19/Denmark/DCGC-36150/2021|EPI_ISL_927291|2021-01-11" spec="Sequence" taxon="hCoV-19/Denmark/DCGC-36150/2021|EPI_ISL_927291|2021-01-11" totalcount="4" value="N"/>
    <sequence id="seq_hCoV-19/Denmark/DCGC-33855/2021|EPI_ISL_870865|2021-01-11" spec="Sequence" taxon="hCoV-19/Denmark/DCGC-33855/2021|EPI_ISL_870865|2021-01-11" totalcount="4" value="N"/>
    <sequence id="seq_hCoV-19/Denmark/DCGC-35142/2021|EPI_ISL_926282|2021-01-11" spec="Sequence" taxon="hCoV-19/Denmark/DCGC-35142/2021|EPI_ISL_926282|2021-01-11" totalcount="4" value="N"/>
    <sequence id="seq_hCoV-19/Denmark/DCGC-37027/2021|EPI_ISL_928168|2021-01-18" spec="Sequence" taxon="hCoV-19/Denmark/DCGC-37027/2021|EPI_ISL_928168|2021-01-18" totalcount="4" value="N"/>
    <sequence id="seq_hCoV-19/Denmark/DCGC-37154/2021|EPI_ISL_928295|2021-01-18" spec="Sequence" taxon="hCoV-19/Denmark/DCGC-37154/2021|EPI_ISL_928295|2021-01-18" totalcount="4" value="N"/>
    <sequence id="seq_hCoV-19/Denmark/DCGC-32476/2021|EPI_ISL_869480|2021-01-18" spec="Sequence" taxon="hCoV-19/Denmark/DCGC-32476/2021|EPI_ISL_869480|2021-01-18" totalcount="4" value="N"/>
    <sequence id="seq_hCoV-19/Denmark/DCGC-32555/2021|EPI_ISL_869559|2021-01-18" spec="Sequence" taxon="hCoV-19/Denmark/DCGC-32555/2021|EPI_ISL_869559|2021-01-18" totalcount="4" value="N"/>
    <sequence id="seq_hCoV-19/Denmark/DCGC-37933/2021|EPI_ISL_929074|2021-01-18" spec="Sequence" taxon="hCoV-19/Denmark/DCGC-37933/2021|EPI_ISL_929074|2021-01-18" totalcount="4" value="N"/>
    <sequence id="seq_hCoV-19/Denmark/DCGC-35780/2021|EPI_ISL_926921|2021-01-18" spec="Sequence" taxon="hCoV-19/Denmark/DCGC-35780/2021|EPI_ISL_926921|2021-01-18" totalcount="4" value="N"/>
    <sequence id="seq_hCoV-19/Denmark/DCGC-35828/2021|EPI_ISL_926969|2021-01-18" spec="Sequence" taxon="hCoV-19/Denmark/DCGC-35828/2021|EPI_ISL_926969|2021-01-18" totalcount="4" value="N"/>
    <sequence id="seq_hCoV-19/Denmark/DCGC-39124/2021|EPI_ISL_930266|2021-01-18" spec="Sequence" taxon="hCoV-19/Denmark/DCGC-39124/2021|EPI_ISL_930266|2021-01-18" totalcount="4" value="N"/>
    <sequence id="seq_hCoV-19/Denmark/DCGC-35218/2021|EPI_ISL_926358|2021-01-18" spec="Sequence" taxon="hCoV-19/Denmark/DCGC-35218/2021|EPI_ISL_926358|2021-01-18" totalcount="4" value="N"/>
    <sequence id="seq_hCoV-19/Denmark/DCGC-36504/2021|EPI_ISL_927645|2021-01-18" spec="Sequence" taxon="hCoV-19/Denmark/DCGC-36504/2021|EPI_ISL_927645|2021-01-18" totalcount="4" value="N"/>
    <sequence id="seq_hCoV-19/Denmark/DCGC-36558/2021|EPI_ISL_927699|2021-01-18" spec="Sequence" taxon="hCoV-19/Denmark/DCGC-36558/2021|EPI_ISL_927699|2021-01-18" totalcount="4" value="N"/>
    <sequence id="seq_hCoV-19/Denmark/DCGC-46440/2021|EPI_ISL_1065950|2021-01-18" spec="Sequence" taxon="hCoV-19/Denmark/DCGC-46440/2021|EPI_ISL_1065950|2021-01-18" totalcount="4" value="N"/>
    <sequence id="seq_hCoV-19/Denmark/DCGC-35534/2021|EPI_ISL_926675|2021-01-18" spec="Sequence" taxon="hCoV-19/Denmark/DCGC-35534/2021|EPI_ISL_926675|2021-01-18" totalcount="4" value="N"/>
    <sequence id="seq_hCoV-19/Denmark/DCGC-37360/2021|EPI_ISL_928501|2021-01-18" spec="Sequence" taxon="hCoV-19/Denmark/DCGC-37360/2021|EPI_ISL_928501|2021-01-18" totalcount="4" value="N"/>
    <sequence id="seq_hCoV-19/Denmark/DCGC-35055/2021|EPI_ISL_926195|2021-01-18" spec="Sequence" taxon="hCoV-19/Denmark/DCGC-35055/2021|EPI_ISL_926195|2021-01-18" totalcount="4" value="N"/>
    <sequence id="seq_hCoV-19/Denmark/DCGC-40709/2021|EPI_ISL_972386|2021-01-25" spec="Sequence" taxon="hCoV-19/Denmark/DCGC-40709/2021|EPI_ISL_972386|2021-01-25" totalcount="4" value="N"/>
    <sequence id="seq_hCoV-19/Denmark/DCGC-40588/2021|EPI_ISL_972265|2021-01-25" spec="Sequence" taxon="hCoV-19/Denmark/DCGC-40588/2021|EPI_ISL_972265|2021-01-25" totalcount="4" value="N"/>
    <sequence id="seq_hCoV-19/Denmark/DCGC-38874/2021|EPI_ISL_930016|2021-01-25" spec="Sequence" taxon="hCoV-19/Denmark/DCGC-38874/2021|EPI_ISL_930016|2021-01-25" totalcount="4" value="N"/>
    <sequence id="seq_hCoV-19/Denmark/DCGC-39542/2021|EPI_ISL_970940|2021-01-25" spec="Sequence" taxon="hCoV-19/Denmark/DCGC-39542/2021|EPI_ISL_970940|2021-01-25" totalcount="4" value="N"/>
    <sequence id="seq_hCoV-19/Denmark/DCGC-39594/2021|EPI_ISL_970998|2021-01-25" spec="Sequence" taxon="hCoV-19/Denmark/DCGC-39594/2021|EPI_ISL_970998|2021-01-25" totalcount="4" value="N"/>
    <sequence id="seq_hCoV-19/Denmark/DCGC-39146/2021|EPI_ISL_930288|2021-01-25" spec="Sequence" taxon="hCoV-19/Denmark/DCGC-39146/2021|EPI_ISL_930288|2021-01-25" totalcount="4" value="N"/>
    <sequence id="seq_hCoV-19/Denmark/DCGC-37511/2021|EPI_ISL_928652|2021-01-25" spec="Sequence" taxon="hCoV-19/Denmark/DCGC-37511/2021|EPI_ISL_928652|2021-01-25" totalcount="4" value="N"/>
    <sequence id="seq_hCoV-19/Denmark/DCGC-41062/2021|EPI_ISL_972739|2021-01-25" spec="Sequence" taxon="hCoV-19/Denmark/DCGC-41062/2021|EPI_ISL_972739|2021-01-25" totalcount="4" value="N"/>
    <sequence id="seq_hCoV-19/Denmark/DCGC-39890/2021|EPI_ISL_971567|2021-01-25" spec="Sequence" taxon="hCoV-19/Denmark/DCGC-39890/2021|EPI_ISL_971567|2021-01-25" totalcount="4" value="N"/>
    <sequence id="seq_hCoV-19/Denmark/DCGC-43855/2021|EPI_ISL_1024233|2021-02-01" spec="Sequence" taxon="hCoV-19/Denmark/DCGC-43855/2021|EPI_ISL_1024233|2021-02-01" totalcount="4" value="N"/>
    <sequence id="seq_hCoV-19/Denmark/DCGC-40924/2021|EPI_ISL_972601|2021-02-01" spec="Sequence" taxon="hCoV-19/Denmark/DCGC-40924/2021|EPI_ISL_972601|2021-02-01" totalcount="4" value="N"/>
    <sequence id="seq_hCoV-19/Denmark/DCGC-47512/2021|EPI_ISL_1067047|2021-02-01" spec="Sequence" taxon="hCoV-19/Denmark/DCGC-47512/2021|EPI_ISL_1067047|2021-02-01" totalcount="4" value="N"/>
    <sequence id="seq_hCoV-19/Denmark/DCGC-41386/2021|EPI_ISL_973063|2021-02-01" spec="Sequence" taxon="hCoV-19/Denmark/DCGC-41386/2021|EPI_ISL_973063|2021-02-01" totalcount="4" value="N"/>
    <sequence id="seq_hCoV-19/Denmark/DCGC-39725/2021|EPI_ISL_971326|2021-02-01" spec="Sequence" taxon="hCoV-19/Denmark/DCGC-39725/2021|EPI_ISL_971326|2021-02-01" totalcount="4" value="N"/>
    <sequence id="seq_hCoV-19/Denmark/DCGC-44420/2021|EPI_ISL_1024798|2021-02-01" spec="Sequence" taxon="hCoV-19/Denmark/DCGC-44420/2021|EPI_ISL_1024798|2021-02-01" totalcount="4" value="N"/>
    <sequence id="seq_hCoV-19/Denmark/DCGC-42907/2021|EPI_ISL_1023185|2021-02-08" spec="Sequence" taxon="hCoV-19/Denmark/DCGC-42907/2021|EPI_ISL_1023185|2021-02-08" totalcount="4" value="N"/>
    <sequence id="seq_hCoV-19/Denmark/DCGC-42985/2021|EPI_ISL_1023263|2021-02-08" spec="Sequence" taxon="hCoV-19/Denmark/DCGC-42985/2021|EPI_ISL_1023263|2021-02-08" totalcount="4" value="N"/>
    <sequence id="seq_hCoV-19/Denmark/DCGC-42463/2021|EPI_ISL_1022741|2021-02-08" spec="Sequence" taxon="hCoV-19/Denmark/DCGC-42463/2021|EPI_ISL_1022741|2021-02-08" totalcount="4" value="N"/>
    <sequence id="seq_hCoV-19/Denmark/DCGC-42371/2021|EPI_ISL_1022649|2021-02-08" spec="Sequence" taxon="hCoV-19/Denmark/DCGC-42371/2021|EPI_ISL_1022649|2021-02-08" totalcount="4" value="N"/>
    <sequence id="seq_hCoV-19/Denmark/DCGC-48862/2021|EPI_ISL_1125208|2021-02-15" spec="Sequence" taxon="hCoV-19/Denmark/DCGC-48862/2021|EPI_ISL_1125208|2021-02-15" totalcount="4" value="N"/>
    <sequence id="seq_hCoV-19/Denmark/DCGC-45596/2021|EPI_ISL_1065106|2021-02-15" spec="Sequence" taxon="hCoV-19/Denmark/DCGC-45596/2021|EPI_ISL_1065106|2021-02-15" totalcount="4" value="N"/>
    <sequence id="seq_hCoV-19/Denmark/DCGC-47912/2021|EPI_ISL_1067447|2021-02-15" spec="Sequence" taxon="hCoV-19/Denmark/DCGC-47912/2021|EPI_ISL_1067447|2021-02-15" totalcount="4" value="N"/>
    <sequence id="seq_hCoV-19/Denmark/DCGC-47578/2021|EPI_ISL_1067113|2021-02-15" spec="Sequence" taxon="hCoV-19/Denmark/DCGC-47578/2021|EPI_ISL_1067113|2021-02-15" totalcount="4" value="N"/>
    <sequence id="seq_hCoV-19/Denmark/DCGC-49521/2021|EPI_ISL_1125912|2021-02-15" spec="Sequence" taxon="hCoV-19/Denmark/DCGC-49521/2021|EPI_ISL_1125912|2021-02-15" totalcount="4" value="N"/>
    <sequence id="seq_hCoV-19/Denmark/DCGC-49118/2021|EPI_ISL_1125507|2021-02-15" spec="Sequence" taxon="hCoV-19/Denmark/DCGC-49118/2021|EPI_ISL_1125507|2021-02-15" totalcount="4" value="N"/>
</data>

<data id="clusterB.1.1.272" name="alignment">
    <sequence id="seq_hCoV-19/Denmark/DCGC-2879/2020|EPI_ISL_616574|2020-08-17" spec="Sequence" taxon="hCoV-19/Denmark/DCGC-2879/2020|EPI_ISL_616574|2020-08-17" totalcount="4" value="N"/>
    <sequence id="seq_hCoV-19/Denmark/DCGC-3637/2020|EPI_ISL_615408|2020-08-31" spec="Sequence" taxon="hCoV-19/Denmark/DCGC-3637/2020|EPI_ISL_615408|2020-08-31" totalcount="4" value="N"/>
    <sequence id="seq_hCoV-19/Denmark/DCGC-3714/2020|EPI_ISL_615492|2020-08-31" spec="Sequence" taxon="hCoV-19/Denmark/DCGC-3714/2020|EPI_ISL_615492|2020-08-31" totalcount="4" value="N"/>
    <sequence id="seq_hCoV-19/Denmark/DCGC-3623/2020|EPI_ISL_616391|2020-08-31" spec="Sequence" taxon="hCoV-19/Denmark/DCGC-3623/2020|EPI_ISL_616391|2020-08-31" totalcount="4" value="N"/>
    <sequence id="seq_hCoV-19/Denmark/DCGC-3629/2020|EPI_ISL_616397|2020-08-31" spec="Sequence" taxon="hCoV-19/Denmark/DCGC-3629/2020|EPI_ISL_616397|2020-08-31" totalcount="4" value="N"/>
    <sequence id="seq_hCoV-19/Denmark/DCGC-6300/2020|EPI_ISL_616398|2020-08-31" spec="Sequence" taxon="hCoV-19/Denmark/DCGC-6300/2020|EPI_ISL_616398|2020-08-31" totalcount="4" value="N"/>
    <sequence id="seq_hCoV-19/Denmark/DCGC-4460/2020|EPI_ISL_615645|2020-09-07" spec="Sequence" taxon="hCoV-19/Denmark/DCGC-4460/2020|EPI_ISL_615645|2020-09-07" totalcount="4" value="N"/>
    <sequence id="seq_hCoV-19/Denmark/DCGC-5330/2020|EPI_ISL_615261|2020-09-14" spec="Sequence" taxon="hCoV-19/Denmark/DCGC-5330/2020|EPI_ISL_615261|2020-09-14" totalcount="4" value="N"/>
    <sequence id="seq_hCoV-19/Denmark/DCGC-5168/2020|EPI_ISL_621706|2020-09-21" spec="Sequence" taxon="hCoV-19/Denmark/DCGC-5168/2020|EPI_ISL_621706|2020-09-21" totalcount="4" value="N"/>
    <sequence id="seq_hCoV-19/Denmark/DCGC-4908/2020|EPI_ISL_621446|2020-09-21" spec="Sequence" taxon="hCoV-19/Denmark/DCGC-4908/2020|EPI_ISL_621446|2020-09-21" totalcount="4" value="N"/>
</data>

<data id="clusterB.1.1.277" name="alignment">
    <sequence id="seq_hCoV-19/Denmark/DCGC-3378/2020|EPI_ISL_616137|2020-08-31" spec="Sequence" taxon="hCoV-19/Denmark/DCGC-3378/2020|EPI_ISL_616137|2020-08-31" totalcount="4" value="N"/>
    <sequence id="seq_hCoV-19/Denmark/DCGC-3843/2020|EPI_ISL_622708|2020-08-31" spec="Sequence" taxon="hCoV-19/Denmark/DCGC-3843/2020|EPI_ISL_622708|2020-08-31" totalcount="4" value="N"/>
    <sequence id="seq_hCoV-19/Denmark/DCGC-4290/2020|EPI_ISL_615727|2020-09-07" spec="Sequence" taxon="hCoV-19/Denmark/DCGC-4290/2020|EPI_ISL_615727|2020-09-07" totalcount="4" value="N"/>
    <sequence id="seq_hCoV-19/Denmark/DCGC-4352/2020|EPI_ISL_615554|2020-09-07" spec="Sequence" taxon="hCoV-19/Denmark/DCGC-4352/2020|EPI_ISL_615554|2020-09-07" totalcount="4" value="N"/>
    <sequence id="seq_hCoV-19/Denmark/DCGC-4252/2020|EPI_ISL_622145|2020-09-14" spec="Sequence" taxon="hCoV-19/Denmark/DCGC-4252/2020|EPI_ISL_622145|2020-09-14" totalcount="4" value="N"/>
    <sequence id="seq_hCoV-19/Denmark/DCGC-4254/2020|EPI_ISL_622147|2020-09-14" spec="Sequence" taxon="hCoV-19/Denmark/DCGC-4254/2020|EPI_ISL_622147|2020-09-14" totalcount="4" value="N"/>
    <sequence id="seq_hCoV-19/Denmark/DCGC-5236/2020|EPI_ISL_615167|2020-09-14" spec="Sequence" taxon="hCoV-19/Denmark/DCGC-5236/2020|EPI_ISL_615167|2020-09-14" totalcount="4" value="N"/>
    <sequence id="seq_hCoV-19/Denmark/DCGC-3973/2020|EPI_ISL_615886|2020-09-14" spec="Sequence" taxon="hCoV-19/Denmark/DCGC-3973/2020|EPI_ISL_615886|2020-09-14" totalcount="4" value="N"/>
    <sequence id="seq_hCoV-19/Denmark/DCGC-3999/2020|EPI_ISL_615769|2020-09-14" spec="Sequence" taxon="hCoV-19/Denmark/DCGC-3999/2020|EPI_ISL_615769|2020-09-14" totalcount="4" value="N"/>
    <sequence id="seq_hCoV-19/Denmark/DCGC-4484/2020|EPI_ISL_615669|2020-09-14" spec="Sequence" taxon="hCoV-19/Denmark/DCGC-4484/2020|EPI_ISL_615669|2020-09-14" totalcount="4" value="N"/>
    <sequence id="seq_hCoV-19/Denmark/DCGC-4449/2020|EPI_ISL_621870|2020-09-14" spec="Sequence" taxon="hCoV-19/Denmark/DCGC-4449/2020|EPI_ISL_621870|2020-09-14" totalcount="4" value="N"/>
    <sequence id="seq_hCoV-19/Denmark/DCGC-4859/2020|EPI_ISL_621545|2020-09-21" spec="Sequence" taxon="hCoV-19/Denmark/DCGC-4859/2020|EPI_ISL_621545|2020-09-21" totalcount="4" value="N"/>
    <sequence id="seq_hCoV-19/Denmark/DCGC-4782/2020|EPI_ISL_621392|2020-09-21" spec="Sequence" taxon="hCoV-19/Denmark/DCGC-4782/2020|EPI_ISL_621392|2020-09-21" totalcount="4" value="N"/>
    <sequence id="seq_hCoV-19/Denmark/DCGC-5513/2020|EPI_ISL_620838|2020-09-21" spec="Sequence" taxon="hCoV-19/Denmark/DCGC-5513/2020|EPI_ISL_620838|2020-09-21" totalcount="4" value="N"/>
    <sequence id="seq_hCoV-19/Denmark/DCGC-5523/2020|EPI_ISL_620848|2020-09-21" spec="Sequence" taxon="hCoV-19/Denmark/DCGC-5523/2020|EPI_ISL_620848|2020-09-21" totalcount="4" value="N"/>
    <sequence id="seq_hCoV-19/Denmark/DCGC-5775/2020|EPI_ISL_620962|2020-09-28" spec="Sequence" taxon="hCoV-19/Denmark/DCGC-5775/2020|EPI_ISL_620962|2020-09-28" totalcount="4" value="N"/>
    <sequence id="seq_hCoV-19/Denmark/DCGC-7520/2020|EPI_ISL_618406|2020-10-12" spec="Sequence" taxon="hCoV-19/Denmark/DCGC-7520/2020|EPI_ISL_618406|2020-10-12" totalcount="4" value="N"/>
    <sequence id="seq_hCoV-19/Denmark/DCGC-8249/2020|EPI_ISL_617255|2020-10-26" spec="Sequence" taxon="hCoV-19/Denmark/DCGC-8249/2020|EPI_ISL_617255|2020-10-26" totalcount="4" value="N"/>
    <sequence id="seq_hCoV-19/Denmark/DCGC-10744/2020|EPI_ISL_670177|2020-11-02" spec="Sequence" taxon="hCoV-19/Denmark/DCGC-10744/2020|EPI_ISL_670177|2020-11-02" totalcount="4" value="N"/>
    <sequence id="seq_hCoV-19/Denmark/DCGC-12785/2020|EPI_ISL_682966|2020-11-09" spec="Sequence" taxon="hCoV-19/Denmark/DCGC-12785/2020|EPI_ISL_682966|2020-11-09" totalcount="4" value="N"/>
    <sequence id="seq_hCoV-19/Denmark/DCGC-16291/2020|EPI_ISL_714685|2020-11-16" spec="Sequence" taxon="hCoV-19/Denmark/DCGC-16291/2020|EPI_ISL_714685|2020-11-16" totalcount="4" value="N"/>
    <sequence id="seq_hCoV-19/Denmark/DCGC-12460/2020|EPI_ISL_682641|2020-11-16" spec="Sequence" taxon="hCoV-19/Denmark/DCGC-12460/2020|EPI_ISL_682641|2020-11-16" totalcount="4" value="N"/>
    <sequence id="seq_hCoV-19/Denmark/DCGC-13059/2020|EPI_ISL_712558|2020-11-30" spec="Sequence" taxon="hCoV-19/Denmark/DCGC-13059/2020|EPI_ISL_712558|2020-11-30" totalcount="4" value="N"/>
    <sequence id="seq_hCoV-19/Denmark/DCGC-13068/2020|EPI_ISL_712564|2020-11-30" spec="Sequence" taxon="hCoV-19/Denmark/DCGC-13068/2020|EPI_ISL_712564|2020-11-30" totalcount="4" value="N"/>
</data>

<data id="clusterB.1.367" name="alignment">
    <sequence id="seq_hCoV-19/Denmark/DCGC-2254/2020|EPI_ISL_617434|2020-08-10" spec="Sequence" taxon="hCoV-19/Denmark/DCGC-2254/2020|EPI_ISL_617434|2020-08-10" totalcount="4" value="N"/>
    <sequence id="seq_hCoV-19/Denmark/DCGC-3007/2020|EPI_ISL_616783|2020-08-24" spec="Sequence" taxon="hCoV-19/Denmark/DCGC-3007/2020|EPI_ISL_616783|2020-08-24" totalcount="4" value="N"/>
    <sequence id="seq_hCoV-19/Denmark/DCGC-3352/2020|EPI_ISL_616106|2020-08-31" spec="Sequence" taxon="hCoV-19/Denmark/DCGC-3352/2020|EPI_ISL_616106|2020-08-31" totalcount="4" value="N"/>
    <sequence id="seq_hCoV-19/Denmark/DCGC-3051/2020|EPI_ISL_616831|2020-08-31" spec="Sequence" taxon="hCoV-19/Denmark/DCGC-3051/2020|EPI_ISL_616831|2020-08-31" totalcount="4" value="N"/>
    <sequence id="seq_hCoV-19/Denmark/DCGC-5229/2020|EPI_ISL_615900|2020-09-14" spec="Sequence" taxon="hCoV-19/Denmark/DCGC-5229/2020|EPI_ISL_615900|2020-09-14" totalcount="4" value="N"/>
</data>

<data id="clusterB.1.218" name="alignment">
    <sequence id="seq_hCoV-19/Denmark/DCGC-3582/2020|EPI_ISL_615910|2020-07-27" spec="Sequence" taxon="hCoV-19/Denmark/DCGC-3582/2020|EPI_ISL_615910|2020-07-27" totalcount="4" value="N"/>
    <sequence id="seq_hCoV-19/Denmark/DCGC-3679/2020|EPI_ISL_615454|2020-09-07" spec="Sequence" taxon="hCoV-19/Denmark/DCGC-3679/2020|EPI_ISL_615454|2020-09-07" totalcount="4" value="N"/>
    <sequence id="seq_hCoV-19/Denmark/DCGC-5139/2020|EPI_ISL_621677|2020-09-21" spec="Sequence" taxon="hCoV-19/Denmark/DCGC-5139/2020|EPI_ISL_621677|2020-09-21" totalcount="4" value="N"/>
    <sequence id="seq_hCoV-19/Denmark/DCGC-5140/2020|EPI_ISL_621678|2020-09-21" spec="Sequence" taxon="hCoV-19/Denmark/DCGC-5140/2020|EPI_ISL_621678|2020-09-21" totalcount="4" value="N"/>
    <sequence id="seq_hCoV-19/Denmark/DCGC-5467/2020|EPI_ISL_620792|2020-09-21" spec="Sequence" taxon="hCoV-19/Denmark/DCGC-5467/2020|EPI_ISL_620792|2020-09-21" totalcount="4" value="N"/>
</data>

<data id="clusterB.1.258.9-0" name="alignment">
    <sequence id="seq_hCoV-19/Denmark/DCGC-4100/2020|EPI_ISL_622056|2020-09-14" spec="Sequence" taxon="hCoV-19/Denmark/DCGC-4100/2020|EPI_ISL_622056|2020-09-14" totalcount="4" value="N"/>
    <sequence id="seq_hCoV-19/Denmark/DCGC-4385/2020|EPI_ISL_615383|2020-09-14" spec="Sequence" taxon="hCoV-19/Denmark/DCGC-4385/2020|EPI_ISL_615383|2020-09-14" totalcount="4" value="N"/>
    <sequence id="seq_hCoV-19/Denmark/DCGC-4390/2020|EPI_ISL_615388|2020-09-14" spec="Sequence" taxon="hCoV-19/Denmark/DCGC-4390/2020|EPI_ISL_615388|2020-09-14" totalcount="4" value="N"/>
    <sequence id="seq_hCoV-19/Denmark/DCGC-4419/2020|EPI_ISL_621840|2020-09-21" spec="Sequence" taxon="hCoV-19/Denmark/DCGC-4419/2020|EPI_ISL_621840|2020-09-21" totalcount="4" value="N"/>
    <sequence id="seq_hCoV-19/Denmark/DCGC-5852/2020|EPI_ISL_621039|2020-09-28" spec="Sequence" taxon="hCoV-19/Denmark/DCGC-5852/2020|EPI_ISL_621039|2020-09-28" totalcount="4" value="N"/>
</data>

<data id="clusterB.1.221" name="alignment">
    <sequence id="seq_hCoV-19/Denmark/DCGC-2758/2020|EPI_ISL_616592|2020-08-24" spec="Sequence" taxon="hCoV-19/Denmark/DCGC-2758/2020|EPI_ISL_616592|2020-08-24" totalcount="4" value="N"/>
    <sequence id="seq_hCoV-19/Denmark/DCGC-8436/2020|EPI_ISL_617403|2020-10-26" spec="Sequence" taxon="hCoV-19/Denmark/DCGC-8436/2020|EPI_ISL_617403|2020-10-26" totalcount="4" value="N"/>
    <sequence id="seq_hCoV-19/Denmark/DCGC-10526/2020|EPI_ISL_670034|2020-11-02" spec="Sequence" taxon="hCoV-19/Denmark/DCGC-10526/2020|EPI_ISL_670034|2020-11-02" totalcount="4" value="N"/>
    <sequence id="seq_hCoV-19/Denmark/DCGC-10449/2020|EPI_ISL_669980|2020-11-02" spec="Sequence" taxon="hCoV-19/Denmark/DCGC-10449/2020|EPI_ISL_669980|2020-11-02" totalcount="4" value="N"/>
    <sequence id="seq_hCoV-19/Denmark/DCGC-9674/2020|EPI_ISL_669103|2020-11-09" spec="Sequence" taxon="hCoV-19/Denmark/DCGC-9674/2020|EPI_ISL_669103|2020-11-09" totalcount="4" value="N"/>
    <sequence id="seq_hCoV-19/Denmark/DCGC-9784/2020|EPI_ISL_669175|2020-11-09" spec="Sequence" taxon="hCoV-19/Denmark/DCGC-9784/2020|EPI_ISL_669175|2020-11-09" totalcount="4" value="N"/>
    <sequence id="seq_hCoV-19/Denmark/DCGC-10066/2020|EPI_ISL_669374|2020-11-09" spec="Sequence" taxon="hCoV-19/Denmark/DCGC-10066/2020|EPI_ISL_669374|2020-11-09" totalcount="4" value="N"/>
    <sequence id="seq_hCoV-19/Denmark/DCGC-28143/2020|EPI_ISL_816127|2020-11-09" spec="Sequence" taxon="hCoV-19/Denmark/DCGC-28143/2020|EPI_ISL_816127|2020-11-09" totalcount="4" value="N"/>
    <sequence id="seq_hCoV-19/Denmark/DCGC-16227/2020|EPI_ISL_714651|2020-11-16" spec="Sequence" taxon="hCoV-19/Denmark/DCGC-16227/2020|EPI_ISL_714651|2020-11-16" totalcount="4" value="N"/>
    <sequence id="seq_hCoV-19/Denmark/DCGC-12329/2020|EPI_ISL_682510|2020-11-16" spec="Sequence" taxon="hCoV-19/Denmark/DCGC-12329/2020|EPI_ISL_682510|2020-11-16" totalcount="4" value="N"/>
    <sequence id="seq_hCoV-19/Denmark/DCGC-14971/2020|EPI_ISL_713556|2020-11-23" spec="Sequence" taxon="hCoV-19/Denmark/DCGC-14971/2020|EPI_ISL_713556|2020-11-23" totalcount="4" value="N"/>
    <sequence id="seq_hCoV-19/Denmark/DCGC-15071/2020|EPI_ISL_713618|2020-11-23" spec="Sequence" taxon="hCoV-19/Denmark/DCGC-15071/2020|EPI_ISL_713618|2020-11-23" totalcount="4" value="N"/>
    <sequence id="seq_hCoV-19/Denmark/DCGC-15162/2020|EPI_ISL_713668|2020-11-23" spec="Sequence" taxon="hCoV-19/Denmark/DCGC-15162/2020|EPI_ISL_713668|2020-11-23" totalcount="4" value="N"/>
    <sequence id="seq_hCoV-19/Denmark/DCGC-15612/2020|EPI_ISL_713922|2020-11-23" spec="Sequence" taxon="hCoV-19/Denmark/DCGC-15612/2020|EPI_ISL_713922|2020-11-23" totalcount="4" value="N"/>
    <sequence id="seq_hCoV-19/Denmark/DCGC-50562/2020|EPI_ISL_1126953|2020-11-30" spec="Sequence" taxon="hCoV-19/Denmark/DCGC-50562/2020|EPI_ISL_1126953|2020-11-30" totalcount="4" value="N"/>
    <sequence id="seq_hCoV-19/Denmark/DCGC-49159/2020|EPI_ISL_1125548|2020-11-30" spec="Sequence" taxon="hCoV-19/Denmark/DCGC-49159/2020|EPI_ISL_1125548|2020-11-30" totalcount="4" value="N"/>
    <sequence id="seq_hCoV-19/Denmark/DCGC-13399/2020|EPI_ISL_712774|2020-11-30" spec="Sequence" taxon="hCoV-19/Denmark/DCGC-13399/2020|EPI_ISL_712774|2020-11-30" totalcount="4" value="N"/>
    <sequence id="seq_hCoV-19/Denmark/DCGC-13487/2020|EPI_ISL_712826|2020-11-30" spec="Sequence" taxon="hCoV-19/Denmark/DCGC-13487/2020|EPI_ISL_712826|2020-11-30" totalcount="4" value="N"/>
    <sequence id="seq_hCoV-19/Denmark/DCGC-13717/2020|EPI_ISL_712979|2020-11-30" spec="Sequence" taxon="hCoV-19/Denmark/DCGC-13717/2020|EPI_ISL_712979|2020-11-30" totalcount="4" value="N"/>
    <sequence id="seq_hCoV-19/Denmark/DCGC-25388/2020|EPI_ISL_794994|2020-12-07" spec="Sequence" taxon="hCoV-19/Denmark/DCGC-25388/2020|EPI_ISL_794994|2020-12-07" totalcount="4" value="N"/>
    <sequence id="seq_hCoV-19/Denmark/DCGC-22805/2020|EPI_ISL_794517|2020-12-07" spec="Sequence" taxon="hCoV-19/Denmark/DCGC-22805/2020|EPI_ISL_794517|2020-12-07" totalcount="4" value="N"/>
    <sequence id="seq_hCoV-19/Denmark/DCGC-22836/2020|EPI_ISL_794535|2020-12-07" spec="Sequence" taxon="hCoV-19/Denmark/DCGC-22836/2020|EPI_ISL_794535|2020-12-07" totalcount="4" value="N"/>
    <sequence id="seq_hCoV-19/Denmark/DCGC-19769/2020|EPI_ISL_747774|2020-12-07" spec="Sequence" taxon="hCoV-19/Denmark/DCGC-19769/2020|EPI_ISL_747774|2020-12-07" totalcount="4" value="N"/>
    <sequence id="seq_hCoV-19/Denmark/DCGC-19920/2020|EPI_ISL_747868|2020-12-07" spec="Sequence" taxon="hCoV-19/Denmark/DCGC-19920/2020|EPI_ISL_747868|2020-12-07" totalcount="4" value="N"/>
    <sequence id="seq_hCoV-19/Denmark/DCGC-19156/2020|EPI_ISL_748785|2020-12-07" spec="Sequence" taxon="hCoV-19/Denmark/DCGC-19156/2020|EPI_ISL_748785|2020-12-07" totalcount="4" value="N"/>
    <sequence id="seq_hCoV-19/Denmark/DCGC-19262/2020|EPI_ISL_748854|2020-12-07" spec="Sequence" taxon="hCoV-19/Denmark/DCGC-19262/2020|EPI_ISL_748854|2020-12-07" totalcount="4" value="N"/>
    <sequence id="seq_hCoV-19/Denmark/DCGC-25342/2020|EPI_ISL_794968|2020-12-14" spec="Sequence" taxon="hCoV-19/Denmark/DCGC-25342/2020|EPI_ISL_794968|2020-12-14" totalcount="4" value="N"/>
    <sequence id="seq_hCoV-19/Denmark/DCGC-18021/2020|EPI_ISL_749705|2020-12-14" spec="Sequence" taxon="hCoV-19/Denmark/DCGC-18021/2020|EPI_ISL_749705|2020-12-14" totalcount="4" value="N"/>
    <sequence id="seq_hCoV-19/Denmark/DCGC-18173/2020|EPI_ISL_749795|2020-12-14" spec="Sequence" taxon="hCoV-19/Denmark/DCGC-18173/2020|EPI_ISL_749795|2020-12-14" totalcount="4" value="N"/>
    <sequence id="seq_hCoV-19/Denmark/DCGC-22210/2020|EPI_ISL_758615|2020-12-14" spec="Sequence" taxon="hCoV-19/Denmark/DCGC-22210/2020|EPI_ISL_758615|2020-12-14" totalcount="4" value="N"/>
    <sequence id="seq_hCoV-19/Denmark/DCGC-17401/2020|EPI_ISL_750957|2020-12-14" spec="Sequence" taxon="hCoV-19/Denmark/DCGC-17401/2020|EPI_ISL_750957|2020-12-14" totalcount="4" value="N"/>
    <sequence id="seq_hCoV-19/Denmark/DCGC-23954/2020|EPI_ISL_792858|2020-12-14" spec="Sequence" taxon="hCoV-19/Denmark/DCGC-23954/2020|EPI_ISL_792858|2020-12-14" totalcount="4" value="N"/>
    <sequence id="seq_hCoV-19/Denmark/DCGC-49202/2020|EPI_ISL_1125592|2020-12-14" spec="Sequence" taxon="hCoV-19/Denmark/DCGC-49202/2020|EPI_ISL_1125592|2020-12-14" totalcount="4" value="N"/>
    <sequence id="seq_hCoV-19/Denmark/DCGC-23495/2020|EPI_ISL_793792|2020-12-21" spec="Sequence" taxon="hCoV-19/Denmark/DCGC-23495/2020|EPI_ISL_793792|2020-12-21" totalcount="4" value="N"/>
    <sequence id="seq_hCoV-19/Denmark/DCGC-23657/2020|EPI_ISL_793877|2020-12-21" spec="Sequence" taxon="hCoV-19/Denmark/DCGC-23657/2020|EPI_ISL_793877|2020-12-21" totalcount="4" value="N"/>
    <sequence id="seq_hCoV-19/Denmark/DCGC-30157/2020|EPI_ISL_844311|2020-12-21" spec="Sequence" taxon="hCoV-19/Denmark/DCGC-30157/2020|EPI_ISL_844311|2020-12-21" totalcount="4" value="N"/>
    <sequence id="seq_hCoV-19/Denmark/DCGC-21750/2020|EPI_ISL_758342|2020-12-21" spec="Sequence" taxon="hCoV-19/Denmark/DCGC-21750/2020|EPI_ISL_758342|2020-12-21" totalcount="4" value="N"/>
    <sequence id="seq_hCoV-19/Denmark/DCGC-47568/2020|EPI_ISL_1067103|2020-12-28" spec="Sequence" taxon="hCoV-19/Denmark/DCGC-47568/2020|EPI_ISL_1067103|2020-12-28" totalcount="4" value="N"/>
    <sequence id="seq_hCoV-19/Denmark/DCGC-24921/2020|EPI_ISL_795813|2020-12-28" spec="Sequence" taxon="hCoV-19/Denmark/DCGC-24921/2020|EPI_ISL_795813|2020-12-28" totalcount="4" value="N"/>
    <sequence id="seq_hCoV-19/Denmark/DCGC-25091/2020|EPI_ISL_795917|2020-12-28" spec="Sequence" taxon="hCoV-19/Denmark/DCGC-25091/2020|EPI_ISL_795917|2020-12-28" totalcount="4" value="N"/>
    <sequence id="seq_hCoV-19/Denmark/DCGC-27158/2020|EPI_ISL_817980|2020-12-28" spec="Sequence" taxon="hCoV-19/Denmark/DCGC-27158/2020|EPI_ISL_817980|2020-12-28" totalcount="4" value="N"/>
    <sequence id="seq_hCoV-19/Denmark/DCGC-24968/2020|EPI_ISL_795424|2020-12-28" spec="Sequence" taxon="hCoV-19/Denmark/DCGC-24968/2020|EPI_ISL_795424|2020-12-28" totalcount="4" value="N"/>
    <sequence id="seq_hCoV-19/Denmark/DCGC-26625/2020|EPI_ISL_817527|2020-12-28" spec="Sequence" taxon="hCoV-19/Denmark/DCGC-26625/2020|EPI_ISL_817527|2020-12-28" totalcount="4" value="N"/>
    <sequence id="seq_hCoV-19/Denmark/DCGC-34166/2021|EPI_ISL_871176|2021-01-04" spec="Sequence" taxon="hCoV-19/Denmark/DCGC-34166/2021|EPI_ISL_871176|2021-01-04" totalcount="4" value="N"/>
    <sequence id="seq_hCoV-19/Denmark/DCGC-31155/2021|EPI_ISL_847151|2021-01-04" spec="Sequence" taxon="hCoV-19/Denmark/DCGC-31155/2021|EPI_ISL_847151|2021-01-04" totalcount="4" value="N"/>
    <sequence id="seq_hCoV-19/Denmark/DCGC-40157/2021|EPI_ISL_971834|2021-01-04" spec="Sequence" taxon="hCoV-19/Denmark/DCGC-40157/2021|EPI_ISL_971834|2021-01-04" totalcount="4" value="N"/>
    <sequence id="seq_hCoV-19/Denmark/DCGC-38739/2021|EPI_ISL_929881|2021-01-04" spec="Sequence" taxon="hCoV-19/Denmark/DCGC-38739/2021|EPI_ISL_929881|2021-01-04" totalcount="4" value="N"/>
    <sequence id="seq_hCoV-19/Denmark/DCGC-33144/2021|EPI_ISL_870149|2021-01-11" spec="Sequence" taxon="hCoV-19/Denmark/DCGC-33144/2021|EPI_ISL_870149|2021-01-11" totalcount="4" value="N"/>
    <sequence id="seq_hCoV-19/Denmark/DCGC-30654/2021|EPI_ISL_847382|2021-01-11" spec="Sequence" taxon="hCoV-19/Denmark/DCGC-30654/2021|EPI_ISL_847382|2021-01-11" totalcount="4" value="N"/>
    <sequence id="seq_hCoV-19/Denmark/DCGC-30562/2021|EPI_ISL_847394|2021-01-11" spec="Sequence" taxon="hCoV-19/Denmark/DCGC-30562/2021|EPI_ISL_847394|2021-01-11" totalcount="4" value="N"/>
    <sequence id="seq_hCoV-19/Denmark/DCGC-33800/2021|EPI_ISL_870810|2021-01-11" spec="Sequence" taxon="hCoV-19/Denmark/DCGC-33800/2021|EPI_ISL_870810|2021-01-11" totalcount="4" value="N"/>
    <sequence id="seq_hCoV-19/Denmark/DCGC-37604/2021|EPI_ISL_928745|2021-01-11" spec="Sequence" taxon="hCoV-19/Denmark/DCGC-37604/2021|EPI_ISL_928745|2021-01-11" totalcount="4" value="N"/>
    <sequence id="seq_hCoV-19/Denmark/DCGC-32408/2021|EPI_ISL_869412|2021-01-18" spec="Sequence" taxon="hCoV-19/Denmark/DCGC-32408/2021|EPI_ISL_869412|2021-01-18" totalcount="4" value="N"/>
    <sequence id="seq_hCoV-19/Denmark/DCGC-32600/2021|EPI_ISL_869604|2021-01-18" spec="Sequence" taxon="hCoV-19/Denmark/DCGC-32600/2021|EPI_ISL_869604|2021-01-18" totalcount="4" value="N"/>
    <sequence id="seq_hCoV-19/Denmark/DCGC-35336/2021|EPI_ISL_926477|2021-01-18" spec="Sequence" taxon="hCoV-19/Denmark/DCGC-35336/2021|EPI_ISL_926477|2021-01-18" totalcount="4" value="N"/>
    <sequence id="seq_hCoV-19/Denmark/DCGC-40828/2021|EPI_ISL_972505|2021-01-25" spec="Sequence" taxon="hCoV-19/Denmark/DCGC-40828/2021|EPI_ISL_972505|2021-01-25" totalcount="4" value="N"/>
    <sequence id="seq_hCoV-19/Denmark/DCGC-40109/2021|EPI_ISL_971786|2021-01-25" spec="Sequence" taxon="hCoV-19/Denmark/DCGC-40109/2021|EPI_ISL_971786|2021-01-25" totalcount="4" value="N"/>
    <sequence id="seq_hCoV-19/Denmark/DCGC-39960/2021|EPI_ISL_971637|2021-01-25" spec="Sequence" taxon="hCoV-19/Denmark/DCGC-39960/2021|EPI_ISL_971637|2021-01-25" totalcount="4" value="N"/>
    <sequence id="seq_hCoV-19/Denmark/DCGC-44218/2021|EPI_ISL_1024596|2021-02-01" spec="Sequence" taxon="hCoV-19/Denmark/DCGC-44218/2021|EPI_ISL_1024596|2021-02-01" totalcount="4" value="N"/>
    <sequence id="seq_hCoV-19/Denmark/DCGC-45701/2021|EPI_ISL_1065211|2021-02-01" spec="Sequence" taxon="hCoV-19/Denmark/DCGC-45701/2021|EPI_ISL_1065211|2021-02-01" totalcount="4" value="N"/>
    <sequence id="seq_hCoV-19/Denmark/DCGC-44393/2021|EPI_ISL_1024771|2021-02-01" spec="Sequence" taxon="hCoV-19/Denmark/DCGC-44393/2021|EPI_ISL_1024771|2021-02-01" totalcount="4" value="N"/>
    <sequence id="seq_hCoV-19/Denmark/DCGC-43158/2021|EPI_ISL_1023436|2021-02-08" spec="Sequence" taxon="hCoV-19/Denmark/DCGC-43158/2021|EPI_ISL_1023436|2021-02-08" totalcount="4" value="N"/>
</data>

<data id="clusterB.1.1.288" name="alignment">
    <sequence id="seq_hCoV-19/Denmark/DCGC-2109/2020|EPI_ISL_618371|2020-07-27" spec="Sequence" taxon="hCoV-19/Denmark/DCGC-2109/2020|EPI_ISL_618371|2020-07-27" totalcount="4" value="N"/>
    <sequence id="seq_hCoV-19/Denmark/DCGC-2357/2020|EPI_ISL_617696|2020-08-10" spec="Sequence" taxon="hCoV-19/Denmark/DCGC-2357/2020|EPI_ISL_617696|2020-08-10" totalcount="4" value="N"/>
    <sequence id="seq_hCoV-19/Denmark/DCGC-2177/2020|EPI_ISL_617476|2020-08-10" spec="Sequence" taxon="hCoV-19/Denmark/DCGC-2177/2020|EPI_ISL_617476|2020-08-10" totalcount="4" value="N"/>
    <sequence id="seq_hCoV-19/Denmark/DCGC-2182/2020|EPI_ISL_617481|2020-08-10" spec="Sequence" taxon="hCoV-19/Denmark/DCGC-2182/2020|EPI_ISL_617481|2020-08-10" totalcount="4" value="N"/>
    <sequence id="seq_hCoV-19/Denmark/DCGC-2156/2020|EPI_ISL_617455|2020-08-10" spec="Sequence" taxon="hCoV-19/Denmark/DCGC-2156/2020|EPI_ISL_617455|2020-08-10" totalcount="4" value="N"/>
    <sequence id="seq_hCoV-19/Denmark/DCGC-2163/2020|EPI_ISL_617462|2020-08-10" spec="Sequence" taxon="hCoV-19/Denmark/DCGC-2163/2020|EPI_ISL_617462|2020-08-10" totalcount="4" value="N"/>
    <sequence id="seq_hCoV-19/Denmark/DCGC-2300/2020|EPI_ISL_617725|2020-08-10" spec="Sequence" taxon="hCoV-19/Denmark/DCGC-2300/2020|EPI_ISL_617725|2020-08-10" totalcount="4" value="N"/>
    <sequence id="seq_hCoV-19/Denmark/DCGC-2686/2020|EPI_ISL_617738|2020-08-10" spec="Sequence" taxon="hCoV-19/Denmark/DCGC-2686/2020|EPI_ISL_617738|2020-08-10" totalcount="4" value="N"/>
    <sequence id="seq_hCoV-19/Denmark/DCGC-2510/2020|EPI_ISL_617782|2020-08-10" spec="Sequence" taxon="hCoV-19/Denmark/DCGC-2510/2020|EPI_ISL_617782|2020-08-10" totalcount="4" value="N"/>
    <sequence id="seq_hCoV-19/Denmark/DCGC-2859/2020|EPI_ISL_616687|2020-08-17" spec="Sequence" taxon="hCoV-19/Denmark/DCGC-2859/2020|EPI_ISL_616687|2020-08-17" totalcount="4" value="N"/>
    <sequence id="seq_hCoV-19/Denmark/DCGC-2861/2020|EPI_ISL_616689|2020-08-17" spec="Sequence" taxon="hCoV-19/Denmark/DCGC-2861/2020|EPI_ISL_616689|2020-08-17" totalcount="4" value="N"/>
    <sequence id="seq_hCoV-19/Denmark/DCGC-2623/2020|EPI_ISL_616502|2020-08-17" spec="Sequence" taxon="hCoV-19/Denmark/DCGC-2623/2020|EPI_ISL_616502|2020-08-17" totalcount="4" value="N"/>
    <sequence id="seq_hCoV-19/Denmark/DCGC-2747/2020|EPI_ISL_616492|2020-08-17" spec="Sequence" taxon="hCoV-19/Denmark/DCGC-2747/2020|EPI_ISL_616492|2020-08-17" totalcount="4" value="N"/>
    <sequence id="seq_hCoV-19/Denmark/DCGC-6119/2020|EPI_ISL_621153|2020-08-24" spec="Sequence" taxon="hCoV-19/Denmark/DCGC-6119/2020|EPI_ISL_621153|2020-08-24" totalcount="4" value="N"/>
    <sequence id="seq_hCoV-19/Denmark/DCGC-3487/2020|EPI_ISL_616275|2020-08-31" spec="Sequence" taxon="hCoV-19/Denmark/DCGC-3487/2020|EPI_ISL_616275|2020-08-31" totalcount="4" value="N"/>
    <sequence id="seq_hCoV-19/Denmark/DCGC-3090/2020|EPI_ISL_616870|2020-08-31" spec="Sequence" taxon="hCoV-19/Denmark/DCGC-3090/2020|EPI_ISL_616870|2020-08-31" totalcount="4" value="N"/>
    <sequence id="seq_hCoV-19/Denmark/DCGC-4310/2020|EPI_ISL_615747|2020-09-07" spec="Sequence" taxon="hCoV-19/Denmark/DCGC-4310/2020|EPI_ISL_615747|2020-09-07" totalcount="4" value="N"/>
    <sequence id="seq_hCoV-19/Denmark/DCGC-4281/2020|EPI_ISL_615718|2020-09-07" spec="Sequence" taxon="hCoV-19/Denmark/DCGC-4281/2020|EPI_ISL_615718|2020-09-07" totalcount="4" value="N"/>
    <sequence id="seq_hCoV-19/Denmark/DCGC-3925/2020|EPI_ISL_615836|2020-09-14" spec="Sequence" taxon="hCoV-19/Denmark/DCGC-3925/2020|EPI_ISL_615836|2020-09-14" totalcount="4" value="N"/>
    <sequence id="seq_hCoV-19/Denmark/DCGC-5026/2020|EPI_ISL_621803|2020-09-14" spec="Sequence" taxon="hCoV-19/Denmark/DCGC-5026/2020|EPI_ISL_621803|2020-09-14" totalcount="4" value="N"/>
    <sequence id="seq_hCoV-19/Denmark/DCGC-4187/2020|EPI_ISL_622080|2020-09-21" spec="Sequence" taxon="hCoV-19/Denmark/DCGC-4187/2020|EPI_ISL_622080|2020-09-21" totalcount="4" value="N"/>
    <sequence id="seq_hCoV-19/Denmark/DCGC-6362/2020|EPI_ISL_622279|2020-09-21" spec="Sequence" taxon="hCoV-19/Denmark/DCGC-6362/2020|EPI_ISL_622279|2020-09-21" totalcount="4" value="N"/>
    <sequence id="seq_hCoV-19/Denmark/DCGC-5144/2020|EPI_ISL_621682|2020-09-21" spec="Sequence" taxon="hCoV-19/Denmark/DCGC-5144/2020|EPI_ISL_621682|2020-09-21" totalcount="4" value="N"/>
    <sequence id="seq_hCoV-19/Denmark/DCGC-6288/2020|EPI_ISL_620048|2020-10-05" spec="Sequence" taxon="hCoV-19/Denmark/DCGC-6288/2020|EPI_ISL_620048|2020-10-05" totalcount="4" value="N"/>
    <sequence id="seq_hCoV-19/Denmark/DCGC-7078/2020|EPI_ISL_619127|2020-10-12" spec="Sequence" taxon="hCoV-19/Denmark/DCGC-7078/2020|EPI_ISL_619127|2020-10-12" totalcount="4" value="N"/>
    <sequence id="seq_hCoV-19/Denmark/DCGC-6630/2020|EPI_ISL_619531|2020-10-12" spec="Sequence" taxon="hCoV-19/Denmark/DCGC-6630/2020|EPI_ISL_619531|2020-10-12" totalcount="4" value="N"/>
</data>

<data id="clusterB.1.1.298" name="alignment">
    <sequence id="seq_hCoV-19/Denmark/DCGC-1469/2020|EPI_ISL_622262|2020-06-08" spec="Sequence" taxon="hCoV-19/Denmark/DCGC-1469/2020|EPI_ISL_622262|2020-06-08" totalcount="4" value="N"/>
    <sequence id="seq_hCoV-19/Denmark/DCGC-11999/2020|EPI_ISL_671246|2020-06-22" spec="Sequence" taxon="hCoV-19/Denmark/DCGC-11999/2020|EPI_ISL_671246|2020-06-22" totalcount="4" value="N"/>
    <sequence id="seq_hCoV-19/Denmark/DCGC-12005/2020|EPI_ISL_671252|2020-06-22" spec="Sequence" taxon="hCoV-19/Denmark/DCGC-12005/2020|EPI_ISL_671252|2020-06-22" totalcount="4" value="N"/>
    <sequence id="seq_hCoV-19/Denmark/DCGC-1799/2020|EPI_ISL_618196|2020-07-06" spec="Sequence" taxon="hCoV-19/Denmark/DCGC-1799/2020|EPI_ISL_618196|2020-07-06" totalcount="4" value="N"/>
    <sequence id="seq_hCoV-19/Denmark/DCGC-2953/2020|EPI_ISL_616714|2020-08-24" spec="Sequence" taxon="hCoV-19/Denmark/DCGC-2953/2020|EPI_ISL_616714|2020-08-24" totalcount="4" value="N"/>
    <sequence id="seq_hCoV-19/Denmark/DCGC-3932/2020|EPI_ISL_615843|2020-09-14" spec="Sequence" taxon="hCoV-19/Denmark/DCGC-3932/2020|EPI_ISL_615843|2020-09-14" totalcount="4" value="N"/>
    <sequence id="seq_hCoV-19/Denmark/DCGC-5820/2020|EPI_ISL_621007|2020-09-28" spec="Sequence" taxon="hCoV-19/Denmark/DCGC-5820/2020|EPI_ISL_621007|2020-09-28" totalcount="4" value="N"/>
    <sequence id="seq_hCoV-19/Denmark/DCGC-5549/2020|EPI_ISL_620874|2020-09-28" spec="Sequence" taxon="hCoV-19/Denmark/DCGC-5549/2020|EPI_ISL_620874|2020-09-28" totalcount="4" value="N"/>
    <sequence id="seq_hCoV-19/Denmark/DCGC-7632/2020|EPI_ISL_618519|2020-10-19" spec="Sequence" taxon="hCoV-19/Denmark/DCGC-7632/2020|EPI_ISL_618519|2020-10-19" totalcount="4" value="N"/>
    <sequence id="seq_hCoV-19/Denmark/DCGC-8671/2020|EPI_ISL_625858|2020-10-26" spec="Sequence" taxon="hCoV-19/Denmark/DCGC-8671/2020|EPI_ISL_625858|2020-10-26" totalcount="4" value="N"/>
    <sequence id="seq_hCoV-19/Denmark/DCGC-11799/2020|EPI_ISL_670719|2020-10-26" spec="Sequence" taxon="hCoV-19/Denmark/DCGC-11799/2020|EPI_ISL_670719|2020-10-26" totalcount="4" value="N"/>
    <sequence id="seq_hCoV-19/Denmark/DCGC-10860/2020|EPI_ISL_669771|2020-11-02" spec="Sequence" taxon="hCoV-19/Denmark/DCGC-10860/2020|EPI_ISL_669771|2020-11-02" totalcount="4" value="N"/>
    <sequence id="seq_hCoV-19/Denmark/DCGC-10381/2020|EPI_ISL_669796|2020-11-02" spec="Sequence" taxon="hCoV-19/Denmark/DCGC-10381/2020|EPI_ISL_669796|2020-11-02" totalcount="4" value="N"/>
    <sequence id="seq_hCoV-19/Denmark/DCGC-10180/2020|EPI_ISL_668742|2020-11-09" spec="Sequence" taxon="hCoV-19/Denmark/DCGC-10180/2020|EPI_ISL_668742|2020-11-09" totalcount="4" value="N"/>
    <sequence id="seq_hCoV-19/Denmark/DCGC-10280/2020|EPI_ISL_669774|2020-11-09" spec="Sequence" taxon="hCoV-19/Denmark/DCGC-10280/2020|EPI_ISL_669774|2020-11-09" totalcount="4" value="N"/>
    <sequence id="seq_hCoV-19/Denmark/DCGC-16659/2020|EPI_ISL_714410|2020-11-16" spec="Sequence" taxon="hCoV-19/Denmark/DCGC-16659/2020|EPI_ISL_714410|2020-11-16" totalcount="4" value="N"/>
    <sequence id="seq_hCoV-19/Denmark/DCGC-38250/2020|EPI_ISL_929391|2020-11-16" spec="Sequence" taxon="hCoV-19/Denmark/DCGC-38250/2020|EPI_ISL_929391|2020-11-16" totalcount="4" value="N"/>
    <sequence id="seq_hCoV-19/Denmark/DCGC-12616/2020|EPI_ISL_682797|2020-11-16" spec="Sequence" taxon="hCoV-19/Denmark/DCGC-12616/2020|EPI_ISL_682797|2020-11-16" totalcount="4" value="N"/>
    <sequence id="seq_hCoV-19/Denmark/DCGC-12575/2020|EPI_ISL_682756|2020-11-16" spec="Sequence" taxon="hCoV-19/Denmark/DCGC-12575/2020|EPI_ISL_682756|2020-11-16" totalcount="4" value="N"/>
    <sequence id="seq_hCoV-19/Denmark/DCGC-15691/2020|EPI_ISL_713453|2020-11-23" spec="Sequence" taxon="hCoV-19/Denmark/DCGC-15691/2020|EPI_ISL_713453|2020-11-23" totalcount="4" value="N"/>
    <sequence id="seq_hCoV-19/Denmark/DCGC-18614/2020|EPI_ISL_749520|2020-12-07" spec="Sequence" taxon="hCoV-19/Denmark/DCGC-18614/2020|EPI_ISL_749520|2020-12-07" totalcount="4" value="N"/>
    <sequence id="seq_hCoV-19/Denmark/DCGC-17965/2020|EPI_ISL_749519|2020-12-14" spec="Sequence" taxon="hCoV-19/Denmark/DCGC-17965/2020|EPI_ISL_749519|2020-12-14" totalcount="4" value="N"/>
    <sequence id="seq_hCoV-19/Denmark/DCGC-17975/2020|EPI_ISL_749511|2020-12-14" spec="Sequence" taxon="hCoV-19/Denmark/DCGC-17975/2020|EPI_ISL_749511|2020-12-14" totalcount="4" value="N"/>
</data>

<data id="clusterB.1.179" name="alignment">
    <sequence id="seq_hCoV-19/Denmark/ALAB-SSI-1102/2020|EPI_ISL_437635|2020-03-18" spec="Sequence" taxon="hCoV-19/Denmark/ALAB-SSI-1102/2020|EPI_ISL_437635|2020-03-18" totalcount="4" value="N"/>
    <sequence id="seq_hCoV-19/Denmark/ALAB-SSI-817/2020|EPI_ISL_437674|2020-03-28" spec="Sequence" taxon="hCoV-19/Denmark/ALAB-SSI-817/2020|EPI_ISL_437674|2020-03-28" totalcount="4" value="N"/>
    <sequence id="seq_hCoV-19/Denmark/ALAB-SSI-815/2020|EPI_ISL_444921|2020-03-30" spec="Sequence" taxon="hCoV-19/Denmark/ALAB-SSI-815/2020|EPI_ISL_444921|2020-03-30" totalcount="4" value="N"/>
    <sequence id="seq_hCoV-19/Denmark/ALAB-SSI-837/2020|EPI_ISL_444931|2020-03-27" spec="Sequence" taxon="hCoV-19/Denmark/ALAB-SSI-837/2020|EPI_ISL_444931|2020-03-27" totalcount="4" value="N"/>
    <sequence id="seq_hCoV-19/Denmark/ALAB-HH-212/2020|EPI_ISL_452067|2020-04-27" spec="Sequence" taxon="hCoV-19/Denmark/ALAB-HH-212/2020|EPI_ISL_452067|2020-04-27" totalcount="4" value="N"/>
    <sequence id="seq_hCoV-19/Denmark/DCGC-916/2020|EPI_ISL_614810|2020-05-11" spec="Sequence" taxon="hCoV-19/Denmark/DCGC-916/2020|EPI_ISL_614810|2020-05-11" totalcount="4" value="N"/>
    <sequence id="seq_hCoV-19/Denmark/DCGC-1066/2020|EPI_ISL_614491|2020-05-25" spec="Sequence" taxon="hCoV-19/Denmark/DCGC-1066/2020|EPI_ISL_614491|2020-05-25" totalcount="4" value="N"/>
    <sequence id="seq_hCoV-19/Denmark/DCGC-1328/2020|EPI_ISL_618001|2020-06-01" spec="Sequence" taxon="hCoV-19/Denmark/DCGC-1328/2020|EPI_ISL_618001|2020-06-01" totalcount="4" value="N"/>
    <sequence id="seq_hCoV-19/Denmark/DCGC-1297/2020|EPI_ISL_618080|2020-06-08" spec="Sequence" taxon="hCoV-19/Denmark/DCGC-1297/2020|EPI_ISL_618080|2020-06-08" totalcount="4" value="N"/>
</data>

<data id="clusterB.1.1.170-0" name="alignment">
    <sequence id="seq_hCoV-19/Denmark/DCGC-2131/2020|EPI_ISL_618394|2020-07-27" spec="Sequence" taxon="hCoV-19/Denmark/DCGC-2131/2020|EPI_ISL_618394|2020-07-27" totalcount="4" value="N"/>
    <sequence id="seq_hCoV-19/Denmark/DCGC-2459/2020|EPI_ISL_617419|2020-08-03" spec="Sequence" taxon="hCoV-19/Denmark/DCGC-2459/2020|EPI_ISL_617419|2020-08-03" totalcount="4" value="N"/>
    <sequence id="seq_hCoV-19/Denmark/DCGC-2462/2020|EPI_ISL_617422|2020-08-03" spec="Sequence" taxon="hCoV-19/Denmark/DCGC-2462/2020|EPI_ISL_617422|2020-08-03" totalcount="4" value="N"/>
    <sequence id="seq_hCoV-19/Denmark/DCGC-2359/2020|EPI_ISL_617699|2020-08-10" spec="Sequence" taxon="hCoV-19/Denmark/DCGC-2359/2020|EPI_ISL_617699|2020-08-10" totalcount="4" value="N"/>
    <sequence id="seq_hCoV-19/Denmark/DCGC-2313/2020|EPI_ISL_617650|2020-08-10" spec="Sequence" taxon="hCoV-19/Denmark/DCGC-2313/2020|EPI_ISL_617650|2020-08-10" totalcount="4" value="N"/>
    <sequence id="seq_hCoV-19/Denmark/DCGC-2606/2020|EPI_ISL_617843|2020-08-17" spec="Sequence" taxon="hCoV-19/Denmark/DCGC-2606/2020|EPI_ISL_617843|2020-08-17" totalcount="4" value="N"/>
    <sequence id="seq_hCoV-19/Denmark/DCGC-8417/2020|EPI_ISL_617392|2020-10-26" spec="Sequence" taxon="hCoV-19/Denmark/DCGC-8417/2020|EPI_ISL_617392|2020-10-26" totalcount="4" value="N"/>
</data>

<data id="clusterB.1.1.170-1" name="alignment">
    <sequence id="seq_hCoV-19/Denmark/DCGC-36408/2021|EPI_ISL_927549|2021-01-18" spec="Sequence" taxon="hCoV-19/Denmark/DCGC-36408/2021|EPI_ISL_927549|2021-01-18" totalcount="4" value="N"/>
    <sequence id="seq_hCoV-19/Denmark/DCGC-39699/2021|EPI_ISL_971247|2021-01-25" spec="Sequence" taxon="hCoV-19/Denmark/DCGC-39699/2021|EPI_ISL_971247|2021-01-25" totalcount="4" value="N"/>
    <sequence id="seq_hCoV-19/Denmark/DCGC-41243/2021|EPI_ISL_972920|2021-01-25" spec="Sequence" taxon="hCoV-19/Denmark/DCGC-41243/2021|EPI_ISL_972920|2021-01-25" totalcount="4" value="N"/>
</data>

<data id="clusterB.1.1.269" name="alignment">
    <sequence id="seq_hCoV-19/Denmark/DCGC-2420/2020|EPI_ISL_617602|2020-08-10" spec="Sequence" taxon="hCoV-19/Denmark/DCGC-2420/2020|EPI_ISL_617602|2020-08-10" totalcount="4" value="N"/>
    <sequence id="seq_hCoV-19/Denmark/DCGC-2351/2020|EPI_ISL_617689|2020-08-10" spec="Sequence" taxon="hCoV-19/Denmark/DCGC-2351/2020|EPI_ISL_617689|2020-08-10" totalcount="4" value="N"/>
    <sequence id="seq_hCoV-19/Denmark/DCGC-2865/2020|EPI_ISL_616559|2020-08-17" spec="Sequence" taxon="hCoV-19/Denmark/DCGC-2865/2020|EPI_ISL_616559|2020-08-17" totalcount="4" value="N"/>
</data>

<data id="clusterB.1-0" name="alignment">
    <sequence id="seq_hCoV-19/Denmark/ALAB-SSI-1263/2020|EPI_ISL_444835|2020-03-09" spec="Sequence" taxon="hCoV-19/Denmark/ALAB-SSI-1263/2020|EPI_ISL_444835|2020-03-09" totalcount="4" value="N"/>
    <sequence id="seq_hCoV-19/Denmark/ALAB-SSI201/2020|EPI_ISL_429399|2020-03-09" spec="Sequence" taxon="hCoV-19/Denmark/ALAB-SSI201/2020|EPI_ISL_429399|2020-03-09" totalcount="4" value="N"/>
    <sequence id="seq_hCoV-19/Denmark/ALAB-SSI404/2020|EPI_ISL_429497|2020-03-08" spec="Sequence" taxon="hCoV-19/Denmark/ALAB-SSI404/2020|EPI_ISL_429497|2020-03-08" totalcount="4" value="N"/>
    <sequence id="seq_hCoV-19/Denmark/ALAB-SSI301/2020|EPI_ISL_429452|2020-03-10" spec="Sequence" taxon="hCoV-19/Denmark/ALAB-SSI301/2020|EPI_ISL_429452|2020-03-10" totalcount="4" value="N"/>
    <sequence id="seq_hCoV-19/Denmark/DCGC-1744/2020|EPI_ISL_622239|2020-03-09" spec="Sequence" taxon="hCoV-19/Denmark/DCGC-1744/2020|EPI_ISL_622239|2020-03-09" totalcount="4" value="N"/>
    <sequence id="seq_hCoV-19/Denmark/DCGC-994/2020|EPI_ISL_614572|2020-03-09" spec="Sequence" taxon="hCoV-19/Denmark/DCGC-994/2020|EPI_ISL_614572|2020-03-09" totalcount="4" value="N"/>
    <sequence id="seq_hCoV-19/Denmark/DCGC-987/2020|EPI_ISL_614586|2020-03-09" spec="Sequence" taxon="hCoV-19/Denmark/DCGC-987/2020|EPI_ISL_614586|2020-03-09" totalcount="4" value="N"/>
    <sequence id="seq_hCoV-19/Denmark/DCGC-1760/2020|EPI_ISL_620142|2020-03-09" spec="Sequence" taxon="hCoV-19/Denmark/DCGC-1760/2020|EPI_ISL_620142|2020-03-09" totalcount="4" value="N"/>
    <sequence id="seq_hCoV-19/Denmark/ALAB-HH29/2020|EPI_ISL_429287|2020-03-11" spec="Sequence" taxon="hCoV-19/Denmark/ALAB-HH29/2020|EPI_ISL_429287|2020-03-11" totalcount="4" value="N"/>
    <sequence id="seq_hCoV-19/Denmark/ALAB-SSI-1239/2020|EPI_ISL_444819|2020-03-11" spec="Sequence" taxon="hCoV-19/Denmark/ALAB-SSI-1239/2020|EPI_ISL_444819|2020-03-11" totalcount="4" value="N"/>
    <sequence id="seq_hCoV-19/Denmark/ALAB-SSI419/2020|EPI_ISL_429517|2020-03-11" spec="Sequence" taxon="hCoV-19/Denmark/ALAB-SSI419/2020|EPI_ISL_429517|2020-03-11" totalcount="4" value="N"/>
    <sequence id="seq_hCoV-19/Denmark/DCGC-1149/2020|EPI_ISL_614667|2020-03-16" spec="Sequence" taxon="hCoV-19/Denmark/DCGC-1149/2020|EPI_ISL_614667|2020-03-16" totalcount="4" value="N"/>
    <sequence id="seq_hCoV-19/Denmark/ALAB-SSI502/2020|EPI_ISL_429573|2020-03-23" spec="Sequence" taxon="hCoV-19/Denmark/ALAB-SSI502/2020|EPI_ISL_429573|2020-03-23" totalcount="4" value="N"/>
    <sequence id="seq_hCoV-19/Denmark/ALAB-SSI-741/2020|EPI_ISL_444883|2020-03-27" spec="Sequence" taxon="hCoV-19/Denmark/ALAB-SSI-741/2020|EPI_ISL_444883|2020-03-27" totalcount="4" value="N"/>
    <sequence id="seq_hCoV-19/Denmark/ALAB-SSI523/2020|EPI_ISL_429588|2020-03-26" spec="Sequence" taxon="hCoV-19/Denmark/ALAB-SSI523/2020|EPI_ISL_429588|2020-03-26" totalcount="4" value="N"/>
    <sequence id="seq_hCoV-19/Denmark/DCGC-1913/2020|EPI_ISL_622504|2020-03-30" spec="Sequence" taxon="hCoV-19/Denmark/DCGC-1913/2020|EPI_ISL_622504|2020-03-30" totalcount="4" value="N"/>
    <sequence id="seq_hCoV-19/Denmark/DCGC-1854/2020|EPI_ISL_622549|2020-03-30" spec="Sequence" taxon="hCoV-19/Denmark/DCGC-1854/2020|EPI_ISL_622549|2020-03-30" totalcount="4" value="N"/>
    <sequence id="seq_hCoV-19/Denmark/ALAB-SSI-1100/2020|EPI_ISL_437634|2020-04-01" spec="Sequence" taxon="hCoV-19/Denmark/ALAB-SSI-1100/2020|EPI_ISL_437634|2020-04-01" totalcount="4" value="N"/>
    <sequence id="seq_hCoV-19/Denmark/DCGC-863/2020|EPI_ISL_614792|2020-05-04" spec="Sequence" taxon="hCoV-19/Denmark/DCGC-863/2020|EPI_ISL_614792|2020-05-04" totalcount="4" value="N"/>
    <sequence id="seq_hCoV-19/Denmark/DCGC-1665/2020|EPI_ISL_622414|2020-05-18" spec="Sequence" taxon="hCoV-19/Denmark/DCGC-1665/2020|EPI_ISL_622414|2020-05-18" totalcount="4" value="N"/>
    <sequence id="seq_hCoV-19/Denmark/DCGC-1506/2020|EPI_ISL_618109|2020-06-15" spec="Sequence" taxon="hCoV-19/Denmark/DCGC-1506/2020|EPI_ISL_618109|2020-06-15" totalcount="4" value="N"/>
</data>

<data id="clusterB.1-1" name="alignment">
    <sequence id="seq_hCoV-19/Denmark/DCGC-3593/2020|EPI_ISL_616236|2020-08-31" spec="Sequence" taxon="hCoV-19/Denmark/DCGC-3593/2020|EPI_ISL_616236|2020-08-31" totalcount="4" value="N"/>
    <sequence id="seq_hCoV-19/Denmark/DCGC-3234/2020|EPI_ISL_616894|2020-08-31" spec="Sequence" taxon="hCoV-19/Denmark/DCGC-3234/2020|EPI_ISL_616894|2020-08-31" totalcount="4" value="N"/>
    <sequence id="seq_hCoV-19/Denmark/DCGC-5123/2020|EPI_ISL_621661|2020-09-21" spec="Sequence" taxon="hCoV-19/Denmark/DCGC-5123/2020|EPI_ISL_621661|2020-09-21" totalcount="4" value="N"/>
    <sequence id="seq_hCoV-19/Denmark/DCGC-6985/2020|EPI_ISL_619831|2020-10-12" spec="Sequence" taxon="hCoV-19/Denmark/DCGC-6985/2020|EPI_ISL_619831|2020-10-12" totalcount="4" value="N"/>
    <sequence id="seq_hCoV-19/Denmark/DCGC-7526/2020|EPI_ISL_618424|2020-10-12" spec="Sequence" taxon="hCoV-19/Denmark/DCGC-7526/2020|EPI_ISL_618424|2020-10-12" totalcount="4" value="N"/>
    <sequence id="seq_hCoV-19/Denmark/DCGC-7689/2020|EPI_ISL_618612|2020-10-19" spec="Sequence" taxon="hCoV-19/Denmark/DCGC-7689/2020|EPI_ISL_618612|2020-10-19" totalcount="4" value="N"/>
    <sequence id="seq_hCoV-19/Denmark/DCGC-36902/2020|EPI_ISL_928043|2020-11-02" spec="Sequence" taxon="hCoV-19/Denmark/DCGC-36902/2020|EPI_ISL_928043|2020-11-02" totalcount="4" value="N"/>
    <sequence id="seq_hCoV-19/Denmark/DCGC-9547/2020|EPI_ISL_668784|2020-11-09" spec="Sequence" taxon="hCoV-19/Denmark/DCGC-9547/2020|EPI_ISL_668784|2020-11-09" totalcount="4" value="N"/>
    <sequence id="seq_hCoV-19/Denmark/DCGC-9213/2020|EPI_ISL_668853|2020-11-16" spec="Sequence" taxon="hCoV-19/Denmark/DCGC-9213/2020|EPI_ISL_668853|2020-11-16" totalcount="4" value="N"/>
    <sequence id="seq_hCoV-19/Denmark/DCGC-12509/2020|EPI_ISL_682690|2020-11-16" spec="Sequence" taxon="hCoV-19/Denmark/DCGC-12509/2020|EPI_ISL_682690|2020-11-16" totalcount="4" value="N"/>
    <sequence id="seq_hCoV-19/Denmark/DCGC-36350/2020|EPI_ISL_927491|2020-11-23" spec="Sequence" taxon="hCoV-19/Denmark/DCGC-36350/2020|EPI_ISL_927491|2020-11-23" totalcount="4" value="N"/>
    <sequence id="seq_hCoV-19/Denmark/DCGC-20251/2020|EPI_ISL_748074|2020-11-30" spec="Sequence" taxon="hCoV-19/Denmark/DCGC-20251/2020|EPI_ISL_748074|2020-11-30" totalcount="4" value="N"/>
    <sequence id="seq_hCoV-19/Denmark/DCGC-14462/2020|EPI_ISL_711781|2020-11-30" spec="Sequence" taxon="hCoV-19/Denmark/DCGC-14462/2020|EPI_ISL_711781|2020-11-30" totalcount="4" value="N"/>
    <sequence id="seq_hCoV-19/Denmark/DCGC-14265/2020|EPI_ISL_711663|2020-11-30" spec="Sequence" taxon="hCoV-19/Denmark/DCGC-14265/2020|EPI_ISL_711663|2020-11-30" totalcount="4" value="N"/>
    <sequence id="seq_hCoV-19/Denmark/DCGC-13652/2020|EPI_ISL_712938|2020-11-30" spec="Sequence" taxon="hCoV-19/Denmark/DCGC-13652/2020|EPI_ISL_712938|2020-11-30" totalcount="4" value="N"/>
    <sequence id="seq_hCoV-19/Denmark/DCGC-46764/2020|EPI_ISL_1066274|2020-12-07" spec="Sequence" taxon="hCoV-19/Denmark/DCGC-46764/2020|EPI_ISL_1066274|2020-12-07" totalcount="4" value="N"/>
    <sequence id="seq_hCoV-19/Denmark/DCGC-22834/2020|EPI_ISL_794533|2020-12-07" spec="Sequence" taxon="hCoV-19/Denmark/DCGC-22834/2020|EPI_ISL_794533|2020-12-07" totalcount="4" value="N"/>
    <sequence id="seq_hCoV-19/Denmark/DCGC-20126/2020|EPI_ISL_747998|2020-12-07" spec="Sequence" taxon="hCoV-19/Denmark/DCGC-20126/2020|EPI_ISL_747998|2020-12-07" totalcount="4" value="N"/>
    <sequence id="seq_hCoV-19/Denmark/DCGC-39322/2020|EPI_ISL_930464|2020-12-14" spec="Sequence" taxon="hCoV-19/Denmark/DCGC-39322/2020|EPI_ISL_930464|2020-12-14" totalcount="4" value="N"/>
    <sequence id="seq_hCoV-19/Denmark/DCGC-18019/2020|EPI_ISL_749704|2020-12-14" spec="Sequence" taxon="hCoV-19/Denmark/DCGC-18019/2020|EPI_ISL_749704|2020-12-14" totalcount="4" value="N"/>
    <sequence id="seq_hCoV-19/Denmark/DCGC-39666/2020|EPI_ISL_971151|2020-12-14" spec="Sequence" taxon="hCoV-19/Denmark/DCGC-39666/2020|EPI_ISL_971151|2020-12-14" totalcount="4" value="N"/>
    <sequence id="seq_hCoV-19/Denmark/DCGC-17341/2020|EPI_ISL_750922|2020-12-14" spec="Sequence" taxon="hCoV-19/Denmark/DCGC-17341/2020|EPI_ISL_750922|2020-12-14" totalcount="4" value="N"/>
    <sequence id="seq_hCoV-19/Denmark/DCGC-45349/2020|EPI_ISL_1025727|2020-12-21" spec="Sequence" taxon="hCoV-19/Denmark/DCGC-45349/2020|EPI_ISL_1025727|2020-12-21" totalcount="4" value="N"/>
    <sequence id="seq_hCoV-19/Denmark/DCGC-27786/2020|EPI_ISL_815894|2020-12-21" spec="Sequence" taxon="hCoV-19/Denmark/DCGC-27786/2020|EPI_ISL_815894|2020-12-21" totalcount="4" value="N"/>
    <sequence id="seq_hCoV-19/Denmark/DCGC-21217/2020|EPI_ISL_759616|2020-12-21" spec="Sequence" taxon="hCoV-19/Denmark/DCGC-21217/2020|EPI_ISL_759616|2020-12-21" totalcount="4" value="N"/>
    <sequence id="seq_hCoV-19/Denmark/DCGC-45234/2020|EPI_ISL_1025612|2020-12-28" spec="Sequence" taxon="hCoV-19/Denmark/DCGC-45234/2020|EPI_ISL_1025612|2020-12-28" totalcount="4" value="N"/>
    <sequence id="seq_hCoV-19/Denmark/DCGC-45270/2020|EPI_ISL_1025648|2020-12-28" spec="Sequence" taxon="hCoV-19/Denmark/DCGC-45270/2020|EPI_ISL_1025648|2020-12-28" totalcount="4" value="N"/>
    <sequence id="seq_hCoV-19/Denmark/DCGC-26031/2021|EPI_ISL_819092|2021-01-04" spec="Sequence" taxon="hCoV-19/Denmark/DCGC-26031/2021|EPI_ISL_819092|2021-01-04" totalcount="4" value="N"/>
    <sequence id="seq_hCoV-19/Denmark/DCGC-28997/2021|EPI_ISL_845251|2021-01-04" spec="Sequence" taxon="hCoV-19/Denmark/DCGC-28997/2021|EPI_ISL_845251|2021-01-04" totalcount="4" value="N"/>
    <sequence id="seq_hCoV-19/Denmark/DCGC-31177/2021|EPI_ISL_847160|2021-01-04" spec="Sequence" taxon="hCoV-19/Denmark/DCGC-31177/2021|EPI_ISL_847160|2021-01-04" totalcount="4" value="N"/>
    <sequence id="seq_hCoV-19/Denmark/DCGC-33444/2021|EPI_ISL_870454|2021-01-11" spec="Sequence" taxon="hCoV-19/Denmark/DCGC-33444/2021|EPI_ISL_870454|2021-01-11" totalcount="4" value="N"/>
    <sequence id="seq_hCoV-19/Denmark/DCGC-31830/2021|EPI_ISL_856246|2021-01-11" spec="Sequence" taxon="hCoV-19/Denmark/DCGC-31830/2021|EPI_ISL_856246|2021-01-11" totalcount="4" value="N"/>
    <sequence id="seq_hCoV-19/Denmark/DCGC-30747/2021|EPI_ISL_847002|2021-01-11" spec="Sequence" taxon="hCoV-19/Denmark/DCGC-30747/2021|EPI_ISL_847002|2021-01-11" totalcount="4" value="N"/>
    <sequence id="seq_hCoV-19/Denmark/DCGC-34954/2021|EPI_ISL_926094|2021-01-18" spec="Sequence" taxon="hCoV-19/Denmark/DCGC-34954/2021|EPI_ISL_926094|2021-01-18" totalcount="4" value="N"/>
    <sequence id="seq_hCoV-19/Denmark/DCGC-45916/2021|EPI_ISL_1065426|2021-02-01" spec="Sequence" taxon="hCoV-19/Denmark/DCGC-45916/2021|EPI_ISL_1065426|2021-02-01" totalcount="4" value="N"/>
    <sequence id="seq_hCoV-19/Denmark/DCGC-47171/2021|EPI_ISL_1066684|2021-02-08" spec="Sequence" taxon="hCoV-19/Denmark/DCGC-47171/2021|EPI_ISL_1066684|2021-02-08" totalcount="4" value="N"/>
</data>

<data id="clusterB.1.177" name="alignment">
    <sequence id="seq_hCoV-19/Denmark/DCGC-2858/2020|EPI_ISL_616686|2020-08-17" spec="Sequence" taxon="hCoV-19/Denmark/DCGC-2858/2020|EPI_ISL_616686|2020-08-17" totalcount="4" value="N"/>
    <sequence id="seq_hCoV-19/Denmark/DCGC-2840/2020|EPI_ISL_616667|2020-08-24" spec="Sequence" taxon="hCoV-19/Denmark/DCGC-2840/2020|EPI_ISL_616667|2020-08-24" totalcount="4" value="N"/>
    <sequence id="seq_hCoV-19/Denmark/DCGC-3832/2020|EPI_ISL_622687|2020-08-24" spec="Sequence" taxon="hCoV-19/Denmark/DCGC-3832/2020|EPI_ISL_622687|2020-08-24" totalcount="4" value="N"/>
    <sequence id="seq_hCoV-19/Denmark/DCGC-3300/2020|EPI_ISL_616052|2020-08-31" spec="Sequence" taxon="hCoV-19/Denmark/DCGC-3300/2020|EPI_ISL_616052|2020-08-31" totalcount="4" value="N"/>
    <sequence id="seq_hCoV-19/Denmark/DCGC-4188/2020|EPI_ISL_622081|2020-09-21" spec="Sequence" taxon="hCoV-19/Denmark/DCGC-4188/2020|EPI_ISL_622081|2020-09-21" totalcount="4" value="N"/>
    <sequence id="seq_hCoV-19/Denmark/DCGC-5956/2020|EPI_ISL_620221|2020-10-05" spec="Sequence" taxon="hCoV-19/Denmark/DCGC-5956/2020|EPI_ISL_620221|2020-10-05" totalcount="4" value="N"/>
    <sequence id="seq_hCoV-19/Denmark/DCGC-6510/2020|EPI_ISL_619410|2020-10-05" spec="Sequence" taxon="hCoV-19/Denmark/DCGC-6510/2020|EPI_ISL_619410|2020-10-05" totalcount="4" value="N"/>
    <sequence id="seq_hCoV-19/Denmark/DCGC-7190/2020|EPI_ISL_618975|2020-10-12" spec="Sequence" taxon="hCoV-19/Denmark/DCGC-7190/2020|EPI_ISL_618975|2020-10-12" totalcount="4" value="N"/>
    <sequence id="seq_hCoV-19/Denmark/DCGC-7170/2020|EPI_ISL_619181|2020-10-12" spec="Sequence" taxon="hCoV-19/Denmark/DCGC-7170/2020|EPI_ISL_619181|2020-10-12" totalcount="4" value="N"/>
    <sequence id="seq_hCoV-19/Denmark/DCGC-7136/2020|EPI_ISL_619160|2020-10-12" spec="Sequence" taxon="hCoV-19/Denmark/DCGC-7136/2020|EPI_ISL_619160|2020-10-12" totalcount="4" value="N"/>
    <sequence id="seq_hCoV-19/Denmark/DCGC-6566/2020|EPI_ISL_619614|2020-10-12" spec="Sequence" taxon="hCoV-19/Denmark/DCGC-6566/2020|EPI_ISL_619614|2020-10-12" totalcount="4" value="N"/>
    <sequence id="seq_hCoV-19/Denmark/DCGC-7711/2020|EPI_ISL_618581|2020-10-19" spec="Sequence" taxon="hCoV-19/Denmark/DCGC-7711/2020|EPI_ISL_618581|2020-10-19" totalcount="4" value="N"/>
    <sequence id="seq_hCoV-19/Denmark/DCGC-8130/2020|EPI_ISL_617244|2020-10-26" spec="Sequence" taxon="hCoV-19/Denmark/DCGC-8130/2020|EPI_ISL_617244|2020-10-26" totalcount="4" value="N"/>
    <sequence id="seq_hCoV-19/Denmark/DCGC-8323/2020|EPI_ISL_617291|2020-10-26" spec="Sequence" taxon="hCoV-19/Denmark/DCGC-8323/2020|EPI_ISL_617291|2020-10-26" totalcount="4" value="N"/>
    <sequence id="seq_hCoV-19/Denmark/DCGC-9614/2020|EPI_ISL_669068|2020-11-09" spec="Sequence" taxon="hCoV-19/Denmark/DCGC-9614/2020|EPI_ISL_669068|2020-11-09" totalcount="4" value="N"/>
    <sequence id="seq_hCoV-19/Denmark/DCGC-16530/2020|EPI_ISL_714818|2020-11-16" spec="Sequence" taxon="hCoV-19/Denmark/DCGC-16530/2020|EPI_ISL_714818|2020-11-16" totalcount="4" value="N"/>
    <sequence id="seq_hCoV-19/Denmark/DCGC-16605/2020|EPI_ISL_714865|2020-11-16" spec="Sequence" taxon="hCoV-19/Denmark/DCGC-16605/2020|EPI_ISL_714865|2020-11-16" totalcount="4" value="N"/>
    <sequence id="seq_hCoV-19/Denmark/DCGC-28107/2020|EPI_ISL_816107|2020-11-16" spec="Sequence" taxon="hCoV-19/Denmark/DCGC-28107/2020|EPI_ISL_816107|2020-11-16" totalcount="4" value="N"/>
    <sequence id="seq_hCoV-19/Denmark/DCGC-14997/2020|EPI_ISL_713569|2020-11-23" spec="Sequence" taxon="hCoV-19/Denmark/DCGC-14997/2020|EPI_ISL_713569|2020-11-23" totalcount="4" value="N"/>
    <sequence id="seq_hCoV-19/Denmark/DCGC-17815/2020|EPI_ISL_749584|2020-12-14" spec="Sequence" taxon="hCoV-19/Denmark/DCGC-17815/2020|EPI_ISL_749584|2020-12-14" totalcount="4" value="N"/>
    <sequence id="seq_hCoV-19/Denmark/DCGC-17931/2020|EPI_ISL_749651|2020-12-14" spec="Sequence" taxon="hCoV-19/Denmark/DCGC-17931/2020|EPI_ISL_749651|2020-12-14" totalcount="4" value="N"/>
    <sequence id="seq_hCoV-19/Denmark/DCGC-18080/2020|EPI_ISL_749744|2020-12-14" spec="Sequence" taxon="hCoV-19/Denmark/DCGC-18080/2020|EPI_ISL_749744|2020-12-14" totalcount="4" value="N"/>
    <sequence id="seq_hCoV-19/Denmark/DCGC-21402/2020|EPI_ISL_758147|2020-12-21" spec="Sequence" taxon="hCoV-19/Denmark/DCGC-21402/2020|EPI_ISL_758147|2020-12-21" totalcount="4" value="N"/>
    <sequence id="seq_hCoV-19/Denmark/DCGC-46988/2020|EPI_ISL_1066499|2020-12-21" spec="Sequence" taxon="hCoV-19/Denmark/DCGC-46988/2020|EPI_ISL_1066499|2020-12-21" totalcount="4" value="N"/>
    <sequence id="seq_hCoV-19/Denmark/DCGC-21058/2020|EPI_ISL_759530|2020-12-21" spec="Sequence" taxon="hCoV-19/Denmark/DCGC-21058/2020|EPI_ISL_759530|2020-12-21" totalcount="4" value="N"/>
    <sequence id="seq_hCoV-19/Denmark/DCGC-21673/2020|EPI_ISL_758301|2020-12-21" spec="Sequence" taxon="hCoV-19/Denmark/DCGC-21673/2020|EPI_ISL_758301|2020-12-21" totalcount="4" value="N"/>
    <sequence id="seq_hCoV-19/Denmark/DCGC-45161/2020|EPI_ISL_1025539|2020-12-28" spec="Sequence" taxon="hCoV-19/Denmark/DCGC-45161/2020|EPI_ISL_1025539|2020-12-28" totalcount="4" value="N"/>
    <sequence id="seq_hCoV-19/Denmark/DCGC-26709/2020|EPI_ISL_817717|2020-12-28" spec="Sequence" taxon="hCoV-19/Denmark/DCGC-26709/2020|EPI_ISL_817717|2020-12-28" totalcount="4" value="N"/>
    <sequence id="seq_hCoV-19/Denmark/DCGC-26833/2020|EPI_ISL_817788|2020-12-28" spec="Sequence" taxon="hCoV-19/Denmark/DCGC-26833/2020|EPI_ISL_817788|2020-12-28" totalcount="4" value="N"/>
    <sequence id="seq_hCoV-19/Denmark/DCGC-26943/2020|EPI_ISL_817858|2020-12-28" spec="Sequence" taxon="hCoV-19/Denmark/DCGC-26943/2020|EPI_ISL_817858|2020-12-28" totalcount="4" value="N"/>
    <sequence id="seq_hCoV-19/Denmark/DCGC-27096/2020|EPI_ISL_817945|2020-12-28" spec="Sequence" taxon="hCoV-19/Denmark/DCGC-27096/2020|EPI_ISL_817945|2020-12-28" totalcount="4" value="N"/>
    <sequence id="seq_hCoV-19/Denmark/DCGC-24553/2020|EPI_ISL_795615|2020-12-28" spec="Sequence" taxon="hCoV-19/Denmark/DCGC-24553/2020|EPI_ISL_795615|2020-12-28" totalcount="4" value="N"/>
    <sequence id="seq_hCoV-19/Denmark/DCGC-25538/2021|EPI_ISL_818549|2021-01-04" spec="Sequence" taxon="hCoV-19/Denmark/DCGC-25538/2021|EPI_ISL_818549|2021-01-04" totalcount="4" value="N"/>
    <sequence id="seq_hCoV-19/Denmark/DCGC-25557/2021|EPI_ISL_818554|2021-01-04" spec="Sequence" taxon="hCoV-19/Denmark/DCGC-25557/2021|EPI_ISL_818554|2021-01-04" totalcount="4" value="N"/>
    <sequence id="seq_hCoV-19/Denmark/DCGC-26038/2021|EPI_ISL_818658|2021-01-04" spec="Sequence" taxon="hCoV-19/Denmark/DCGC-26038/2021|EPI_ISL_818658|2021-01-04" totalcount="4" value="N"/>
    <sequence id="seq_hCoV-19/Denmark/DCGC-25593/2021|EPI_ISL_818776|2021-01-04" spec="Sequence" taxon="hCoV-19/Denmark/DCGC-25593/2021|EPI_ISL_818776|2021-01-04" totalcount="4" value="N"/>
    <sequence id="seq_hCoV-19/Denmark/DCGC-30701/2021|EPI_ISL_846986|2021-01-11" spec="Sequence" taxon="hCoV-19/Denmark/DCGC-30701/2021|EPI_ISL_846986|2021-01-11" totalcount="4" value="N"/>
    <sequence id="seq_hCoV-19/Denmark/DCGC-37113/2021|EPI_ISL_928254|2021-01-18" spec="Sequence" taxon="hCoV-19/Denmark/DCGC-37113/2021|EPI_ISL_928254|2021-01-18" totalcount="4" value="N"/>
    <sequence id="seq_hCoV-19/Denmark/DCGC-38002/2021|EPI_ISL_929143|2021-01-18" spec="Sequence" taxon="hCoV-19/Denmark/DCGC-38002/2021|EPI_ISL_929143|2021-01-18" totalcount="4" value="N"/>
    <sequence id="seq_hCoV-19/Denmark/DCGC-39049/2021|EPI_ISL_930191|2021-01-18" spec="Sequence" taxon="hCoV-19/Denmark/DCGC-39049/2021|EPI_ISL_930191|2021-01-18" totalcount="4" value="N"/>
    <sequence id="seq_hCoV-19/Denmark/DCGC-36484/2021|EPI_ISL_927625|2021-01-18" spec="Sequence" taxon="hCoV-19/Denmark/DCGC-36484/2021|EPI_ISL_927625|2021-01-18" totalcount="4" value="N"/>
    <sequence id="seq_hCoV-19/Denmark/DCGC-36810/2021|EPI_ISL_927951|2021-01-18" spec="Sequence" taxon="hCoV-19/Denmark/DCGC-36810/2021|EPI_ISL_927951|2021-01-18" totalcount="4" value="N"/>
    <sequence id="seq_hCoV-19/Denmark/DCGC-38780/2021|EPI_ISL_929922|2021-01-18" spec="Sequence" taxon="hCoV-19/Denmark/DCGC-38780/2021|EPI_ISL_929922|2021-01-18" totalcount="4" value="N"/>
    <sequence id="seq_hCoV-19/Denmark/DCGC-39667/2021|EPI_ISL_971152|2021-01-25" spec="Sequence" taxon="hCoV-19/Denmark/DCGC-39667/2021|EPI_ISL_971152|2021-01-25" totalcount="4" value="N"/>
    <sequence id="seq_hCoV-19/Denmark/DCGC-37921/2021|EPI_ISL_929062|2021-01-25" spec="Sequence" taxon="hCoV-19/Denmark/DCGC-37921/2021|EPI_ISL_929062|2021-01-25" totalcount="4" value="N"/>
    <sequence id="seq_hCoV-19/Denmark/DCGC-36178/2021|EPI_ISL_927319|2021-01-25" spec="Sequence" taxon="hCoV-19/Denmark/DCGC-36178/2021|EPI_ISL_927319|2021-01-25" totalcount="4" value="N"/>
    <sequence id="seq_hCoV-19/Denmark/DCGC-43971/2021|EPI_ISL_1024349|2021-02-01" spec="Sequence" taxon="hCoV-19/Denmark/DCGC-43971/2021|EPI_ISL_1024349|2021-02-01" totalcount="4" value="N"/>
    <sequence id="seq_hCoV-19/Denmark/DCGC-41450/2021|EPI_ISL_973127|2021-02-01" spec="Sequence" taxon="hCoV-19/Denmark/DCGC-41450/2021|EPI_ISL_973127|2021-02-01" totalcount="4" value="N"/>
    <sequence id="seq_hCoV-19/Denmark/DCGC-44402/2021|EPI_ISL_1024780|2021-02-01" spec="Sequence" taxon="hCoV-19/Denmark/DCGC-44402/2021|EPI_ISL_1024780|2021-02-01" totalcount="4" value="N"/>
    <sequence id="seq_hCoV-19/Denmark/DCGC-46930/2021|EPI_ISL_1066441|2021-02-08" spec="Sequence" taxon="hCoV-19/Denmark/DCGC-46930/2021|EPI_ISL_1066441|2021-02-08" totalcount="4" value="N"/>
</data>

<data id="clusterB.1.1.261" name="alignment">
    <sequence id="seq_hCoV-19/Denmark/DCGC-1882/2020|EPI_ISL_622573|2020-07-13" spec="Sequence" taxon="hCoV-19/Denmark/DCGC-1882/2020|EPI_ISL_622573|2020-07-13" totalcount="4" value="N"/>
    <sequence id="seq_hCoV-19/Denmark/DCGC-1940/2020|EPI_ISL_622603|2020-07-13" spec="Sequence" taxon="hCoV-19/Denmark/DCGC-1940/2020|EPI_ISL_622603|2020-07-13" totalcount="4" value="N"/>
    <sequence id="seq_hCoV-19/Denmark/DCGC-1793/2020|EPI_ISL_618179|2020-07-13" spec="Sequence" taxon="hCoV-19/Denmark/DCGC-1793/2020|EPI_ISL_618179|2020-07-13" totalcount="4" value="N"/>
    <sequence id="seq_hCoV-19/Denmark/DCGC-2067/2020|EPI_ISL_618321|2020-07-20" spec="Sequence" taxon="hCoV-19/Denmark/DCGC-2067/2020|EPI_ISL_618321|2020-07-20" totalcount="4" value="N"/>
</data>

<data id="clusterB.1.372" name="alignment">
    <sequence id="seq_hCoV-19/Denmark/DCGC-2915/2020|EPI_ISL_616550|2020-08-17" spec="Sequence" taxon="hCoV-19/Denmark/DCGC-2915/2020|EPI_ISL_616550|2020-08-17" totalcount="4" value="N"/>
    <sequence id="seq_hCoV-19/Denmark/DCGC-2819/2020|EPI_ISL_616455|2020-08-17" spec="Sequence" taxon="hCoV-19/Denmark/DCGC-2819/2020|EPI_ISL_616455|2020-08-17" totalcount="4" value="N"/>
    <sequence id="seq_hCoV-19/Denmark/DCGC-2961/2020|EPI_ISL_616723|2020-08-24" spec="Sequence" taxon="hCoV-19/Denmark/DCGC-2961/2020|EPI_ISL_616723|2020-08-24" totalcount="4" value="N"/>
    <sequence id="seq_hCoV-19/Denmark/DCGC-2761/2020|EPI_ISL_616595|2020-08-24" spec="Sequence" taxon="hCoV-19/Denmark/DCGC-2761/2020|EPI_ISL_616595|2020-08-24" totalcount="4" value="N"/>
</data>

<data id="clusterB.1.1" name="alignment">
    <sequence id="seq_hCoV-19/Denmark/ALAB-SSI412/2020|EPI_ISL_429507|2020-03-10" spec="Sequence" taxon="hCoV-19/Denmark/ALAB-SSI412/2020|EPI_ISL_429507|2020-03-10" totalcount="4" value="N"/>
    <sequence id="seq_hCoV-19/Denmark/DCGC-751/2020|EPI_ISL_613542|2020-03-09" spec="Sequence" taxon="hCoV-19/Denmark/DCGC-751/2020|EPI_ISL_613542|2020-03-09" totalcount="4" value="N"/>
    <sequence id="seq_hCoV-19/Denmark/DCGC-1651/2020|EPI_ISL_622679|2020-03-16" spec="Sequence" taxon="hCoV-19/Denmark/DCGC-1651/2020|EPI_ISL_622679|2020-03-16" totalcount="4" value="N"/>
    <sequence id="seq_hCoV-19/Denmark/DCGC-1177/2020|EPI_ISL_614646|2020-03-16" spec="Sequence" taxon="hCoV-19/Denmark/DCGC-1177/2020|EPI_ISL_614646|2020-03-16" totalcount="4" value="N"/>
    <sequence id="seq_hCoV-19/Denmark/DCGC-873/2020|EPI_ISL_614787|2020-05-04" spec="Sequence" taxon="hCoV-19/Denmark/DCGC-873/2020|EPI_ISL_614787|2020-05-04" totalcount="4" value="N"/>
    <sequence id="seq_hCoV-19/Denmark/DCGC-1254/2020|EPI_ISL_618019|2020-06-01" spec="Sequence" taxon="hCoV-19/Denmark/DCGC-1254/2020|EPI_ISL_618019|2020-06-01" totalcount="4" value="N"/>
    <sequence id="seq_hCoV-19/Denmark/DCGC-1314/2020|EPI_ISL_618048|2020-06-08" spec="Sequence" taxon="hCoV-19/Denmark/DCGC-1314/2020|EPI_ISL_618048|2020-06-08" totalcount="4" value="N"/>
    <sequence id="seq_hCoV-19/Denmark/DCGC-2441/2020|EPI_ISL_617616|2020-08-10" spec="Sequence" taxon="hCoV-19/Denmark/DCGC-2441/2020|EPI_ISL_617616|2020-08-10" totalcount="4" value="N"/>
    <sequence id="seq_hCoV-19/Denmark/DCGC-2334/2020|EPI_ISL_617672|2020-08-10" spec="Sequence" taxon="hCoV-19/Denmark/DCGC-2334/2020|EPI_ISL_617672|2020-08-10" totalcount="4" value="N"/>
    <sequence id="seq_hCoV-19/Denmark/DCGC-2898/2020|EPI_ISL_616414|2020-08-17" spec="Sequence" taxon="hCoV-19/Denmark/DCGC-2898/2020|EPI_ISL_616414|2020-08-17" totalcount="4" value="N"/>
    <sequence id="seq_hCoV-19/Denmark/DCGC-3153/2020|EPI_ISL_615973|2020-08-31" spec="Sequence" taxon="hCoV-19/Denmark/DCGC-3153/2020|EPI_ISL_615973|2020-08-31" totalcount="4" value="N"/>
    <sequence id="seq_hCoV-19/Denmark/DCGC-4296/2020|EPI_ISL_615733|2020-09-07" spec="Sequence" taxon="hCoV-19/Denmark/DCGC-4296/2020|EPI_ISL_615733|2020-09-07" totalcount="4" value="N"/>
    <sequence id="seq_hCoV-19/Denmark/DCGC-11967/2020|EPI_ISL_670673|2020-09-14" spec="Sequence" taxon="hCoV-19/Denmark/DCGC-11967/2020|EPI_ISL_670673|2020-09-14" totalcount="4" value="N"/>
    <sequence id="seq_hCoV-19/Denmark/DCGC-6411/2020|EPI_ISL_620311|2020-10-12" spec="Sequence" taxon="hCoV-19/Denmark/DCGC-6411/2020|EPI_ISL_620311|2020-10-12" totalcount="4" value="N"/>
    <sequence id="seq_hCoV-19/Denmark/DCGC-7175/2020|EPI_ISL_619184|2020-10-12" spec="Sequence" taxon="hCoV-19/Denmark/DCGC-7175/2020|EPI_ISL_619184|2020-10-12" totalcount="4" value="N"/>
    <sequence id="seq_hCoV-19/Denmark/DCGC-7575/2020|EPI_ISL_618485|2020-10-12" spec="Sequence" taxon="hCoV-19/Denmark/DCGC-7575/2020|EPI_ISL_618485|2020-10-12" totalcount="4" value="N"/>
    <sequence id="seq_hCoV-19/Denmark/DCGC-8131/2020|EPI_ISL_617200|2020-10-26" spec="Sequence" taxon="hCoV-19/Denmark/DCGC-8131/2020|EPI_ISL_617200|2020-10-26" totalcount="4" value="N"/>
    <sequence id="seq_hCoV-19/Denmark/DCGC-11606/2020|EPI_ISL_671020|2020-11-02" spec="Sequence" taxon="hCoV-19/Denmark/DCGC-11606/2020|EPI_ISL_671020|2020-11-02" totalcount="4" value="N"/>
    <sequence id="seq_hCoV-19/Denmark/DCGC-11496/2020|EPI_ISL_670958|2020-11-02" spec="Sequence" taxon="hCoV-19/Denmark/DCGC-11496/2020|EPI_ISL_670958|2020-11-02" totalcount="4" value="N"/>
    <sequence id="seq_hCoV-19/Denmark/DCGC-10013/2020|EPI_ISL_669334|2020-11-09" spec="Sequence" taxon="hCoV-19/Denmark/DCGC-10013/2020|EPI_ISL_669334|2020-11-09" totalcount="4" value="N"/>
    <sequence id="seq_hCoV-19/Denmark/DCGC-12365/2020|EPI_ISL_682546|2020-11-16" spec="Sequence" taxon="hCoV-19/Denmark/DCGC-12365/2020|EPI_ISL_682546|2020-11-16" totalcount="4" value="N"/>
    <sequence id="seq_hCoV-19/Denmark/DCGC-12747/2020|EPI_ISL_682928|2020-11-16" spec="Sequence" taxon="hCoV-19/Denmark/DCGC-12747/2020|EPI_ISL_682928|2020-11-16" totalcount="4" value="N"/>
    <sequence id="seq_hCoV-19/Denmark/DCGC-20319/2020|EPI_ISL_748112|2020-11-23" spec="Sequence" taxon="hCoV-19/Denmark/DCGC-20319/2020|EPI_ISL_748112|2020-11-23" totalcount="4" value="N"/>
    <sequence id="seq_hCoV-19/Denmark/DCGC-15720/2020|EPI_ISL_713981|2020-11-23" spec="Sequence" taxon="hCoV-19/Denmark/DCGC-15720/2020|EPI_ISL_713981|2020-11-23" totalcount="4" value="N"/>
    <sequence id="seq_hCoV-19/Denmark/DCGC-19009/2020|EPI_ISL_748485|2020-12-07" spec="Sequence" taxon="hCoV-19/Denmark/DCGC-19009/2020|EPI_ISL_748485|2020-12-07" totalcount="4" value="N"/>
    <sequence id="seq_hCoV-19/Denmark/DCGC-34196/2021|EPI_ISL_871206|2021-01-04" spec="Sequence" taxon="hCoV-19/Denmark/DCGC-34196/2021|EPI_ISL_871206|2021-01-04" totalcount="4" value="N"/>
    <sequence id="seq_hCoV-19/Denmark/DCGC-29311/2021|EPI_ISL_843358|2021-01-04" spec="Sequence" taxon="hCoV-19/Denmark/DCGC-29311/2021|EPI_ISL_843358|2021-01-04" totalcount="4" value="N"/>
    <sequence id="seq_hCoV-19/Denmark/DCGC-36546/2021|EPI_ISL_927687|2021-01-18" spec="Sequence" taxon="hCoV-19/Denmark/DCGC-36546/2021|EPI_ISL_927687|2021-01-18" totalcount="4" value="N"/>
    <sequence id="seq_hCoV-19/Denmark/DCGC-36604/2021|EPI_ISL_927745|2021-01-18" spec="Sequence" taxon="hCoV-19/Denmark/DCGC-36604/2021|EPI_ISL_927745|2021-01-18" totalcount="4" value="N"/>
    <sequence id="seq_hCoV-19/Denmark/DCGC-41147/2021|EPI_ISL_972824|2021-01-25" spec="Sequence" taxon="hCoV-19/Denmark/DCGC-41147/2021|EPI_ISL_972824|2021-01-25" totalcount="4" value="N"/>
    <sequence id="seq_hCoV-19/Denmark/DCGC-43877/2021|EPI_ISL_1024255|2021-02-01" spec="Sequence" taxon="hCoV-19/Denmark/DCGC-43877/2021|EPI_ISL_1024255|2021-02-01" totalcount="4" value="N"/>
    <sequence id="seq_hCoV-19/Denmark/DCGC-41199/2021|EPI_ISL_972876|2021-02-01" spec="Sequence" taxon="hCoV-19/Denmark/DCGC-41199/2021|EPI_ISL_972876|2021-02-01" totalcount="4" value="N"/>
</data>

<data id="clusterB.1.1.191" name="alignment">
    <sequence id="seq_hCoV-19/Denmark/DCGC-2900/2020|EPI_ISL_616534|2020-08-17" spec="Sequence" taxon="hCoV-19/Denmark/DCGC-2900/2020|EPI_ISL_616534|2020-08-17" totalcount="4" value="N"/>
    <sequence id="seq_hCoV-19/Denmark/DCGC-4315/2020|EPI_ISL_615752|2020-09-07" spec="Sequence" taxon="hCoV-19/Denmark/DCGC-4315/2020|EPI_ISL_615752|2020-09-07" totalcount="4" value="N"/>
    <sequence id="seq_hCoV-19/Denmark/DCGC-5469/2020|EPI_ISL_620794|2020-09-21" spec="Sequence" taxon="hCoV-19/Denmark/DCGC-5469/2020|EPI_ISL_620794|2020-09-21" totalcount="4" value="N"/>
    <sequence id="seq_hCoV-19/Denmark/DCGC-4411/2020|EPI_ISL_621832|2020-09-21" spec="Sequence" taxon="hCoV-19/Denmark/DCGC-4411/2020|EPI_ISL_621832|2020-09-21" totalcount="4" value="N"/>
</data>

<data id="clusterB.1.258" name="alignment">
    <sequence id="seq_hCoV-19/Denmark/DCGC-3443/2020|EPI_ISL_616205|2020-08-31" spec="Sequence" taxon="hCoV-19/Denmark/DCGC-3443/2020|EPI_ISL_616205|2020-08-31" totalcount="4" value="N"/>
    <sequence id="seq_hCoV-19/Denmark/DCGC-3292/2020|EPI_ISL_616044|2020-08-31" spec="Sequence" taxon="hCoV-19/Denmark/DCGC-3292/2020|EPI_ISL_616044|2020-08-31" totalcount="4" value="N"/>
    <sequence id="seq_hCoV-19/Denmark/DCGC-5244/2020|EPI_ISL_615175|2020-09-14" spec="Sequence" taxon="hCoV-19/Denmark/DCGC-5244/2020|EPI_ISL_615175|2020-09-14" totalcount="4" value="N"/>
    <sequence id="seq_hCoV-19/Denmark/DCGC-4646/2020|EPI_ISL_621878|2020-09-14" spec="Sequence" taxon="hCoV-19/Denmark/DCGC-4646/2020|EPI_ISL_621878|2020-09-14" totalcount="4" value="N"/>
    <sequence id="seq_hCoV-19/Denmark/DCGC-5010/2020|EPI_ISL_621772|2020-09-14" spec="Sequence" taxon="hCoV-19/Denmark/DCGC-5010/2020|EPI_ISL_621772|2020-09-14" totalcount="4" value="N"/>
    <sequence id="seq_hCoV-19/Denmark/DCGC-5586/2020|EPI_ISL_620911|2020-09-28" spec="Sequence" taxon="hCoV-19/Denmark/DCGC-5586/2020|EPI_ISL_620911|2020-09-28" totalcount="4" value="N"/>
    <sequence id="seq_hCoV-19/Denmark/DCGC-7451/2020|EPI_ISL_619038|2020-10-12" spec="Sequence" taxon="hCoV-19/Denmark/DCGC-7451/2020|EPI_ISL_619038|2020-10-12" totalcount="4" value="N"/>
    <sequence id="seq_hCoV-19/Denmark/DCGC-7454/2020|EPI_ISL_619043|2020-10-12" spec="Sequence" taxon="hCoV-19/Denmark/DCGC-7454/2020|EPI_ISL_619043|2020-10-12" totalcount="4" value="N"/>
    <sequence id="seq_hCoV-19/Denmark/DCGC-6788/2020|EPI_ISL_619484|2020-10-12" spec="Sequence" taxon="hCoV-19/Denmark/DCGC-6788/2020|EPI_ISL_619484|2020-10-12" totalcount="4" value="N"/>
    <sequence id="seq_hCoV-19/Denmark/DCGC-11920/2020|EPI_ISL_670644|2020-10-19" spec="Sequence" taxon="hCoV-19/Denmark/DCGC-11920/2020|EPI_ISL_670644|2020-10-19" totalcount="4" value="N"/>
    <sequence id="seq_hCoV-19/Denmark/DCGC-9009/2020|EPI_ISL_625833|2020-10-26" spec="Sequence" taxon="hCoV-19/Denmark/DCGC-9009/2020|EPI_ISL_625833|2020-10-26" totalcount="4" value="N"/>
    <sequence id="seq_hCoV-19/Denmark/DCGC-10527/2020|EPI_ISL_669673|2020-11-02" spec="Sequence" taxon="hCoV-19/Denmark/DCGC-10527/2020|EPI_ISL_669673|2020-11-02" totalcount="4" value="N"/>
    <sequence id="seq_hCoV-19/Denmark/DCGC-10757/2020|EPI_ISL_669688|2020-11-02" spec="Sequence" taxon="hCoV-19/Denmark/DCGC-10757/2020|EPI_ISL_669688|2020-11-02" totalcount="4" value="N"/>
    <sequence id="seq_hCoV-19/Denmark/DCGC-11178/2020|EPI_ISL_669634|2020-11-02" spec="Sequence" taxon="hCoV-19/Denmark/DCGC-11178/2020|EPI_ISL_669634|2020-11-02" totalcount="4" value="N"/>
    <sequence id="seq_hCoV-19/Denmark/DCGC-10582/2020|EPI_ISL_669677|2020-11-02" spec="Sequence" taxon="hCoV-19/Denmark/DCGC-10582/2020|EPI_ISL_669677|2020-11-02" totalcount="4" value="N"/>
    <sequence id="seq_hCoV-19/Denmark/DCGC-11546/2020|EPI_ISL_670618|2020-11-02" spec="Sequence" taxon="hCoV-19/Denmark/DCGC-11546/2020|EPI_ISL_670618|2020-11-02" totalcount="4" value="N"/>
    <sequence id="seq_hCoV-19/Denmark/DCGC-10324/2020|EPI_ISL_669538|2020-11-02" spec="Sequence" taxon="hCoV-19/Denmark/DCGC-10324/2020|EPI_ISL_669538|2020-11-02" totalcount="4" value="N"/>
    <sequence id="seq_hCoV-19/Denmark/DCGC-11004/2020|EPI_ISL_669712|2020-11-02" spec="Sequence" taxon="hCoV-19/Denmark/DCGC-11004/2020|EPI_ISL_669712|2020-11-02" totalcount="4" value="N"/>
    <sequence id="seq_hCoV-19/Denmark/DCGC-10175/2020|EPI_ISL_669438|2020-11-09" spec="Sequence" taxon="hCoV-19/Denmark/DCGC-10175/2020|EPI_ISL_669438|2020-11-09" totalcount="4" value="N"/>
    <sequence id="seq_hCoV-19/Denmark/DCGC-9653/2020|EPI_ISL_668684|2020-11-09" spec="Sequence" taxon="hCoV-19/Denmark/DCGC-9653/2020|EPI_ISL_668684|2020-11-09" totalcount="4" value="N"/>
    <sequence id="seq_hCoV-19/Denmark/DCGC-9333/2020|EPI_ISL_668912|2020-11-16" spec="Sequence" taxon="hCoV-19/Denmark/DCGC-9333/2020|EPI_ISL_668912|2020-11-16" totalcount="4" value="N"/>
    <sequence id="seq_hCoV-19/Denmark/DCGC-16279/2020|EPI_ISL_714338|2020-11-16" spec="Sequence" taxon="hCoV-19/Denmark/DCGC-16279/2020|EPI_ISL_714338|2020-11-16" totalcount="4" value="N"/>
    <sequence id="seq_hCoV-19/Denmark/DCGC-13022/2020|EPI_ISL_712347|2020-11-30" spec="Sequence" taxon="hCoV-19/Denmark/DCGC-13022/2020|EPI_ISL_712347|2020-11-30" totalcount="4" value="N"/>
    <sequence id="seq_hCoV-19/Denmark/DCGC-13197/2020|EPI_ISL_712363|2020-11-30" spec="Sequence" taxon="hCoV-19/Denmark/DCGC-13197/2020|EPI_ISL_712363|2020-11-30" totalcount="4" value="N"/>
    <sequence id="seq_hCoV-19/Denmark/DCGC-13081/2020|EPI_ISL_712570|2020-11-30" spec="Sequence" taxon="hCoV-19/Denmark/DCGC-13081/2020|EPI_ISL_712570|2020-11-30" totalcount="4" value="N"/>
    <sequence id="seq_hCoV-19/Denmark/DCGC-14100/2020|EPI_ISL_711321|2020-11-30" spec="Sequence" taxon="hCoV-19/Denmark/DCGC-14100/2020|EPI_ISL_711321|2020-11-30" totalcount="4" value="N"/>
    <sequence id="seq_hCoV-19/Denmark/DCGC-12952/2020|EPI_ISL_712342|2020-12-07" spec="Sequence" taxon="hCoV-19/Denmark/DCGC-12952/2020|EPI_ISL_712342|2020-12-07" totalcount="4" value="N"/>
    <sequence id="seq_hCoV-19/Denmark/DCGC-28047/2020|EPI_ISL_815595|2020-12-07" spec="Sequence" taxon="hCoV-19/Denmark/DCGC-28047/2020|EPI_ISL_815595|2020-12-07" totalcount="4" value="N"/>
    <sequence id="seq_hCoV-19/Denmark/DCGC-18942/2020|EPI_ISL_748402|2020-12-07" spec="Sequence" taxon="hCoV-19/Denmark/DCGC-18942/2020|EPI_ISL_748402|2020-12-07" totalcount="4" value="N"/>
    <sequence id="seq_hCoV-19/Denmark/DCGC-18436/2020|EPI_ISL_749460|2020-12-07" spec="Sequence" taxon="hCoV-19/Denmark/DCGC-18436/2020|EPI_ISL_749460|2020-12-07" totalcount="4" value="N"/>
    <sequence id="seq_hCoV-19/Denmark/DCGC-17595/2020|EPI_ISL_750502|2020-12-14" spec="Sequence" taxon="hCoV-19/Denmark/DCGC-17595/2020|EPI_ISL_750502|2020-12-14" totalcount="4" value="N"/>
    <sequence id="seq_hCoV-19/Denmark/DCGC-25316/2020|EPI_ISL_794950|2020-12-14" spec="Sequence" taxon="hCoV-19/Denmark/DCGC-25316/2020|EPI_ISL_794950|2020-12-14" totalcount="4" value="N"/>
    <sequence id="seq_hCoV-19/Denmark/DCGC-34720/2020|EPI_ISL_871731|2020-12-14" spec="Sequence" taxon="hCoV-19/Denmark/DCGC-34720/2020|EPI_ISL_871731|2020-12-14" totalcount="4" value="N"/>
    <sequence id="seq_hCoV-19/Denmark/DCGC-35839/2020|EPI_ISL_926980|2020-12-14" spec="Sequence" taxon="hCoV-19/Denmark/DCGC-35839/2020|EPI_ISL_926980|2020-12-14" totalcount="4" value="N"/>
    <sequence id="seq_hCoV-19/Denmark/DCGC-36170/2020|EPI_ISL_927311|2020-12-14" spec="Sequence" taxon="hCoV-19/Denmark/DCGC-36170/2020|EPI_ISL_927311|2020-12-14" totalcount="4" value="N"/>
    <sequence id="seq_hCoV-19/Denmark/DCGC-36270/2020|EPI_ISL_927411|2020-12-14" spec="Sequence" taxon="hCoV-19/Denmark/DCGC-36270/2020|EPI_ISL_927411|2020-12-14" totalcount="4" value="N"/>
    <sequence id="seq_hCoV-19/Denmark/DCGC-45341/2020|EPI_ISL_1025719|2020-12-21" spec="Sequence" taxon="hCoV-19/Denmark/DCGC-45341/2020|EPI_ISL_1025719|2020-12-21" totalcount="4" value="N"/>
    <sequence id="seq_hCoV-19/Denmark/DCGC-27691/2020|EPI_ISL_815623|2020-12-21" spec="Sequence" taxon="hCoV-19/Denmark/DCGC-27691/2020|EPI_ISL_815623|2020-12-21" totalcount="4" value="N"/>
    <sequence id="seq_hCoV-19/Denmark/DCGC-27592/2020|EPI_ISL_815768|2020-12-21" spec="Sequence" taxon="hCoV-19/Denmark/DCGC-27592/2020|EPI_ISL_815768|2020-12-21" totalcount="4" value="N"/>
    <sequence id="seq_hCoV-19/Denmark/DCGC-25269/2020|EPI_ISL_794887|2020-12-21" spec="Sequence" taxon="hCoV-19/Denmark/DCGC-25269/2020|EPI_ISL_794887|2020-12-21" totalcount="4" value="N"/>
    <sequence id="seq_hCoV-19/Denmark/DCGC-21500/2020|EPI_ISL_758197|2020-12-21" spec="Sequence" taxon="hCoV-19/Denmark/DCGC-21500/2020|EPI_ISL_758197|2020-12-21" totalcount="4" value="N"/>
    <sequence id="seq_hCoV-19/Denmark/DCGC-30050/2020|EPI_ISL_844097|2020-12-28" spec="Sequence" taxon="hCoV-19/Denmark/DCGC-30050/2020|EPI_ISL_844097|2020-12-28" totalcount="4" value="N"/>
    <sequence id="seq_hCoV-19/Denmark/DCGC-46950/2020|EPI_ISL_1066461|2020-12-28" spec="Sequence" taxon="hCoV-19/Denmark/DCGC-46950/2020|EPI_ISL_1066461|2020-12-28" totalcount="4" value="N"/>
    <sequence id="seq_hCoV-19/Denmark/DCGC-27340/2020|EPI_ISL_818075|2020-12-28" spec="Sequence" taxon="hCoV-19/Denmark/DCGC-27340/2020|EPI_ISL_818075|2020-12-28" totalcount="4" value="N"/>
    <sequence id="seq_hCoV-19/Denmark/DCGC-29632/2020|EPI_ISL_843679|2020-12-28" spec="Sequence" taxon="hCoV-19/Denmark/DCGC-29632/2020|EPI_ISL_843679|2020-12-28" totalcount="4" value="N"/>
    <sequence id="seq_hCoV-19/Denmark/DCGC-31915/2021|EPI_ISL_856331|2021-01-04" spec="Sequence" taxon="hCoV-19/Denmark/DCGC-31915/2021|EPI_ISL_856331|2021-01-04" totalcount="4" value="N"/>
    <sequence id="seq_hCoV-19/Denmark/DCGC-34421/2021|EPI_ISL_871432|2021-01-04" spec="Sequence" taxon="hCoV-19/Denmark/DCGC-34421/2021|EPI_ISL_871432|2021-01-04" totalcount="4" value="N"/>
    <sequence id="seq_hCoV-19/Denmark/DCGC-36066/2021|EPI_ISL_927207|2021-01-11" spec="Sequence" taxon="hCoV-19/Denmark/DCGC-36066/2021|EPI_ISL_927207|2021-01-11" totalcount="4" value="N"/>
    <sequence id="seq_hCoV-19/Denmark/DCGC-32502/2021|EPI_ISL_869506|2021-01-18" spec="Sequence" taxon="hCoV-19/Denmark/DCGC-32502/2021|EPI_ISL_869506|2021-01-18" totalcount="4" value="N"/>
    <sequence id="seq_hCoV-19/Denmark/DCGC-38562/2021|EPI_ISL_929703|2021-01-18" spec="Sequence" taxon="hCoV-19/Denmark/DCGC-38562/2021|EPI_ISL_929703|2021-01-18" totalcount="4" value="N"/>
    <sequence id="seq_hCoV-19/Denmark/DCGC-38980/2021|EPI_ISL_930122|2021-01-18" spec="Sequence" taxon="hCoV-19/Denmark/DCGC-38980/2021|EPI_ISL_930122|2021-01-18" totalcount="4" value="N"/>
    <sequence id="seq_hCoV-19/Denmark/DCGC-38116/2021|EPI_ISL_929257|2021-01-18" spec="Sequence" taxon="hCoV-19/Denmark/DCGC-38116/2021|EPI_ISL_929257|2021-01-18" totalcount="4" value="N"/>
    <sequence id="seq_hCoV-19/Denmark/DCGC-39139/2021|EPI_ISL_930281|2021-01-18" spec="Sequence" taxon="hCoV-19/Denmark/DCGC-39139/2021|EPI_ISL_930281|2021-01-18" totalcount="4" value="N"/>
    <sequence id="seq_hCoV-19/Denmark/DCGC-36830/2021|EPI_ISL_927971|2021-01-18" spec="Sequence" taxon="hCoV-19/Denmark/DCGC-36830/2021|EPI_ISL_927971|2021-01-18" totalcount="4" value="N"/>
    <sequence id="seq_hCoV-19/Denmark/DCGC-35057/2021|EPI_ISL_926197|2021-01-18" spec="Sequence" taxon="hCoV-19/Denmark/DCGC-35057/2021|EPI_ISL_926197|2021-01-18" totalcount="4" value="N"/>
    <sequence id="seq_hCoV-19/Denmark/DCGC-36421/2021|EPI_ISL_927562|2021-01-18" spec="Sequence" taxon="hCoV-19/Denmark/DCGC-36421/2021|EPI_ISL_927562|2021-01-18" totalcount="4" value="N"/>
    <sequence id="seq_hCoV-19/Denmark/DCGC-35793/2021|EPI_ISL_926934|2021-01-25" spec="Sequence" taxon="hCoV-19/Denmark/DCGC-35793/2021|EPI_ISL_926934|2021-01-25" totalcount="4" value="N"/>
    <sequence id="seq_hCoV-19/Denmark/DCGC-39579/2021|EPI_ISL_970981|2021-01-25" spec="Sequence" taxon="hCoV-19/Denmark/DCGC-39579/2021|EPI_ISL_970981|2021-01-25" totalcount="4" value="N"/>
    <sequence id="seq_hCoV-19/Denmark/DCGC-41479/2021|EPI_ISL_973156|2021-01-25" spec="Sequence" taxon="hCoV-19/Denmark/DCGC-41479/2021|EPI_ISL_973156|2021-01-25" totalcount="4" value="N"/>
    <sequence id="seq_hCoV-19/Denmark/DCGC-41487/2021|EPI_ISL_973164|2021-01-25" spec="Sequence" taxon="hCoV-19/Denmark/DCGC-41487/2021|EPI_ISL_973164|2021-01-25" totalcount="4" value="N"/>
    <sequence id="seq_hCoV-19/Denmark/DCGC-41626/2021|EPI_ISL_973303|2021-01-25" spec="Sequence" taxon="hCoV-19/Denmark/DCGC-41626/2021|EPI_ISL_973303|2021-01-25" totalcount="4" value="N"/>
    <sequence id="seq_hCoV-19/Denmark/DCGC-44118/2021|EPI_ISL_1024496|2021-02-01" spec="Sequence" taxon="hCoV-19/Denmark/DCGC-44118/2021|EPI_ISL_1024496|2021-02-01" totalcount="4" value="N"/>
    <sequence id="seq_hCoV-19/Denmark/DCGC-43713/2021|EPI_ISL_1024091|2021-02-01" spec="Sequence" taxon="hCoV-19/Denmark/DCGC-43713/2021|EPI_ISL_1024091|2021-02-01" totalcount="4" value="N"/>
    <sequence id="seq_hCoV-19/Denmark/DCGC-40329/2021|EPI_ISL_972006|2021-02-01" spec="Sequence" taxon="hCoV-19/Denmark/DCGC-40329/2021|EPI_ISL_972006|2021-02-01" totalcount="4" value="N"/>
    <sequence id="seq_hCoV-19/Denmark/DCGC-43309/2021|EPI_ISL_1023621|2021-02-01" spec="Sequence" taxon="hCoV-19/Denmark/DCGC-43309/2021|EPI_ISL_1023621|2021-02-01" totalcount="4" value="N"/>
    <sequence id="seq_hCoV-19/Denmark/DCGC-43053/2021|EPI_ISL_1023331|2021-02-08" spec="Sequence" taxon="hCoV-19/Denmark/DCGC-43053/2021|EPI_ISL_1023331|2021-02-08" totalcount="4" value="N"/>
    <sequence id="seq_hCoV-19/Denmark/DCGC-50534/2021|EPI_ISL_1126925|2021-02-15" spec="Sequence" taxon="hCoV-19/Denmark/DCGC-50534/2021|EPI_ISL_1126925|2021-02-15" totalcount="4" value="N"/>
</data>

<data id="clusterB.1.1.70-0" name="alignment">
    <sequence id="seq_hCoV-19/Denmark/DCGC-2038/2020|EPI_ISL_618260|2020-07-20" spec="Sequence" taxon="hCoV-19/Denmark/DCGC-2038/2020|EPI_ISL_618260|2020-07-20" totalcount="4" value="N"/>
    <sequence id="seq_hCoV-19/Denmark/DCGC-1993/2020|EPI_ISL_618290|2020-07-20" spec="Sequence" taxon="hCoV-19/Denmark/DCGC-1993/2020|EPI_ISL_618290|2020-07-20" totalcount="4" value="N"/>
    <sequence id="seq_hCoV-19/Denmark/DCGC-2272/2020|EPI_ISL_617629|2020-08-10" spec="Sequence" taxon="hCoV-19/Denmark/DCGC-2272/2020|EPI_ISL_617629|2020-08-10" totalcount="4" value="N"/>
    <sequence id="seq_hCoV-19/Denmark/DCGC-2502/2020|EPI_ISL_617773|2020-08-10" spec="Sequence" taxon="hCoV-19/Denmark/DCGC-2502/2020|EPI_ISL_617773|2020-08-10" totalcount="4" value="N"/>
</data>

<data id="clusterB.1.1.70-1" name="alignment">
    <sequence id="seq_hCoV-19/Denmark/DCGC-9559/2020|EPI_ISL_669039|2020-11-09" spec="Sequence" taxon="hCoV-19/Denmark/DCGC-9559/2020|EPI_ISL_669039|2020-11-09" totalcount="4" value="N"/>
    <sequence id="seq_hCoV-19/Denmark/DCGC-12763/2020|EPI_ISL_682944|2020-11-09" spec="Sequence" taxon="hCoV-19/Denmark/DCGC-12763/2020|EPI_ISL_682944|2020-11-09" totalcount="4" value="N"/>
    <sequence id="seq_hCoV-19/Denmark/DCGC-10282/2020|EPI_ISL_669757|2020-11-09" spec="Sequence" taxon="hCoV-19/Denmark/DCGC-10282/2020|EPI_ISL_669757|2020-11-09" totalcount="4" value="N"/>
    <sequence id="seq_hCoV-19/Denmark/DCGC-9404/2020|EPI_ISL_668954|2020-11-16" spec="Sequence" taxon="hCoV-19/Denmark/DCGC-9404/2020|EPI_ISL_668954|2020-11-16" totalcount="4" value="N"/>
    <sequence id="seq_hCoV-19/Denmark/DCGC-16135/2020|EPI_ISL_714600|2020-11-16" spec="Sequence" taxon="hCoV-19/Denmark/DCGC-16135/2020|EPI_ISL_714600|2020-11-16" totalcount="4" value="N"/>
    <sequence id="seq_hCoV-19/Denmark/DCGC-15011/2020|EPI_ISL_713578|2020-11-23" spec="Sequence" taxon="hCoV-19/Denmark/DCGC-15011/2020|EPI_ISL_713578|2020-11-23" totalcount="4" value="N"/>
    <sequence id="seq_hCoV-19/Denmark/DCGC-15339/2020|EPI_ISL_713771|2020-11-23" spec="Sequence" taxon="hCoV-19/Denmark/DCGC-15339/2020|EPI_ISL_713771|2020-11-23" totalcount="4" value="N"/>
    <sequence id="seq_hCoV-19/Denmark/DCGC-15418/2020|EPI_ISL_713816|2020-11-23" spec="Sequence" taxon="hCoV-19/Denmark/DCGC-15418/2020|EPI_ISL_713816|2020-11-23" totalcount="4" value="N"/>
    <sequence id="seq_hCoV-19/Denmark/DCGC-15495/2020|EPI_ISL_713853|2020-11-23" spec="Sequence" taxon="hCoV-19/Denmark/DCGC-15495/2020|EPI_ISL_713853|2020-11-23" totalcount="4" value="N"/>
    <sequence id="seq_hCoV-19/Denmark/DCGC-13145/2020|EPI_ISL_712614|2020-11-30" spec="Sequence" taxon="hCoV-19/Denmark/DCGC-13145/2020|EPI_ISL_712614|2020-11-30" totalcount="4" value="N"/>
    <sequence id="seq_hCoV-19/Denmark/DCGC-13933/2020|EPI_ISL_711463|2020-11-30" spec="Sequence" taxon="hCoV-19/Denmark/DCGC-13933/2020|EPI_ISL_711463|2020-11-30" totalcount="4" value="N"/>
    <sequence id="seq_hCoV-19/Denmark/DCGC-13384/2020|EPI_ISL_712766|2020-11-30" spec="Sequence" taxon="hCoV-19/Denmark/DCGC-13384/2020|EPI_ISL_712766|2020-11-30" totalcount="4" value="N"/>
    <sequence id="seq_hCoV-19/Denmark/DCGC-18514/2020|EPI_ISL_750014|2020-12-07" spec="Sequence" taxon="hCoV-19/Denmark/DCGC-18514/2020|EPI_ISL_750014|2020-12-07" totalcount="4" value="N"/>
    <sequence id="seq_hCoV-19/Denmark/DCGC-19326/2020|EPI_ISL_748883|2020-12-07" spec="Sequence" taxon="hCoV-19/Denmark/DCGC-19326/2020|EPI_ISL_748883|2020-12-07" totalcount="4" value="N"/>
    <sequence id="seq_hCoV-19/Denmark/DCGC-16751/2020|EPI_ISL_750539|2020-12-14" spec="Sequence" taxon="hCoV-19/Denmark/DCGC-16751/2020|EPI_ISL_750539|2020-12-14" totalcount="4" value="N"/>
    <sequence id="seq_hCoV-19/Denmark/DCGC-25341/2020|EPI_ISL_794967|2020-12-14" spec="Sequence" taxon="hCoV-19/Denmark/DCGC-25341/2020|EPI_ISL_794967|2020-12-14" totalcount="4" value="N"/>
    <sequence id="seq_hCoV-19/Denmark/DCGC-38418/2020|EPI_ISL_929559|2020-12-14" spec="Sequence" taxon="hCoV-19/Denmark/DCGC-38418/2020|EPI_ISL_929559|2020-12-14" totalcount="4" value="N"/>
    <sequence id="seq_hCoV-19/Denmark/DCGC-17195/2020|EPI_ISL_750816|2020-12-14" spec="Sequence" taxon="hCoV-19/Denmark/DCGC-17195/2020|EPI_ISL_750816|2020-12-14" totalcount="4" value="N"/>
    <sequence id="seq_hCoV-19/Denmark/DCGC-47413/2020|EPI_ISL_1066948|2020-12-21" spec="Sequence" taxon="hCoV-19/Denmark/DCGC-47413/2020|EPI_ISL_1066948|2020-12-21" totalcount="4" value="N"/>
    <sequence id="seq_hCoV-19/Denmark/DCGC-21472/2020|EPI_ISL_758183|2020-12-21" spec="Sequence" taxon="hCoV-19/Denmark/DCGC-21472/2020|EPI_ISL_758183|2020-12-21" totalcount="4" value="N"/>
    <sequence id="seq_hCoV-19/Denmark/DCGC-21239/2020|EPI_ISL_759629|2020-12-21" spec="Sequence" taxon="hCoV-19/Denmark/DCGC-21239/2020|EPI_ISL_759629|2020-12-21" totalcount="4" value="N"/>
    <sequence id="seq_hCoV-19/Denmark/DCGC-34558/2020|EPI_ISL_871569|2020-12-28" spec="Sequence" taxon="hCoV-19/Denmark/DCGC-34558/2020|EPI_ISL_871569|2020-12-28" totalcount="4" value="N"/>
    <sequence id="seq_hCoV-19/Denmark/DCGC-31170/2021|EPI_ISL_847504|2021-01-04" spec="Sequence" taxon="hCoV-19/Denmark/DCGC-31170/2021|EPI_ISL_847504|2021-01-04" totalcount="4" value="N"/>
    <sequence id="seq_hCoV-19/Denmark/DCGC-29566/2021|EPI_ISL_843613|2021-01-04" spec="Sequence" taxon="hCoV-19/Denmark/DCGC-29566/2021|EPI_ISL_843613|2021-01-04" totalcount="4" value="N"/>
    <sequence id="seq_hCoV-19/Denmark/DCGC-42982/2021|EPI_ISL_1023260|2021-02-08" spec="Sequence" taxon="hCoV-19/Denmark/DCGC-42982/2021|EPI_ISL_1023260|2021-02-08" totalcount="4" value="N"/>
    <sequence id="seq_hCoV-19/Denmark/DCGC-43101/2021|EPI_ISL_1023379|2021-02-08" spec="Sequence" taxon="hCoV-19/Denmark/DCGC-43101/2021|EPI_ISL_1023379|2021-02-08" totalcount="4" value="N"/>
</data>

<data id="clusterB.1.1.521-0" name="alignment">
    <sequence id="seq_hCoV-19/Denmark/DCGC-2490/2020|EPI_ISL_617761|2020-08-10" spec="Sequence" taxon="hCoV-19/Denmark/DCGC-2490/2020|EPI_ISL_617761|2020-08-10" totalcount="4" value="N"/>
    <sequence id="seq_hCoV-19/Denmark/DCGC-6955/2020|EPI_ISL_619801|2020-10-12" spec="Sequence" taxon="hCoV-19/Denmark/DCGC-6955/2020|EPI_ISL_619801|2020-10-12" totalcount="4" value="N"/>
</data>

<data id="clusterB.1.177.86" name="alignment">
    <sequence id="seq_hCoV-19/Denmark/DCGC-14829/2020|EPI_ISL_711264|2020-11-23" spec="Sequence" taxon="hCoV-19/Denmark/DCGC-14829/2020|EPI_ISL_711264|2020-11-23" totalcount="4" value="N"/>
    <sequence id="seq_hCoV-19/Denmark/DCGC-14646/2020|EPI_ISL_711259|2020-11-23" spec="Sequence" taxon="hCoV-19/Denmark/DCGC-14646/2020|EPI_ISL_711259|2020-11-23" totalcount="4" value="N"/>
    <sequence id="seq_hCoV-19/Denmark/DCGC-15012/2020|EPI_ISL_713276|2020-11-23" spec="Sequence" taxon="hCoV-19/Denmark/DCGC-15012/2020|EPI_ISL_713276|2020-11-23" totalcount="4" value="N"/>
    <sequence id="seq_hCoV-19/Denmark/DCGC-13489/2020|EPI_ISL_712275|2020-11-30" spec="Sequence" taxon="hCoV-19/Denmark/DCGC-13489/2020|EPI_ISL_712275|2020-11-30" totalcount="4" value="N"/>
    <sequence id="seq_hCoV-19/Denmark/DCGC-13673/2020|EPI_ISL_712282|2020-11-30" spec="Sequence" taxon="hCoV-19/Denmark/DCGC-13673/2020|EPI_ISL_712282|2020-11-30" totalcount="4" value="N"/>
    <sequence id="seq_hCoV-19/Denmark/DCGC-19369/2020|EPI_ISL_748303|2020-12-07" spec="Sequence" taxon="hCoV-19/Denmark/DCGC-19369/2020|EPI_ISL_748303|2020-12-07" totalcount="4" value="N"/>
    <sequence id="seq_hCoV-19/Denmark/DCGC-19732/2020|EPI_ISL_748320|2020-12-07" spec="Sequence" taxon="hCoV-19/Denmark/DCGC-19732/2020|EPI_ISL_748320|2020-12-07" totalcount="4" value="N"/>
    <sequence id="seq_hCoV-19/Denmark/DCGC-30354/2020|EPI_ISL_844250|2020-12-07" spec="Sequence" taxon="hCoV-19/Denmark/DCGC-30354/2020|EPI_ISL_844250|2020-12-07" totalcount="4" value="N"/>
    <sequence id="seq_hCoV-19/Denmark/DCGC-18554/2020|EPI_ISL_749338|2020-12-07" spec="Sequence" taxon="hCoV-19/Denmark/DCGC-18554/2020|EPI_ISL_749338|2020-12-07" totalcount="4" value="N"/>
    <sequence id="seq_hCoV-19/Denmark/DCGC-22780/2020|EPI_ISL_794363|2020-12-07" spec="Sequence" taxon="hCoV-19/Denmark/DCGC-22780/2020|EPI_ISL_794363|2020-12-07" totalcount="4" value="N"/>
    <sequence id="seq_hCoV-19/Denmark/DCGC-17932/2020|EPI_ISL_749307|2020-12-14" spec="Sequence" taxon="hCoV-19/Denmark/DCGC-17932/2020|EPI_ISL_749307|2020-12-14" totalcount="4" value="N"/>
    <sequence id="seq_hCoV-19/Denmark/DCGC-17996/2020|EPI_ISL_749309|2020-12-14" spec="Sequence" taxon="hCoV-19/Denmark/DCGC-17996/2020|EPI_ISL_749309|2020-12-14" totalcount="4" value="N"/>
    <sequence id="seq_hCoV-19/Denmark/DCGC-16785/2020|EPI_ISL_750301|2020-12-14" spec="Sequence" taxon="hCoV-19/Denmark/DCGC-16785/2020|EPI_ISL_750301|2020-12-14" totalcount="4" value="N"/>
    <sequence id="seq_hCoV-19/Denmark/DCGC-16873/2020|EPI_ISL_750308|2020-12-14" spec="Sequence" taxon="hCoV-19/Denmark/DCGC-16873/2020|EPI_ISL_750308|2020-12-14" totalcount="4" value="N"/>
    <sequence id="seq_hCoV-19/Denmark/DCGC-17049/2020|EPI_ISL_750325|2020-12-14" spec="Sequence" taxon="hCoV-19/Denmark/DCGC-17049/2020|EPI_ISL_750325|2020-12-14" totalcount="4" value="N"/>
    <sequence id="seq_hCoV-19/Denmark/DCGC-17142/2020|EPI_ISL_750332|2020-12-14" spec="Sequence" taxon="hCoV-19/Denmark/DCGC-17142/2020|EPI_ISL_750332|2020-12-14" totalcount="4" value="N"/>
    <sequence id="seq_hCoV-19/Denmark/DCGC-17172/2020|EPI_ISL_750336|2020-12-14" spec="Sequence" taxon="hCoV-19/Denmark/DCGC-17172/2020|EPI_ISL_750336|2020-12-14" totalcount="4" value="N"/>
    <sequence id="seq_hCoV-19/Denmark/DCGC-17610/2020|EPI_ISL_750361|2020-12-14" spec="Sequence" taxon="hCoV-19/Denmark/DCGC-17610/2020|EPI_ISL_750361|2020-12-14" totalcount="4" value="N"/>
    <sequence id="seq_hCoV-19/Denmark/DCGC-36630/2020|EPI_ISL_927771|2020-12-14" spec="Sequence" taxon="hCoV-19/Denmark/DCGC-36630/2020|EPI_ISL_927771|2020-12-14" totalcount="4" value="N"/>
    <sequence id="seq_hCoV-19/Denmark/DCGC-24087/2020|EPI_ISL_792774|2020-12-14" spec="Sequence" taxon="hCoV-19/Denmark/DCGC-24087/2020|EPI_ISL_792774|2020-12-14" totalcount="4" value="N"/>
    <sequence id="seq_hCoV-19/Denmark/DCGC-21559/2020|EPI_ISL_757906|2020-12-21" spec="Sequence" taxon="hCoV-19/Denmark/DCGC-21559/2020|EPI_ISL_757906|2020-12-21" totalcount="4" value="N"/>
    <sequence id="seq_hCoV-19/Denmark/DCGC-34625/2020|EPI_ISL_871636|2020-12-21" spec="Sequence" taxon="hCoV-19/Denmark/DCGC-34625/2020|EPI_ISL_871636|2020-12-21" totalcount="4" value="N"/>
    <sequence id="seq_hCoV-19/Denmark/DCGC-27666/2020|EPI_ISL_815516|2020-12-21" spec="Sequence" taxon="hCoV-19/Denmark/DCGC-27666/2020|EPI_ISL_815516|2020-12-21" totalcount="4" value="N"/>
    <sequence id="seq_hCoV-19/Denmark/DCGC-20515/2020|EPI_ISL_758899|2020-12-21" spec="Sequence" taxon="hCoV-19/Denmark/DCGC-20515/2020|EPI_ISL_758899|2020-12-21" totalcount="4" value="N"/>
    <sequence id="seq_hCoV-19/Denmark/DCGC-23435/2020|EPI_ISL_793226|2020-12-21" spec="Sequence" taxon="hCoV-19/Denmark/DCGC-23435/2020|EPI_ISL_793226|2020-12-21" totalcount="4" value="N"/>
    <sequence id="seq_hCoV-19/Denmark/DCGC-23575/2020|EPI_ISL_793235|2020-12-21" spec="Sequence" taxon="hCoV-19/Denmark/DCGC-23575/2020|EPI_ISL_793235|2020-12-21" totalcount="4" value="N"/>
    <sequence id="seq_hCoV-19/Denmark/DCGC-23643/2020|EPI_ISL_793239|2020-12-21" spec="Sequence" taxon="hCoV-19/Denmark/DCGC-23643/2020|EPI_ISL_793239|2020-12-21" totalcount="4" value="N"/>
    <sequence id="seq_hCoV-19/Denmark/DCGC-21254/2020|EPI_ISL_758938|2020-12-21" spec="Sequence" taxon="hCoV-19/Denmark/DCGC-21254/2020|EPI_ISL_758938|2020-12-21" totalcount="4" value="N"/>
    <sequence id="seq_hCoV-19/Denmark/DCGC-26669/2020|EPI_ISL_817337|2020-12-28" spec="Sequence" taxon="hCoV-19/Denmark/DCGC-26669/2020|EPI_ISL_817337|2020-12-28" totalcount="4" value="N"/>
    <sequence id="seq_hCoV-19/Denmark/DCGC-26849/2020|EPI_ISL_817346|2020-12-28" spec="Sequence" taxon="hCoV-19/Denmark/DCGC-26849/2020|EPI_ISL_817346|2020-12-28" totalcount="4" value="N"/>
    <sequence id="seq_hCoV-19/Denmark/DCGC-29812/2020|EPI_ISL_843859|2020-12-28" spec="Sequence" taxon="hCoV-19/Denmark/DCGC-29812/2020|EPI_ISL_843859|2020-12-28" totalcount="4" value="N"/>
    <sequence id="seq_hCoV-19/Denmark/DCGC-25750/2021|EPI_ISL_818303|2021-01-04" spec="Sequence" taxon="hCoV-19/Denmark/DCGC-25750/2021|EPI_ISL_818303|2021-01-04" totalcount="4" value="N"/>
    <sequence id="seq_hCoV-19/Denmark/DCGC-25828/2021|EPI_ISL_818305|2021-01-04" spec="Sequence" taxon="hCoV-19/Denmark/DCGC-25828/2021|EPI_ISL_818305|2021-01-04" totalcount="4" value="N"/>
    <sequence id="seq_hCoV-19/Denmark/DCGC-29149/2021|EPI_ISL_844780|2021-01-04" spec="Sequence" taxon="hCoV-19/Denmark/DCGC-29149/2021|EPI_ISL_844780|2021-01-04" totalcount="4" value="N"/>
    <sequence id="seq_hCoV-19/Denmark/DCGC-28924/2021|EPI_ISL_844778|2021-01-04" spec="Sequence" taxon="hCoV-19/Denmark/DCGC-28924/2021|EPI_ISL_844778|2021-01-04" totalcount="4" value="N"/>
    <sequence id="seq_hCoV-19/Denmark/DCGC-31855/2021|EPI_ISL_856271|2021-01-11" spec="Sequence" taxon="hCoV-19/Denmark/DCGC-31855/2021|EPI_ISL_856271|2021-01-11" totalcount="4" value="N"/>
    <sequence id="seq_hCoV-19/Denmark/DCGC-30920/2021|EPI_ISL_847229|2021-01-11" spec="Sequence" taxon="hCoV-19/Denmark/DCGC-30920/2021|EPI_ISL_847229|2021-01-11" totalcount="4" value="N"/>
    <sequence id="seq_hCoV-19/Denmark/DCGC-37267/2021|EPI_ISL_928408|2021-01-18" spec="Sequence" taxon="hCoV-19/Denmark/DCGC-37267/2021|EPI_ISL_928408|2021-01-18" totalcount="4" value="N"/>
    <sequence id="seq_hCoV-19/Denmark/DCGC-37591/2021|EPI_ISL_928732|2021-01-18" spec="Sequence" taxon="hCoV-19/Denmark/DCGC-37591/2021|EPI_ISL_928732|2021-01-18" totalcount="4" value="N"/>
    <sequence id="seq_hCoV-19/Denmark/DCGC-35145/2021|EPI_ISL_926285|2021-01-18" spec="Sequence" taxon="hCoV-19/Denmark/DCGC-35145/2021|EPI_ISL_926285|2021-01-18" totalcount="4" value="N"/>
    <sequence id="seq_hCoV-19/Denmark/DCGC-40829/2021|EPI_ISL_972506|2021-01-25" spec="Sequence" taxon="hCoV-19/Denmark/DCGC-40829/2021|EPI_ISL_972506|2021-01-25" totalcount="4" value="N"/>
    <sequence id="seq_hCoV-19/Denmark/DCGC-44629/2021|EPI_ISL_1025007|2021-01-25" spec="Sequence" taxon="hCoV-19/Denmark/DCGC-44629/2021|EPI_ISL_1025007|2021-01-25" totalcount="4" value="N"/>
    <sequence id="seq_hCoV-19/Denmark/DCGC-36446/2021|EPI_ISL_927587|2021-01-25" spec="Sequence" taxon="hCoV-19/Denmark/DCGC-36446/2021|EPI_ISL_927587|2021-01-25" totalcount="4" value="N"/>
    <sequence id="seq_hCoV-19/Denmark/DCGC-40720/2021|EPI_ISL_972397|2021-02-01" spec="Sequence" taxon="hCoV-19/Denmark/DCGC-40720/2021|EPI_ISL_972397|2021-02-01" totalcount="4" value="N"/>
    <sequence id="seq_hCoV-19/Denmark/DCGC-47900/2021|EPI_ISL_1067435|2021-02-01" spec="Sequence" taxon="hCoV-19/Denmark/DCGC-47900/2021|EPI_ISL_1067435|2021-02-01" totalcount="4" value="N"/>
    <sequence id="seq_hCoV-19/Denmark/DCGC-46720/2021|EPI_ISL_1066230|2021-02-01" spec="Sequence" taxon="hCoV-19/Denmark/DCGC-46720/2021|EPI_ISL_1066230|2021-02-01" totalcount="4" value="N"/>
    <sequence id="seq_hCoV-19/Denmark/DCGC-43554/2021|EPI_ISL_1023932|2021-02-01" spec="Sequence" taxon="hCoV-19/Denmark/DCGC-43554/2021|EPI_ISL_1023932|2021-02-01" totalcount="4" value="N"/>
    <sequence id="seq_hCoV-19/Denmark/DCGC-50651/2021|EPI_ISL_1127042|2021-02-08" spec="Sequence" taxon="hCoV-19/Denmark/DCGC-50651/2021|EPI_ISL_1127042|2021-02-08" totalcount="4" value="N"/>
    <sequence id="seq_hCoV-19/Denmark/DCGC-46263/2021|EPI_ISL_1065773|2021-02-08" spec="Sequence" taxon="hCoV-19/Denmark/DCGC-46263/2021|EPI_ISL_1065773|2021-02-08" totalcount="4" value="N"/>
</data>

<data id="clusterB.1.221.3" name="alignment">
    <sequence id="seq_hCoV-19/Denmark/DCGC-3992/2020|EPI_ISL_615762|2020-09-14" spec="Sequence" taxon="hCoV-19/Denmark/DCGC-3992/2020|EPI_ISL_615762|2020-09-14" totalcount="4" value="N"/>
    <sequence id="seq_hCoV-19/Denmark/DCGC-5993/2020|EPI_ISL_621102|2020-09-28" spec="Sequence" taxon="hCoV-19/Denmark/DCGC-5993/2020|EPI_ISL_621102|2020-09-28" totalcount="4" value="N"/>
    <sequence id="seq_hCoV-19/Denmark/DCGC-8034/2020|EPI_ISL_617140|2020-10-26" spec="Sequence" taxon="hCoV-19/Denmark/DCGC-8034/2020|EPI_ISL_617140|2020-10-26" totalcount="4" value="N"/>
    <sequence id="seq_hCoV-19/Denmark/DCGC-10773/2020|EPI_ISL_670199|2020-11-02" spec="Sequence" taxon="hCoV-19/Denmark/DCGC-10773/2020|EPI_ISL_670199|2020-11-02" totalcount="4" value="N"/>
    <sequence id="seq_hCoV-19/Denmark/DCGC-11196/2020|EPI_ISL_670449|2020-11-02" spec="Sequence" taxon="hCoV-19/Denmark/DCGC-11196/2020|EPI_ISL_670449|2020-11-02" totalcount="4" value="N"/>
    <sequence id="seq_hCoV-19/Denmark/DCGC-9450/2020|EPI_ISL_668977|2020-11-09" spec="Sequence" taxon="hCoV-19/Denmark/DCGC-9450/2020|EPI_ISL_668977|2020-11-09" totalcount="4" value="N"/>
    <sequence id="seq_hCoV-19/Denmark/DCGC-28136/2020|EPI_ISL_816122|2020-11-09" spec="Sequence" taxon="hCoV-19/Denmark/DCGC-28136/2020|EPI_ISL_816122|2020-11-09" totalcount="4" value="N"/>
    <sequence id="seq_hCoV-19/Denmark/DCGC-10042/2020|EPI_ISL_669355|2020-11-09" spec="Sequence" taxon="hCoV-19/Denmark/DCGC-10042/2020|EPI_ISL_669355|2020-11-09" totalcount="4" value="N"/>
    <sequence id="seq_hCoV-19/Denmark/DCGC-30418/2020|EPI_ISL_844493|2020-11-30" spec="Sequence" taxon="hCoV-19/Denmark/DCGC-30418/2020|EPI_ISL_844493|2020-11-30" totalcount="4" value="N"/>
    <sequence id="seq_hCoV-19/Denmark/DCGC-13520/2020|EPI_ISL_712851|2020-11-30" spec="Sequence" taxon="hCoV-19/Denmark/DCGC-13520/2020|EPI_ISL_712851|2020-11-30" totalcount="4" value="N"/>
    <sequence id="seq_hCoV-19/Denmark/DCGC-13597/2020|EPI_ISL_712899|2020-11-30" spec="Sequence" taxon="hCoV-19/Denmark/DCGC-13597/2020|EPI_ISL_712899|2020-11-30" totalcount="4" value="N"/>
    <sequence id="seq_hCoV-19/Denmark/DCGC-17013/2020|EPI_ISL_750709|2020-12-14" spec="Sequence" taxon="hCoV-19/Denmark/DCGC-17013/2020|EPI_ISL_750709|2020-12-14" totalcount="4" value="N"/>
    <sequence id="seq_hCoV-19/Denmark/DCGC-17097/2020|EPI_ISL_750755|2020-12-14" spec="Sequence" taxon="hCoV-19/Denmark/DCGC-17097/2020|EPI_ISL_750755|2020-12-14" totalcount="4" value="N"/>
    <sequence id="seq_hCoV-19/Denmark/DCGC-17357/2020|EPI_ISL_750929|2020-12-14" spec="Sequence" taxon="hCoV-19/Denmark/DCGC-17357/2020|EPI_ISL_750929|2020-12-14" totalcount="4" value="N"/>
    <sequence id="seq_hCoV-19/Denmark/DCGC-17410/2020|EPI_ISL_750962|2020-12-14" spec="Sequence" taxon="hCoV-19/Denmark/DCGC-17410/2020|EPI_ISL_750962|2020-12-14" totalcount="4" value="N"/>
    <sequence id="seq_hCoV-19/Denmark/DCGC-23862/2020|EPI_ISL_793972|2020-12-21" spec="Sequence" taxon="hCoV-19/Denmark/DCGC-23862/2020|EPI_ISL_793972|2020-12-21" totalcount="4" value="N"/>
    <sequence id="seq_hCoV-19/Denmark/DCGC-22667/2020|EPI_ISL_794443|2020-12-21" spec="Sequence" taxon="hCoV-19/Denmark/DCGC-22667/2020|EPI_ISL_794443|2020-12-21" totalcount="4" value="N"/>
    <sequence id="seq_hCoV-19/Denmark/DCGC-27835/2020|EPI_ISL_815924|2020-12-21" spec="Sequence" taxon="hCoV-19/Denmark/DCGC-27835/2020|EPI_ISL_815924|2020-12-21" totalcount="4" value="N"/>
    <sequence id="seq_hCoV-19/Denmark/DCGC-21510/2020|EPI_ISL_758201|2020-12-21" spec="Sequence" taxon="hCoV-19/Denmark/DCGC-21510/2020|EPI_ISL_758201|2020-12-21" totalcount="4" value="N"/>
    <sequence id="seq_hCoV-19/Denmark/DCGC-21337/2020|EPI_ISL_759687|2020-12-21" spec="Sequence" taxon="hCoV-19/Denmark/DCGC-21337/2020|EPI_ISL_759687|2020-12-21" totalcount="4" value="N"/>
    <sequence id="seq_hCoV-19/Denmark/DCGC-27480/2020|EPI_ISL_815699|2020-12-28" spec="Sequence" taxon="hCoV-19/Denmark/DCGC-27480/2020|EPI_ISL_815699|2020-12-28" totalcount="4" value="N"/>
    <sequence id="seq_hCoV-19/Denmark/DCGC-23036/2020|EPI_ISL_793487|2020-12-28" spec="Sequence" taxon="hCoV-19/Denmark/DCGC-23036/2020|EPI_ISL_793487|2020-12-28" totalcount="4" value="N"/>
    <sequence id="seq_hCoV-19/Denmark/DCGC-23087/2020|EPI_ISL_793524|2020-12-28" spec="Sequence" taxon="hCoV-19/Denmark/DCGC-23087/2020|EPI_ISL_793524|2020-12-28" totalcount="4" value="N"/>
    <sequence id="seq_hCoV-19/Denmark/DCGC-29614/2020|EPI_ISL_843661|2020-12-28" spec="Sequence" taxon="hCoV-19/Denmark/DCGC-29614/2020|EPI_ISL_843661|2020-12-28" totalcount="4" value="N"/>
    <sequence id="seq_hCoV-19/Denmark/DCGC-24802/2020|EPI_ISL_795741|2020-12-28" spec="Sequence" taxon="hCoV-19/Denmark/DCGC-24802/2020|EPI_ISL_795741|2020-12-28" totalcount="4" value="N"/>
    <sequence id="seq_hCoV-19/Denmark/DCGC-28768/2021|EPI_ISL_845310|2021-01-04" spec="Sequence" taxon="hCoV-19/Denmark/DCGC-28768/2021|EPI_ISL_845310|2021-01-04" totalcount="4" value="N"/>
    <sequence id="seq_hCoV-19/Denmark/DCGC-28927/2021|EPI_ISL_845522|2021-01-04" spec="Sequence" taxon="hCoV-19/Denmark/DCGC-28927/2021|EPI_ISL_845522|2021-01-04" totalcount="4" value="N"/>
    <sequence id="seq_hCoV-19/Denmark/DCGC-33002/2021|EPI_ISL_870006|2021-01-11" spec="Sequence" taxon="hCoV-19/Denmark/DCGC-33002/2021|EPI_ISL_870006|2021-01-11" totalcount="4" value="N"/>
    <sequence id="seq_hCoV-19/Denmark/DCGC-33224/2021|EPI_ISL_870229|2021-01-11" spec="Sequence" taxon="hCoV-19/Denmark/DCGC-33224/2021|EPI_ISL_870229|2021-01-11" totalcount="4" value="N"/>
    <sequence id="seq_hCoV-19/Denmark/DCGC-33692/2021|EPI_ISL_870702|2021-01-11" spec="Sequence" taxon="hCoV-19/Denmark/DCGC-33692/2021|EPI_ISL_870702|2021-01-11" totalcount="4" value="N"/>
    <sequence id="seq_hCoV-19/Denmark/DCGC-32790/2021|EPI_ISL_869794|2021-01-11" spec="Sequence" taxon="hCoV-19/Denmark/DCGC-32790/2021|EPI_ISL_869794|2021-01-11" totalcount="4" value="N"/>
    <sequence id="seq_hCoV-19/Denmark/DCGC-33734/2021|EPI_ISL_870744|2021-01-11" spec="Sequence" taxon="hCoV-19/Denmark/DCGC-33734/2021|EPI_ISL_870744|2021-01-11" totalcount="4" value="N"/>
    <sequence id="seq_hCoV-19/Denmark/DCGC-33840/2021|EPI_ISL_870850|2021-01-11" spec="Sequence" taxon="hCoV-19/Denmark/DCGC-33840/2021|EPI_ISL_870850|2021-01-11" totalcount="4" value="N"/>
    <sequence id="seq_hCoV-19/Denmark/DCGC-33937/2021|EPI_ISL_870947|2021-01-11" spec="Sequence" taxon="hCoV-19/Denmark/DCGC-33937/2021|EPI_ISL_870947|2021-01-11" totalcount="4" value="N"/>
    <sequence id="seq_hCoV-19/Denmark/DCGC-35159/2021|EPI_ISL_926299|2021-01-11" spec="Sequence" taxon="hCoV-19/Denmark/DCGC-35159/2021|EPI_ISL_926299|2021-01-11" totalcount="4" value="N"/>
    <sequence id="seq_hCoV-19/Denmark/DCGC-32594/2021|EPI_ISL_869598|2021-01-18" spec="Sequence" taxon="hCoV-19/Denmark/DCGC-32594/2021|EPI_ISL_869598|2021-01-18" totalcount="4" value="N"/>
    <sequence id="seq_hCoV-19/Denmark/DCGC-35802/2021|EPI_ISL_926943|2021-01-18" spec="Sequence" taxon="hCoV-19/Denmark/DCGC-35802/2021|EPI_ISL_926943|2021-01-18" totalcount="4" value="N"/>
    <sequence id="seq_hCoV-19/Denmark/DCGC-37977/2021|EPI_ISL_929118|2021-01-18" spec="Sequence" taxon="hCoV-19/Denmark/DCGC-37977/2021|EPI_ISL_929118|2021-01-18" totalcount="4" value="N"/>
    <sequence id="seq_hCoV-19/Denmark/DCGC-35186/2021|EPI_ISL_926326|2021-01-18" spec="Sequence" taxon="hCoV-19/Denmark/DCGC-35186/2021|EPI_ISL_926326|2021-01-18" totalcount="4" value="N"/>
    <sequence id="seq_hCoV-19/Denmark/DCGC-35354/2021|EPI_ISL_926495|2021-01-18" spec="Sequence" taxon="hCoV-19/Denmark/DCGC-35354/2021|EPI_ISL_926495|2021-01-18" totalcount="4" value="N"/>
    <sequence id="seq_hCoV-19/Denmark/DCGC-36399/2021|EPI_ISL_927540|2021-01-18" spec="Sequence" taxon="hCoV-19/Denmark/DCGC-36399/2021|EPI_ISL_927540|2021-01-18" totalcount="4" value="N"/>
    <sequence id="seq_hCoV-19/Denmark/DCGC-37733/2021|EPI_ISL_928874|2021-01-18" spec="Sequence" taxon="hCoV-19/Denmark/DCGC-37733/2021|EPI_ISL_928874|2021-01-18" totalcount="4" value="N"/>
    <sequence id="seq_hCoV-19/Denmark/DCGC-39380/2021|EPI_ISL_930522|2021-01-25" spec="Sequence" taxon="hCoV-19/Denmark/DCGC-39380/2021|EPI_ISL_930522|2021-01-25" totalcount="4" value="N"/>
    <sequence id="seq_hCoV-19/Denmark/DCGC-39527/2021|EPI_ISL_970923|2021-01-25" spec="Sequence" taxon="hCoV-19/Denmark/DCGC-39527/2021|EPI_ISL_970923|2021-01-25" totalcount="4" value="N"/>
    <sequence id="seq_hCoV-19/Denmark/DCGC-43890/2021|EPI_ISL_1024268|2021-02-01" spec="Sequence" taxon="hCoV-19/Denmark/DCGC-43890/2021|EPI_ISL_1024268|2021-02-01" totalcount="4" value="N"/>
    <sequence id="seq_hCoV-19/Denmark/DCGC-43964/2021|EPI_ISL_1024342|2021-02-01" spec="Sequence" taxon="hCoV-19/Denmark/DCGC-43964/2021|EPI_ISL_1024342|2021-02-01" totalcount="4" value="N"/>
    <sequence id="seq_hCoV-19/Denmark/DCGC-40066/2021|EPI_ISL_971743|2021-02-01" spec="Sequence" taxon="hCoV-19/Denmark/DCGC-40066/2021|EPI_ISL_971743|2021-02-01" totalcount="4" value="N"/>
    <sequence id="seq_hCoV-19/Denmark/DCGC-46131/2021|EPI_ISL_1065641|2021-02-08" spec="Sequence" taxon="hCoV-19/Denmark/DCGC-46131/2021|EPI_ISL_1065641|2021-02-08" totalcount="4" value="N"/>
    <sequence id="seq_hCoV-19/Denmark/DCGC-45894/2021|EPI_ISL_1065404|2021-02-08" spec="Sequence" taxon="hCoV-19/Denmark/DCGC-45894/2021|EPI_ISL_1065404|2021-02-08" totalcount="4" value="N"/>
    <sequence id="seq_hCoV-19/Denmark/DCGC-46084/2021|EPI_ISL_1065594|2021-02-08" spec="Sequence" taxon="hCoV-19/Denmark/DCGC-46084/2021|EPI_ISL_1065594|2021-02-08" totalcount="4" value="N"/>
    <sequence id="seq_hCoV-19/Denmark/DCGC-43146/2021|EPI_ISL_1023424|2021-02-08" spec="Sequence" taxon="hCoV-19/Denmark/DCGC-43146/2021|EPI_ISL_1023424|2021-02-08" totalcount="4" value="N"/>
    <sequence id="seq_hCoV-19/Denmark/DCGC-43147/2021|EPI_ISL_1023425|2021-02-08" spec="Sequence" taxon="hCoV-19/Denmark/DCGC-43147/2021|EPI_ISL_1023425|2021-02-08" totalcount="4" value="N"/>
    <sequence id="seq_hCoV-19/Denmark/DCGC-48556/2021|EPI_ISL_1124645|2021-02-15" spec="Sequence" taxon="hCoV-19/Denmark/DCGC-48556/2021|EPI_ISL_1124645|2021-02-15" totalcount="4" value="N"/>
</data>

<data id="clusterB.1.88.1" name="alignment">
    <sequence id="seq_hCoV-19/Denmark/DCGC-6481/2020|EPI_ISL_620381|2020-10-05" spec="Sequence" taxon="hCoV-19/Denmark/DCGC-6481/2020|EPI_ISL_620381|2020-10-05" totalcount="4" value="N"/>
    <sequence id="seq_hCoV-19/Denmark/DCGC-7126/2020|EPI_ISL_619156|2020-10-12" spec="Sequence" taxon="hCoV-19/Denmark/DCGC-7126/2020|EPI_ISL_619156|2020-10-12" totalcount="4" value="N"/>
    <sequence id="seq_hCoV-19/Denmark/DCGC-6956/2020|EPI_ISL_619802|2020-10-12" spec="Sequence" taxon="hCoV-19/Denmark/DCGC-6956/2020|EPI_ISL_619802|2020-10-12" totalcount="4" value="N"/>
    <sequence id="seq_hCoV-19/Denmark/DCGC-11770/2020|EPI_ISL_671124|2020-10-26" spec="Sequence" taxon="hCoV-19/Denmark/DCGC-11770/2020|EPI_ISL_671124|2020-10-26" totalcount="4" value="N"/>
    <sequence id="seq_hCoV-19/Denmark/DCGC-10790/2020|EPI_ISL_670209|2020-11-02" spec="Sequence" taxon="hCoV-19/Denmark/DCGC-10790/2020|EPI_ISL_670209|2020-11-02" totalcount="4" value="N"/>
    <sequence id="seq_hCoV-19/Denmark/DCGC-11144/2020|EPI_ISL_670414|2020-11-02" spec="Sequence" taxon="hCoV-19/Denmark/DCGC-11144/2020|EPI_ISL_670414|2020-11-02" totalcount="4" value="N"/>
    <sequence id="seq_hCoV-19/Denmark/DCGC-11265/2020|EPI_ISL_670802|2020-11-02" spec="Sequence" taxon="hCoV-19/Denmark/DCGC-11265/2020|EPI_ISL_670802|2020-11-02" totalcount="4" value="N"/>
    <sequence id="seq_hCoV-19/Denmark/DCGC-37089/2020|EPI_ISL_928230|2020-11-30" spec="Sequence" taxon="hCoV-19/Denmark/DCGC-37089/2020|EPI_ISL_928230|2020-11-30" totalcount="4" value="N"/>
</data>

<data id="clusterB.1.177.14" name="alignment">
    <sequence id="seq_hCoV-19/Denmark/DCGC-3005/2020|EPI_ISL_616781|2020-08-24" spec="Sequence" taxon="hCoV-19/Denmark/DCGC-3005/2020|EPI_ISL_616781|2020-08-24" totalcount="4" value="N"/>
    <sequence id="seq_hCoV-19/Denmark/DCGC-5245/2020|EPI_ISL_615176|2020-09-14" spec="Sequence" taxon="hCoV-19/Denmark/DCGC-5245/2020|EPI_ISL_615176|2020-09-14" totalcount="4" value="N"/>
    <sequence id="seq_hCoV-19/Denmark/DCGC-5978/2020|EPI_ISL_621087|2020-09-21" spec="Sequence" taxon="hCoV-19/Denmark/DCGC-5978/2020|EPI_ISL_621087|2020-09-21" totalcount="4" value="N"/>
    <sequence id="seq_hCoV-19/Denmark/DCGC-5082/2020|EPI_ISL_621620|2020-09-21" spec="Sequence" taxon="hCoV-19/Denmark/DCGC-5082/2020|EPI_ISL_621620|2020-09-21" totalcount="4" value="N"/>
    <sequence id="seq_hCoV-19/Denmark/DCGC-5153/2020|EPI_ISL_621691|2020-09-21" spec="Sequence" taxon="hCoV-19/Denmark/DCGC-5153/2020|EPI_ISL_621691|2020-09-21" totalcount="4" value="N"/>
    <sequence id="seq_hCoV-19/Denmark/DCGC-5455/2020|EPI_ISL_620780|2020-09-21" spec="Sequence" taxon="hCoV-19/Denmark/DCGC-5455/2020|EPI_ISL_620780|2020-09-21" totalcount="4" value="N"/>
    <sequence id="seq_hCoV-19/Denmark/DCGC-6207/2020|EPI_ISL_620110|2020-10-05" spec="Sequence" taxon="hCoV-19/Denmark/DCGC-6207/2020|EPI_ISL_620110|2020-10-05" totalcount="4" value="N"/>
</data>

<data id="clusterB.1.1.377" name="alignment">
    <sequence id="seq_hCoV-19/Denmark/DCGC-11792/2020|EPI_ISL_671140|2020-10-26" spec="Sequence" taxon="hCoV-19/Denmark/DCGC-11792/2020|EPI_ISL_671140|2020-10-26" totalcount="4" value="N"/>
    <sequence id="seq_hCoV-19/Denmark/DCGC-10488/2020|EPI_ISL_670009|2020-11-02" spec="Sequence" taxon="hCoV-19/Denmark/DCGC-10488/2020|EPI_ISL_670009|2020-11-02" totalcount="4" value="N"/>
    <sequence id="seq_hCoV-19/Denmark/DCGC-15366/2020|EPI_ISL_713785|2020-11-23" spec="Sequence" taxon="hCoV-19/Denmark/DCGC-15366/2020|EPI_ISL_713785|2020-11-23" totalcount="4" value="N"/>
    <sequence id="seq_hCoV-19/Denmark/DCGC-14902/2020|EPI_ISL_712055|2020-11-23" spec="Sequence" taxon="hCoV-19/Denmark/DCGC-14902/2020|EPI_ISL_712055|2020-11-23" totalcount="4" value="N"/>
    <sequence id="seq_hCoV-19/Denmark/DCGC-14408/2020|EPI_ISL_711750|2020-11-30" spec="Sequence" taxon="hCoV-19/Denmark/DCGC-14408/2020|EPI_ISL_711750|2020-11-30" totalcount="4" value="N"/>
    <sequence id="seq_hCoV-19/Denmark/DCGC-37847/2020|EPI_ISL_928988|2020-11-30" spec="Sequence" taxon="hCoV-19/Denmark/DCGC-37847/2020|EPI_ISL_928988|2020-11-30" totalcount="4" value="N"/>
    <sequence id="seq_hCoV-19/Denmark/DCGC-38325/2020|EPI_ISL_929466|2020-12-14" spec="Sequence" taxon="hCoV-19/Denmark/DCGC-38325/2020|EPI_ISL_929466|2020-12-14" totalcount="4" value="N"/>
    <sequence id="seq_hCoV-19/Denmark/DCGC-22531/2020|EPI_ISL_757619|2020-12-14" spec="Sequence" taxon="hCoV-19/Denmark/DCGC-22531/2020|EPI_ISL_757619|2020-12-14" totalcount="4" value="N"/>
    <sequence id="seq_hCoV-19/Denmark/DCGC-20482/2020|EPI_ISL_759177|2020-12-21" spec="Sequence" taxon="hCoV-19/Denmark/DCGC-20482/2020|EPI_ISL_759177|2020-12-21" totalcount="4" value="N"/>
    <sequence id="seq_hCoV-19/Denmark/DCGC-25000/2020|EPI_ISL_795862|2020-12-28" spec="Sequence" taxon="hCoV-19/Denmark/DCGC-25000/2020|EPI_ISL_795862|2020-12-28" totalcount="4" value="N"/>
    <sequence id="seq_hCoV-19/Denmark/DCGC-45697/2020|EPI_ISL_1065207|2020-12-28" spec="Sequence" taxon="hCoV-19/Denmark/DCGC-45697/2020|EPI_ISL_1065207|2020-12-28" totalcount="4" value="N"/>
    <sequence id="seq_hCoV-19/Denmark/DCGC-45051/2021|EPI_ISL_1025429|2021-01-04" spec="Sequence" taxon="hCoV-19/Denmark/DCGC-45051/2021|EPI_ISL_1025429|2021-01-04" totalcount="4" value="N"/>
    <sequence id="seq_hCoV-19/Denmark/DCGC-28532/2021|EPI_ISL_845124|2021-01-04" spec="Sequence" taxon="hCoV-19/Denmark/DCGC-28532/2021|EPI_ISL_845124|2021-01-04" totalcount="4" value="N"/>
    <sequence id="seq_hCoV-19/Denmark/DCGC-25861/2021|EPI_ISL_818616|2021-01-04" spec="Sequence" taxon="hCoV-19/Denmark/DCGC-25861/2021|EPI_ISL_818616|2021-01-04" totalcount="4" value="N"/>
    <sequence id="seq_hCoV-19/Denmark/DCGC-26115/2021|EPI_ISL_818681|2021-01-04" spec="Sequence" taxon="hCoV-19/Denmark/DCGC-26115/2021|EPI_ISL_818681|2021-01-04" totalcount="4" value="N"/>
    <sequence id="seq_hCoV-19/Denmark/DCGC-26463/2021|EPI_ISL_817576|2021-01-04" spec="Sequence" taxon="hCoV-19/Denmark/DCGC-26463/2021|EPI_ISL_817576|2021-01-04" totalcount="4" value="N"/>
    <sequence id="seq_hCoV-19/Denmark/DCGC-39249/2021|EPI_ISL_930391|2021-01-11" spec="Sequence" taxon="hCoV-19/Denmark/DCGC-39249/2021|EPI_ISL_930391|2021-01-11" totalcount="4" value="N"/>
    <sequence id="seq_hCoV-19/Denmark/DCGC-31332/2021|EPI_ISL_855712|2021-01-11" spec="Sequence" taxon="hCoV-19/Denmark/DCGC-31332/2021|EPI_ISL_855712|2021-01-11" totalcount="4" value="N"/>
    <sequence id="seq_hCoV-19/Denmark/DCGC-30738/2021|EPI_ISL_847422|2021-01-11" spec="Sequence" taxon="hCoV-19/Denmark/DCGC-30738/2021|EPI_ISL_847422|2021-01-11" totalcount="4" value="N"/>
    <sequence id="seq_hCoV-19/Denmark/DCGC-36029/2021|EPI_ISL_927170|2021-01-18" spec="Sequence" taxon="hCoV-19/Denmark/DCGC-36029/2021|EPI_ISL_927170|2021-01-18" totalcount="4" value="N"/>
    <sequence id="seq_hCoV-19/Denmark/DCGC-35281/2021|EPI_ISL_926421|2021-01-18" spec="Sequence" taxon="hCoV-19/Denmark/DCGC-35281/2021|EPI_ISL_926421|2021-01-18" totalcount="4" value="N"/>
    <sequence id="seq_hCoV-19/Denmark/DCGC-36375/2021|EPI_ISL_927516|2021-01-18" spec="Sequence" taxon="hCoV-19/Denmark/DCGC-36375/2021|EPI_ISL_927516|2021-01-18" totalcount="4" value="N"/>
</data>

<data id="clusterB.1.177.35" name="alignment">
    <sequence id="seq_hCoV-19/Denmark/DCGC-11736/2020|EPI_ISL_671104|2020-10-26" spec="Sequence" taxon="hCoV-19/Denmark/DCGC-11736/2020|EPI_ISL_671104|2020-10-26" totalcount="4" value="N"/>
    <sequence id="seq_hCoV-19/Denmark/DCGC-11622/2020|EPI_ISL_671031|2020-11-02" spec="Sequence" taxon="hCoV-19/Denmark/DCGC-11622/2020|EPI_ISL_671031|2020-11-02" totalcount="4" value="N"/>
    <sequence id="seq_hCoV-19/Denmark/DCGC-11354/2020|EPI_ISL_670861|2020-11-02" spec="Sequence" taxon="hCoV-19/Denmark/DCGC-11354/2020|EPI_ISL_670861|2020-11-02" totalcount="4" value="N"/>
    <sequence id="seq_hCoV-19/Denmark/DCGC-15922/2020|EPI_ISL_714485|2020-11-23" spec="Sequence" taxon="hCoV-19/Denmark/DCGC-15922/2020|EPI_ISL_714485|2020-11-23" totalcount="4" value="N"/>
    <sequence id="seq_hCoV-19/Denmark/DCGC-28079/2020|EPI_ISL_816083|2020-11-23" spec="Sequence" taxon="hCoV-19/Denmark/DCGC-28079/2020|EPI_ISL_816083|2020-11-23" totalcount="4" value="N"/>
    <sequence id="seq_hCoV-19/Denmark/DCGC-19990/2020|EPI_ISL_747914|2020-12-07" spec="Sequence" taxon="hCoV-19/Denmark/DCGC-19990/2020|EPI_ISL_747914|2020-12-07" totalcount="4" value="N"/>
    <sequence id="seq_hCoV-19/Denmark/DCGC-18896/2020|EPI_ISL_748625|2020-12-07" spec="Sequence" taxon="hCoV-19/Denmark/DCGC-18896/2020|EPI_ISL_748625|2020-12-07" totalcount="4" value="N"/>
    <sequence id="seq_hCoV-19/Denmark/DCGC-18108/2020|EPI_ISL_749759|2020-12-14" spec="Sequence" taxon="hCoV-19/Denmark/DCGC-18108/2020|EPI_ISL_749759|2020-12-14" totalcount="4" value="N"/>
    <sequence id="seq_hCoV-19/Denmark/DCGC-38030/2020|EPI_ISL_929171|2020-12-14" spec="Sequence" taxon="hCoV-19/Denmark/DCGC-38030/2020|EPI_ISL_929171|2020-12-14" totalcount="4" value="N"/>
    <sequence id="seq_hCoV-19/Denmark/DCGC-36920/2020|EPI_ISL_928061|2020-12-14" spec="Sequence" taxon="hCoV-19/Denmark/DCGC-36920/2020|EPI_ISL_928061|2020-12-14" totalcount="4" value="N"/>
    <sequence id="seq_hCoV-19/Denmark/DCGC-17586/2020|EPI_ISL_751086|2020-12-14" spec="Sequence" taxon="hCoV-19/Denmark/DCGC-17586/2020|EPI_ISL_751086|2020-12-14" totalcount="4" value="N"/>
    <sequence id="seq_hCoV-19/Denmark/DCGC-21583/2020|EPI_ISL_758248|2020-12-21" spec="Sequence" taxon="hCoV-19/Denmark/DCGC-21583/2020|EPI_ISL_758248|2020-12-21" totalcount="4" value="N"/>
    <sequence id="seq_hCoV-19/Denmark/DCGC-21241/2020|EPI_ISL_759630|2020-12-21" spec="Sequence" taxon="hCoV-19/Denmark/DCGC-21241/2020|EPI_ISL_759630|2020-12-21" totalcount="4" value="N"/>
    <sequence id="seq_hCoV-19/Denmark/DCGC-23107/2020|EPI_ISL_793536|2020-12-28" spec="Sequence" taxon="hCoV-19/Denmark/DCGC-23107/2020|EPI_ISL_793536|2020-12-28" totalcount="4" value="N"/>
    <sequence id="seq_hCoV-19/Denmark/DCGC-29679/2020|EPI_ISL_843726|2020-12-28" spec="Sequence" taxon="hCoV-19/Denmark/DCGC-29679/2020|EPI_ISL_843726|2020-12-28" totalcount="4" value="N"/>
    <sequence id="seq_hCoV-19/Denmark/DCGC-36959/2021|EPI_ISL_928100|2021-01-04" spec="Sequence" taxon="hCoV-19/Denmark/DCGC-36959/2021|EPI_ISL_928100|2021-01-04" totalcount="4" value="N"/>
    <sequence id="seq_hCoV-19/Denmark/DCGC-31914/2021|EPI_ISL_856330|2021-01-04" spec="Sequence" taxon="hCoV-19/Denmark/DCGC-31914/2021|EPI_ISL_856330|2021-01-04" totalcount="4" value="N"/>
    <sequence id="seq_hCoV-19/Denmark/DCGC-44998/2021|EPI_ISL_1025376|2021-01-04" spec="Sequence" taxon="hCoV-19/Denmark/DCGC-44998/2021|EPI_ISL_1025376|2021-01-04" totalcount="4" value="N"/>
    <sequence id="seq_hCoV-19/Denmark/DCGC-25709/2021|EPI_ISL_818592|2021-01-04" spec="Sequence" taxon="hCoV-19/Denmark/DCGC-25709/2021|EPI_ISL_818592|2021-01-04" totalcount="4" value="N"/>
    <sequence id="seq_hCoV-19/Denmark/DCGC-25761/2021|EPI_ISL_818600|2021-01-04" spec="Sequence" taxon="hCoV-19/Denmark/DCGC-25761/2021|EPI_ISL_818600|2021-01-04" totalcount="4" value="N"/>
    <sequence id="seq_hCoV-19/Denmark/DCGC-25889/2021|EPI_ISL_818624|2021-01-04" spec="Sequence" taxon="hCoV-19/Denmark/DCGC-25889/2021|EPI_ISL_818624|2021-01-04" totalcount="4" value="N"/>
    <sequence id="seq_hCoV-19/Denmark/DCGC-25987/2021|EPI_ISL_818647|2021-01-04" spec="Sequence" taxon="hCoV-19/Denmark/DCGC-25987/2021|EPI_ISL_818647|2021-01-04" totalcount="4" value="N"/>
    <sequence id="seq_hCoV-19/Denmark/DCGC-28228/2021|EPI_ISL_845384|2021-01-11" spec="Sequence" taxon="hCoV-19/Denmark/DCGC-28228/2021|EPI_ISL_845384|2021-01-11" totalcount="4" value="N"/>
    <sequence id="seq_hCoV-19/Denmark/DCGC-38725/2021|EPI_ISL_929867|2021-01-11" spec="Sequence" taxon="hCoV-19/Denmark/DCGC-38725/2021|EPI_ISL_929867|2021-01-11" totalcount="4" value="N"/>
    <sequence id="seq_hCoV-19/Denmark/DCGC-38695/2021|EPI_ISL_929837|2021-01-11" spec="Sequence" taxon="hCoV-19/Denmark/DCGC-38695/2021|EPI_ISL_929837|2021-01-11" totalcount="4" value="N"/>
    <sequence id="seq_hCoV-19/Denmark/DCGC-38791/2021|EPI_ISL_929933|2021-01-11" spec="Sequence" taxon="hCoV-19/Denmark/DCGC-38791/2021|EPI_ISL_929933|2021-01-11" totalcount="4" value="N"/>
    <sequence id="seq_hCoV-19/Denmark/DCGC-38957/2021|EPI_ISL_930099|2021-01-18" spec="Sequence" taxon="hCoV-19/Denmark/DCGC-38957/2021|EPI_ISL_930099|2021-01-18" totalcount="4" value="N"/>
    <sequence id="seq_hCoV-19/Denmark/DCGC-36765/2021|EPI_ISL_927906|2021-01-18" spec="Sequence" taxon="hCoV-19/Denmark/DCGC-36765/2021|EPI_ISL_927906|2021-01-18" totalcount="4" value="N"/>
    <sequence id="seq_hCoV-19/Denmark/DCGC-39827/2021|EPI_ISL_971504|2021-02-01" spec="Sequence" taxon="hCoV-19/Denmark/DCGC-39827/2021|EPI_ISL_971504|2021-02-01" totalcount="4" value="N"/>
    <sequence id="seq_hCoV-19/Denmark/DCGC-47782/2021|EPI_ISL_1067317|2021-02-08" spec="Sequence" taxon="hCoV-19/Denmark/DCGC-47782/2021|EPI_ISL_1067317|2021-02-08" totalcount="4" value="N"/>
    <sequence id="seq_hCoV-19/Denmark/DCGC-49071/2021|EPI_ISL_1125460|2021-02-15" spec="Sequence" taxon="hCoV-19/Denmark/DCGC-49071/2021|EPI_ISL_1125460|2021-02-15" totalcount="4" value="N"/>
</data>

<data id="clusterB.1.1.153" name="alignment">
    <sequence id="seq_hCoV-19/Denmark/DCGC-5912/2020|EPI_ISL_620177|2020-10-05" spec="Sequence" taxon="hCoV-19/Denmark/DCGC-5912/2020|EPI_ISL_620177|2020-10-05" totalcount="4" value="N"/>
    <sequence id="seq_hCoV-19/Denmark/DCGC-8787/2020|EPI_ISL_626073|2020-10-26" spec="Sequence" taxon="hCoV-19/Denmark/DCGC-8787/2020|EPI_ISL_626073|2020-10-26" totalcount="4" value="N"/>
    <sequence id="seq_hCoV-19/Denmark/DCGC-12817/2020|EPI_ISL_682998|2020-10-26" spec="Sequence" taxon="hCoV-19/Denmark/DCGC-12817/2020|EPI_ISL_682998|2020-10-26" totalcount="4" value="N"/>
    <sequence id="seq_hCoV-19/Denmark/DCGC-9419/2020|EPI_ISL_668961|2020-11-09" spec="Sequence" taxon="hCoV-19/Denmark/DCGC-9419/2020|EPI_ISL_668961|2020-11-09" totalcount="4" value="N"/>
    <sequence id="seq_hCoV-19/Denmark/DCGC-15758/2020|EPI_ISL_714004|2020-11-23" spec="Sequence" taxon="hCoV-19/Denmark/DCGC-15758/2020|EPI_ISL_714004|2020-11-23" totalcount="4" value="N"/>
    <sequence id="seq_hCoV-19/Denmark/DCGC-13297/2020|EPI_ISL_712717|2020-11-30" spec="Sequence" taxon="hCoV-19/Denmark/DCGC-13297/2020|EPI_ISL_712717|2020-11-30" totalcount="4" value="N"/>
    <sequence id="seq_hCoV-19/Denmark/DCGC-22867/2020|EPI_ISL_794551|2020-12-07" spec="Sequence" taxon="hCoV-19/Denmark/DCGC-22867/2020|EPI_ISL_794551|2020-12-07" totalcount="4" value="N"/>
    <sequence id="seq_hCoV-19/Denmark/DCGC-20133/2020|EPI_ISL_748004|2020-12-07" spec="Sequence" taxon="hCoV-19/Denmark/DCGC-20133/2020|EPI_ISL_748004|2020-12-07" totalcount="4" value="N"/>
    <sequence id="seq_hCoV-19/Denmark/DCGC-19487/2020|EPI_ISL_748982|2020-12-07" spec="Sequence" taxon="hCoV-19/Denmark/DCGC-19487/2020|EPI_ISL_748982|2020-12-07" totalcount="4" value="N"/>
    <sequence id="seq_hCoV-19/Denmark/DCGC-45303/2020|EPI_ISL_1025681|2020-12-21" spec="Sequence" taxon="hCoV-19/Denmark/DCGC-45303/2020|EPI_ISL_1025681|2020-12-21" totalcount="4" value="N"/>
    <sequence id="seq_hCoV-19/Denmark/DCGC-26173/2021|EPI_ISL_818837|2021-01-04" spec="Sequence" taxon="hCoV-19/Denmark/DCGC-26173/2021|EPI_ISL_818837|2021-01-04" totalcount="4" value="N"/>
</data>

<data id="clusterB.1.177.12" name="alignment">
    <sequence id="seq_hCoV-19/Denmark/DCGC-6022/2020|EPI_ISL_621131|2020-09-21" spec="Sequence" taxon="hCoV-19/Denmark/DCGC-6022/2020|EPI_ISL_621131|2020-09-21" totalcount="4" value="N"/>
    <sequence id="seq_hCoV-19/Denmark/DCGC-5728/2020|EPI_ISL_621233|2020-09-28" spec="Sequence" taxon="hCoV-19/Denmark/DCGC-5728/2020|EPI_ISL_621233|2020-09-28" totalcount="4" value="N"/>
    <sequence id="seq_hCoV-19/Denmark/DCGC-6009/2020|EPI_ISL_621118|2020-09-28" spec="Sequence" taxon="hCoV-19/Denmark/DCGC-6009/2020|EPI_ISL_621118|2020-09-28" totalcount="4" value="N"/>
    <sequence id="seq_hCoV-19/Denmark/DCGC-6437/2020|EPI_ISL_620337|2020-10-12" spec="Sequence" taxon="hCoV-19/Denmark/DCGC-6437/2020|EPI_ISL_620337|2020-10-12" totalcount="4" value="N"/>
    <sequence id="seq_hCoV-19/Denmark/DCGC-7066/2020|EPI_ISL_619120|2020-10-12" spec="Sequence" taxon="hCoV-19/Denmark/DCGC-7066/2020|EPI_ISL_619120|2020-10-12" totalcount="4" value="N"/>
    <sequence id="seq_hCoV-19/Denmark/DCGC-7140/2020|EPI_ISL_619161|2020-10-12" spec="Sequence" taxon="hCoV-19/Denmark/DCGC-7140/2020|EPI_ISL_619161|2020-10-12" totalcount="4" value="N"/>
    <sequence id="seq_hCoV-19/Denmark/DCGC-7636/2020|EPI_ISL_618520|2020-10-19" spec="Sequence" taxon="hCoV-19/Denmark/DCGC-7636/2020|EPI_ISL_618520|2020-10-19" totalcount="4" value="N"/>
    <sequence id="seq_hCoV-19/Denmark/DCGC-11648/2020|EPI_ISL_671047|2020-10-26" spec="Sequence" taxon="hCoV-19/Denmark/DCGC-11648/2020|EPI_ISL_671047|2020-10-26" totalcount="4" value="N"/>
    <sequence id="seq_hCoV-19/Denmark/DCGC-8809/2020|EPI_ISL_626102|2020-10-26" spec="Sequence" taxon="hCoV-19/Denmark/DCGC-8809/2020|EPI_ISL_626102|2020-10-26" totalcount="4" value="N"/>
    <sequence id="seq_hCoV-19/Denmark/DCGC-8951/2020|EPI_ISL_626200|2020-10-26" spec="Sequence" taxon="hCoV-19/Denmark/DCGC-8951/2020|EPI_ISL_626200|2020-10-26" totalcount="4" value="N"/>
    <sequence id="seq_hCoV-19/Denmark/DCGC-8988/2020|EPI_ISL_626192|2020-10-26" spec="Sequence" taxon="hCoV-19/Denmark/DCGC-8988/2020|EPI_ISL_626192|2020-10-26" totalcount="4" value="N"/>
    <sequence id="seq_hCoV-19/Denmark/DCGC-10920/2020|EPI_ISL_670283|2020-11-02" spec="Sequence" taxon="hCoV-19/Denmark/DCGC-10920/2020|EPI_ISL_670283|2020-11-02" totalcount="4" value="N"/>
    <sequence id="seq_hCoV-19/Denmark/DCGC-10637/2020|EPI_ISL_670107|2020-11-02" spec="Sequence" taxon="hCoV-19/Denmark/DCGC-10637/2020|EPI_ISL_670107|2020-11-02" totalcount="4" value="N"/>
    <sequence id="seq_hCoV-19/Denmark/DCGC-10742/2020|EPI_ISL_670175|2020-11-02" spec="Sequence" taxon="hCoV-19/Denmark/DCGC-10742/2020|EPI_ISL_670175|2020-11-02" totalcount="4" value="N"/>
    <sequence id="seq_hCoV-19/Denmark/DCGC-11060/2020|EPI_ISL_670371|2020-11-02" spec="Sequence" taxon="hCoV-19/Denmark/DCGC-11060/2020|EPI_ISL_670371|2020-11-02" totalcount="4" value="N"/>
    <sequence id="seq_hCoV-19/Denmark/DCGC-11544/2020|EPI_ISL_670986|2020-11-02" spec="Sequence" taxon="hCoV-19/Denmark/DCGC-11544/2020|EPI_ISL_670986|2020-11-02" totalcount="4" value="N"/>
    <sequence id="seq_hCoV-19/Denmark/DCGC-12787/2020|EPI_ISL_682968|2020-11-02" spec="Sequence" taxon="hCoV-19/Denmark/DCGC-12787/2020|EPI_ISL_682968|2020-11-02" totalcount="4" value="N"/>
    <sequence id="seq_hCoV-19/Denmark/DCGC-12795/2020|EPI_ISL_682976|2020-11-02" spec="Sequence" taxon="hCoV-19/Denmark/DCGC-12795/2020|EPI_ISL_682976|2020-11-02" totalcount="4" value="N"/>
    <sequence id="seq_hCoV-19/Denmark/DCGC-11409/2020|EPI_ISL_670898|2020-11-02" spec="Sequence" taxon="hCoV-19/Denmark/DCGC-11409/2020|EPI_ISL_670898|2020-11-02" totalcount="4" value="N"/>
    <sequence id="seq_hCoV-19/Denmark/DCGC-10164/2020|EPI_ISL_669429|2020-11-09" spec="Sequence" taxon="hCoV-19/Denmark/DCGC-10164/2020|EPI_ISL_669429|2020-11-09" totalcount="4" value="N"/>
    <sequence id="seq_hCoV-19/Denmark/DCGC-10233/2020|EPI_ISL_669848|2020-11-09" spec="Sequence" taxon="hCoV-19/Denmark/DCGC-10233/2020|EPI_ISL_669848|2020-11-09" totalcount="4" value="N"/>
    <sequence id="seq_hCoV-19/Denmark/DCGC-9403/2020|EPI_ISL_668953|2020-11-16" spec="Sequence" taxon="hCoV-19/Denmark/DCGC-9403/2020|EPI_ISL_668953|2020-11-16" totalcount="4" value="N"/>
    <sequence id="seq_hCoV-19/Denmark/DCGC-12513/2020|EPI_ISL_682694|2020-11-16" spec="Sequence" taxon="hCoV-19/Denmark/DCGC-12513/2020|EPI_ISL_682694|2020-11-16" totalcount="4" value="N"/>
    <sequence id="seq_hCoV-19/Denmark/DCGC-28097/2020|EPI_ISL_816098|2020-11-16" spec="Sequence" taxon="hCoV-19/Denmark/DCGC-28097/2020|EPI_ISL_816098|2020-11-16" totalcount="4" value="N"/>
    <sequence id="seq_hCoV-19/Denmark/DCGC-35363/2020|EPI_ISL_926504|2020-11-16" spec="Sequence" taxon="hCoV-19/Denmark/DCGC-35363/2020|EPI_ISL_926504|2020-11-16" totalcount="4" value="N"/>
    <sequence id="seq_hCoV-19/Denmark/DCGC-15975/2020|EPI_ISL_714515|2020-11-23" spec="Sequence" taxon="hCoV-19/Denmark/DCGC-15975/2020|EPI_ISL_714515|2020-11-23" totalcount="4" value="N"/>
    <sequence id="seq_hCoV-19/Denmark/DCGC-15788/2020|EPI_ISL_714019|2020-11-23" spec="Sequence" taxon="hCoV-19/Denmark/DCGC-15788/2020|EPI_ISL_714019|2020-11-23" totalcount="4" value="N"/>
    <sequence id="seq_hCoV-19/Denmark/DCGC-28082/2020|EPI_ISL_816085|2020-11-23" spec="Sequence" taxon="hCoV-19/Denmark/DCGC-28082/2020|EPI_ISL_816085|2020-11-23" totalcount="4" value="N"/>
    <sequence id="seq_hCoV-19/Denmark/DCGC-28086/2020|EPI_ISL_816089|2020-11-23" spec="Sequence" taxon="hCoV-19/Denmark/DCGC-28086/2020|EPI_ISL_816089|2020-11-23" totalcount="4" value="N"/>
    <sequence id="seq_hCoV-19/Denmark/DCGC-14721/2020|EPI_ISL_711931|2020-11-23" spec="Sequence" taxon="hCoV-19/Denmark/DCGC-14721/2020|EPI_ISL_711931|2020-11-23" totalcount="4" value="N"/>
    <sequence id="seq_hCoV-19/Denmark/DCGC-14723/2020|EPI_ISL_711932|2020-11-23" spec="Sequence" taxon="hCoV-19/Denmark/DCGC-14723/2020|EPI_ISL_711932|2020-11-23" totalcount="4" value="N"/>
    <sequence id="seq_hCoV-19/Denmark/DCGC-14736/2020|EPI_ISL_711944|2020-11-23" spec="Sequence" taxon="hCoV-19/Denmark/DCGC-14736/2020|EPI_ISL_711944|2020-11-23" totalcount="4" value="N"/>
    <sequence id="seq_hCoV-19/Denmark/DCGC-14774/2020|EPI_ISL_711970|2020-11-23" spec="Sequence" taxon="hCoV-19/Denmark/DCGC-14774/2020|EPI_ISL_711970|2020-11-23" totalcount="4" value="N"/>
    <sequence id="seq_hCoV-19/Denmark/DCGC-13856/2020|EPI_ISL_713063|2020-11-30" spec="Sequence" taxon="hCoV-19/Denmark/DCGC-13856/2020|EPI_ISL_713063|2020-11-30" totalcount="4" value="N"/>
    <sequence id="seq_hCoV-19/Denmark/DCGC-22663/2020|EPI_ISL_757699|2020-11-30" spec="Sequence" taxon="hCoV-19/Denmark/DCGC-22663/2020|EPI_ISL_757699|2020-11-30" totalcount="4" value="N"/>
    <sequence id="seq_hCoV-19/Denmark/DCGC-14386/2020|EPI_ISL_711736|2020-11-30" spec="Sequence" taxon="hCoV-19/Denmark/DCGC-14386/2020|EPI_ISL_711736|2020-11-30" totalcount="4" value="N"/>
    <sequence id="seq_hCoV-19/Denmark/DCGC-14525/2020|EPI_ISL_711818|2020-11-30" spec="Sequence" taxon="hCoV-19/Denmark/DCGC-14525/2020|EPI_ISL_711818|2020-11-30" totalcount="4" value="N"/>
    <sequence id="seq_hCoV-19/Denmark/DCGC-13783/2020|EPI_ISL_713022|2020-11-30" spec="Sequence" taxon="hCoV-19/Denmark/DCGC-13783/2020|EPI_ISL_713022|2020-11-30" totalcount="4" value="N"/>
    <sequence id="seq_hCoV-19/Denmark/DCGC-13827/2020|EPI_ISL_713047|2020-11-30" spec="Sequence" taxon="hCoV-19/Denmark/DCGC-13827/2020|EPI_ISL_713047|2020-11-30" totalcount="4" value="N"/>
    <sequence id="seq_hCoV-19/Denmark/DCGC-13411/2020|EPI_ISL_712781|2020-11-30" spec="Sequence" taxon="hCoV-19/Denmark/DCGC-13411/2020|EPI_ISL_712781|2020-11-30" totalcount="4" value="N"/>
    <sequence id="seq_hCoV-19/Denmark/DCGC-14001/2020|EPI_ISL_711508|2020-11-30" spec="Sequence" taxon="hCoV-19/Denmark/DCGC-14001/2020|EPI_ISL_711508|2020-11-30" totalcount="4" value="N"/>
    <sequence id="seq_hCoV-19/Denmark/DCGC-30432/2020|EPI_ISL_844503|2020-11-30" spec="Sequence" taxon="hCoV-19/Denmark/DCGC-30432/2020|EPI_ISL_844503|2020-11-30" totalcount="4" value="N"/>
    <sequence id="seq_hCoV-19/Denmark/DCGC-49063/2020|EPI_ISL_1125452|2020-11-30" spec="Sequence" taxon="hCoV-19/Denmark/DCGC-49063/2020|EPI_ISL_1125452|2020-11-30" totalcount="4" value="N"/>
    <sequence id="seq_hCoV-19/Denmark/DCGC-13677/2020|EPI_ISL_712953|2020-11-30" spec="Sequence" taxon="hCoV-19/Denmark/DCGC-13677/2020|EPI_ISL_712953|2020-11-30" totalcount="4" value="N"/>
    <sequence id="seq_hCoV-19/Denmark/DCGC-25385/2020|EPI_ISL_794991|2020-12-07" spec="Sequence" taxon="hCoV-19/Denmark/DCGC-25385/2020|EPI_ISL_794991|2020-12-07" totalcount="4" value="N"/>
    <sequence id="seq_hCoV-19/Denmark/DCGC-25386/2020|EPI_ISL_794992|2020-12-07" spec="Sequence" taxon="hCoV-19/Denmark/DCGC-25386/2020|EPI_ISL_794992|2020-12-07" totalcount="4" value="N"/>
    <sequence id="seq_hCoV-19/Denmark/DCGC-12924/2020|EPI_ISL_712467|2020-12-07" spec="Sequence" taxon="hCoV-19/Denmark/DCGC-12924/2020|EPI_ISL_712467|2020-12-07" totalcount="4" value="N"/>
    <sequence id="seq_hCoV-19/Denmark/DCGC-30286/2020|EPI_ISL_844398|2020-12-07" spec="Sequence" taxon="hCoV-19/Denmark/DCGC-30286/2020|EPI_ISL_844398|2020-12-07" totalcount="4" value="N"/>
    <sequence id="seq_hCoV-19/Denmark/DCGC-18785/2020|EPI_ISL_748554|2020-12-07" spec="Sequence" taxon="hCoV-19/Denmark/DCGC-18785/2020|EPI_ISL_748554|2020-12-07" totalcount="4" value="N"/>
    <sequence id="seq_hCoV-19/Denmark/DCGC-18308/2020|EPI_ISL_749880|2020-12-07" spec="Sequence" taxon="hCoV-19/Denmark/DCGC-18308/2020|EPI_ISL_749880|2020-12-07" totalcount="4" value="N"/>
    <sequence id="seq_hCoV-19/Denmark/DCGC-38609/2020|EPI_ISL_929750|2020-12-07" spec="Sequence" taxon="hCoV-19/Denmark/DCGC-38609/2020|EPI_ISL_929750|2020-12-07" totalcount="4" value="N"/>
    <sequence id="seq_hCoV-19/Denmark/DCGC-37955/2020|EPI_ISL_929096|2020-12-07" spec="Sequence" taxon="hCoV-19/Denmark/DCGC-37955/2020|EPI_ISL_929096|2020-12-07" totalcount="4" value="N"/>
    <sequence id="seq_hCoV-19/Denmark/DCGC-18608/2020|EPI_ISL_750076|2020-12-07" spec="Sequence" taxon="hCoV-19/Denmark/DCGC-18608/2020|EPI_ISL_750076|2020-12-07" totalcount="4" value="N"/>
    <sequence id="seq_hCoV-19/Denmark/DCGC-19711/2020|EPI_ISL_749126|2020-12-07" spec="Sequence" taxon="hCoV-19/Denmark/DCGC-19711/2020|EPI_ISL_749126|2020-12-07" totalcount="4" value="N"/>
    <sequence id="seq_hCoV-19/Denmark/DCGC-19777/2020|EPI_ISL_747781|2020-12-07" spec="Sequence" taxon="hCoV-19/Denmark/DCGC-19777/2020|EPI_ISL_747781|2020-12-07" totalcount="4" value="N"/>
    <sequence id="seq_hCoV-19/Denmark/DCGC-19821/2020|EPI_ISL_747810|2020-12-07" spec="Sequence" taxon="hCoV-19/Denmark/DCGC-19821/2020|EPI_ISL_747810|2020-12-07" totalcount="4" value="N"/>
    <sequence id="seq_hCoV-19/Denmark/DCGC-19832/2020|EPI_ISL_747818|2020-12-07" spec="Sequence" taxon="hCoV-19/Denmark/DCGC-19832/2020|EPI_ISL_747818|2020-12-07" totalcount="4" value="N"/>
    <sequence id="seq_hCoV-19/Denmark/DCGC-20088/2020|EPI_ISL_747974|2020-12-07" spec="Sequence" taxon="hCoV-19/Denmark/DCGC-20088/2020|EPI_ISL_747974|2020-12-07" totalcount="4" value="N"/>
    <sequence id="seq_hCoV-19/Denmark/DCGC-18358/2020|EPI_ISL_749916|2020-12-07" spec="Sequence" taxon="hCoV-19/Denmark/DCGC-18358/2020|EPI_ISL_749916|2020-12-07" totalcount="4" value="N"/>
    <sequence id="seq_hCoV-19/Denmark/DCGC-18404/2020|EPI_ISL_749945|2020-12-07" spec="Sequence" taxon="hCoV-19/Denmark/DCGC-18404/2020|EPI_ISL_749945|2020-12-07" totalcount="4" value="N"/>
    <sequence id="seq_hCoV-19/Denmark/DCGC-18406/2020|EPI_ISL_749946|2020-12-07" spec="Sequence" taxon="hCoV-19/Denmark/DCGC-18406/2020|EPI_ISL_749946|2020-12-07" totalcount="4" value="N"/>
    <sequence id="seq_hCoV-19/Denmark/DCGC-19340/2020|EPI_ISL_748893|2020-12-07" spec="Sequence" taxon="hCoV-19/Denmark/DCGC-19340/2020|EPI_ISL_748893|2020-12-07" totalcount="4" value="N"/>
    <sequence id="seq_hCoV-19/Denmark/DCGC-17989/2020|EPI_ISL_749684|2020-12-14" spec="Sequence" taxon="hCoV-19/Denmark/DCGC-17989/2020|EPI_ISL_749684|2020-12-14" totalcount="4" value="N"/>
    <sequence id="seq_hCoV-19/Denmark/DCGC-16944/2020|EPI_ISL_750657|2020-12-14" spec="Sequence" taxon="hCoV-19/Denmark/DCGC-16944/2020|EPI_ISL_750657|2020-12-14" totalcount="4" value="N"/>
    <sequence id="seq_hCoV-19/Denmark/DCGC-16987/2020|EPI_ISL_750691|2020-12-14" spec="Sequence" taxon="hCoV-19/Denmark/DCGC-16987/2020|EPI_ISL_750691|2020-12-14" totalcount="4" value="N"/>
    <sequence id="seq_hCoV-19/Denmark/DCGC-17014/2020|EPI_ISL_750710|2020-12-14" spec="Sequence" taxon="hCoV-19/Denmark/DCGC-17014/2020|EPI_ISL_750710|2020-12-14" totalcount="4" value="N"/>
    <sequence id="seq_hCoV-19/Denmark/DCGC-30213/2020|EPI_ISL_844350|2020-12-14" spec="Sequence" taxon="hCoV-19/Denmark/DCGC-30213/2020|EPI_ISL_844350|2020-12-14" totalcount="4" value="N"/>
    <sequence id="seq_hCoV-19/Denmark/DCGC-17257/2020|EPI_ISL_750860|2020-12-14" spec="Sequence" taxon="hCoV-19/Denmark/DCGC-17257/2020|EPI_ISL_750860|2020-12-14" totalcount="4" value="N"/>
    <sequence id="seq_hCoV-19/Denmark/DCGC-17290/2020|EPI_ISL_750882|2020-12-14" spec="Sequence" taxon="hCoV-19/Denmark/DCGC-17290/2020|EPI_ISL_750882|2020-12-14" totalcount="4" value="N"/>
    <sequence id="seq_hCoV-19/Denmark/DCGC-17296/2020|EPI_ISL_750885|2020-12-14" spec="Sequence" taxon="hCoV-19/Denmark/DCGC-17296/2020|EPI_ISL_750885|2020-12-14" totalcount="4" value="N"/>
    <sequence id="seq_hCoV-19/Denmark/DCGC-17306/2020|EPI_ISL_750895|2020-12-14" spec="Sequence" taxon="hCoV-19/Denmark/DCGC-17306/2020|EPI_ISL_750895|2020-12-14" totalcount="4" value="N"/>
    <sequence id="seq_hCoV-19/Denmark/DCGC-22429/2020|EPI_ISL_757558|2020-12-14" spec="Sequence" taxon="hCoV-19/Denmark/DCGC-22429/2020|EPI_ISL_757558|2020-12-14" totalcount="4" value="N"/>
    <sequence id="seq_hCoV-19/Denmark/DCGC-22538/2020|EPI_ISL_757624|2020-12-14" spec="Sequence" taxon="hCoV-19/Denmark/DCGC-22538/2020|EPI_ISL_757624|2020-12-14" totalcount="4" value="N"/>
    <sequence id="seq_hCoV-19/Denmark/DCGC-22540/2020|EPI_ISL_757626|2020-12-14" spec="Sequence" taxon="hCoV-19/Denmark/DCGC-22540/2020|EPI_ISL_757626|2020-12-14" totalcount="4" value="N"/>
    <sequence id="seq_hCoV-19/Denmark/DCGC-22617/2020|EPI_ISL_757672|2020-12-14" spec="Sequence" taxon="hCoV-19/Denmark/DCGC-22617/2020|EPI_ISL_757672|2020-12-14" totalcount="4" value="N"/>
    <sequence id="seq_hCoV-19/Denmark/DCGC-17506/2020|EPI_ISL_751030|2020-12-14" spec="Sequence" taxon="hCoV-19/Denmark/DCGC-17506/2020|EPI_ISL_751030|2020-12-14" totalcount="4" value="N"/>
    <sequence id="seq_hCoV-19/Denmark/DCGC-17523/2020|EPI_ISL_751040|2020-12-14" spec="Sequence" taxon="hCoV-19/Denmark/DCGC-17523/2020|EPI_ISL_751040|2020-12-14" totalcount="4" value="N"/>
    <sequence id="seq_hCoV-19/Denmark/DCGC-17526/2020|EPI_ISL_751043|2020-12-14" spec="Sequence" taxon="hCoV-19/Denmark/DCGC-17526/2020|EPI_ISL_751043|2020-12-14" totalcount="4" value="N"/>
    <sequence id="seq_hCoV-19/Denmark/DCGC-17584/2020|EPI_ISL_751084|2020-12-14" spec="Sequence" taxon="hCoV-19/Denmark/DCGC-17584/2020|EPI_ISL_751084|2020-12-14" totalcount="4" value="N"/>
    <sequence id="seq_hCoV-19/Denmark/DCGC-22148/2020|EPI_ISL_758586|2020-12-14" spec="Sequence" taxon="hCoV-19/Denmark/DCGC-22148/2020|EPI_ISL_758586|2020-12-14" totalcount="4" value="N"/>
    <sequence id="seq_hCoV-19/Denmark/DCGC-17677/2020|EPI_ISL_751138|2020-12-14" spec="Sequence" taxon="hCoV-19/Denmark/DCGC-17677/2020|EPI_ISL_751138|2020-12-14" totalcount="4" value="N"/>
    <sequence id="seq_hCoV-19/Denmark/DCGC-17740/2020|EPI_ISL_751179|2020-12-14" spec="Sequence" taxon="hCoV-19/Denmark/DCGC-17740/2020|EPI_ISL_751179|2020-12-14" totalcount="4" value="N"/>
    <sequence id="seq_hCoV-19/Denmark/DCGC-22277/2020|EPI_ISL_758650|2020-12-14" spec="Sequence" taxon="hCoV-19/Denmark/DCGC-22277/2020|EPI_ISL_758650|2020-12-14" totalcount="4" value="N"/>
    <sequence id="seq_hCoV-19/Denmark/DCGC-22721/2020|EPI_ISL_794478|2020-12-14" spec="Sequence" taxon="hCoV-19/Denmark/DCGC-22721/2020|EPI_ISL_794478|2020-12-14" totalcount="4" value="N"/>
    <sequence id="seq_hCoV-19/Denmark/DCGC-27898/2020|EPI_ISL_815967|2020-12-14" spec="Sequence" taxon="hCoV-19/Denmark/DCGC-27898/2020|EPI_ISL_815967|2020-12-14" totalcount="4" value="N"/>
    <sequence id="seq_hCoV-19/Denmark/DCGC-17367/2020|EPI_ISL_750937|2020-12-14" spec="Sequence" taxon="hCoV-19/Denmark/DCGC-17367/2020|EPI_ISL_750937|2020-12-14" totalcount="4" value="N"/>
    <sequence id="seq_hCoV-19/Denmark/DCGC-17378/2020|EPI_ISL_750941|2020-12-14" spec="Sequence" taxon="hCoV-19/Denmark/DCGC-17378/2020|EPI_ISL_750941|2020-12-14" totalcount="4" value="N"/>
    <sequence id="seq_hCoV-19/Denmark/DCGC-17405/2020|EPI_ISL_750959|2020-12-14" spec="Sequence" taxon="hCoV-19/Denmark/DCGC-17405/2020|EPI_ISL_750959|2020-12-14" totalcount="4" value="N"/>
    <sequence id="seq_hCoV-19/Denmark/DCGC-27927/2020|EPI_ISL_815987|2020-12-14" spec="Sequence" taxon="hCoV-19/Denmark/DCGC-27927/2020|EPI_ISL_815987|2020-12-14" totalcount="4" value="N"/>
    <sequence id="seq_hCoV-19/Denmark/DCGC-50477/2020|EPI_ISL_1126868|2020-12-14" spec="Sequence" taxon="hCoV-19/Denmark/DCGC-50477/2020|EPI_ISL_1126868|2020-12-14" totalcount="4" value="N"/>
    <sequence id="seq_hCoV-19/Denmark/DCGC-24032/2020|EPI_ISL_792901|2020-12-14" spec="Sequence" taxon="hCoV-19/Denmark/DCGC-24032/2020|EPI_ISL_792901|2020-12-14" totalcount="4" value="N"/>
    <sequence id="seq_hCoV-19/Denmark/DCGC-24035/2020|EPI_ISL_792903|2020-12-14" spec="Sequence" taxon="hCoV-19/Denmark/DCGC-24035/2020|EPI_ISL_792903|2020-12-14" totalcount="4" value="N"/>
    <sequence id="seq_hCoV-19/Denmark/DCGC-35038/2020|EPI_ISL_926178|2020-12-14" spec="Sequence" taxon="hCoV-19/Denmark/DCGC-35038/2020|EPI_ISL_926178|2020-12-14" totalcount="4" value="N"/>
    <sequence id="seq_hCoV-19/Denmark/DCGC-34601/2020|EPI_ISL_871612|2020-12-21" spec="Sequence" taxon="hCoV-19/Denmark/DCGC-34601/2020|EPI_ISL_871612|2020-12-21" totalcount="4" value="N"/>
    <sequence id="seq_hCoV-19/Denmark/DCGC-34608/2020|EPI_ISL_871619|2020-12-21" spec="Sequence" taxon="hCoV-19/Denmark/DCGC-34608/2020|EPI_ISL_871619|2020-12-21" totalcount="4" value="N"/>
    <sequence id="seq_hCoV-19/Denmark/DCGC-45340/2020|EPI_ISL_1025718|2020-12-21" spec="Sequence" taxon="hCoV-19/Denmark/DCGC-45340/2020|EPI_ISL_1025718|2020-12-21" totalcount="4" value="N"/>
    <sequence id="seq_hCoV-19/Denmark/DCGC-34666/2020|EPI_ISL_871677|2020-12-21" spec="Sequence" taxon="hCoV-19/Denmark/DCGC-34666/2020|EPI_ISL_871677|2020-12-21" totalcount="4" value="N"/>
    <sequence id="seq_hCoV-19/Denmark/DCGC-45380/2020|EPI_ISL_1025758|2020-12-21" spec="Sequence" taxon="hCoV-19/Denmark/DCGC-45380/2020|EPI_ISL_1025758|2020-12-21" totalcount="4" value="N"/>
    <sequence id="seq_hCoV-19/Denmark/DCGC-34696/2020|EPI_ISL_871707|2020-12-21" spec="Sequence" taxon="hCoV-19/Denmark/DCGC-34696/2020|EPI_ISL_871707|2020-12-21" totalcount="4" value="N"/>
    <sequence id="seq_hCoV-19/Denmark/DCGC-21313/2020|EPI_ISL_759076|2020-12-21" spec="Sequence" taxon="hCoV-19/Denmark/DCGC-21313/2020|EPI_ISL_759076|2020-12-21" totalcount="4" value="N"/>
    <sequence id="seq_hCoV-19/Denmark/DCGC-23577/2020|EPI_ISL_793833|2020-12-21" spec="Sequence" taxon="hCoV-19/Denmark/DCGC-23577/2020|EPI_ISL_793833|2020-12-21" totalcount="4" value="N"/>
    <sequence id="seq_hCoV-19/Denmark/DCGC-27782/2020|EPI_ISL_815890|2020-12-21" spec="Sequence" taxon="hCoV-19/Denmark/DCGC-27782/2020|EPI_ISL_815890|2020-12-21" totalcount="4" value="N"/>
    <sequence id="seq_hCoV-19/Denmark/DCGC-21853/2020|EPI_ISL_758406|2020-12-21" spec="Sequence" taxon="hCoV-19/Denmark/DCGC-21853/2020|EPI_ISL_758406|2020-12-21" totalcount="4" value="N"/>
    <sequence id="seq_hCoV-19/Denmark/DCGC-21898/2020|EPI_ISL_758440|2020-12-21" spec="Sequence" taxon="hCoV-19/Denmark/DCGC-21898/2020|EPI_ISL_758440|2020-12-21" totalcount="4" value="N"/>
    <sequence id="seq_hCoV-19/Denmark/DCGC-21929/2020|EPI_ISL_758461|2020-12-21" spec="Sequence" taxon="hCoV-19/Denmark/DCGC-21929/2020|EPI_ISL_758461|2020-12-21" totalcount="4" value="N"/>
    <sequence id="seq_hCoV-19/Denmark/DCGC-27861/2020|EPI_ISL_815942|2020-12-21" spec="Sequence" taxon="hCoV-19/Denmark/DCGC-27861/2020|EPI_ISL_815942|2020-12-21" totalcount="4" value="N"/>
    <sequence id="seq_hCoV-19/Denmark/DCGC-20860/2020|EPI_ISL_759412|2020-12-21" spec="Sequence" taxon="hCoV-19/Denmark/DCGC-20860/2020|EPI_ISL_759412|2020-12-21" totalcount="4" value="N"/>
    <sequence id="seq_hCoV-19/Denmark/DCGC-21496/2020|EPI_ISL_758195|2020-12-21" spec="Sequence" taxon="hCoV-19/Denmark/DCGC-21496/2020|EPI_ISL_758195|2020-12-21" totalcount="4" value="N"/>
    <sequence id="seq_hCoV-19/Denmark/DCGC-21025/2020|EPI_ISL_759511|2020-12-21" spec="Sequence" taxon="hCoV-19/Denmark/DCGC-21025/2020|EPI_ISL_759511|2020-12-21" totalcount="4" value="N"/>
    <sequence id="seq_hCoV-19/Denmark/DCGC-21039/2020|EPI_ISL_759520|2020-12-21" spec="Sequence" taxon="hCoV-19/Denmark/DCGC-21039/2020|EPI_ISL_759520|2020-12-21" totalcount="4" value="N"/>
    <sequence id="seq_hCoV-19/Denmark/DCGC-21831/2020|EPI_ISL_758391|2020-12-21" spec="Sequence" taxon="hCoV-19/Denmark/DCGC-21831/2020|EPI_ISL_758391|2020-12-21" totalcount="4" value="N"/>
    <sequence id="seq_hCoV-19/Denmark/DCGC-23191/2020|EPI_ISL_793601|2020-12-28" spec="Sequence" taxon="hCoV-19/Denmark/DCGC-23191/2020|EPI_ISL_793601|2020-12-28" totalcount="4" value="N"/>
    <sequence id="seq_hCoV-19/Denmark/DCGC-23199/2020|EPI_ISL_793608|2020-12-28" spec="Sequence" taxon="hCoV-19/Denmark/DCGC-23199/2020|EPI_ISL_793608|2020-12-28" totalcount="4" value="N"/>
    <sequence id="seq_hCoV-19/Denmark/DCGC-23209/2020|EPI_ISL_793615|2020-12-28" spec="Sequence" taxon="hCoV-19/Denmark/DCGC-23209/2020|EPI_ISL_793615|2020-12-28" totalcount="4" value="N"/>
    <sequence id="seq_hCoV-19/Denmark/DCGC-47950/2020|EPI_ISL_1067485|2020-12-28" spec="Sequence" taxon="hCoV-19/Denmark/DCGC-47950/2020|EPI_ISL_1067485|2020-12-28" totalcount="4" value="N"/>
    <sequence id="seq_hCoV-19/Denmark/DCGC-27225/2020|EPI_ISL_818014|2020-12-28" spec="Sequence" taxon="hCoV-19/Denmark/DCGC-27225/2020|EPI_ISL_818014|2020-12-28" totalcount="4" value="N"/>
    <sequence id="seq_hCoV-19/Denmark/DCGC-25034/2020|EPI_ISL_795887|2020-12-28" spec="Sequence" taxon="hCoV-19/Denmark/DCGC-25034/2020|EPI_ISL_795887|2020-12-28" totalcount="4" value="N"/>
    <sequence id="seq_hCoV-19/Denmark/DCGC-26867/2020|EPI_ISL_817804|2020-12-28" spec="Sequence" taxon="hCoV-19/Denmark/DCGC-26867/2020|EPI_ISL_817804|2020-12-28" totalcount="4" value="N"/>
    <sequence id="seq_hCoV-19/Denmark/DCGC-25151/2020|EPI_ISL_795961|2020-12-28" spec="Sequence" taxon="hCoV-19/Denmark/DCGC-25151/2020|EPI_ISL_795961|2020-12-28" totalcount="4" value="N"/>
    <sequence id="seq_hCoV-19/Denmark/DCGC-25170/2020|EPI_ISL_795976|2020-12-28" spec="Sequence" taxon="hCoV-19/Denmark/DCGC-25170/2020|EPI_ISL_795976|2020-12-28" totalcount="4" value="N"/>
    <sequence id="seq_hCoV-19/Denmark/DCGC-26776/2020|EPI_ISL_817753|2020-12-28" spec="Sequence" taxon="hCoV-19/Denmark/DCGC-26776/2020|EPI_ISL_817753|2020-12-28" totalcount="4" value="N"/>
    <sequence id="seq_hCoV-19/Denmark/DCGC-22951/2020|EPI_ISL_793431|2020-12-28" spec="Sequence" taxon="hCoV-19/Denmark/DCGC-22951/2020|EPI_ISL_793431|2020-12-28" totalcount="4" value="N"/>
    <sequence id="seq_hCoV-19/Denmark/DCGC-27100/2020|EPI_ISL_817947|2020-12-28" spec="Sequence" taxon="hCoV-19/Denmark/DCGC-27100/2020|EPI_ISL_817947|2020-12-28" totalcount="4" value="N"/>
    <sequence id="seq_hCoV-19/Denmark/DCGC-23156/2020|EPI_ISL_793572|2020-12-28" spec="Sequence" taxon="hCoV-19/Denmark/DCGC-23156/2020|EPI_ISL_793572|2020-12-28" totalcount="4" value="N"/>
    <sequence id="seq_hCoV-19/Denmark/DCGC-34502/2020|EPI_ISL_871513|2020-12-28" spec="Sequence" taxon="hCoV-19/Denmark/DCGC-34502/2020|EPI_ISL_871513|2020-12-28" totalcount="4" value="N"/>
    <sequence id="seq_hCoV-19/Denmark/DCGC-34561/2020|EPI_ISL_871572|2020-12-28" spec="Sequence" taxon="hCoV-19/Denmark/DCGC-34561/2020|EPI_ISL_871572|2020-12-28" totalcount="4" value="N"/>
    <sequence id="seq_hCoV-19/Denmark/DCGC-24381/2020|EPI_ISL_795380|2020-12-28" spec="Sequence" taxon="hCoV-19/Denmark/DCGC-24381/2020|EPI_ISL_795380|2020-12-28" totalcount="4" value="N"/>
    <sequence id="seq_hCoV-19/Denmark/DCGC-24372/2020|EPI_ISL_795502|2020-12-28" spec="Sequence" taxon="hCoV-19/Denmark/DCGC-24372/2020|EPI_ISL_795502|2020-12-28" totalcount="4" value="N"/>
    <sequence id="seq_hCoV-19/Denmark/DCGC-24480/2020|EPI_ISL_795571|2020-12-28" spec="Sequence" taxon="hCoV-19/Denmark/DCGC-24480/2020|EPI_ISL_795571|2020-12-28" totalcount="4" value="N"/>
    <sequence id="seq_hCoV-19/Denmark/DCGC-24487/2020|EPI_ISL_795575|2020-12-28" spec="Sequence" taxon="hCoV-19/Denmark/DCGC-24487/2020|EPI_ISL_795575|2020-12-28" totalcount="4" value="N"/>
    <sequence id="seq_hCoV-19/Denmark/DCGC-24795/2020|EPI_ISL_795737|2020-12-28" spec="Sequence" taxon="hCoV-19/Denmark/DCGC-24795/2020|EPI_ISL_795737|2020-12-28" totalcount="4" value="N"/>
    <sequence id="seq_hCoV-19/Denmark/DCGC-27396/2020|EPI_ISL_817504|2020-12-28" spec="Sequence" taxon="hCoV-19/Denmark/DCGC-27396/2020|EPI_ISL_817504|2020-12-28" totalcount="4" value="N"/>
    <sequence id="seq_hCoV-19/Denmark/DCGC-25590/2021|EPI_ISL_819045|2021-01-04" spec="Sequence" taxon="hCoV-19/Denmark/DCGC-25590/2021|EPI_ISL_819045|2021-01-04" totalcount="4" value="N"/>
    <sequence id="seq_hCoV-19/Denmark/DCGC-25997/2021|EPI_ISL_819085|2021-01-04" spec="Sequence" taxon="hCoV-19/Denmark/DCGC-25997/2021|EPI_ISL_819085|2021-01-04" totalcount="4" value="N"/>
    <sequence id="seq_hCoV-19/Denmark/DCGC-28982/2021|EPI_ISL_845334|2021-01-04" spec="Sequence" taxon="hCoV-19/Denmark/DCGC-28982/2021|EPI_ISL_845334|2021-01-04" totalcount="4" value="N"/>
    <sequence id="seq_hCoV-19/Denmark/DCGC-31145/2021|EPI_ISL_847496|2021-01-04" spec="Sequence" taxon="hCoV-19/Denmark/DCGC-31145/2021|EPI_ISL_847496|2021-01-04" totalcount="4" value="N"/>
    <sequence id="seq_hCoV-19/Denmark/DCGC-34208/2021|EPI_ISL_871218|2021-01-04" spec="Sequence" taxon="hCoV-19/Denmark/DCGC-34208/2021|EPI_ISL_871218|2021-01-04" totalcount="4" value="N"/>
    <sequence id="seq_hCoV-19/Denmark/DCGC-34211/2021|EPI_ISL_871221|2021-01-04" spec="Sequence" taxon="hCoV-19/Denmark/DCGC-34211/2021|EPI_ISL_871221|2021-01-04" totalcount="4" value="N"/>
    <sequence id="seq_hCoV-19/Denmark/DCGC-34223/2021|EPI_ISL_871233|2021-01-04" spec="Sequence" taxon="hCoV-19/Denmark/DCGC-34223/2021|EPI_ISL_871233|2021-01-04" totalcount="4" value="N"/>
    <sequence id="seq_hCoV-19/Denmark/DCGC-34240/2021|EPI_ISL_871250|2021-01-04" spec="Sequence" taxon="hCoV-19/Denmark/DCGC-34240/2021|EPI_ISL_871250|2021-01-04" totalcount="4" value="N"/>
    <sequence id="seq_hCoV-19/Denmark/DCGC-34249/2021|EPI_ISL_871259|2021-01-04" spec="Sequence" taxon="hCoV-19/Denmark/DCGC-34249/2021|EPI_ISL_871259|2021-01-04" totalcount="4" value="N"/>
    <sequence id="seq_hCoV-19/Denmark/DCGC-28810/2021|EPI_ISL_845202|2021-01-04" spec="Sequence" taxon="hCoV-19/Denmark/DCGC-28810/2021|EPI_ISL_845202|2021-01-04" totalcount="4" value="N"/>
    <sequence id="seq_hCoV-19/Denmark/DCGC-34335/2021|EPI_ISL_871346|2021-01-04" spec="Sequence" taxon="hCoV-19/Denmark/DCGC-34335/2021|EPI_ISL_871346|2021-01-04" totalcount="4" value="N"/>
    <sequence id="seq_hCoV-19/Denmark/DCGC-28720/2021|EPI_ISL_845298|2021-01-04" spec="Sequence" taxon="hCoV-19/Denmark/DCGC-28720/2021|EPI_ISL_845298|2021-01-04" totalcount="4" value="N"/>
    <sequence id="seq_hCoV-19/Denmark/DCGC-25646/2021|EPI_ISL_818579|2021-01-04" spec="Sequence" taxon="hCoV-19/Denmark/DCGC-25646/2021|EPI_ISL_818579|2021-01-04" totalcount="4" value="N"/>
    <sequence id="seq_hCoV-19/Denmark/DCGC-29555/2021|EPI_ISL_843602|2021-01-04" spec="Sequence" taxon="hCoV-19/Denmark/DCGC-29555/2021|EPI_ISL_843602|2021-01-04" totalcount="4" value="N"/>
    <sequence id="seq_hCoV-19/Denmark/DCGC-25980/2021|EPI_ISL_818820|2021-01-04" spec="Sequence" taxon="hCoV-19/Denmark/DCGC-25980/2021|EPI_ISL_818820|2021-01-04" totalcount="4" value="N"/>
    <sequence id="seq_hCoV-19/Denmark/DCGC-29173/2021|EPI_ISL_843220|2021-01-04" spec="Sequence" taxon="hCoV-19/Denmark/DCGC-29173/2021|EPI_ISL_843220|2021-01-04" totalcount="4" value="N"/>
    <sequence id="seq_hCoV-19/Denmark/DCGC-29260/2021|EPI_ISL_843307|2021-01-04" spec="Sequence" taxon="hCoV-19/Denmark/DCGC-29260/2021|EPI_ISL_843307|2021-01-04" totalcount="4" value="N"/>
    <sequence id="seq_hCoV-19/Denmark/DCGC-33306/2021|EPI_ISL_870311|2021-01-11" spec="Sequence" taxon="hCoV-19/Denmark/DCGC-33306/2021|EPI_ISL_870311|2021-01-11" totalcount="4" value="N"/>
    <sequence id="seq_hCoV-19/Denmark/DCGC-33294/2021|EPI_ISL_870299|2021-01-11" spec="Sequence" taxon="hCoV-19/Denmark/DCGC-33294/2021|EPI_ISL_870299|2021-01-11" totalcount="4" value="N"/>
    <sequence id="seq_hCoV-19/Denmark/DCGC-31811/2021|EPI_ISL_856227|2021-01-11" spec="Sequence" taxon="hCoV-19/Denmark/DCGC-31811/2021|EPI_ISL_856227|2021-01-11" totalcount="4" value="N"/>
    <sequence id="seq_hCoV-19/Denmark/DCGC-31840/2021|EPI_ISL_856256|2021-01-11" spec="Sequence" taxon="hCoV-19/Denmark/DCGC-31840/2021|EPI_ISL_856256|2021-01-11" totalcount="4" value="N"/>
    <sequence id="seq_hCoV-19/Denmark/DCGC-31858/2021|EPI_ISL_856274|2021-01-11" spec="Sequence" taxon="hCoV-19/Denmark/DCGC-31858/2021|EPI_ISL_856274|2021-01-11" totalcount="4" value="N"/>
    <sequence id="seq_hCoV-19/Denmark/DCGC-33506/2021|EPI_ISL_870516|2021-01-11" spec="Sequence" taxon="hCoV-19/Denmark/DCGC-33506/2021|EPI_ISL_870516|2021-01-11" totalcount="4" value="N"/>
    <sequence id="seq_hCoV-19/Denmark/DCGC-36056/2021|EPI_ISL_927197|2021-01-11" spec="Sequence" taxon="hCoV-19/Denmark/DCGC-36056/2021|EPI_ISL_927197|2021-01-11" totalcount="4" value="N"/>
    <sequence id="seq_hCoV-19/Denmark/DCGC-34101/2021|EPI_ISL_871111|2021-01-11" spec="Sequence" taxon="hCoV-19/Denmark/DCGC-34101/2021|EPI_ISL_871111|2021-01-11" totalcount="4" value="N"/>
    <sequence id="seq_hCoV-19/Denmark/DCGC-31533/2021|EPI_ISL_855926|2021-01-11" spec="Sequence" taxon="hCoV-19/Denmark/DCGC-31533/2021|EPI_ISL_855926|2021-01-11" totalcount="4" value="N"/>
    <sequence id="seq_hCoV-19/Denmark/DCGC-28321/2021|EPI_ISL_845062|2021-01-11" spec="Sequence" taxon="hCoV-19/Denmark/DCGC-28321/2021|EPI_ISL_845062|2021-01-11" totalcount="4" value="N"/>
    <sequence id="seq_hCoV-19/Denmark/DCGC-33104/2021|EPI_ISL_870109|2021-01-11" spec="Sequence" taxon="hCoV-19/Denmark/DCGC-33104/2021|EPI_ISL_870109|2021-01-11" totalcount="4" value="N"/>
    <sequence id="seq_hCoV-19/Denmark/DCGC-44834/2021|EPI_ISL_1025212|2021-01-11" spec="Sequence" taxon="hCoV-19/Denmark/DCGC-44834/2021|EPI_ISL_1025212|2021-01-11" totalcount="4" value="N"/>
    <sequence id="seq_hCoV-19/Denmark/DCGC-30871/2021|EPI_ISL_847042|2021-01-11" spec="Sequence" taxon="hCoV-19/Denmark/DCGC-30871/2021|EPI_ISL_847042|2021-01-11" totalcount="4" value="N"/>
    <sequence id="seq_hCoV-19/Denmark/DCGC-30919/2021|EPI_ISL_847065|2021-01-11" spec="Sequence" taxon="hCoV-19/Denmark/DCGC-30919/2021|EPI_ISL_847065|2021-01-11" totalcount="4" value="N"/>
    <sequence id="seq_hCoV-19/Denmark/DCGC-31032/2021|EPI_ISL_847480|2021-01-11" spec="Sequence" taxon="hCoV-19/Denmark/DCGC-31032/2021|EPI_ISL_847480|2021-01-11" totalcount="4" value="N"/>
    <sequence id="seq_hCoV-19/Denmark/DCGC-31049/2021|EPI_ISL_847483|2021-01-11" spec="Sequence" taxon="hCoV-19/Denmark/DCGC-31049/2021|EPI_ISL_847483|2021-01-11" totalcount="4" value="N"/>
    <sequence id="seq_hCoV-19/Denmark/DCGC-30529/2021|EPI_ISL_847387|2021-01-11" spec="Sequence" taxon="hCoV-19/Denmark/DCGC-30529/2021|EPI_ISL_847387|2021-01-11" totalcount="4" value="N"/>
    <sequence id="seq_hCoV-19/Denmark/DCGC-35492/2021|EPI_ISL_926633|2021-01-11" spec="Sequence" taxon="hCoV-19/Denmark/DCGC-35492/2021|EPI_ISL_926633|2021-01-11" totalcount="4" value="N"/>
    <sequence id="seq_hCoV-19/Denmark/DCGC-33772/2021|EPI_ISL_870782|2021-01-11" spec="Sequence" taxon="hCoV-19/Denmark/DCGC-33772/2021|EPI_ISL_870782|2021-01-11" totalcount="4" value="N"/>
    <sequence id="seq_hCoV-19/Denmark/DCGC-37429/2021|EPI_ISL_928570|2021-01-11" spec="Sequence" taxon="hCoV-19/Denmark/DCGC-37429/2021|EPI_ISL_928570|2021-01-11" totalcount="4" value="N"/>
    <sequence id="seq_hCoV-19/Denmark/DCGC-33880/2021|EPI_ISL_870890|2021-01-11" spec="Sequence" taxon="hCoV-19/Denmark/DCGC-33880/2021|EPI_ISL_870890|2021-01-11" totalcount="4" value="N"/>
    <sequence id="seq_hCoV-19/Denmark/DCGC-32898/2021|EPI_ISL_869902|2021-01-11" spec="Sequence" taxon="hCoV-19/Denmark/DCGC-32898/2021|EPI_ISL_869902|2021-01-11" totalcount="4" value="N"/>
    <sequence id="seq_hCoV-19/Denmark/DCGC-32914/2021|EPI_ISL_869918|2021-01-11" spec="Sequence" taxon="hCoV-19/Denmark/DCGC-32914/2021|EPI_ISL_869918|2021-01-11" totalcount="4" value="N"/>
    <sequence id="seq_hCoV-19/Denmark/DCGC-33900/2021|EPI_ISL_870910|2021-01-11" spec="Sequence" taxon="hCoV-19/Denmark/DCGC-33900/2021|EPI_ISL_870910|2021-01-11" totalcount="4" value="N"/>
    <sequence id="seq_hCoV-19/Denmark/DCGC-32330/2021|EPI_ISL_869334|2021-01-18" spec="Sequence" taxon="hCoV-19/Denmark/DCGC-32330/2021|EPI_ISL_869334|2021-01-18" totalcount="4" value="N"/>
    <sequence id="seq_hCoV-19/Denmark/DCGC-34788/2021|EPI_ISL_925928|2021-01-18" spec="Sequence" taxon="hCoV-19/Denmark/DCGC-34788/2021|EPI_ISL_925928|2021-01-18" totalcount="4" value="N"/>
    <sequence id="seq_hCoV-19/Denmark/DCGC-32322/2021|EPI_ISL_869326|2021-01-18" spec="Sequence" taxon="hCoV-19/Denmark/DCGC-32322/2021|EPI_ISL_869326|2021-01-18" totalcount="4" value="N"/>
    <sequence id="seq_hCoV-19/Denmark/DCGC-37020/2021|EPI_ISL_928161|2021-01-18" spec="Sequence" taxon="hCoV-19/Denmark/DCGC-37020/2021|EPI_ISL_928161|2021-01-18" totalcount="4" value="N"/>
    <sequence id="seq_hCoV-19/Denmark/DCGC-37149/2021|EPI_ISL_928290|2021-01-18" spec="Sequence" taxon="hCoV-19/Denmark/DCGC-37149/2021|EPI_ISL_928290|2021-01-18" totalcount="4" value="N"/>
    <sequence id="seq_hCoV-19/Denmark/DCGC-37086/2021|EPI_ISL_928227|2021-01-18" spec="Sequence" taxon="hCoV-19/Denmark/DCGC-37086/2021|EPI_ISL_928227|2021-01-18" totalcount="4" value="N"/>
    <sequence id="seq_hCoV-19/Denmark/DCGC-37126/2021|EPI_ISL_928267|2021-01-18" spec="Sequence" taxon="hCoV-19/Denmark/DCGC-37126/2021|EPI_ISL_928267|2021-01-18" totalcount="4" value="N"/>
    <sequence id="seq_hCoV-19/Denmark/DCGC-38414/2021|EPI_ISL_929555|2021-01-18" spec="Sequence" taxon="hCoV-19/Denmark/DCGC-38414/2021|EPI_ISL_929555|2021-01-18" totalcount="4" value="N"/>
    <sequence id="seq_hCoV-19/Denmark/DCGC-39366/2021|EPI_ISL_930508|2021-01-18" spec="Sequence" taxon="hCoV-19/Denmark/DCGC-39366/2021|EPI_ISL_930508|2021-01-18" totalcount="4" value="N"/>
    <sequence id="seq_hCoV-19/Denmark/DCGC-32542/2021|EPI_ISL_869546|2021-01-18" spec="Sequence" taxon="hCoV-19/Denmark/DCGC-32542/2021|EPI_ISL_869546|2021-01-18" totalcount="4" value="N"/>
    <sequence id="seq_hCoV-19/Denmark/DCGC-38586/2021|EPI_ISL_929727|2021-01-18" spec="Sequence" taxon="hCoV-19/Denmark/DCGC-38586/2021|EPI_ISL_929727|2021-01-18" totalcount="4" value="N"/>
    <sequence id="seq_hCoV-19/Denmark/DCGC-35644/2021|EPI_ISL_926785|2021-01-18" spec="Sequence" taxon="hCoV-19/Denmark/DCGC-35644/2021|EPI_ISL_926785|2021-01-18" totalcount="4" value="N"/>
    <sequence id="seq_hCoV-19/Denmark/DCGC-36957/2021|EPI_ISL_928098|2021-01-18" spec="Sequence" taxon="hCoV-19/Denmark/DCGC-36957/2021|EPI_ISL_928098|2021-01-18" totalcount="4" value="N"/>
    <sequence id="seq_hCoV-19/Denmark/DCGC-38239/2021|EPI_ISL_929380|2021-01-18" spec="Sequence" taxon="hCoV-19/Denmark/DCGC-38239/2021|EPI_ISL_929380|2021-01-18" totalcount="4" value="N"/>
    <sequence id="seq_hCoV-19/Denmark/DCGC-37836/2021|EPI_ISL_928977|2021-01-18" spec="Sequence" taxon="hCoV-19/Denmark/DCGC-37836/2021|EPI_ISL_928977|2021-01-18" totalcount="4" value="N"/>
    <sequence id="seq_hCoV-19/Denmark/DCGC-44699/2021|EPI_ISL_1025077|2021-01-18" spec="Sequence" taxon="hCoV-19/Denmark/DCGC-44699/2021|EPI_ISL_1025077|2021-01-18" totalcount="4" value="N"/>
    <sequence id="seq_hCoV-19/Denmark/DCGC-35590/2021|EPI_ISL_926731|2021-01-18" spec="Sequence" taxon="hCoV-19/Denmark/DCGC-35590/2021|EPI_ISL_926731|2021-01-18" totalcount="4" value="N"/>
    <sequence id="seq_hCoV-19/Denmark/DCGC-36716/2021|EPI_ISL_927857|2021-01-18" spec="Sequence" taxon="hCoV-19/Denmark/DCGC-36716/2021|EPI_ISL_927857|2021-01-18" totalcount="4" value="N"/>
    <sequence id="seq_hCoV-19/Denmark/DCGC-36086/2021|EPI_ISL_927227|2021-01-18" spec="Sequence" taxon="hCoV-19/Denmark/DCGC-36086/2021|EPI_ISL_927227|2021-01-18" totalcount="4" value="N"/>
    <sequence id="seq_hCoV-19/Denmark/DCGC-36144/2021|EPI_ISL_927285|2021-01-18" spec="Sequence" taxon="hCoV-19/Denmark/DCGC-36144/2021|EPI_ISL_927285|2021-01-18" totalcount="4" value="N"/>
    <sequence id="seq_hCoV-19/Denmark/DCGC-37417/2021|EPI_ISL_928558|2021-01-18" spec="Sequence" taxon="hCoV-19/Denmark/DCGC-37417/2021|EPI_ISL_928558|2021-01-18" totalcount="4" value="N"/>
    <sequence id="seq_hCoV-19/Denmark/DCGC-36240/2021|EPI_ISL_927381|2021-01-18" spec="Sequence" taxon="hCoV-19/Denmark/DCGC-36240/2021|EPI_ISL_927381|2021-01-18" totalcount="4" value="N"/>
    <sequence id="seq_hCoV-19/Denmark/DCGC-38793/2021|EPI_ISL_929935|2021-01-18" spec="Sequence" taxon="hCoV-19/Denmark/DCGC-38793/2021|EPI_ISL_929935|2021-01-18" totalcount="4" value="N"/>
    <sequence id="seq_hCoV-19/Denmark/DCGC-37759/2021|EPI_ISL_928900|2021-01-18" spec="Sequence" taxon="hCoV-19/Denmark/DCGC-37759/2021|EPI_ISL_928900|2021-01-18" totalcount="4" value="N"/>
    <sequence id="seq_hCoV-19/Denmark/DCGC-35156/2021|EPI_ISL_926296|2021-01-18" spec="Sequence" taxon="hCoV-19/Denmark/DCGC-35156/2021|EPI_ISL_926296|2021-01-18" totalcount="4" value="N"/>
    <sequence id="seq_hCoV-19/Denmark/DCGC-40680/2021|EPI_ISL_972357|2021-01-25" spec="Sequence" taxon="hCoV-19/Denmark/DCGC-40680/2021|EPI_ISL_972357|2021-01-25" totalcount="4" value="N"/>
    <sequence id="seq_hCoV-19/Denmark/DCGC-39704/2021|EPI_ISL_971263|2021-01-25" spec="Sequence" taxon="hCoV-19/Denmark/DCGC-39704/2021|EPI_ISL_971263|2021-01-25" totalcount="4" value="N"/>
    <sequence id="seq_hCoV-19/Denmark/DCGC-41951/2021|EPI_ISL_973773|2021-01-25" spec="Sequence" taxon="hCoV-19/Denmark/DCGC-41951/2021|EPI_ISL_973773|2021-01-25" totalcount="4" value="N"/>
    <sequence id="seq_hCoV-19/Denmark/DCGC-41593/2021|EPI_ISL_973270|2021-01-25" spec="Sequence" taxon="hCoV-19/Denmark/DCGC-41593/2021|EPI_ISL_973270|2021-01-25" totalcount="4" value="N"/>
    <sequence id="seq_hCoV-19/Denmark/DCGC-41970/2021|EPI_ISL_973806|2021-01-25" spec="Sequence" taxon="hCoV-19/Denmark/DCGC-41970/2021|EPI_ISL_973806|2021-01-25" totalcount="4" value="N"/>
    <sequence id="seq_hCoV-19/Denmark/DCGC-35832/2021|EPI_ISL_926973|2021-01-25" spec="Sequence" taxon="hCoV-19/Denmark/DCGC-35832/2021|EPI_ISL_926973|2021-01-25" totalcount="4" value="N"/>
    <sequence id="seq_hCoV-19/Denmark/DCGC-41769/2021|EPI_ISL_973446|2021-01-25" spec="Sequence" taxon="hCoV-19/Denmark/DCGC-41769/2021|EPI_ISL_973446|2021-01-25" totalcount="4" value="N"/>
    <sequence id="seq_hCoV-19/Denmark/DCGC-40343/2021|EPI_ISL_972020|2021-01-25" spec="Sequence" taxon="hCoV-19/Denmark/DCGC-40343/2021|EPI_ISL_972020|2021-01-25" totalcount="4" value="N"/>
    <sequence id="seq_hCoV-19/Denmark/DCGC-41695/2021|EPI_ISL_973372|2021-01-25" spec="Sequence" taxon="hCoV-19/Denmark/DCGC-41695/2021|EPI_ISL_973372|2021-01-25" totalcount="4" value="N"/>
    <sequence id="seq_hCoV-19/Denmark/DCGC-40147/2021|EPI_ISL_971824|2021-01-25" spec="Sequence" taxon="hCoV-19/Denmark/DCGC-40147/2021|EPI_ISL_971824|2021-01-25" totalcount="4" value="N"/>
    <sequence id="seq_hCoV-19/Denmark/DCGC-40151/2021|EPI_ISL_971828|2021-01-25" spec="Sequence" taxon="hCoV-19/Denmark/DCGC-40151/2021|EPI_ISL_971828|2021-01-25" totalcount="4" value="N"/>
    <sequence id="seq_hCoV-19/Denmark/DCGC-41329/2021|EPI_ISL_973006|2021-01-25" spec="Sequence" taxon="hCoV-19/Denmark/DCGC-41329/2021|EPI_ISL_973006|2021-01-25" totalcount="4" value="N"/>
    <sequence id="seq_hCoV-19/Denmark/DCGC-36720/2021|EPI_ISL_927861|2021-01-25" spec="Sequence" taxon="hCoV-19/Denmark/DCGC-36720/2021|EPI_ISL_927861|2021-01-25" totalcount="4" value="N"/>
    <sequence id="seq_hCoV-19/Denmark/DCGC-39427/2021|EPI_ISL_970813|2021-01-25" spec="Sequence" taxon="hCoV-19/Denmark/DCGC-39427/2021|EPI_ISL_970813|2021-01-25" totalcount="4" value="N"/>
    <sequence id="seq_hCoV-19/Denmark/DCGC-41385/2021|EPI_ISL_973062|2021-01-25" spec="Sequence" taxon="hCoV-19/Denmark/DCGC-41385/2021|EPI_ISL_973062|2021-01-25" totalcount="4" value="N"/>
    <sequence id="seq_hCoV-19/Denmark/DCGC-39849/2021|EPI_ISL_971526|2021-01-25" spec="Sequence" taxon="hCoV-19/Denmark/DCGC-39849/2021|EPI_ISL_971526|2021-01-25" totalcount="4" value="N"/>
    <sequence id="seq_hCoV-19/Denmark/DCGC-40951/2021|EPI_ISL_972628|2021-01-25" spec="Sequence" taxon="hCoV-19/Denmark/DCGC-40951/2021|EPI_ISL_972628|2021-01-25" totalcount="4" value="N"/>
    <sequence id="seq_hCoV-19/Denmark/DCGC-40955/2021|EPI_ISL_972632|2021-01-25" spec="Sequence" taxon="hCoV-19/Denmark/DCGC-40955/2021|EPI_ISL_972632|2021-01-25" totalcount="4" value="N"/>
    <sequence id="seq_hCoV-19/Denmark/DCGC-41017/2021|EPI_ISL_972694|2021-01-25" spec="Sequence" taxon="hCoV-19/Denmark/DCGC-41017/2021|EPI_ISL_972694|2021-01-25" totalcount="4" value="N"/>
    <sequence id="seq_hCoV-19/Denmark/DCGC-39750/2021|EPI_ISL_971398|2021-01-25" spec="Sequence" taxon="hCoV-19/Denmark/DCGC-39750/2021|EPI_ISL_971398|2021-01-25" totalcount="4" value="N"/>
    <sequence id="seq_hCoV-19/Denmark/DCGC-41031/2021|EPI_ISL_972708|2021-01-25" spec="Sequence" taxon="hCoV-19/Denmark/DCGC-41031/2021|EPI_ISL_972708|2021-01-25" totalcount="4" value="N"/>
    <sequence id="seq_hCoV-19/Denmark/DCGC-40083/2021|EPI_ISL_971760|2021-01-25" spec="Sequence" taxon="hCoV-19/Denmark/DCGC-40083/2021|EPI_ISL_971760|2021-01-25" totalcount="4" value="N"/>
    <sequence id="seq_hCoV-19/Denmark/DCGC-41287/2021|EPI_ISL_972964|2021-01-25" spec="Sequence" taxon="hCoV-19/Denmark/DCGC-41287/2021|EPI_ISL_972964|2021-01-25" totalcount="4" value="N"/>
    <sequence id="seq_hCoV-19/Denmark/DCGC-44172/2021|EPI_ISL_1024550|2021-02-01" spec="Sequence" taxon="hCoV-19/Denmark/DCGC-44172/2021|EPI_ISL_1024550|2021-02-01" totalcount="4" value="N"/>
    <sequence id="seq_hCoV-19/Denmark/DCGC-43625/2021|EPI_ISL_1024003|2021-02-01" spec="Sequence" taxon="hCoV-19/Denmark/DCGC-43625/2021|EPI_ISL_1024003|2021-02-01" totalcount="4" value="N"/>
    <sequence id="seq_hCoV-19/Denmark/DCGC-43333/2021|EPI_ISL_1023645|2021-02-01" spec="Sequence" taxon="hCoV-19/Denmark/DCGC-43333/2021|EPI_ISL_1023645|2021-02-01" totalcount="4" value="N"/>
    <sequence id="seq_hCoV-19/Denmark/DCGC-41038/2021|EPI_ISL_972715|2021-02-01" spec="Sequence" taxon="hCoV-19/Denmark/DCGC-41038/2021|EPI_ISL_972715|2021-02-01" totalcount="4" value="N"/>
    <sequence id="seq_hCoV-19/Denmark/DCGC-44246/2021|EPI_ISL_1024624|2021-02-01" spec="Sequence" taxon="hCoV-19/Denmark/DCGC-44246/2021|EPI_ISL_1024624|2021-02-01" totalcount="4" value="N"/>
    <sequence id="seq_hCoV-19/Denmark/DCGC-41215/2021|EPI_ISL_972892|2021-02-01" spec="Sequence" taxon="hCoV-19/Denmark/DCGC-41215/2021|EPI_ISL_972892|2021-02-01" totalcount="4" value="N"/>
    <sequence id="seq_hCoV-19/Denmark/DCGC-42739/2021|EPI_ISL_1023017|2021-02-08" spec="Sequence" taxon="hCoV-19/Denmark/DCGC-42739/2021|EPI_ISL_1023017|2021-02-08" totalcount="4" value="N"/>
    <sequence id="seq_hCoV-19/Denmark/DCGC-42308/2021|EPI_ISL_1022586|2021-02-08" spec="Sequence" taxon="hCoV-19/Denmark/DCGC-42308/2021|EPI_ISL_1022586|2021-02-08" totalcount="4" value="N"/>
    <sequence id="seq_hCoV-19/Denmark/DCGC-45938/2021|EPI_ISL_1065448|2021-02-08" spec="Sequence" taxon="hCoV-19/Denmark/DCGC-45938/2021|EPI_ISL_1065448|2021-02-08" totalcount="4" value="N"/>
    <sequence id="seq_hCoV-19/Denmark/DCGC-50585/2021|EPI_ISL_1126976|2021-02-08" spec="Sequence" taxon="hCoV-19/Denmark/DCGC-50585/2021|EPI_ISL_1126976|2021-02-08" totalcount="4" value="N"/>
    <sequence id="seq_hCoV-19/Denmark/DCGC-43255/2021|EPI_ISL_1023547|2021-02-08" spec="Sequence" taxon="hCoV-19/Denmark/DCGC-43255/2021|EPI_ISL_1023547|2021-02-08" totalcount="4" value="N"/>
    <sequence id="seq_hCoV-19/Denmark/DCGC-43103/2021|EPI_ISL_1023381|2021-02-08" spec="Sequence" taxon="hCoV-19/Denmark/DCGC-43103/2021|EPI_ISL_1023381|2021-02-08" totalcount="4" value="N"/>
    <sequence id="seq_hCoV-19/Denmark/DCGC-45658/2021|EPI_ISL_1065168|2021-02-08" spec="Sequence" taxon="hCoV-19/Denmark/DCGC-45658/2021|EPI_ISL_1065168|2021-02-08" totalcount="4" value="N"/>
    <sequence id="seq_hCoV-19/Denmark/DCGC-49926/2021|EPI_ISL_1126317|2021-02-15" spec="Sequence" taxon="hCoV-19/Denmark/DCGC-49926/2021|EPI_ISL_1126317|2021-02-15" totalcount="4" value="N"/>
    <sequence id="seq_hCoV-19/Denmark/DCGC-45974/2021|EPI_ISL_1065484|2021-02-15" spec="Sequence" taxon="hCoV-19/Denmark/DCGC-45974/2021|EPI_ISL_1065484|2021-02-15" totalcount="4" value="N"/>
    <sequence id="seq_hCoV-19/Denmark/DCGC-47355/2021|EPI_ISL_1066890|2021-02-15" spec="Sequence" taxon="hCoV-19/Denmark/DCGC-47355/2021|EPI_ISL_1066890|2021-02-15" totalcount="4" value="N"/>
    <sequence id="seq_hCoV-19/Denmark/DCGC-50346/2021|EPI_ISL_1126737|2021-02-15" spec="Sequence" taxon="hCoV-19/Denmark/DCGC-50346/2021|EPI_ISL_1126737|2021-02-15" totalcount="4" value="N"/>
</data>

<data id="clusterB.1.1.294" name="alignment">
    <sequence id="seq_hCoV-19/Denmark/DCGC-6178/2020|EPI_ISL_620081|2020-10-05" spec="Sequence" taxon="hCoV-19/Denmark/DCGC-6178/2020|EPI_ISL_620081|2020-10-05" totalcount="4" value="N"/>
    <sequence id="seq_hCoV-19/Denmark/DCGC-6217/2020|EPI_ISL_620120|2020-10-05" spec="Sequence" taxon="hCoV-19/Denmark/DCGC-6217/2020|EPI_ISL_620120|2020-10-05" totalcount="4" value="N"/>
    <sequence id="seq_hCoV-19/Denmark/DCGC-7434/2020|EPI_ISL_619324|2020-10-12" spec="Sequence" taxon="hCoV-19/Denmark/DCGC-7434/2020|EPI_ISL_619324|2020-10-12" totalcount="4" value="N"/>
    <sequence id="seq_hCoV-19/Denmark/DCGC-6762/2020|EPI_ISL_619458|2020-10-12" spec="Sequence" taxon="hCoV-19/Denmark/DCGC-6762/2020|EPI_ISL_619458|2020-10-12" totalcount="4" value="N"/>
    <sequence id="seq_hCoV-19/Denmark/DCGC-11734/2020|EPI_ISL_670528|2020-10-26" spec="Sequence" taxon="hCoV-19/Denmark/DCGC-11734/2020|EPI_ISL_670528|2020-10-26" totalcount="4" value="N"/>
    <sequence id="seq_hCoV-19/Denmark/DCGC-9580/2020|EPI_ISL_668737|2020-11-09" spec="Sequence" taxon="hCoV-19/Denmark/DCGC-9580/2020|EPI_ISL_668737|2020-11-09" totalcount="4" value="N"/>
    <sequence id="seq_hCoV-19/Denmark/DCGC-12692/2020|EPI_ISL_682873|2020-11-16" spec="Sequence" taxon="hCoV-19/Denmark/DCGC-12692/2020|EPI_ISL_682873|2020-11-16" totalcount="4" value="N"/>
    <sequence id="seq_hCoV-19/Denmark/DCGC-15840/2020|EPI_ISL_714054|2020-11-23" spec="Sequence" taxon="hCoV-19/Denmark/DCGC-15840/2020|EPI_ISL_714054|2020-11-23" totalcount="4" value="N"/>
</data>

<data id="clusterB.1.177.27" name="alignment">
    <sequence id="seq_hCoV-19/Denmark/DCGC-7823/2020|EPI_ISL_618763|2020-10-19" spec="Sequence" taxon="hCoV-19/Denmark/DCGC-7823/2020|EPI_ISL_618763|2020-10-19" totalcount="4" value="N"/>
    <sequence id="seq_hCoV-19/Denmark/DCGC-11624/2020|EPI_ISL_670740|2020-11-02" spec="Sequence" taxon="hCoV-19/Denmark/DCGC-11624/2020|EPI_ISL_670740|2020-11-02" totalcount="4" value="N"/>
</data>

<data id="clusterB.1.406" name="alignment">
    <sequence id="seq_hCoV-19/Denmark/DCGC-8660/2020|EPI_ISL_626008|2020-10-26" spec="Sequence" taxon="hCoV-19/Denmark/DCGC-8660/2020|EPI_ISL_626008|2020-10-26" totalcount="4" value="N"/>
    <sequence id="seq_hCoV-19/Denmark/DCGC-16032/2020|EPI_ISL_714548|2020-11-23" spec="Sequence" taxon="hCoV-19/Denmark/DCGC-16032/2020|EPI_ISL_714548|2020-11-23" totalcount="4" value="N"/>
    <sequence id="seq_hCoV-19/Denmark/DCGC-12176/2020|EPI_ISL_682357|2020-11-23" spec="Sequence" taxon="hCoV-19/Denmark/DCGC-12176/2020|EPI_ISL_682357|2020-11-23" totalcount="4" value="N"/>
</data>

<data id="clusterB.1.428" name="alignment">
    <sequence id="seq_hCoV-19/Denmark/DCGC-1751/2020|EPI_ISL_620139|2020-03-09" spec="Sequence" taxon="hCoV-19/Denmark/DCGC-1751/2020|EPI_ISL_620139|2020-03-09" totalcount="4" value="N"/>
    <sequence id="seq_hCoV-19/Denmark/ALAB-HH-122/2020|EPI_ISL_452003|2020-03-11" spec="Sequence" taxon="hCoV-19/Denmark/ALAB-HH-122/2020|EPI_ISL_452003|2020-03-11" totalcount="4" value="N"/>
    <sequence id="seq_hCoV-19/Denmark/ALAB-HH61/2020|EPI_ISL_429307|2020-03-17" spec="Sequence" taxon="hCoV-19/Denmark/ALAB-HH61/2020|EPI_ISL_429307|2020-03-17" totalcount="4" value="N"/>
    <sequence id="seq_hCoV-19/Denmark/ALAB-SSI364/2020|EPI_ISL_429472|2020-03-23" spec="Sequence" taxon="hCoV-19/Denmark/ALAB-SSI364/2020|EPI_ISL_429472|2020-03-23" totalcount="4" value="N"/>
    <sequence id="seq_hCoV-19/Denmark/ALAB-SSI394/2020|EPI_ISL_429489|2020-03-24" spec="Sequence" taxon="hCoV-19/Denmark/ALAB-SSI394/2020|EPI_ISL_429489|2020-03-24" totalcount="4" value="N"/>
    <sequence id="seq_hCoV-19/Denmark/ALAB-SSI400/2020|EPI_ISL_429493|2020-03-23" spec="Sequence" taxon="hCoV-19/Denmark/ALAB-SSI400/2020|EPI_ISL_429493|2020-03-23" totalcount="4" value="N"/>
    <sequence id="seq_hCoV-19/Denmark/ALAB-SSI403A/2020|EPI_ISL_429496|2020-03-23" spec="Sequence" taxon="hCoV-19/Denmark/ALAB-SSI403A/2020|EPI_ISL_429496|2020-03-23" totalcount="4" value="N"/>
    <sequence id="seq_hCoV-19/Denmark/ALAB-SSI-713/2020|EPI_ISL_444870|2020-03-27" spec="Sequence" taxon="hCoV-19/Denmark/ALAB-SSI-713/2020|EPI_ISL_444870|2020-03-27" totalcount="4" value="N"/>
    <sequence id="seq_hCoV-19/Denmark/DCGC-1418/2020|EPI_ISL_622461|2020-03-30" spec="Sequence" taxon="hCoV-19/Denmark/DCGC-1418/2020|EPI_ISL_622461|2020-03-30" totalcount="4" value="N"/>
    <sequence id="seq_hCoV-19/Denmark/DCGC-1455/2020|EPI_ISL_622235|2020-03-30" spec="Sequence" taxon="hCoV-19/Denmark/DCGC-1455/2020|EPI_ISL_622235|2020-03-30" totalcount="4" value="N"/>
    <sequence id="seq_hCoV-19/Denmark/DCGC-1594/2020|EPI_ISL_618638|2020-04-13" spec="Sequence" taxon="hCoV-19/Denmark/DCGC-1594/2020|EPI_ISL_618638|2020-04-13" totalcount="4" value="N"/>
    <sequence id="seq_hCoV-19/Denmark/DCGC-1608/2020|EPI_ISL_619398|2020-04-13" spec="Sequence" taxon="hCoV-19/Denmark/DCGC-1608/2020|EPI_ISL_619398|2020-04-13" totalcount="4" value="N"/>
    <sequence id="seq_hCoV-19/Denmark/DCGC-6725/2020|EPI_ISL_622373|2020-04-20" spec="Sequence" taxon="hCoV-19/Denmark/DCGC-6725/2020|EPI_ISL_622373|2020-04-20" totalcount="4" value="N"/>
    <sequence id="seq_hCoV-19/Denmark/DCGC-826/2020|EPI_ISL_614728|2020-04-20" spec="Sequence" taxon="hCoV-19/Denmark/DCGC-826/2020|EPI_ISL_614728|2020-04-20" totalcount="4" value="N"/>
    <sequence id="seq_hCoV-19/Denmark/DCGC-831/2020|EPI_ISL_614729|2020-04-20" spec="Sequence" taxon="hCoV-19/Denmark/DCGC-831/2020|EPI_ISL_614729|2020-04-20" totalcount="4" value="N"/>
    <sequence id="seq_hCoV-19/Denmark/DCGC-802/2020|EPI_ISL_614731|2020-04-20" spec="Sequence" taxon="hCoV-19/Denmark/DCGC-802/2020|EPI_ISL_614731|2020-04-20" totalcount="4" value="N"/>
    <sequence id="seq_hCoV-19/Denmark/ALAB-HH-210/2020|EPI_ISL_452065|2020-04-27" spec="Sequence" taxon="hCoV-19/Denmark/ALAB-HH-210/2020|EPI_ISL_452065|2020-04-27" totalcount="4" value="N"/>
    <sequence id="seq_hCoV-19/Denmark/DCGC-3773/2020|EPI_ISL_622630|2020-05-04" spec="Sequence" taxon="hCoV-19/Denmark/DCGC-3773/2020|EPI_ISL_622630|2020-05-04" totalcount="4" value="N"/>
    <sequence id="seq_hCoV-19/Denmark/DCGC-1662/2020|EPI_ISL_622411|2020-05-11" spec="Sequence" taxon="hCoV-19/Denmark/DCGC-1662/2020|EPI_ISL_622411|2020-05-11" totalcount="4" value="N"/>
    <sequence id="seq_hCoV-19/Denmark/DCGC-1659/2020|EPI_ISL_622408|2020-05-25" spec="Sequence" taxon="hCoV-19/Denmark/DCGC-1659/2020|EPI_ISL_622408|2020-05-25" totalcount="4" value="N"/>
    <sequence id="seq_hCoV-19/Denmark/DCGC-12006/2020|EPI_ISL_671253|2020-06-15" spec="Sequence" taxon="hCoV-19/Denmark/DCGC-12006/2020|EPI_ISL_671253|2020-06-15" totalcount="4" value="N"/>
</data>

<data id="clusterB.1.39" name="alignment">
    <sequence id="seq_hCoV-19/Denmark/DCGC-1683/2020|EPI_ISL_622429|2020-03-09" spec="Sequence" taxon="hCoV-19/Denmark/DCGC-1683/2020|EPI_ISL_622429|2020-03-09" totalcount="4" value="N"/>
    <sequence id="seq_hCoV-19/Denmark/DCGC-1034/2020|EPI_ISL_614585|2020-03-09" spec="Sequence" taxon="hCoV-19/Denmark/DCGC-1034/2020|EPI_ISL_614585|2020-03-09" totalcount="4" value="N"/>
    <sequence id="seq_hCoV-19/Denmark/ALAB-SSI-888/2020|EPI_ISL_444957|2020-03-30" spec="Sequence" taxon="hCoV-19/Denmark/ALAB-SSI-888/2020|EPI_ISL_444957|2020-03-30" totalcount="4" value="N"/>
    <sequence id="seq_hCoV-19/Denmark/ALAB-SSI-605/2020|EPI_ISL_436989|2020-03-27" spec="Sequence" taxon="hCoV-19/Denmark/ALAB-SSI-605/2020|EPI_ISL_436989|2020-03-27" totalcount="4" value="N"/>
    <sequence id="seq_hCoV-19/Denmark/ALAB-SSI-670/2020|EPI_ISL_437030|2020-03-26" spec="Sequence" taxon="hCoV-19/Denmark/ALAB-SSI-670/2020|EPI_ISL_437030|2020-03-26" totalcount="4" value="N"/>
    <sequence id="seq_hCoV-19/Denmark/DCGC-1616/2020|EPI_ISL_619017|2020-04-13" spec="Sequence" taxon="hCoV-19/Denmark/DCGC-1616/2020|EPI_ISL_619017|2020-04-13" totalcount="4" value="N"/>
    <sequence id="seq_hCoV-19/Denmark/DCGC-823/2020|EPI_ISL_614745|2020-04-20" spec="Sequence" taxon="hCoV-19/Denmark/DCGC-823/2020|EPI_ISL_614745|2020-04-20" totalcount="4" value="N"/>
    <sequence id="seq_hCoV-19/Denmark/ALAB-HH-233/2020|EPI_ISL_452077|2020-04-28" spec="Sequence" taxon="hCoV-19/Denmark/ALAB-HH-233/2020|EPI_ISL_452077|2020-04-28" totalcount="4" value="N"/>
    <sequence id="seq_hCoV-19/Denmark/DCGC-1538/2020|EPI_ISL_617990|2020-06-01" spec="Sequence" taxon="hCoV-19/Denmark/DCGC-1538/2020|EPI_ISL_617990|2020-06-01" totalcount="4" value="N"/>
</data>

<data id="clusterB.1.1.325" name="alignment">
    <sequence id="seq_hCoV-19/Denmark/DCGC-3497/2020|EPI_ISL_616286|2020-08-31" spec="Sequence" taxon="hCoV-19/Denmark/DCGC-3497/2020|EPI_ISL_616286|2020-08-31" totalcount="4" value="N"/>
    <sequence id="seq_hCoV-19/Denmark/DCGC-7721/2020|EPI_ISL_618663|2020-10-19" spec="Sequence" taxon="hCoV-19/Denmark/DCGC-7721/2020|EPI_ISL_618663|2020-10-19" totalcount="4" value="N"/>
    <sequence id="seq_hCoV-19/Denmark/DCGC-8452/2020|EPI_ISL_617927|2020-10-26" spec="Sequence" taxon="hCoV-19/Denmark/DCGC-8452/2020|EPI_ISL_617927|2020-10-26" totalcount="4" value="N"/>
    <sequence id="seq_hCoV-19/Denmark/DCGC-8139/2020|EPI_ISL_617214|2020-10-26" spec="Sequence" taxon="hCoV-19/Denmark/DCGC-8139/2020|EPI_ISL_617214|2020-10-26" totalcount="4" value="N"/>
    <sequence id="seq_hCoV-19/Denmark/DCGC-11402/2020|EPI_ISL_670891|2020-11-02" spec="Sequence" taxon="hCoV-19/Denmark/DCGC-11402/2020|EPI_ISL_670891|2020-11-02" totalcount="4" value="N"/>
</data>

<data id="clusterA.15" name="alignment">
    <sequence id="seq_hCoV-19/Denmark/DCGC-1480/2020|EPI_ISL_618102|2020-06-15" spec="Sequence" taxon="hCoV-19/Denmark/DCGC-1480/2020|EPI_ISL_618102|2020-06-15" totalcount="4" value="N"/>
    <sequence id="seq_hCoV-19/Denmark/DCGC-1949/2020|EPI_ISL_618232|2020-07-20" spec="Sequence" taxon="hCoV-19/Denmark/DCGC-1949/2020|EPI_ISL_618232|2020-07-20" totalcount="4" value="N"/>
</data>

<data id="clusterB.1.613" name="alignment">
    <sequence id="seq_hCoV-19/Denmark/DCGC-1246/2020|EPI_ISL_614765|2020-04-27" spec="Sequence" taxon="hCoV-19/Denmark/DCGC-1246/2020|EPI_ISL_614765|2020-04-27" totalcount="4" value="N"/>
    <sequence id="seq_hCoV-19/Denmark/DCGC-907/2020|EPI_ISL_614470|2020-05-04" spec="Sequence" taxon="hCoV-19/Denmark/DCGC-907/2020|EPI_ISL_614470|2020-05-04" totalcount="4" value="N"/>
    <sequence id="seq_hCoV-19/Denmark/DCGC-1543/2020|EPI_ISL_617964|2020-05-25" spec="Sequence" taxon="hCoV-19/Denmark/DCGC-1543/2020|EPI_ISL_617964|2020-05-25" totalcount="4" value="N"/>
</data>

<data id="clusterB.1.258.11" name="alignment">
    <sequence id="seq_hCoV-19/Denmark/DCGC-6382/2020|EPI_ISL_622301|2020-09-21" spec="Sequence" taxon="hCoV-19/Denmark/DCGC-6382/2020|EPI_ISL_622301|2020-09-21" totalcount="4" value="N"/>
    <sequence id="seq_hCoV-19/Denmark/DCGC-5651/2020|EPI_ISL_619938|2020-09-28" spec="Sequence" taxon="hCoV-19/Denmark/DCGC-5651/2020|EPI_ISL_619938|2020-09-28" totalcount="4" value="N"/>
    <sequence id="seq_hCoV-19/Denmark/DCGC-5919/2020|EPI_ISL_620184|2020-10-05" spec="Sequence" taxon="hCoV-19/Denmark/DCGC-5919/2020|EPI_ISL_620184|2020-10-05" totalcount="4" value="N"/>
    <sequence id="seq_hCoV-19/Denmark/DCGC-6991/2020|EPI_ISL_619837|2020-10-12" spec="Sequence" taxon="hCoV-19/Denmark/DCGC-6991/2020|EPI_ISL_619837|2020-10-12" totalcount="4" value="N"/>
    <sequence id="seq_hCoV-19/Denmark/DCGC-6824/2020|EPI_ISL_619521|2020-10-12" spec="Sequence" taxon="hCoV-19/Denmark/DCGC-6824/2020|EPI_ISL_619521|2020-10-12" totalcount="4" value="N"/>
    <sequence id="seq_hCoV-19/Denmark/DCGC-7948/2020|EPI_ISL_618894|2020-10-26" spec="Sequence" taxon="hCoV-19/Denmark/DCGC-7948/2020|EPI_ISL_618894|2020-10-26" totalcount="4" value="N"/>
    <sequence id="seq_hCoV-19/Denmark/DCGC-8689/2020|EPI_ISL_625789|2020-10-26" spec="Sequence" taxon="hCoV-19/Denmark/DCGC-8689/2020|EPI_ISL_625789|2020-10-26" totalcount="4" value="N"/>
    <sequence id="seq_hCoV-19/Denmark/DCGC-8881/2020|EPI_ISL_625820|2020-10-26" spec="Sequence" taxon="hCoV-19/Denmark/DCGC-8881/2020|EPI_ISL_625820|2020-10-26" totalcount="4" value="N"/>
    <sequence id="seq_hCoV-19/Denmark/DCGC-8511/2020|EPI_ISL_625758|2020-10-26" spec="Sequence" taxon="hCoV-19/Denmark/DCGC-8511/2020|EPI_ISL_625758|2020-10-26" totalcount="4" value="N"/>
    <sequence id="seq_hCoV-19/Denmark/DCGC-11676/2020|EPI_ISL_670632|2020-10-26" spec="Sequence" taxon="hCoV-19/Denmark/DCGC-11676/2020|EPI_ISL_670632|2020-10-26" totalcount="4" value="N"/>
    <sequence id="seq_hCoV-19/Denmark/DCGC-10667/2020|EPI_ISL_669684|2020-11-02" spec="Sequence" taxon="hCoV-19/Denmark/DCGC-10667/2020|EPI_ISL_669684|2020-11-02" totalcount="4" value="N"/>
    <sequence id="seq_hCoV-19/Denmark/DCGC-11264/2020|EPI_ISL_670585|2020-11-02" spec="Sequence" taxon="hCoV-19/Denmark/DCGC-11264/2020|EPI_ISL_670585|2020-11-02" totalcount="4" value="N"/>
    <sequence id="seq_hCoV-19/Denmark/DCGC-11311/2020|EPI_ISL_670591|2020-11-02" spec="Sequence" taxon="hCoV-19/Denmark/DCGC-11311/2020|EPI_ISL_670591|2020-11-02" totalcount="4" value="N"/>
    <sequence id="seq_hCoV-19/Denmark/DCGC-10900/2020|EPI_ISL_669702|2020-11-02" spec="Sequence" taxon="hCoV-19/Denmark/DCGC-10900/2020|EPI_ISL_669702|2020-11-02" totalcount="4" value="N"/>
    <sequence id="seq_hCoV-19/Denmark/DCGC-10924/2020|EPI_ISL_669707|2020-11-02" spec="Sequence" taxon="hCoV-19/Denmark/DCGC-10924/2020|EPI_ISL_669707|2020-11-02" totalcount="4" value="N"/>
    <sequence id="seq_hCoV-19/Denmark/DCGC-10225/2020|EPI_ISL_669637|2020-11-09" spec="Sequence" taxon="hCoV-19/Denmark/DCGC-10225/2020|EPI_ISL_669637|2020-11-09" totalcount="4" value="N"/>
    <sequence id="seq_hCoV-19/Denmark/DCGC-9432/2020|EPI_ISL_668675|2020-11-09" spec="Sequence" taxon="hCoV-19/Denmark/DCGC-9432/2020|EPI_ISL_668675|2020-11-09" totalcount="4" value="N"/>
    <sequence id="seq_hCoV-19/Denmark/DCGC-16244/2020|EPI_ISL_714337|2020-11-16" spec="Sequence" taxon="hCoV-19/Denmark/DCGC-16244/2020|EPI_ISL_714337|2020-11-16" totalcount="4" value="N"/>
    <sequence id="seq_hCoV-19/Denmark/DCGC-16451/2020|EPI_ISL_714347|2020-11-16" spec="Sequence" taxon="hCoV-19/Denmark/DCGC-16451/2020|EPI_ISL_714347|2020-11-16" totalcount="4" value="N"/>
    <sequence id="seq_hCoV-19/Denmark/DCGC-16494/2020|EPI_ISL_714348|2020-11-16" spec="Sequence" taxon="hCoV-19/Denmark/DCGC-16494/2020|EPI_ISL_714348|2020-11-16" totalcount="4" value="N"/>
    <sequence id="seq_hCoV-19/Denmark/DCGC-9351/2020|EPI_ISL_668652|2020-11-16" spec="Sequence" taxon="hCoV-19/Denmark/DCGC-9351/2020|EPI_ISL_668652|2020-11-16" totalcount="4" value="N"/>
    <sequence id="seq_hCoV-19/Denmark/DCGC-12591/2020|EPI_ISL_682772|2020-11-16" spec="Sequence" taxon="hCoV-19/Denmark/DCGC-12591/2020|EPI_ISL_682772|2020-11-16" totalcount="4" value="N"/>
    <sequence id="seq_hCoV-19/Denmark/DCGC-16047/2020|EPI_ISL_714319|2020-11-23" spec="Sequence" taxon="hCoV-19/Denmark/DCGC-16047/2020|EPI_ISL_714319|2020-11-23" totalcount="4" value="N"/>
    <sequence id="seq_hCoV-19/Denmark/DCGC-19748/2020|EPI_ISL_748471|2020-12-07" spec="Sequence" taxon="hCoV-19/Denmark/DCGC-19748/2020|EPI_ISL_748471|2020-12-07" totalcount="4" value="N"/>
    <sequence id="seq_hCoV-19/Denmark/DCGC-17833/2020|EPI_ISL_749413|2020-12-14" spec="Sequence" taxon="hCoV-19/Denmark/DCGC-17833/2020|EPI_ISL_749413|2020-12-14" totalcount="4" value="N"/>
    <sequence id="seq_hCoV-19/Denmark/DCGC-18183/2020|EPI_ISL_749445|2020-12-14" spec="Sequence" taxon="hCoV-19/Denmark/DCGC-18183/2020|EPI_ISL_749445|2020-12-14" totalcount="4" value="N"/>
    <sequence id="seq_hCoV-19/Denmark/DCGC-16760/2020|EPI_ISL_750407|2020-12-14" spec="Sequence" taxon="hCoV-19/Denmark/DCGC-16760/2020|EPI_ISL_750407|2020-12-14" totalcount="4" value="N"/>
    <sequence id="seq_hCoV-19/Denmark/DCGC-17044/2020|EPI_ISL_750431|2020-12-14" spec="Sequence" taxon="hCoV-19/Denmark/DCGC-17044/2020|EPI_ISL_750431|2020-12-14" totalcount="4" value="N"/>
    <sequence id="seq_hCoV-19/Denmark/DCGC-17256/2020|EPI_ISL_750446|2020-12-14" spec="Sequence" taxon="hCoV-19/Denmark/DCGC-17256/2020|EPI_ISL_750446|2020-12-14" totalcount="4" value="N"/>
    <sequence id="seq_hCoV-19/Denmark/DCGC-47445/2020|EPI_ISL_1066980|2020-12-14" spec="Sequence" taxon="hCoV-19/Denmark/DCGC-47445/2020|EPI_ISL_1066980|2020-12-14" totalcount="4" value="N"/>
    <sequence id="seq_hCoV-19/Denmark/DCGC-49278/2020|EPI_ISL_1125668|2020-12-14" spec="Sequence" taxon="hCoV-19/Denmark/DCGC-49278/2020|EPI_ISL_1125668|2020-12-14" totalcount="4" value="N"/>
    <sequence id="seq_hCoV-19/Denmark/DCGC-22095/2020|EPI_ISL_758038|2020-12-14" spec="Sequence" taxon="hCoV-19/Denmark/DCGC-22095/2020|EPI_ISL_758038|2020-12-14" totalcount="4" value="N"/>
    <sequence id="seq_hCoV-19/Denmark/DCGC-22231/2020|EPI_ISL_758053|2020-12-14" spec="Sequence" taxon="hCoV-19/Denmark/DCGC-22231/2020|EPI_ISL_758053|2020-12-14" totalcount="4" value="N"/>
    <sequence id="seq_hCoV-19/Denmark/DCGC-21388/2020|EPI_ISL_757979|2020-12-21" spec="Sequence" taxon="hCoV-19/Denmark/DCGC-21388/2020|EPI_ISL_757979|2020-12-21" totalcount="4" value="N"/>
    <sequence id="seq_hCoV-19/Denmark/DCGC-20929/2020|EPI_ISL_759015|2020-12-21" spec="Sequence" taxon="hCoV-19/Denmark/DCGC-20929/2020|EPI_ISL_759015|2020-12-21" totalcount="4" value="N"/>
    <sequence id="seq_hCoV-19/Denmark/DCGC-20981/2020|EPI_ISL_759018|2020-12-21" spec="Sequence" taxon="hCoV-19/Denmark/DCGC-20981/2020|EPI_ISL_759018|2020-12-21" totalcount="4" value="N"/>
    <sequence id="seq_hCoV-19/Denmark/DCGC-37945/2020|EPI_ISL_929086|2020-12-21" spec="Sequence" taxon="hCoV-19/Denmark/DCGC-37945/2020|EPI_ISL_929086|2020-12-21" totalcount="4" value="N"/>
    <sequence id="seq_hCoV-19/Denmark/DCGC-20487/2020|EPI_ISL_758988|2020-12-21" spec="Sequence" taxon="hCoV-19/Denmark/DCGC-20487/2020|EPI_ISL_758988|2020-12-21" totalcount="4" value="N"/>
    <sequence id="seq_hCoV-19/Denmark/DCGC-47479/2020|EPI_ISL_1067014|2020-12-21" spec="Sequence" taxon="hCoV-19/Denmark/DCGC-47479/2020|EPI_ISL_1067014|2020-12-21" totalcount="4" value="N"/>
    <sequence id="seq_hCoV-19/Denmark/DCGC-46087/2020|EPI_ISL_1065597|2020-12-21" spec="Sequence" taxon="hCoV-19/Denmark/DCGC-46087/2020|EPI_ISL_1065597|2020-12-21" totalcount="4" value="N"/>
    <sequence id="seq_hCoV-19/Denmark/DCGC-21638/2020|EPI_ISL_758001|2020-12-21" spec="Sequence" taxon="hCoV-19/Denmark/DCGC-21638/2020|EPI_ISL_758001|2020-12-21" totalcount="4" value="N"/>
    <sequence id="seq_hCoV-19/Denmark/DCGC-47138/2020|EPI_ISL_1066650|2020-12-21" spec="Sequence" taxon="hCoV-19/Denmark/DCGC-47138/2020|EPI_ISL_1066650|2020-12-21" totalcount="4" value="N"/>
    <sequence id="seq_hCoV-19/Denmark/DCGC-30076/2020|EPI_ISL_844123|2020-12-28" spec="Sequence" taxon="hCoV-19/Denmark/DCGC-30076/2020|EPI_ISL_844123|2020-12-28" totalcount="4" value="N"/>
    <sequence id="seq_hCoV-19/Denmark/DCGC-27447/2020|EPI_ISL_815560|2020-12-28" spec="Sequence" taxon="hCoV-19/Denmark/DCGC-27447/2020|EPI_ISL_815560|2020-12-28" totalcount="4" value="N"/>
    <sequence id="seq_hCoV-19/Denmark/DCGC-45202/2020|EPI_ISL_1025580|2020-12-28" spec="Sequence" taxon="hCoV-19/Denmark/DCGC-45202/2020|EPI_ISL_1025580|2020-12-28" totalcount="4" value="N"/>
    <sequence id="seq_hCoV-19/Denmark/DCGC-22963/2020|EPI_ISL_793319|2020-12-28" spec="Sequence" taxon="hCoV-19/Denmark/DCGC-22963/2020|EPI_ISL_793319|2020-12-28" totalcount="4" value="N"/>
    <sequence id="seq_hCoV-19/Denmark/DCGC-23033/2020|EPI_ISL_793325|2020-12-28" spec="Sequence" taxon="hCoV-19/Denmark/DCGC-23033/2020|EPI_ISL_793325|2020-12-28" totalcount="4" value="N"/>
    <sequence id="seq_hCoV-19/Denmark/DCGC-25173/2020|EPI_ISL_795360|2020-12-28" spec="Sequence" taxon="hCoV-19/Denmark/DCGC-25173/2020|EPI_ISL_795360|2020-12-28" totalcount="4" value="N"/>
    <sequence id="seq_hCoV-19/Denmark/DCGC-26996/2020|EPI_ISL_817444|2020-12-28" spec="Sequence" taxon="hCoV-19/Denmark/DCGC-26996/2020|EPI_ISL_817444|2020-12-28" totalcount="4" value="N"/>
    <sequence id="seq_hCoV-19/Denmark/DCGC-27325/2020|EPI_ISL_817478|2020-12-28" spec="Sequence" taxon="hCoV-19/Denmark/DCGC-27325/2020|EPI_ISL_817478|2020-12-28" totalcount="4" value="N"/>
    <sequence id="seq_hCoV-19/Denmark/DCGC-24259/2020|EPI_ISL_795284|2020-12-28" spec="Sequence" taxon="hCoV-19/Denmark/DCGC-24259/2020|EPI_ISL_795284|2020-12-28" totalcount="4" value="N"/>
    <sequence id="seq_hCoV-19/Denmark/DCGC-24772/2020|EPI_ISL_795330|2020-12-28" spec="Sequence" taxon="hCoV-19/Denmark/DCGC-24772/2020|EPI_ISL_795330|2020-12-28" totalcount="4" value="N"/>
    <sequence id="seq_hCoV-19/Denmark/DCGC-24786/2020|EPI_ISL_795331|2020-12-28" spec="Sequence" taxon="hCoV-19/Denmark/DCGC-24786/2020|EPI_ISL_795331|2020-12-28" totalcount="4" value="N"/>
    <sequence id="seq_hCoV-19/Denmark/DCGC-24846/2020|EPI_ISL_795337|2020-12-28" spec="Sequence" taxon="hCoV-19/Denmark/DCGC-24846/2020|EPI_ISL_795337|2020-12-28" totalcount="4" value="N"/>
    <sequence id="seq_hCoV-19/Denmark/DCGC-25081/2020|EPI_ISL_795353|2020-12-28" spec="Sequence" taxon="hCoV-19/Denmark/DCGC-25081/2020|EPI_ISL_795353|2020-12-28" totalcount="4" value="N"/>
    <sequence id="seq_hCoV-19/Denmark/DCGC-28561/2021|EPI_ISL_844882|2021-01-04" spec="Sequence" taxon="hCoV-19/Denmark/DCGC-28561/2021|EPI_ISL_844882|2021-01-04" totalcount="4" value="N"/>
    <sequence id="seq_hCoV-19/Denmark/DCGC-28904/2021|EPI_ISL_844891|2021-01-04" spec="Sequence" taxon="hCoV-19/Denmark/DCGC-28904/2021|EPI_ISL_844891|2021-01-04" totalcount="4" value="N"/>
    <sequence id="seq_hCoV-19/Denmark/DCGC-47443/2021|EPI_ISL_1066978|2021-01-04" spec="Sequence" taxon="hCoV-19/Denmark/DCGC-47443/2021|EPI_ISL_1066978|2021-01-04" totalcount="4" value="N"/>
    <sequence id="seq_hCoV-19/Denmark/DCGC-46231/2021|EPI_ISL_1065741|2021-01-04" spec="Sequence" taxon="hCoV-19/Denmark/DCGC-46231/2021|EPI_ISL_1065741|2021-01-04" totalcount="4" value="N"/>
    <sequence id="seq_hCoV-19/Denmark/DCGC-29307/2021|EPI_ISL_843354|2021-01-04" spec="Sequence" taxon="hCoV-19/Denmark/DCGC-29307/2021|EPI_ISL_843354|2021-01-04" totalcount="4" value="N"/>
    <sequence id="seq_hCoV-19/Denmark/DCGC-47117/2021|EPI_ISL_1066629|2021-01-04" spec="Sequence" taxon="hCoV-19/Denmark/DCGC-47117/2021|EPI_ISL_1066629|2021-01-04" totalcount="4" value="N"/>
    <sequence id="seq_hCoV-19/Denmark/DCGC-26328/2021|EPI_ISL_818406|2021-01-04" spec="Sequence" taxon="hCoV-19/Denmark/DCGC-26328/2021|EPI_ISL_818406|2021-01-04" totalcount="4" value="N"/>
    <sequence id="seq_hCoV-19/Denmark/DCGC-25747/2021|EPI_ISL_818420|2021-01-04" spec="Sequence" taxon="hCoV-19/Denmark/DCGC-25747/2021|EPI_ISL_818420|2021-01-04" totalcount="4" value="N"/>
    <sequence id="seq_hCoV-19/Denmark/DCGC-31630/2021|EPI_ISL_856046|2021-01-11" spec="Sequence" taxon="hCoV-19/Denmark/DCGC-31630/2021|EPI_ISL_856046|2021-01-11" totalcount="4" value="N"/>
    <sequence id="seq_hCoV-19/Denmark/DCGC-33545/2021|EPI_ISL_870555|2021-01-11" spec="Sequence" taxon="hCoV-19/Denmark/DCGC-33545/2021|EPI_ISL_870555|2021-01-11" totalcount="4" value="N"/>
    <sequence id="seq_hCoV-19/Denmark/DCGC-33682/2021|EPI_ISL_870692|2021-01-11" spec="Sequence" taxon="hCoV-19/Denmark/DCGC-33682/2021|EPI_ISL_870692|2021-01-11" totalcount="4" value="N"/>
    <sequence id="seq_hCoV-19/Denmark/DCGC-31580/2021|EPI_ISL_855996|2021-01-11" spec="Sequence" taxon="hCoV-19/Denmark/DCGC-31580/2021|EPI_ISL_855996|2021-01-11" totalcount="4" value="N"/>
    <sequence id="seq_hCoV-19/Denmark/DCGC-33234/2021|EPI_ISL_870239|2021-01-11" spec="Sequence" taxon="hCoV-19/Denmark/DCGC-33234/2021|EPI_ISL_870239|2021-01-11" totalcount="4" value="N"/>
    <sequence id="seq_hCoV-19/Denmark/DCGC-36989/2021|EPI_ISL_928130|2021-01-18" spec="Sequence" taxon="hCoV-19/Denmark/DCGC-36989/2021|EPI_ISL_928130|2021-01-18" totalcount="4" value="N"/>
    <sequence id="seq_hCoV-19/Denmark/DCGC-36050/2021|EPI_ISL_927191|2021-01-18" spec="Sequence" taxon="hCoV-19/Denmark/DCGC-36050/2021|EPI_ISL_927191|2021-01-18" totalcount="4" value="N"/>
    <sequence id="seq_hCoV-19/Denmark/DCGC-38580/2021|EPI_ISL_929721|2021-01-18" spec="Sequence" taxon="hCoV-19/Denmark/DCGC-38580/2021|EPI_ISL_929721|2021-01-18" totalcount="4" value="N"/>
    <sequence id="seq_hCoV-19/Denmark/DCGC-35671/2021|EPI_ISL_926812|2021-01-18" spec="Sequence" taxon="hCoV-19/Denmark/DCGC-35671/2021|EPI_ISL_926812|2021-01-18" totalcount="4" value="N"/>
    <sequence id="seq_hCoV-19/Denmark/DCGC-35365/2021|EPI_ISL_926506|2021-01-18" spec="Sequence" taxon="hCoV-19/Denmark/DCGC-35365/2021|EPI_ISL_926506|2021-01-18" totalcount="4" value="N"/>
    <sequence id="seq_hCoV-19/Denmark/DCGC-35542/2021|EPI_ISL_926683|2021-01-18" spec="Sequence" taxon="hCoV-19/Denmark/DCGC-35542/2021|EPI_ISL_926683|2021-01-18" totalcount="4" value="N"/>
    <sequence id="seq_hCoV-19/Denmark/DCGC-36163/2021|EPI_ISL_927304|2021-01-18" spec="Sequence" taxon="hCoV-19/Denmark/DCGC-36163/2021|EPI_ISL_927304|2021-01-18" totalcount="4" value="N"/>
    <sequence id="seq_hCoV-19/Denmark/DCGC-35006/2021|EPI_ISL_926146|2021-01-18" spec="Sequence" taxon="hCoV-19/Denmark/DCGC-35006/2021|EPI_ISL_926146|2021-01-18" totalcount="4" value="N"/>
    <sequence id="seq_hCoV-19/Denmark/DCGC-35133/2021|EPI_ISL_926273|2021-01-18" spec="Sequence" taxon="hCoV-19/Denmark/DCGC-35133/2021|EPI_ISL_926273|2021-01-18" totalcount="4" value="N"/>
    <sequence id="seq_hCoV-19/Denmark/DCGC-45822/2021|EPI_ISL_1065332|2021-02-15" spec="Sequence" taxon="hCoV-19/Denmark/DCGC-45822/2021|EPI_ISL_1065332|2021-02-15" totalcount="4" value="N"/>
</data>

<data id="clusterC.30.1" name="alignment">
    <sequence id="seq_hCoV-19/Denmark/DCGC-6540/2020|EPI_ISL_619440|2020-10-05" spec="Sequence" taxon="hCoV-19/Denmark/DCGC-6540/2020|EPI_ISL_619440|2020-10-05" totalcount="4" value="N"/>
    <sequence id="seq_hCoV-19/Denmark/DCGC-7298/2020|EPI_ISL_619258|2020-10-12" spec="Sequence" taxon="hCoV-19/Denmark/DCGC-7298/2020|EPI_ISL_619258|2020-10-12" totalcount="4" value="N"/>
    <sequence id="seq_hCoV-19/Denmark/DCGC-10617/2020|EPI_ISL_670091|2020-11-02" spec="Sequence" taxon="hCoV-19/Denmark/DCGC-10617/2020|EPI_ISL_670091|2020-11-02" totalcount="4" value="N"/>
    <sequence id="seq_hCoV-19/Denmark/DCGC-11359/2020|EPI_ISL_670865|2020-11-02" spec="Sequence" taxon="hCoV-19/Denmark/DCGC-11359/2020|EPI_ISL_670865|2020-11-02" totalcount="4" value="N"/>
    <sequence id="seq_hCoV-19/Denmark/DCGC-12341/2020|EPI_ISL_682522|2020-11-16" spec="Sequence" taxon="hCoV-19/Denmark/DCGC-12341/2020|EPI_ISL_682522|2020-11-16" totalcount="4" value="N"/>
    <sequence id="seq_hCoV-19/Denmark/DCGC-15576/2020|EPI_ISL_713904|2020-11-23" spec="Sequence" taxon="hCoV-19/Denmark/DCGC-15576/2020|EPI_ISL_713904|2020-11-23" totalcount="4" value="N"/>
</data>

<data id="clusterB.1.1.302" name="alignment">
    <sequence id="seq_hCoV-19/Denmark/DCGC-30488/2020|EPI_ISL_844539|2020-11-16" spec="Sequence" taxon="hCoV-19/Denmark/DCGC-30488/2020|EPI_ISL_844539|2020-11-16" totalcount="4" value="N"/>
    <sequence id="seq_hCoV-19/Denmark/DCGC-19612/2020|EPI_ISL_749060|2020-12-07" spec="Sequence" taxon="hCoV-19/Denmark/DCGC-19612/2020|EPI_ISL_749060|2020-12-07" totalcount="4" value="N"/>
    <sequence id="seq_hCoV-19/Denmark/DCGC-18648/2020|EPI_ISL_750101|2020-12-07" spec="Sequence" taxon="hCoV-19/Denmark/DCGC-18648/2020|EPI_ISL_750101|2020-12-07" totalcount="4" value="N"/>
    <sequence id="seq_hCoV-19/Denmark/DCGC-45207/2020|EPI_ISL_1025585|2020-12-28" spec="Sequence" taxon="hCoV-19/Denmark/DCGC-45207/2020|EPI_ISL_1025585|2020-12-28" totalcount="4" value="N"/>
    <sequence id="seq_hCoV-19/Denmark/DCGC-25030/2020|EPI_ISL_795884|2020-12-28" spec="Sequence" taxon="hCoV-19/Denmark/DCGC-25030/2020|EPI_ISL_795884|2020-12-28" totalcount="4" value="N"/>
    <sequence id="seq_hCoV-19/Denmark/DCGC-31442/2021|EPI_ISL_855822|2021-01-11" spec="Sequence" taxon="hCoV-19/Denmark/DCGC-31442/2021|EPI_ISL_855822|2021-01-11" totalcount="4" value="N"/>
</data>

<data id="clusterB.1.177.82" name="alignment">
    <sequence id="seq_hCoV-19/Denmark/DCGC-16340/2020|EPI_ISL_714713|2020-11-16" spec="Sequence" taxon="hCoV-19/Denmark/DCGC-16340/2020|EPI_ISL_714713|2020-11-16" totalcount="4" value="N"/>
    <sequence id="seq_hCoV-19/Denmark/DCGC-12418/2020|EPI_ISL_682599|2020-11-16" spec="Sequence" taxon="hCoV-19/Denmark/DCGC-12418/2020|EPI_ISL_682599|2020-11-16" totalcount="4" value="N"/>
    <sequence id="seq_hCoV-19/Denmark/DCGC-12628/2020|EPI_ISL_682809|2020-11-16" spec="Sequence" taxon="hCoV-19/Denmark/DCGC-12628/2020|EPI_ISL_682809|2020-11-16" totalcount="4" value="N"/>
    <sequence id="seq_hCoV-19/Denmark/DCGC-15791/2020|EPI_ISL_714022|2020-11-23" spec="Sequence" taxon="hCoV-19/Denmark/DCGC-15791/2020|EPI_ISL_714022|2020-11-23" totalcount="4" value="N"/>
    <sequence id="seq_hCoV-19/Denmark/DCGC-19370/2020|EPI_ISL_748500|2020-12-07" spec="Sequence" taxon="hCoV-19/Denmark/DCGC-19370/2020|EPI_ISL_748500|2020-12-07" totalcount="4" value="N"/>
    <sequence id="seq_hCoV-19/Denmark/DCGC-45897/2020|EPI_ISL_1065407|2020-12-07" spec="Sequence" taxon="hCoV-19/Denmark/DCGC-45897/2020|EPI_ISL_1065407|2020-12-07" totalcount="4" value="N"/>
    <sequence id="seq_hCoV-19/Denmark/DCGC-17787/2020|EPI_ISL_749504|2020-12-14" spec="Sequence" taxon="hCoV-19/Denmark/DCGC-17787/2020|EPI_ISL_749504|2020-12-14" totalcount="4" value="N"/>
    <sequence id="seq_hCoV-19/Denmark/DCGC-18245/2020|EPI_ISL_749839|2020-12-14" spec="Sequence" taxon="hCoV-19/Denmark/DCGC-18245/2020|EPI_ISL_749839|2020-12-14" totalcount="4" value="N"/>
    <sequence id="seq_hCoV-19/Denmark/DCGC-21131/2020|EPI_ISL_759072|2020-12-21" spec="Sequence" taxon="hCoV-19/Denmark/DCGC-21131/2020|EPI_ISL_759072|2020-12-21" totalcount="4" value="N"/>
    <sequence id="seq_hCoV-19/Denmark/DCGC-25636/2021|EPI_ISL_818459|2021-01-04" spec="Sequence" taxon="hCoV-19/Denmark/DCGC-25636/2021|EPI_ISL_818459|2021-01-04" totalcount="4" value="N"/>
</data>

<data id="clusterB.1.398" name="alignment">
    <sequence id="seq_hCoV-19/Denmark/DCGC-8259/2020|EPI_ISL_617285|2020-10-26" spec="Sequence" taxon="hCoV-19/Denmark/DCGC-8259/2020|EPI_ISL_617285|2020-10-26" totalcount="4" value="N"/>
    <sequence id="seq_hCoV-19/Denmark/DCGC-8266/2020|EPI_ISL_617286|2020-10-26" spec="Sequence" taxon="hCoV-19/Denmark/DCGC-8266/2020|EPI_ISL_617286|2020-10-26" totalcount="4" value="N"/>
    <sequence id="seq_hCoV-19/Denmark/DCGC-17189/2020|EPI_ISL_750812|2020-12-14" spec="Sequence" taxon="hCoV-19/Denmark/DCGC-17189/2020|EPI_ISL_750812|2020-12-14" totalcount="4" value="N"/>
</data>

<data id="clusterB.1.118" name="alignment">
    <sequence id="seq_hCoV-19/Denmark/DCGC-1056/2020|EPI_ISL_614687|2020-03-16" spec="Sequence" taxon="hCoV-19/Denmark/DCGC-1056/2020|EPI_ISL_614687|2020-03-16" totalcount="4" value="N"/>
    <sequence id="seq_hCoV-19/Denmark/DCGC-1074/2020|EPI_ISL_614499|2020-05-11" spec="Sequence" taxon="hCoV-19/Denmark/DCGC-1074/2020|EPI_ISL_614499|2020-05-11" totalcount="4" value="N"/>
    <sequence id="seq_hCoV-19/Denmark/DCGC-2073/2020|EPI_ISL_618030|2020-05-18" spec="Sequence" taxon="hCoV-19/Denmark/DCGC-2073/2020|EPI_ISL_618030|2020-05-18" totalcount="4" value="N"/>
    <sequence id="seq_hCoV-19/Denmark/DCGC-909/2020|EPI_ISL_614472|2020-05-18" spec="Sequence" taxon="hCoV-19/Denmark/DCGC-909/2020|EPI_ISL_614472|2020-05-18" totalcount="4" value="N"/>
</data>

<data id="clusterB.1.36" name="alignment">
    <sequence id="seq_hCoV-19/Denmark/DCGC-6929/2020|EPI_ISL_619775|2020-10-12" spec="Sequence" taxon="hCoV-19/Denmark/DCGC-6929/2020|EPI_ISL_619775|2020-10-12" totalcount="4" value="N"/>
    <sequence id="seq_hCoV-19/Denmark/DCGC-16132/2020|EPI_ISL_714372|2020-11-16" spec="Sequence" taxon="hCoV-19/Denmark/DCGC-16132/2020|EPI_ISL_714372|2020-11-16" totalcount="4" value="N"/>
    <sequence id="seq_hCoV-19/Denmark/DCGC-16145/2020|EPI_ISL_714373|2020-11-16" spec="Sequence" taxon="hCoV-19/Denmark/DCGC-16145/2020|EPI_ISL_714373|2020-11-16" totalcount="4" value="N"/>
</data>

<data id="clusterB.1.343" name="alignment">
    <sequence id="seq_hCoV-19/Denmark/DCGC-1611/2020|EPI_ISL_619344|2020-04-13" spec="Sequence" taxon="hCoV-19/Denmark/DCGC-1611/2020|EPI_ISL_619344|2020-04-13" totalcount="4" value="N"/>
    <sequence id="seq_hCoV-19/Denmark/DCGC-811/2020|EPI_ISL_614720|2020-04-13" spec="Sequence" taxon="hCoV-19/Denmark/DCGC-811/2020|EPI_ISL_614720|2020-04-13" totalcount="4" value="N"/>
</data>

<data id="clusterB.1.1.346" name="alignment">
    <sequence id="seq_hCoV-19/Denmark/DCGC-5992/2020|EPI_ISL_621101|2020-09-28" spec="Sequence" taxon="hCoV-19/Denmark/DCGC-5992/2020|EPI_ISL_621101|2020-09-28" totalcount="4" value="N"/>
    <sequence id="seq_hCoV-19/Denmark/DCGC-7045/2020|EPI_ISL_619893|2020-10-12" spec="Sequence" taxon="hCoV-19/Denmark/DCGC-7045/2020|EPI_ISL_619893|2020-10-12" totalcount="4" value="N"/>
    <sequence id="seq_hCoV-19/Denmark/DCGC-7345/2020|EPI_ISL_619090|2020-10-12" spec="Sequence" taxon="hCoV-19/Denmark/DCGC-7345/2020|EPI_ISL_619090|2020-10-12" totalcount="4" value="N"/>
</data>

<data id="clusterB.1.177.42" name="alignment">
    <sequence id="seq_hCoV-19/Denmark/DCGC-11028/2020|EPI_ISL_670352|2020-11-02" spec="Sequence" taxon="hCoV-19/Denmark/DCGC-11028/2020|EPI_ISL_670352|2020-11-02" totalcount="4" value="N"/>
    <sequence id="seq_hCoV-19/Denmark/DCGC-9417/2020|EPI_ISL_668960|2020-11-09" spec="Sequence" taxon="hCoV-19/Denmark/DCGC-9417/2020|EPI_ISL_668960|2020-11-09" totalcount="4" value="N"/>
    <sequence id="seq_hCoV-19/Denmark/DCGC-9508/2020|EPI_ISL_669010|2020-11-09" spec="Sequence" taxon="hCoV-19/Denmark/DCGC-9508/2020|EPI_ISL_669010|2020-11-09" totalcount="4" value="N"/>
    <sequence id="seq_hCoV-19/Denmark/DCGC-10210/2020|EPI_ISL_669457|2020-11-09" spec="Sequence" taxon="hCoV-19/Denmark/DCGC-10210/2020|EPI_ISL_669457|2020-11-09" totalcount="4" value="N"/>
    <sequence id="seq_hCoV-19/Denmark/DCGC-13060/2020|EPI_ISL_712559|2020-11-30" spec="Sequence" taxon="hCoV-19/Denmark/DCGC-13060/2020|EPI_ISL_712559|2020-11-30" totalcount="4" value="N"/>
    <sequence id="seq_hCoV-19/Denmark/DCGC-14399/2020|EPI_ISL_711744|2020-11-30" spec="Sequence" taxon="hCoV-19/Denmark/DCGC-14399/2020|EPI_ISL_711744|2020-11-30" totalcount="4" value="N"/>
    <sequence id="seq_hCoV-19/Denmark/DCGC-13952/2020|EPI_ISL_711472|2020-11-30" spec="Sequence" taxon="hCoV-19/Denmark/DCGC-13952/2020|EPI_ISL_711472|2020-11-30" totalcount="4" value="N"/>
    <sequence id="seq_hCoV-19/Denmark/DCGC-14257/2020|EPI_ISL_711659|2020-11-30" spec="Sequence" taxon="hCoV-19/Denmark/DCGC-14257/2020|EPI_ISL_711659|2020-11-30" totalcount="4" value="N"/>
    <sequence id="seq_hCoV-19/Denmark/DCGC-46446/2020|EPI_ISL_1065956|2020-12-07" spec="Sequence" taxon="hCoV-19/Denmark/DCGC-46446/2020|EPI_ISL_1065956|2020-12-07" totalcount="4" value="N"/>
    <sequence id="seq_hCoV-19/Denmark/DCGC-32260/2020|EPI_ISL_856676|2020-12-07" spec="Sequence" taxon="hCoV-19/Denmark/DCGC-32260/2020|EPI_ISL_856676|2020-12-07" totalcount="4" value="N"/>
    <sequence id="seq_hCoV-19/Denmark/DCGC-22130/2020|EPI_ISL_758573|2020-12-14" spec="Sequence" taxon="hCoV-19/Denmark/DCGC-22130/2020|EPI_ISL_758573|2020-12-14" totalcount="4" value="N"/>
    <sequence id="seq_hCoV-19/Denmark/DCGC-27972/2020|EPI_ISL_816018|2020-12-14" spec="Sequence" taxon="hCoV-19/Denmark/DCGC-27972/2020|EPI_ISL_816018|2020-12-14" totalcount="4" value="N"/>
    <sequence id="seq_hCoV-19/Denmark/DCGC-20504/2020|EPI_ISL_759191|2020-12-21" spec="Sequence" taxon="hCoV-19/Denmark/DCGC-20504/2020|EPI_ISL_759191|2020-12-21" totalcount="4" value="N"/>
    <sequence id="seq_hCoV-19/Denmark/DCGC-20589/2020|EPI_ISL_759239|2020-12-21" spec="Sequence" taxon="hCoV-19/Denmark/DCGC-20589/2020|EPI_ISL_759239|2020-12-21" totalcount="4" value="N"/>
    <sequence id="seq_hCoV-19/Denmark/DCGC-25015/2020|EPI_ISL_795872|2020-12-28" spec="Sequence" taxon="hCoV-19/Denmark/DCGC-25015/2020|EPI_ISL_795872|2020-12-28" totalcount="4" value="N"/>
    <sequence id="seq_hCoV-19/Denmark/DCGC-26646/2020|EPI_ISL_817683|2020-12-28" spec="Sequence" taxon="hCoV-19/Denmark/DCGC-26646/2020|EPI_ISL_817683|2020-12-28" totalcount="4" value="N"/>
    <sequence id="seq_hCoV-19/Denmark/DCGC-26888/2020|EPI_ISL_817819|2020-12-28" spec="Sequence" taxon="hCoV-19/Denmark/DCGC-26888/2020|EPI_ISL_817819|2020-12-28" totalcount="4" value="N"/>
    <sequence id="seq_hCoV-19/Denmark/DCGC-34542/2020|EPI_ISL_871553|2020-12-28" spec="Sequence" taxon="hCoV-19/Denmark/DCGC-34542/2020|EPI_ISL_871553|2020-12-28" totalcount="4" value="N"/>
    <sequence id="seq_hCoV-19/Denmark/DCGC-26073/2021|EPI_ISL_819001|2021-01-04" spec="Sequence" taxon="hCoV-19/Denmark/DCGC-26073/2021|EPI_ISL_819001|2021-01-04" totalcount="4" value="N"/>
    <sequence id="seq_hCoV-19/Denmark/DCGC-34222/2021|EPI_ISL_871232|2021-01-04" spec="Sequence" taxon="hCoV-19/Denmark/DCGC-34222/2021|EPI_ISL_871232|2021-01-04" totalcount="4" value="N"/>
    <sequence id="seq_hCoV-19/Denmark/DCGC-28848/2021|EPI_ISL_845212|2021-01-04" spec="Sequence" taxon="hCoV-19/Denmark/DCGC-28848/2021|EPI_ISL_845212|2021-01-04" totalcount="4" value="N"/>
    <sequence id="seq_hCoV-19/Denmark/DCGC-32176/2021|EPI_ISL_856592|2021-01-04" spec="Sequence" taxon="hCoV-19/Denmark/DCGC-32176/2021|EPI_ISL_856592|2021-01-04" totalcount="4" value="N"/>
    <sequence id="seq_hCoV-19/Denmark/DCGC-34942/2021|EPI_ISL_926082|2021-01-04" spec="Sequence" taxon="hCoV-19/Denmark/DCGC-34942/2021|EPI_ISL_926082|2021-01-04" totalcount="4" value="N"/>
    <sequence id="seq_hCoV-19/Denmark/DCGC-44940/2021|EPI_ISL_1025318|2021-01-11" spec="Sequence" taxon="hCoV-19/Denmark/DCGC-44940/2021|EPI_ISL_1025318|2021-01-11" totalcount="4" value="N"/>
    <sequence id="seq_hCoV-19/Denmark/DCGC-30941/2021|EPI_ISL_847072|2021-01-11" spec="Sequence" taxon="hCoV-19/Denmark/DCGC-30941/2021|EPI_ISL_847072|2021-01-11" totalcount="4" value="N"/>
    <sequence id="seq_hCoV-19/Denmark/DCGC-36669/2021|EPI_ISL_927810|2021-01-18" spec="Sequence" taxon="hCoV-19/Denmark/DCGC-36669/2021|EPI_ISL_927810|2021-01-18" totalcount="4" value="N"/>
    <sequence id="seq_hCoV-19/Denmark/DCGC-46014/2021|EPI_ISL_1065524|2021-01-18" spec="Sequence" taxon="hCoV-19/Denmark/DCGC-46014/2021|EPI_ISL_1065524|2021-01-18" totalcount="4" value="N"/>
    <sequence id="seq_hCoV-19/Denmark/DCGC-40558/2021|EPI_ISL_972235|2021-01-25" spec="Sequence" taxon="hCoV-19/Denmark/DCGC-40558/2021|EPI_ISL_972235|2021-01-25" totalcount="4" value="N"/>
    <sequence id="seq_hCoV-19/Denmark/DCGC-39421/2021|EPI_ISL_930563|2021-01-25" spec="Sequence" taxon="hCoV-19/Denmark/DCGC-39421/2021|EPI_ISL_930563|2021-01-25" totalcount="4" value="N"/>
    <sequence id="seq_hCoV-19/Denmark/DCGC-38621/2021|EPI_ISL_929762|2021-01-25" spec="Sequence" taxon="hCoV-19/Denmark/DCGC-38621/2021|EPI_ISL_929762|2021-01-25" totalcount="4" value="N"/>
    <sequence id="seq_hCoV-19/Denmark/DCGC-39556/2021|EPI_ISL_970956|2021-01-25" spec="Sequence" taxon="hCoV-19/Denmark/DCGC-39556/2021|EPI_ISL_970956|2021-01-25" totalcount="4" value="N"/>
    <sequence id="seq_hCoV-19/Denmark/DCGC-38109/2021|EPI_ISL_929250|2021-01-25" spec="Sequence" taxon="hCoV-19/Denmark/DCGC-38109/2021|EPI_ISL_929250|2021-01-25" totalcount="4" value="N"/>
    <sequence id="seq_hCoV-19/Denmark/DCGC-40400/2021|EPI_ISL_972077|2021-01-25" spec="Sequence" taxon="hCoV-19/Denmark/DCGC-40400/2021|EPI_ISL_972077|2021-01-25" totalcount="4" value="N"/>
    <sequence id="seq_hCoV-19/Denmark/DCGC-43809/2021|EPI_ISL_1024187|2021-02-01" spec="Sequence" taxon="hCoV-19/Denmark/DCGC-43809/2021|EPI_ISL_1024187|2021-02-01" totalcount="4" value="N"/>
    <sequence id="seq_hCoV-19/Denmark/DCGC-43591/2021|EPI_ISL_1023969|2021-02-01" spec="Sequence" taxon="hCoV-19/Denmark/DCGC-43591/2021|EPI_ISL_1023969|2021-02-01" totalcount="4" value="N"/>
    <sequence id="seq_hCoV-19/Denmark/DCGC-46978/2021|EPI_ISL_1066489|2021-02-08" spec="Sequence" taxon="hCoV-19/Denmark/DCGC-46978/2021|EPI_ISL_1066489|2021-02-08" totalcount="4" value="N"/>
</data>

<data id="clusterB.1.177.80" name="alignment">
    <sequence id="seq_hCoV-19/Denmark/DCGC-46026/2021|EPI_ISL_1065536|2021-01-18" spec="Sequence" taxon="hCoV-19/Denmark/DCGC-46026/2021|EPI_ISL_1065536|2021-01-18" totalcount="4" value="N"/>
    <sequence id="seq_hCoV-19/Denmark/DCGC-40827/2021|EPI_ISL_972504|2021-01-25" spec="Sequence" taxon="hCoV-19/Denmark/DCGC-40827/2021|EPI_ISL_972504|2021-01-25" totalcount="4" value="N"/>
    <sequence id="seq_hCoV-19/Denmark/DCGC-40801/2021|EPI_ISL_972478|2021-02-01" spec="Sequence" taxon="hCoV-19/Denmark/DCGC-40801/2021|EPI_ISL_972478|2021-02-01" totalcount="4" value="N"/>
</data>

<data id="clusterB.1.177.40" name="alignment">
    <sequence id="seq_hCoV-19/Denmark/DCGC-8316/2020|EPI_ISL_617295|2020-10-26" spec="Sequence" taxon="hCoV-19/Denmark/DCGC-8316/2020|EPI_ISL_617295|2020-10-26" totalcount="4" value="N"/>
    <sequence id="seq_hCoV-19/Denmark/DCGC-8934/2020|EPI_ISL_626156|2020-10-26" spec="Sequence" taxon="hCoV-19/Denmark/DCGC-8934/2020|EPI_ISL_626156|2020-10-26" totalcount="4" value="N"/>
    <sequence id="seq_hCoV-19/Denmark/DCGC-8766/2020|EPI_ISL_626069|2020-10-26" spec="Sequence" taxon="hCoV-19/Denmark/DCGC-8766/2020|EPI_ISL_626069|2020-10-26" totalcount="4" value="N"/>
</data>

<data id="clusterB.1.1.100" name="alignment">
    <sequence id="seq_hCoV-19/Denmark/DCGC-5531/2020|EPI_ISL_620856|2020-09-28" spec="Sequence" taxon="hCoV-19/Denmark/DCGC-5531/2020|EPI_ISL_620856|2020-09-28" totalcount="4" value="N"/>
    <sequence id="seq_hCoV-19/Denmark/DCGC-5894/2020|EPI_ISL_620159|2020-10-05" spec="Sequence" taxon="hCoV-19/Denmark/DCGC-5894/2020|EPI_ISL_620159|2020-10-05" totalcount="4" value="N"/>
</data>

<data id="clusterB.1.160.8" name="alignment">
    <sequence id="seq_hCoV-19/Denmark/DCGC-48735/2020|EPI_ISL_1125048|2020-11-09" spec="Sequence" taxon="hCoV-19/Denmark/DCGC-48735/2020|EPI_ISL_1125048|2020-11-09" totalcount="4" value="N"/>
    <sequence id="seq_hCoV-19/Denmark/DCGC-22980/2020|EPI_ISL_793402|2020-12-28" spec="Sequence" taxon="hCoV-19/Denmark/DCGC-22980/2020|EPI_ISL_793402|2020-12-28" totalcount="4" value="N"/>
    <sequence id="seq_hCoV-19/Denmark/DCGC-24515/2020|EPI_ISL_795387|2020-12-28" spec="Sequence" taxon="hCoV-19/Denmark/DCGC-24515/2020|EPI_ISL_795387|2020-12-28" totalcount="4" value="N"/>
    <sequence id="seq_hCoV-19/Denmark/DCGC-28739/2021|EPI_ISL_844961|2021-01-04" spec="Sequence" taxon="hCoV-19/Denmark/DCGC-28739/2021|EPI_ISL_844961|2021-01-04" totalcount="4" value="N"/>
    <sequence id="seq_hCoV-19/Denmark/DCGC-29448/2021|EPI_ISL_843467|2021-01-04" spec="Sequence" taxon="hCoV-19/Denmark/DCGC-29448/2021|EPI_ISL_843467|2021-01-04" totalcount="4" value="N"/>
    <sequence id="seq_hCoV-19/Denmark/DCGC-31323/2021|EPI_ISL_855703|2021-01-11" spec="Sequence" taxon="hCoV-19/Denmark/DCGC-31323/2021|EPI_ISL_855703|2021-01-11" totalcount="4" value="N"/>
    <sequence id="seq_hCoV-19/Denmark/DCGC-42974/2021|EPI_ISL_1023252|2021-02-08" spec="Sequence" taxon="hCoV-19/Denmark/DCGC-42974/2021|EPI_ISL_1023252|2021-02-08" totalcount="4" value="N"/>
</data>

<data id="clusterC.35" name="alignment">
    <sequence id="seq_hCoV-19/Denmark/DCGC-27961/2020|EPI_ISL_816010|2020-12-14" spec="Sequence" taxon="hCoV-19/Denmark/DCGC-27961/2020|EPI_ISL_816010|2020-12-14" totalcount="4" value="N"/>
    <sequence id="seq_hCoV-19/Denmark/DCGC-27335/2020|EPI_ISL_817360|2020-12-28" spec="Sequence" taxon="hCoV-19/Denmark/DCGC-27335/2020|EPI_ISL_817360|2020-12-28" totalcount="4" value="N"/>
    <sequence id="seq_hCoV-19/Denmark/DCGC-33199/2021|EPI_ISL_870204|2021-01-11" spec="Sequence" taxon="hCoV-19/Denmark/DCGC-33199/2021|EPI_ISL_870204|2021-01-11" totalcount="4" value="N"/>
</data>

<data id="clusterB.1.36.33" name="alignment">
    <sequence id="seq_hCoV-19/Denmark/DCGC-7346/2020|EPI_ISL_619312|2020-10-12" spec="Sequence" taxon="hCoV-19/Denmark/DCGC-7346/2020|EPI_ISL_619312|2020-10-12" totalcount="4" value="N"/>
    <sequence id="seq_hCoV-19/Denmark/DCGC-21089/2020|EPI_ISL_759054|2020-12-21" spec="Sequence" taxon="hCoV-19/Denmark/DCGC-21089/2020|EPI_ISL_759054|2020-12-21" totalcount="4" value="N"/>
    <sequence id="seq_hCoV-19/Denmark/DCGC-21248/2020|EPI_ISL_759057|2020-12-21" spec="Sequence" taxon="hCoV-19/Denmark/DCGC-21248/2020|EPI_ISL_759057|2020-12-21" totalcount="4" value="N"/>
    <sequence id="seq_hCoV-19/Denmark/DCGC-28442/2021|EPI_ISL_844936|2021-01-04" spec="Sequence" taxon="hCoV-19/Denmark/DCGC-28442/2021|EPI_ISL_844936|2021-01-04" totalcount="4" value="N"/>
    <sequence id="seq_hCoV-19/Denmark/DCGC-29430/2021|EPI_ISL_843477|2021-01-04" spec="Sequence" taxon="hCoV-19/Denmark/DCGC-29430/2021|EPI_ISL_843477|2021-01-04" totalcount="4" value="N"/>
</data>

<data id="clusterB.1.127" name="alignment">
    <sequence id="seq_hCoV-19/Denmark/DCGC-28153/2020|EPI_ISL_816134|2020-10-26" spec="Sequence" taxon="hCoV-19/Denmark/DCGC-28153/2020|EPI_ISL_816134|2020-10-26" totalcount="4" value="N"/>
    <sequence id="seq_hCoV-19/Denmark/DCGC-28089/2020|EPI_ISL_816092|2020-11-23" spec="Sequence" taxon="hCoV-19/Denmark/DCGC-28089/2020|EPI_ISL_816092|2020-11-23" totalcount="4" value="N"/>
    <sequence id="seq_hCoV-19/Denmark/DCGC-14498/2020|EPI_ISL_711798|2020-11-30" spec="Sequence" taxon="hCoV-19/Denmark/DCGC-14498/2020|EPI_ISL_711798|2020-11-30" totalcount="4" value="N"/>
    <sequence id="seq_hCoV-19/Denmark/DCGC-14298/2020|EPI_ISL_711679|2020-11-30" spec="Sequence" taxon="hCoV-19/Denmark/DCGC-14298/2020|EPI_ISL_711679|2020-11-30" totalcount="4" value="N"/>
    <sequence id="seq_hCoV-19/Denmark/DCGC-13719/2020|EPI_ISL_712981|2020-11-30" spec="Sequence" taxon="hCoV-19/Denmark/DCGC-13719/2020|EPI_ISL_712981|2020-11-30" totalcount="4" value="N"/>
    <sequence id="seq_hCoV-19/Denmark/DCGC-19404/2020|EPI_ISL_748929|2020-12-07" spec="Sequence" taxon="hCoV-19/Denmark/DCGC-19404/2020|EPI_ISL_748929|2020-12-07" totalcount="4" value="N"/>
    <sequence id="seq_hCoV-19/Denmark/DCGC-16912/2020|EPI_ISL_750639|2020-12-14" spec="Sequence" taxon="hCoV-19/Denmark/DCGC-16912/2020|EPI_ISL_750639|2020-12-14" totalcount="4" value="N"/>
    <sequence id="seq_hCoV-19/Denmark/DCGC-21637/2020|EPI_ISL_758278|2020-12-21" spec="Sequence" taxon="hCoV-19/Denmark/DCGC-21637/2020|EPI_ISL_758278|2020-12-21" totalcount="4" value="N"/>
    <sequence id="seq_hCoV-19/Denmark/DCGC-25783/2021|EPI_ISL_818799|2021-01-04" spec="Sequence" taxon="hCoV-19/Denmark/DCGC-25783/2021|EPI_ISL_818799|2021-01-04" totalcount="4" value="N"/>
    <sequence id="seq_hCoV-19/Denmark/DCGC-32847/2021|EPI_ISL_869851|2021-01-11" spec="Sequence" taxon="hCoV-19/Denmark/DCGC-32847/2021|EPI_ISL_869851|2021-01-11" totalcount="4" value="N"/>
    <sequence id="seq_hCoV-19/Denmark/DCGC-32915/2021|EPI_ISL_869919|2021-01-11" spec="Sequence" taxon="hCoV-19/Denmark/DCGC-32915/2021|EPI_ISL_869919|2021-01-11" totalcount="4" value="N"/>
    <sequence id="seq_hCoV-19/Denmark/DCGC-32401/2021|EPI_ISL_869405|2021-01-18" spec="Sequence" taxon="hCoV-19/Denmark/DCGC-32401/2021|EPI_ISL_869405|2021-01-18" totalcount="4" value="N"/>
</data>

<data id="clusterB.1.469" name="alignment">
    <sequence id="seq_hCoV-19/Denmark/DCGC-25930/2021|EPI_ISL_818633|2021-01-04" spec="Sequence" taxon="hCoV-19/Denmark/DCGC-25930/2021|EPI_ISL_818633|2021-01-04" totalcount="4" value="N"/>
    <sequence id="seq_hCoV-19/Denmark/DCGC-32902/2021|EPI_ISL_869906|2021-01-11" spec="Sequence" taxon="hCoV-19/Denmark/DCGC-32902/2021|EPI_ISL_869906|2021-01-11" totalcount="4" value="N"/>
</data>

<data id="clusterAD.1" name="alignment">
    <sequence id="seq_hCoV-19/Denmark/DCGC-15659/2020|EPI_ISL_713945|2020-11-23" spec="Sequence" taxon="hCoV-19/Denmark/DCGC-15659/2020|EPI_ISL_713945|2020-11-23" totalcount="4" value="N"/>
    <sequence id="seq_hCoV-19/Denmark/DCGC-13842/2020|EPI_ISL_713056|2020-11-30" spec="Sequence" taxon="hCoV-19/Denmark/DCGC-13842/2020|EPI_ISL_713056|2020-11-30" totalcount="4" value="N"/>
    <sequence id="seq_hCoV-19/Denmark/DCGC-14085/2020|EPI_ISL_711556|2020-11-30" spec="Sequence" taxon="hCoV-19/Denmark/DCGC-14085/2020|EPI_ISL_711556|2020-11-30" totalcount="4" value="N"/>
    <sequence id="seq_hCoV-19/Denmark/DCGC-22852/2020|EPI_ISL_794544|2020-12-07" spec="Sequence" taxon="hCoV-19/Denmark/DCGC-22852/2020|EPI_ISL_794544|2020-12-07" totalcount="4" value="N"/>
    <sequence id="seq_hCoV-19/Denmark/DCGC-19871/2020|EPI_ISL_747842|2020-12-07" spec="Sequence" taxon="hCoV-19/Denmark/DCGC-19871/2020|EPI_ISL_747842|2020-12-07" totalcount="4" value="N"/>
    <sequence id="seq_hCoV-19/Denmark/DCGC-18910/2020|EPI_ISL_748635|2020-12-07" spec="Sequence" taxon="hCoV-19/Denmark/DCGC-18910/2020|EPI_ISL_748635|2020-12-07" totalcount="4" value="N"/>
    <sequence id="seq_hCoV-19/Denmark/DCGC-39731/2020|EPI_ISL_971345|2020-12-07" spec="Sequence" taxon="hCoV-19/Denmark/DCGC-39731/2020|EPI_ISL_971345|2020-12-07" totalcount="4" value="N"/>
    <sequence id="seq_hCoV-19/Denmark/DCGC-17246/2020|EPI_ISL_750853|2020-12-14" spec="Sequence" taxon="hCoV-19/Denmark/DCGC-17246/2020|EPI_ISL_750853|2020-12-14" totalcount="4" value="N"/>
    <sequence id="seq_hCoV-19/Denmark/DCGC-17711/2020|EPI_ISL_751161|2020-12-14" spec="Sequence" taxon="hCoV-19/Denmark/DCGC-17711/2020|EPI_ISL_751161|2020-12-14" totalcount="4" value="N"/>
    <sequence id="seq_hCoV-19/Denmark/DCGC-22283/2020|EPI_ISL_758655|2020-12-14" spec="Sequence" taxon="hCoV-19/Denmark/DCGC-22283/2020|EPI_ISL_758655|2020-12-14" totalcount="4" value="N"/>
    <sequence id="seq_hCoV-19/Denmark/DCGC-23168/2020|EPI_ISL_793581|2020-12-28" spec="Sequence" taxon="hCoV-19/Denmark/DCGC-23168/2020|EPI_ISL_793581|2020-12-28" totalcount="4" value="N"/>
    <sequence id="seq_hCoV-19/Denmark/DCGC-45750/2021|EPI_ISL_1065260|2021-02-08" spec="Sequence" taxon="hCoV-19/Denmark/DCGC-45750/2021|EPI_ISL_1065260|2021-02-08" totalcount="4" value="N"/>
    <sequence id="seq_hCoV-19/Denmark/DCGC-43237/2021|EPI_ISL_1023529|2021-02-08" spec="Sequence" taxon="hCoV-19/Denmark/DCGC-43237/2021|EPI_ISL_1023529|2021-02-08" totalcount="4" value="N"/>
</data>

<data id="clusterC.7" name="alignment">
    <sequence id="seq_hCoV-19/Denmark/DCGC-1525/2020|EPI_ISL_618129|2020-06-08" spec="Sequence" taxon="hCoV-19/Denmark/DCGC-1525/2020|EPI_ISL_618129|2020-06-08" totalcount="4" value="N"/>
    <sequence id="seq_hCoV-19/Denmark/DCGC-1532/2020|EPI_ISL_618136|2020-06-08" spec="Sequence" taxon="hCoV-19/Denmark/DCGC-1532/2020|EPI_ISL_618136|2020-06-08" totalcount="4" value="N"/>
    <sequence id="seq_hCoV-19/Denmark/DCGC-2113/2020|EPI_ISL_618375|2020-06-29" spec="Sequence" taxon="hCoV-19/Denmark/DCGC-2113/2020|EPI_ISL_618375|2020-06-29" totalcount="4" value="N"/>
</data>

<data id="clusterB.1.36.25" name="alignment">
    <sequence id="seq_hCoV-19/Denmark/DCGC-9857/2020|EPI_ISL_669232|2020-11-09" spec="Sequence" taxon="hCoV-19/Denmark/DCGC-9857/2020|EPI_ISL_669232|2020-11-09" totalcount="4" value="N"/>
    <sequence id="seq_hCoV-19/Denmark/DCGC-9908/2020|EPI_ISL_669268|2020-11-09" spec="Sequence" taxon="hCoV-19/Denmark/DCGC-9908/2020|EPI_ISL_669268|2020-11-09" totalcount="4" value="N"/>
    <sequence id="seq_hCoV-19/Denmark/DCGC-9550/2020|EPI_ISL_669034|2020-11-09" spec="Sequence" taxon="hCoV-19/Denmark/DCGC-9550/2020|EPI_ISL_669034|2020-11-09" totalcount="4" value="N"/>
    <sequence id="seq_hCoV-19/Denmark/DCGC-10043/2020|EPI_ISL_669356|2020-11-09" spec="Sequence" taxon="hCoV-19/Denmark/DCGC-10043/2020|EPI_ISL_669356|2020-11-09" totalcount="4" value="N"/>
    <sequence id="seq_hCoV-19/Denmark/DCGC-12956/2020|EPI_ISL_712486|2020-12-07" spec="Sequence" taxon="hCoV-19/Denmark/DCGC-12956/2020|EPI_ISL_712486|2020-12-07" totalcount="4" value="N"/>
    <sequence id="seq_hCoV-19/Denmark/DCGC-19695/2020|EPI_ISL_749117|2020-12-07" spec="Sequence" taxon="hCoV-19/Denmark/DCGC-19695/2020|EPI_ISL_749117|2020-12-07" totalcount="4" value="N"/>
    <sequence id="seq_hCoV-19/Denmark/DCGC-19111/2020|EPI_ISL_748762|2020-12-07" spec="Sequence" taxon="hCoV-19/Denmark/DCGC-19111/2020|EPI_ISL_748762|2020-12-07" totalcount="4" value="N"/>
    <sequence id="seq_hCoV-19/Denmark/DCGC-16775/2020|EPI_ISL_750556|2020-12-14" spec="Sequence" taxon="hCoV-19/Denmark/DCGC-16775/2020|EPI_ISL_750556|2020-12-14" totalcount="4" value="N"/>
    <sequence id="seq_hCoV-19/Denmark/DCGC-16895/2020|EPI_ISL_750628|2020-12-14" spec="Sequence" taxon="hCoV-19/Denmark/DCGC-16895/2020|EPI_ISL_750628|2020-12-14" totalcount="4" value="N"/>
    <sequence id="seq_hCoV-19/Denmark/DCGC-27704/2020|EPI_ISL_815841|2020-12-21" spec="Sequence" taxon="hCoV-19/Denmark/DCGC-27704/2020|EPI_ISL_815841|2020-12-21" totalcount="4" value="N"/>
    <sequence id="seq_hCoV-19/Denmark/DCGC-21093/2020|EPI_ISL_759550|2020-12-21" spec="Sequence" taxon="hCoV-19/Denmark/DCGC-21093/2020|EPI_ISL_759550|2020-12-21" totalcount="4" value="N"/>
    <sequence id="seq_hCoV-19/Denmark/DCGC-45215/2020|EPI_ISL_1025593|2020-12-28" spec="Sequence" taxon="hCoV-19/Denmark/DCGC-45215/2020|EPI_ISL_1025593|2020-12-28" totalcount="4" value="N"/>
    <sequence id="seq_hCoV-19/Denmark/DCGC-26271/2021|EPI_ISL_818722|2021-01-04" spec="Sequence" taxon="hCoV-19/Denmark/DCGC-26271/2021|EPI_ISL_818722|2021-01-04" totalcount="4" value="N"/>
    <sequence id="seq_hCoV-19/Denmark/DCGC-37396/2021|EPI_ISL_928537|2021-01-04" spec="Sequence" taxon="hCoV-19/Denmark/DCGC-37396/2021|EPI_ISL_928537|2021-01-04" totalcount="4" value="N"/>
    <sequence id="seq_hCoV-19/Denmark/DCGC-29374/2021|EPI_ISL_843421|2021-01-04" spec="Sequence" taxon="hCoV-19/Denmark/DCGC-29374/2021|EPI_ISL_843421|2021-01-04" totalcount="4" value="N"/>
    <sequence id="seq_hCoV-19/Denmark/DCGC-31459/2021|EPI_ISL_855839|2021-01-11" spec="Sequence" taxon="hCoV-19/Denmark/DCGC-31459/2021|EPI_ISL_855839|2021-01-11" totalcount="4" value="N"/>
    <sequence id="seq_hCoV-19/Denmark/DCGC-37158/2021|EPI_ISL_928299|2021-01-25" spec="Sequence" taxon="hCoV-19/Denmark/DCGC-37158/2021|EPI_ISL_928299|2021-01-25" totalcount="4" value="N"/>
    <sequence id="seq_hCoV-19/Denmark/DCGC-39813/2021|EPI_ISL_971490|2021-01-25" spec="Sequence" taxon="hCoV-19/Denmark/DCGC-39813/2021|EPI_ISL_971490|2021-01-25" totalcount="4" value="N"/>
</data>

<data id="clusterB.1.177.77" name="alignment">
    <sequence id="seq_hCoV-19/Denmark/DCGC-22508/2020|EPI_ISL_757602|2020-12-14" spec="Sequence" taxon="hCoV-19/Denmark/DCGC-22508/2020|EPI_ISL_757602|2020-12-14" totalcount="4" value="N"/>
    <sequence id="seq_hCoV-19/Denmark/DCGC-23029/2020|EPI_ISL_793483|2020-12-28" spec="Sequence" taxon="hCoV-19/Denmark/DCGC-23029/2020|EPI_ISL_793483|2020-12-28" totalcount="4" value="N"/>
    <sequence id="seq_hCoV-19/Denmark/DCGC-26093/2021|EPI_ISL_818919|2021-01-04" spec="Sequence" taxon="hCoV-19/Denmark/DCGC-26093/2021|EPI_ISL_818919|2021-01-04" totalcount="4" value="N"/>
    <sequence id="seq_hCoV-19/Denmark/DCGC-26110/2021|EPI_ISL_818921|2021-01-04" spec="Sequence" taxon="hCoV-19/Denmark/DCGC-26110/2021|EPI_ISL_818921|2021-01-04" totalcount="4" value="N"/>
    <sequence id="seq_hCoV-19/Denmark/DCGC-33821/2021|EPI_ISL_870831|2021-01-11" spec="Sequence" taxon="hCoV-19/Denmark/DCGC-33821/2021|EPI_ISL_870831|2021-01-11" totalcount="4" value="N"/>
    <sequence id="seq_hCoV-19/Denmark/DCGC-36880/2021|EPI_ISL_928021|2021-01-18" spec="Sequence" taxon="hCoV-19/Denmark/DCGC-36880/2021|EPI_ISL_928021|2021-01-18" totalcount="4" value="N"/>
</data>

<data id="clusterB.1.2" name="alignment">
    <sequence id="seq_hCoV-19/Denmark/DCGC-23602/2020|EPI_ISL_793845|2020-12-21" spec="Sequence" taxon="hCoV-19/Denmark/DCGC-23602/2020|EPI_ISL_793845|2020-12-21" totalcount="4" value="N"/>
    <sequence id="seq_hCoV-19/Denmark/DCGC-20944/2020|EPI_ISL_759463|2020-12-21" spec="Sequence" taxon="hCoV-19/Denmark/DCGC-20944/2020|EPI_ISL_759463|2020-12-21" totalcount="4" value="N"/>
</data>

<data id="clusterB.1.1.433" name="alignment">
    <sequence id="seq_hCoV-19/Denmark/DCGC-30395/2020|EPI_ISL_844476|2020-11-30" spec="Sequence" taxon="hCoV-19/Denmark/DCGC-30395/2020|EPI_ISL_844476|2020-11-30" totalcount="4" value="N"/>
    <sequence id="seq_hCoV-19/Denmark/DCGC-13208/2020|EPI_ISL_712652|2020-11-30" spec="Sequence" taxon="hCoV-19/Denmark/DCGC-13208/2020|EPI_ISL_712652|2020-11-30" totalcount="4" value="N"/>
    <sequence id="seq_hCoV-19/Denmark/DCGC-19891/2020|EPI_ISL_747854|2020-12-07" spec="Sequence" taxon="hCoV-19/Denmark/DCGC-19891/2020|EPI_ISL_747854|2020-12-07" totalcount="4" value="N"/>
    <sequence id="seq_hCoV-19/Denmark/DCGC-19360/2020|EPI_ISL_748904|2020-12-07" spec="Sequence" taxon="hCoV-19/Denmark/DCGC-19360/2020|EPI_ISL_748904|2020-12-07" totalcount="4" value="N"/>
    <sequence id="seq_hCoV-19/Denmark/DCGC-16834/2020|EPI_ISL_750593|2020-12-14" spec="Sequence" taxon="hCoV-19/Denmark/DCGC-16834/2020|EPI_ISL_750593|2020-12-14" totalcount="4" value="N"/>
    <sequence id="seq_hCoV-19/Denmark/DCGC-22377/2020|EPI_ISL_757525|2020-12-14" spec="Sequence" taxon="hCoV-19/Denmark/DCGC-22377/2020|EPI_ISL_757525|2020-12-14" totalcount="4" value="N"/>
    <sequence id="seq_hCoV-19/Denmark/DCGC-22571/2020|EPI_ISL_757645|2020-12-14" spec="Sequence" taxon="hCoV-19/Denmark/DCGC-22571/2020|EPI_ISL_757645|2020-12-14" totalcount="4" value="N"/>
    <sequence id="seq_hCoV-19/Denmark/DCGC-38987/2020|EPI_ISL_930129|2020-12-14" spec="Sequence" taxon="hCoV-19/Denmark/DCGC-38987/2020|EPI_ISL_930129|2020-12-14" totalcount="4" value="N"/>
    <sequence id="seq_hCoV-19/Denmark/DCGC-22624/2020|EPI_ISL_757675|2020-12-14" spec="Sequence" taxon="hCoV-19/Denmark/DCGC-22624/2020|EPI_ISL_757675|2020-12-14" totalcount="4" value="N"/>
    <sequence id="seq_hCoV-19/Denmark/DCGC-25243/2020|EPI_ISL_794909|2020-12-21" spec="Sequence" taxon="hCoV-19/Denmark/DCGC-25243/2020|EPI_ISL_794909|2020-12-21" totalcount="4" value="N"/>
    <sequence id="seq_hCoV-19/Denmark/DCGC-26900/2020|EPI_ISL_817829|2020-12-28" spec="Sequence" taxon="hCoV-19/Denmark/DCGC-26900/2020|EPI_ISL_817829|2020-12-28" totalcount="4" value="N"/>
    <sequence id="seq_hCoV-19/Denmark/DCGC-29747/2020|EPI_ISL_843794|2020-12-28" spec="Sequence" taxon="hCoV-19/Denmark/DCGC-29747/2020|EPI_ISL_843794|2020-12-28" totalcount="4" value="N"/>
    <sequence id="seq_hCoV-19/Denmark/DCGC-37965/2021|EPI_ISL_929106|2021-01-18" spec="Sequence" taxon="hCoV-19/Denmark/DCGC-37965/2021|EPI_ISL_929106|2021-01-18" totalcount="4" value="N"/>
    <sequence id="seq_hCoV-19/Denmark/DCGC-43405/2021|EPI_ISL_1023749|2021-02-01" spec="Sequence" taxon="hCoV-19/Denmark/DCGC-43405/2021|EPI_ISL_1023749|2021-02-01" totalcount="4" value="N"/>
    <sequence id="seq_hCoV-19/Denmark/DCGC-48899/2021|EPI_ISL_1125246|2021-02-15" spec="Sequence" taxon="hCoV-19/Denmark/DCGC-48899/2021|EPI_ISL_1125246|2021-02-15" totalcount="4" value="N"/>
</data>

<data id="clusterB.1.177.81" name="alignment">
    <sequence id="seq_hCoV-19/Denmark/DCGC-31763/2021|EPI_ISL_856179|2021-01-11" spec="Sequence" taxon="hCoV-19/Denmark/DCGC-31763/2021|EPI_ISL_856179|2021-01-11" totalcount="4" value="N"/>
    <sequence id="seq_hCoV-19/Denmark/DCGC-44783/2021|EPI_ISL_1025161|2021-01-11" spec="Sequence" taxon="hCoV-19/Denmark/DCGC-44783/2021|EPI_ISL_1025161|2021-01-11" totalcount="4" value="N"/>
    <sequence id="seq_hCoV-19/Denmark/DCGC-34803/2021|EPI_ISL_925943|2021-01-18" spec="Sequence" taxon="hCoV-19/Denmark/DCGC-34803/2021|EPI_ISL_925943|2021-01-18" totalcount="4" value="N"/>
    <sequence id="seq_hCoV-19/Denmark/DCGC-42835/2021|EPI_ISL_1023113|2021-02-08" spec="Sequence" taxon="hCoV-19/Denmark/DCGC-42835/2021|EPI_ISL_1023113|2021-02-08" totalcount="4" value="N"/>
    <sequence id="seq_hCoV-19/Denmark/DCGC-42765/2021|EPI_ISL_1023043|2021-02-08" spec="Sequence" taxon="hCoV-19/Denmark/DCGC-42765/2021|EPI_ISL_1023043|2021-02-08" totalcount="4" value="N"/>
    <sequence id="seq_hCoV-19/Denmark/DCGC-43263/2021|EPI_ISL_1023555|2021-02-08" spec="Sequence" taxon="hCoV-19/Denmark/DCGC-43263/2021|EPI_ISL_1023555|2021-02-08" totalcount="4" value="N"/>
</data>

<data id="clusterB.1.160.24" name="alignment">
    <sequence id="seq_hCoV-19/Denmark/DCGC-22748/2020|EPI_ISL_794422|2020-12-14" spec="Sequence" taxon="hCoV-19/Denmark/DCGC-22748/2020|EPI_ISL_794422|2020-12-14" totalcount="4" value="N"/>
    <sequence id="seq_hCoV-19/Denmark/DCGC-21205/2020|EPI_ISL_759056|2020-12-21" spec="Sequence" taxon="hCoV-19/Denmark/DCGC-21205/2020|EPI_ISL_759056|2020-12-21" totalcount="4" value="N"/>
    <sequence id="seq_hCoV-19/Denmark/DCGC-24762/2020|EPI_ISL_795374|2020-12-28" spec="Sequence" taxon="hCoV-19/Denmark/DCGC-24762/2020|EPI_ISL_795374|2020-12-28" totalcount="4" value="N"/>
    <sequence id="seq_hCoV-19/Denmark/DCGC-28541/2021|EPI_ISL_844928|2021-01-04" spec="Sequence" taxon="hCoV-19/Denmark/DCGC-28541/2021|EPI_ISL_844928|2021-01-04" totalcount="4" value="N"/>
    <sequence id="seq_hCoV-19/Denmark/DCGC-44912/2021|EPI_ISL_1025290|2021-01-11" spec="Sequence" taxon="hCoV-19/Denmark/DCGC-44912/2021|EPI_ISL_1025290|2021-01-11" totalcount="4" value="N"/>
    <sequence id="seq_hCoV-19/Denmark/DCGC-30809/2021|EPI_ISL_847023|2021-01-11" spec="Sequence" taxon="hCoV-19/Denmark/DCGC-30809/2021|EPI_ISL_847023|2021-01-11" totalcount="4" value="N"/>
    <sequence id="seq_hCoV-19/Denmark/DCGC-35010/2021|EPI_ISL_926150|2021-01-11" spec="Sequence" taxon="hCoV-19/Denmark/DCGC-35010/2021|EPI_ISL_926150|2021-01-11" totalcount="4" value="N"/>
    <sequence id="seq_hCoV-19/Denmark/DCGC-39298/2021|EPI_ISL_930440|2021-01-18" spec="Sequence" taxon="hCoV-19/Denmark/DCGC-39298/2021|EPI_ISL_930440|2021-01-18" totalcount="4" value="N"/>
    <sequence id="seq_hCoV-19/Denmark/DCGC-38572/2021|EPI_ISL_929713|2021-01-18" spec="Sequence" taxon="hCoV-19/Denmark/DCGC-38572/2021|EPI_ISL_929713|2021-01-18" totalcount="4" value="N"/>
</data>

<data id="clusterB.1.258.19" name="alignment">
    <sequence id="seq_hCoV-19/Denmark/DCGC-15702/2020|EPI_ISL_713405|2020-11-23" spec="Sequence" taxon="hCoV-19/Denmark/DCGC-15702/2020|EPI_ISL_713405|2020-11-23" totalcount="4" value="N"/>
    <sequence id="seq_hCoV-19/Denmark/DCGC-17058/2020|EPI_ISL_750433|2020-12-14" spec="Sequence" taxon="hCoV-19/Denmark/DCGC-17058/2020|EPI_ISL_750433|2020-12-14" totalcount="4" value="N"/>
</data>

<data id="clusterB.1.160.17" name="alignment">
    <sequence id="seq_hCoV-19/Denmark/DCGC-16401/2020|EPI_ISL_714744|2020-11-16" spec="Sequence" taxon="hCoV-19/Denmark/DCGC-16401/2020|EPI_ISL_714744|2020-11-16" totalcount="4" value="N"/>
    <sequence id="seq_hCoV-19/Denmark/DCGC-16307/2020|EPI_ISL_714294|2020-11-16" spec="Sequence" taxon="hCoV-19/Denmark/DCGC-16307/2020|EPI_ISL_714294|2020-11-16" totalcount="4" value="N"/>
    <sequence id="seq_hCoV-19/Denmark/DCGC-14985/2020|EPI_ISL_713562|2020-11-23" spec="Sequence" taxon="hCoV-19/Denmark/DCGC-14985/2020|EPI_ISL_713562|2020-11-23" totalcount="4" value="N"/>
    <sequence id="seq_hCoV-19/Denmark/DCGC-15470/2020|EPI_ISL_713322|2020-11-23" spec="Sequence" taxon="hCoV-19/Denmark/DCGC-15470/2020|EPI_ISL_713322|2020-11-23" totalcount="4" value="N"/>
    <sequence id="seq_hCoV-19/Denmark/DCGC-13314/2020|EPI_ISL_712263|2020-11-30" spec="Sequence" taxon="hCoV-19/Denmark/DCGC-13314/2020|EPI_ISL_712263|2020-11-30" totalcount="4" value="N"/>
    <sequence id="seq_hCoV-19/Denmark/DCGC-13982/2020|EPI_ISL_711233|2020-11-30" spec="Sequence" taxon="hCoV-19/Denmark/DCGC-13982/2020|EPI_ISL_711233|2020-11-30" totalcount="4" value="N"/>
    <sequence id="seq_hCoV-19/Denmark/DCGC-14565/2020|EPI_ISL_711294|2020-11-30" spec="Sequence" taxon="hCoV-19/Denmark/DCGC-14565/2020|EPI_ISL_711294|2020-11-30" totalcount="4" value="N"/>
    <sequence id="seq_hCoV-19/Denmark/DCGC-18981/2020|EPI_ISL_748362|2020-12-07" spec="Sequence" taxon="hCoV-19/Denmark/DCGC-18981/2020|EPI_ISL_748362|2020-12-07" totalcount="4" value="N"/>
    <sequence id="seq_hCoV-19/Denmark/DCGC-18339/2020|EPI_ISL_749393|2020-12-07" spec="Sequence" taxon="hCoV-19/Denmark/DCGC-18339/2020|EPI_ISL_749393|2020-12-07" totalcount="4" value="N"/>
    <sequence id="seq_hCoV-19/Denmark/DCGC-20075/2020|EPI_ISL_747966|2020-12-07" spec="Sequence" taxon="hCoV-19/Denmark/DCGC-20075/2020|EPI_ISL_747966|2020-12-07" totalcount="4" value="N"/>
    <sequence id="seq_hCoV-19/Denmark/DCGC-20110/2020|EPI_ISL_747988|2020-12-07" spec="Sequence" taxon="hCoV-19/Denmark/DCGC-20110/2020|EPI_ISL_747988|2020-12-07" totalcount="4" value="N"/>
    <sequence id="seq_hCoV-19/Denmark/DCGC-18900/2020|EPI_ISL_748627|2020-12-07" spec="Sequence" taxon="hCoV-19/Denmark/DCGC-18900/2020|EPI_ISL_748627|2020-12-07" totalcount="4" value="N"/>
    <sequence id="seq_hCoV-19/Denmark/DCGC-17241/2020|EPI_ISL_750849|2020-12-14" spec="Sequence" taxon="hCoV-19/Denmark/DCGC-17241/2020|EPI_ISL_750849|2020-12-14" totalcount="4" value="N"/>
    <sequence id="seq_hCoV-19/Denmark/DCGC-18000/2020|EPI_ISL_749382|2020-12-14" spec="Sequence" taxon="hCoV-19/Denmark/DCGC-18000/2020|EPI_ISL_749382|2020-12-14" totalcount="4" value="N"/>
    <sequence id="seq_hCoV-19/Denmark/DCGC-17647/2020|EPI_ISL_751122|2020-12-14" spec="Sequence" taxon="hCoV-19/Denmark/DCGC-17647/2020|EPI_ISL_751122|2020-12-14" totalcount="4" value="N"/>
    <sequence id="seq_hCoV-19/Denmark/DCGC-23809/2020|EPI_ISL_793308|2020-12-21" spec="Sequence" taxon="hCoV-19/Denmark/DCGC-23809/2020|EPI_ISL_793308|2020-12-21" totalcount="4" value="N"/>
    <sequence id="seq_hCoV-19/Denmark/DCGC-23861/2020|EPI_ISL_793313|2020-12-21" spec="Sequence" taxon="hCoV-19/Denmark/DCGC-23861/2020|EPI_ISL_793313|2020-12-21" totalcount="4" value="N"/>
    <sequence id="seq_hCoV-19/Denmark/DCGC-30030/2020|EPI_ISL_844077|2020-12-28" spec="Sequence" taxon="hCoV-19/Denmark/DCGC-30030/2020|EPI_ISL_844077|2020-12-28" totalcount="4" value="N"/>
    <sequence id="seq_hCoV-19/Denmark/DCGC-34183/2021|EPI_ISL_871193|2021-01-04" spec="Sequence" taxon="hCoV-19/Denmark/DCGC-34183/2021|EPI_ISL_871193|2021-01-04" totalcount="4" value="N"/>
    <sequence id="seq_hCoV-19/Denmark/DCGC-32157/2021|EPI_ISL_856573|2021-01-04" spec="Sequence" taxon="hCoV-19/Denmark/DCGC-32157/2021|EPI_ISL_856573|2021-01-04" totalcount="4" value="N"/>
</data>

<data id="clusterU.2" name="alignment">
    <sequence id="seq_hCoV-19/Denmark/DCGC-15150/2020|EPI_ISL_713661|2020-11-23" spec="Sequence" taxon="hCoV-19/Denmark/DCGC-15150/2020|EPI_ISL_713661|2020-11-23" totalcount="4" value="N"/>
    <sequence id="seq_hCoV-19/Denmark/DCGC-15582/2020|EPI_ISL_713907|2020-11-23" spec="Sequence" taxon="hCoV-19/Denmark/DCGC-15582/2020|EPI_ISL_713907|2020-11-23" totalcount="4" value="N"/>
    <sequence id="seq_hCoV-19/Denmark/DCGC-18801/2020|EPI_ISL_748563|2020-12-07" spec="Sequence" taxon="hCoV-19/Denmark/DCGC-18801/2020|EPI_ISL_748563|2020-12-07" totalcount="4" value="N"/>
    <sequence id="seq_hCoV-19/Denmark/DCGC-29591/2020|EPI_ISL_843638|2020-12-28" spec="Sequence" taxon="hCoV-19/Denmark/DCGC-29591/2020|EPI_ISL_843638|2020-12-28" totalcount="4" value="N"/>
    <sequence id="seq_hCoV-19/Denmark/DCGC-31132/2021|EPI_ISL_847494|2021-01-04" spec="Sequence" taxon="hCoV-19/Denmark/DCGC-31132/2021|EPI_ISL_847494|2021-01-04" totalcount="4" value="N"/>
    <sequence id="seq_hCoV-19/Denmark/DCGC-33345/2021|EPI_ISL_870355|2021-01-11" spec="Sequence" taxon="hCoV-19/Denmark/DCGC-33345/2021|EPI_ISL_870355|2021-01-11" totalcount="4" value="N"/>
    <sequence id="seq_hCoV-19/Denmark/DCGC-33591/2021|EPI_ISL_870601|2021-01-11" spec="Sequence" taxon="hCoV-19/Denmark/DCGC-33591/2021|EPI_ISL_870601|2021-01-11" totalcount="4" value="N"/>
    <sequence id="seq_hCoV-19/Denmark/DCGC-32280/2021|EPI_ISL_869284|2021-01-18" spec="Sequence" taxon="hCoV-19/Denmark/DCGC-32280/2021|EPI_ISL_869284|2021-01-18" totalcount="4" value="N"/>
</data>

<data id="clusterB.1.1.7" name="alignment">
    <sequence id="seq_hCoV-19/Denmark/DCGC-13966/2020|EPI_ISL_711229|2020-11-30" spec="Sequence" taxon="hCoV-19/Denmark/DCGC-13966/2020|EPI_ISL_711229|2020-11-30" totalcount="4" value="N"/>
    <sequence id="seq_hCoV-19/Denmark/DCGC-46936/2020|EPI_ISL_1066447|2020-12-07" spec="Sequence" taxon="hCoV-19/Denmark/DCGC-46936/2020|EPI_ISL_1066447|2020-12-07" totalcount="4" value="N"/>
    <sequence id="seq_hCoV-19/Denmark/DCGC-18316/2020|EPI_ISL_749287|2020-12-07" spec="Sequence" taxon="hCoV-19/Denmark/DCGC-18316/2020|EPI_ISL_749287|2020-12-07" totalcount="4" value="N"/>
    <sequence id="seq_hCoV-19/Denmark/DCGC-22008/2020|EPI_ISL_757887|2020-12-14" spec="Sequence" taxon="hCoV-19/Denmark/DCGC-22008/2020|EPI_ISL_757887|2020-12-14" totalcount="4" value="N"/>
    <sequence id="seq_hCoV-19/Denmark/DCGC-22047/2020|EPI_ISL_757889|2020-12-14" spec="Sequence" taxon="hCoV-19/Denmark/DCGC-22047/2020|EPI_ISL_757889|2020-12-14" totalcount="4" value="N"/>
    <sequence id="seq_hCoV-19/Denmark/DCGC-27594/2020|EPI_ISL_815493|2020-12-21" spec="Sequence" taxon="hCoV-19/Denmark/DCGC-27594/2020|EPI_ISL_815493|2020-12-21" totalcount="4" value="N"/>
    <sequence id="seq_hCoV-19/Denmark/DCGC-27769/2020|EPI_ISL_815635|2020-12-21" spec="Sequence" taxon="hCoV-19/Denmark/DCGC-27769/2020|EPI_ISL_815635|2020-12-21" totalcount="4" value="N"/>
    <sequence id="seq_hCoV-19/Denmark/DCGC-20528/2020|EPI_ISL_758874|2020-12-21" spec="Sequence" taxon="hCoV-19/Denmark/DCGC-20528/2020|EPI_ISL_758874|2020-12-21" totalcount="4" value="N"/>
    <sequence id="seq_hCoV-19/Denmark/DCGC-20563/2020|EPI_ISL_758875|2020-12-21" spec="Sequence" taxon="hCoV-19/Denmark/DCGC-20563/2020|EPI_ISL_758875|2020-12-21" totalcount="4" value="N"/>
    <sequence id="seq_hCoV-19/Denmark/DCGC-21005/2020|EPI_ISL_758890|2020-12-21" spec="Sequence" taxon="hCoV-19/Denmark/DCGC-21005/2020|EPI_ISL_758890|2020-12-21" totalcount="4" value="N"/>
    <sequence id="seq_hCoV-19/Denmark/DCGC-21677/2020|EPI_ISL_757882|2020-12-21" spec="Sequence" taxon="hCoV-19/Denmark/DCGC-21677/2020|EPI_ISL_757882|2020-12-21" totalcount="4" value="N"/>
    <sequence id="seq_hCoV-19/Denmark/DCGC-21748/2020|EPI_ISL_757883|2020-12-21" spec="Sequence" taxon="hCoV-19/Denmark/DCGC-21748/2020|EPI_ISL_757883|2020-12-21" totalcount="4" value="N"/>
    <sequence id="seq_hCoV-19/Denmark/DCGC-21780/2020|EPI_ISL_757884|2020-12-21" spec="Sequence" taxon="hCoV-19/Denmark/DCGC-21780/2020|EPI_ISL_757884|2020-12-21" totalcount="4" value="N"/>
    <sequence id="seq_hCoV-19/Denmark/DCGC-21953/2020|EPI_ISL_757886|2020-12-21" spec="Sequence" taxon="hCoV-19/Denmark/DCGC-21953/2020|EPI_ISL_757886|2020-12-21" totalcount="4" value="N"/>
    <sequence id="seq_hCoV-19/Denmark/DCGC-41849/2021|EPI_ISL_973578|2021-01-04" spec="Sequence" taxon="hCoV-19/Denmark/DCGC-41849/2021|EPI_ISL_973578|2021-01-04" totalcount="4" value="N"/>
    <sequence id="seq_hCoV-19/Denmark/DCGC-26530/2021|EPI_ISL_817317|2021-01-04" spec="Sequence" taxon="hCoV-19/Denmark/DCGC-26530/2021|EPI_ISL_817317|2021-01-04" totalcount="4" value="N"/>
    <sequence id="seq_hCoV-19/Denmark/DCGC-25910/2021|EPI_ISL_818269|2021-01-04" spec="Sequence" taxon="hCoV-19/Denmark/DCGC-25910/2021|EPI_ISL_818269|2021-01-04" totalcount="4" value="N"/>
    <sequence id="seq_hCoV-19/Denmark/DCGC-25904/2021|EPI_ISL_818285|2021-01-04" spec="Sequence" taxon="hCoV-19/Denmark/DCGC-25904/2021|EPI_ISL_818285|2021-01-04" totalcount="4" value="N"/>
    <sequence id="seq_hCoV-19/Denmark/DCGC-28733/2021|EPI_ISL_844723|2021-01-04" spec="Sequence" taxon="hCoV-19/Denmark/DCGC-28733/2021|EPI_ISL_844723|2021-01-04" totalcount="4" value="N"/>
    <sequence id="seq_hCoV-19/Denmark/DCGC-29074/2021|EPI_ISL_844750|2021-01-04" spec="Sequence" taxon="hCoV-19/Denmark/DCGC-29074/2021|EPI_ISL_844750|2021-01-04" totalcount="4" value="N"/>
    <sequence id="seq_hCoV-19/Denmark/DCGC-28570/2021|EPI_ISL_844755|2021-01-04" spec="Sequence" taxon="hCoV-19/Denmark/DCGC-28570/2021|EPI_ISL_844755|2021-01-04" totalcount="4" value="N"/>
    <sequence id="seq_hCoV-19/Denmark/DCGC-28853/2021|EPI_ISL_844756|2021-01-04" spec="Sequence" taxon="hCoV-19/Denmark/DCGC-28853/2021|EPI_ISL_844756|2021-01-04" totalcount="4" value="N"/>
    <sequence id="seq_hCoV-19/Denmark/DCGC-31644/2021|EPI_ISL_856060|2021-01-11" spec="Sequence" taxon="hCoV-19/Denmark/DCGC-31644/2021|EPI_ISL_856060|2021-01-11" totalcount="4" value="N"/>
    <sequence id="seq_hCoV-19/Denmark/DCGC-31684/2021|EPI_ISL_856100|2021-01-11" spec="Sequence" taxon="hCoV-19/Denmark/DCGC-31684/2021|EPI_ISL_856100|2021-01-11" totalcount="4" value="N"/>
    <sequence id="seq_hCoV-19/Denmark/DCGC-31751/2021|EPI_ISL_856167|2021-01-11" spec="Sequence" taxon="hCoV-19/Denmark/DCGC-31751/2021|EPI_ISL_856167|2021-01-11" totalcount="4" value="N"/>
    <sequence id="seq_hCoV-19/Denmark/DCGC-46509/2021|EPI_ISL_1066019|2021-01-11" spec="Sequence" taxon="hCoV-19/Denmark/DCGC-46509/2021|EPI_ISL_1066019|2021-01-11" totalcount="4" value="N"/>
    <sequence id="seq_hCoV-19/Denmark/DCGC-33538/2021|EPI_ISL_870548|2021-01-11" spec="Sequence" taxon="hCoV-19/Denmark/DCGC-33538/2021|EPI_ISL_870548|2021-01-11" totalcount="4" value="N"/>
    <sequence id="seq_hCoV-19/Denmark/DCGC-31568/2021|EPI_ISL_855984|2021-01-11" spec="Sequence" taxon="hCoV-19/Denmark/DCGC-31568/2021|EPI_ISL_855984|2021-01-11" totalcount="4" value="N"/>
    <sequence id="seq_hCoV-19/Denmark/DCGC-35761/2021|EPI_ISL_926902|2021-01-11" spec="Sequence" taxon="hCoV-19/Denmark/DCGC-35761/2021|EPI_ISL_926902|2021-01-11" totalcount="4" value="N"/>
    <sequence id="seq_hCoV-19/Denmark/DCGC-44815/2021|EPI_ISL_1025193|2021-01-11" spec="Sequence" taxon="hCoV-19/Denmark/DCGC-44815/2021|EPI_ISL_1025193|2021-01-11" totalcount="4" value="N"/>
    <sequence id="seq_hCoV-19/Denmark/DCGC-33034/2021|EPI_ISL_870038|2021-01-11" spec="Sequence" taxon="hCoV-19/Denmark/DCGC-33034/2021|EPI_ISL_870038|2021-01-11" totalcount="4" value="N"/>
    <sequence id="seq_hCoV-19/Denmark/DCGC-33108/2021|EPI_ISL_870113|2021-01-11" spec="Sequence" taxon="hCoV-19/Denmark/DCGC-33108/2021|EPI_ISL_870113|2021-01-11" totalcount="4" value="N"/>
    <sequence id="seq_hCoV-19/Denmark/DCGC-39195/2021|EPI_ISL_930337|2021-01-11" spec="Sequence" taxon="hCoV-19/Denmark/DCGC-39195/2021|EPI_ISL_930337|2021-01-11" totalcount="4" value="N"/>
    <sequence id="seq_hCoV-19/Denmark/DCGC-30613/2021|EPI_ISL_847207|2021-01-11" spec="Sequence" taxon="hCoV-19/Denmark/DCGC-30613/2021|EPI_ISL_847207|2021-01-11" totalcount="4" value="N"/>
    <sequence id="seq_hCoV-19/Denmark/DCGC-31293/2021|EPI_ISL_855673|2021-01-11" spec="Sequence" taxon="hCoV-19/Denmark/DCGC-31293/2021|EPI_ISL_855673|2021-01-11" totalcount="4" value="N"/>
    <sequence id="seq_hCoV-19/Denmark/DCGC-33739/2021|EPI_ISL_870749|2021-01-11" spec="Sequence" taxon="hCoV-19/Denmark/DCGC-33739/2021|EPI_ISL_870749|2021-01-11" totalcount="4" value="N"/>
    <sequence id="seq_hCoV-19/Denmark/DCGC-32900/2021|EPI_ISL_869904|2021-01-11" spec="Sequence" taxon="hCoV-19/Denmark/DCGC-32900/2021|EPI_ISL_869904|2021-01-11" totalcount="4" value="N"/>
    <sequence id="seq_hCoV-19/Denmark/DCGC-34833/2021|EPI_ISL_925973|2021-01-18" spec="Sequence" taxon="hCoV-19/Denmark/DCGC-34833/2021|EPI_ISL_925973|2021-01-18" totalcount="4" value="N"/>
    <sequence id="seq_hCoV-19/Denmark/DCGC-32294/2021|EPI_ISL_869298|2021-01-18" spec="Sequence" taxon="hCoV-19/Denmark/DCGC-32294/2021|EPI_ISL_869298|2021-01-18" totalcount="4" value="N"/>
    <sequence id="seq_hCoV-19/Denmark/DCGC-32364/2021|EPI_ISL_869368|2021-01-18" spec="Sequence" taxon="hCoV-19/Denmark/DCGC-32364/2021|EPI_ISL_869368|2021-01-18" totalcount="4" value="N"/>
    <sequence id="seq_hCoV-19/Denmark/DCGC-37082/2021|EPI_ISL_928223|2021-01-18" spec="Sequence" taxon="hCoV-19/Denmark/DCGC-37082/2021|EPI_ISL_928223|2021-01-18" totalcount="4" value="N"/>
    <sequence id="seq_hCoV-19/Denmark/DCGC-37128/2021|EPI_ISL_928269|2021-01-18" spec="Sequence" taxon="hCoV-19/Denmark/DCGC-37128/2021|EPI_ISL_928269|2021-01-18" totalcount="4" value="N"/>
    <sequence id="seq_hCoV-19/Denmark/DCGC-38452/2021|EPI_ISL_929593|2021-01-18" spec="Sequence" taxon="hCoV-19/Denmark/DCGC-38452/2021|EPI_ISL_929593|2021-01-18" totalcount="4" value="N"/>
    <sequence id="seq_hCoV-19/Denmark/DCGC-39423/2021|EPI_ISL_930565|2021-01-18" spec="Sequence" taxon="hCoV-19/Denmark/DCGC-39423/2021|EPI_ISL_930565|2021-01-18" totalcount="4" value="N"/>
    <sequence id="seq_hCoV-19/Denmark/DCGC-37183/2021|EPI_ISL_928324|2021-01-18" spec="Sequence" taxon="hCoV-19/Denmark/DCGC-37183/2021|EPI_ISL_928324|2021-01-18" totalcount="4" value="N"/>
    <sequence id="seq_hCoV-19/Denmark/DCGC-37312/2021|EPI_ISL_928453|2021-01-18" spec="Sequence" taxon="hCoV-19/Denmark/DCGC-37312/2021|EPI_ISL_928453|2021-01-18" totalcount="4" value="N"/>
    <sequence id="seq_hCoV-19/Denmark/DCGC-38955/2021|EPI_ISL_930097|2021-01-18" spec="Sequence" taxon="hCoV-19/Denmark/DCGC-38955/2021|EPI_ISL_930097|2021-01-18" totalcount="4" value="N"/>
    <sequence id="seq_hCoV-19/Denmark/DCGC-35852/2021|EPI_ISL_926993|2021-01-18" spec="Sequence" taxon="hCoV-19/Denmark/DCGC-35852/2021|EPI_ISL_926993|2021-01-18" totalcount="4" value="N"/>
    <sequence id="seq_hCoV-19/Denmark/DCGC-35467/2021|EPI_ISL_926608|2021-01-18" spec="Sequence" taxon="hCoV-19/Denmark/DCGC-35467/2021|EPI_ISL_926608|2021-01-18" totalcount="4" value="N"/>
    <sequence id="seq_hCoV-19/Denmark/DCGC-35430/2021|EPI_ISL_926571|2021-01-18" spec="Sequence" taxon="hCoV-19/Denmark/DCGC-35430/2021|EPI_ISL_926571|2021-01-18" totalcount="4" value="N"/>
    <sequence id="seq_hCoV-19/Denmark/DCGC-35389/2021|EPI_ISL_926530|2021-01-18" spec="Sequence" taxon="hCoV-19/Denmark/DCGC-35389/2021|EPI_ISL_926530|2021-01-18" totalcount="4" value="N"/>
    <sequence id="seq_hCoV-19/Denmark/DCGC-36151/2021|EPI_ISL_927292|2021-01-18" spec="Sequence" taxon="hCoV-19/Denmark/DCGC-36151/2021|EPI_ISL_927292|2021-01-18" totalcount="4" value="N"/>
    <sequence id="seq_hCoV-19/Denmark/DCGC-36231/2021|EPI_ISL_927372|2021-01-18" spec="Sequence" taxon="hCoV-19/Denmark/DCGC-36231/2021|EPI_ISL_927372|2021-01-18" totalcount="4" value="N"/>
    <sequence id="seq_hCoV-19/Denmark/DCGC-36239/2021|EPI_ISL_927380|2021-01-18" spec="Sequence" taxon="hCoV-19/Denmark/DCGC-36239/2021|EPI_ISL_927380|2021-01-18" totalcount="4" value="N"/>
    <sequence id="seq_hCoV-19/Denmark/DCGC-36194/2021|EPI_ISL_927335|2021-01-18" spec="Sequence" taxon="hCoV-19/Denmark/DCGC-36194/2021|EPI_ISL_927335|2021-01-18" totalcount="4" value="N"/>
    <sequence id="seq_hCoV-19/Denmark/DCGC-35012/2021|EPI_ISL_926152|2021-01-18" spec="Sequence" taxon="hCoV-19/Denmark/DCGC-35012/2021|EPI_ISL_926152|2021-01-18" totalcount="4" value="N"/>
    <sequence id="seq_hCoV-19/Denmark/DCGC-39597/2021|EPI_ISL_971001|2021-01-25" spec="Sequence" taxon="hCoV-19/Denmark/DCGC-39597/2021|EPI_ISL_971001|2021-01-25" totalcount="4" value="N"/>
    <sequence id="seq_hCoV-19/Denmark/DCGC-40645/2021|EPI_ISL_972322|2021-01-25" spec="Sequence" taxon="hCoV-19/Denmark/DCGC-40645/2021|EPI_ISL_972322|2021-01-25" totalcount="4" value="N"/>
    <sequence id="seq_hCoV-19/Denmark/DCGC-41871/2021|EPI_ISL_973624|2021-01-25" spec="Sequence" taxon="hCoV-19/Denmark/DCGC-41871/2021|EPI_ISL_973624|2021-01-25" totalcount="4" value="N"/>
    <sequence id="seq_hCoV-19/Denmark/DCGC-40621/2021|EPI_ISL_972298|2021-01-25" spec="Sequence" taxon="hCoV-19/Denmark/DCGC-40621/2021|EPI_ISL_972298|2021-01-25" totalcount="4" value="N"/>
    <sequence id="seq_hCoV-19/Denmark/DCGC-40833/2021|EPI_ISL_972510|2021-01-25" spec="Sequence" taxon="hCoV-19/Denmark/DCGC-40833/2021|EPI_ISL_972510|2021-01-25" totalcount="4" value="N"/>
    <sequence id="seq_hCoV-19/Denmark/DCGC-39650/2021|EPI_ISL_971103|2021-01-25" spec="Sequence" taxon="hCoV-19/Denmark/DCGC-39650/2021|EPI_ISL_971103|2021-01-25" totalcount="4" value="N"/>
    <sequence id="seq_hCoV-19/Denmark/DCGC-41541/2021|EPI_ISL_973218|2021-01-25" spec="Sequence" taxon="hCoV-19/Denmark/DCGC-41541/2021|EPI_ISL_973218|2021-01-25" totalcount="4" value="N"/>
    <sequence id="seq_hCoV-19/Denmark/DCGC-41542/2021|EPI_ISL_973219|2021-01-25" spec="Sequence" taxon="hCoV-19/Denmark/DCGC-41542/2021|EPI_ISL_973219|2021-01-25" totalcount="4" value="N"/>
    <sequence id="seq_hCoV-19/Denmark/DCGC-38021/2021|EPI_ISL_929162|2021-01-25" spec="Sequence" taxon="hCoV-19/Denmark/DCGC-38021/2021|EPI_ISL_929162|2021-01-25" totalcount="4" value="N"/>
    <sequence id="seq_hCoV-19/Denmark/DCGC-39044/2021|EPI_ISL_930186|2021-01-25" spec="Sequence" taxon="hCoV-19/Denmark/DCGC-39044/2021|EPI_ISL_930186|2021-01-25" totalcount="4" value="N"/>
    <sequence id="seq_hCoV-19/Denmark/DCGC-39507/2021|EPI_ISL_970903|2021-01-25" spec="Sequence" taxon="hCoV-19/Denmark/DCGC-39507/2021|EPI_ISL_970903|2021-01-25" totalcount="4" value="N"/>
    <sequence id="seq_hCoV-19/Denmark/DCGC-39551/2021|EPI_ISL_970951|2021-01-25" spec="Sequence" taxon="hCoV-19/Denmark/DCGC-39551/2021|EPI_ISL_970951|2021-01-25" totalcount="4" value="N"/>
    <sequence id="seq_hCoV-19/Denmark/DCGC-40427/2021|EPI_ISL_972104|2021-01-25" spec="Sequence" taxon="hCoV-19/Denmark/DCGC-40427/2021|EPI_ISL_972104|2021-01-25" totalcount="4" value="N"/>
    <sequence id="seq_hCoV-19/Denmark/DCGC-41749/2021|EPI_ISL_973426|2021-01-25" spec="Sequence" taxon="hCoV-19/Denmark/DCGC-41749/2021|EPI_ISL_973426|2021-01-25" totalcount="4" value="N"/>
    <sequence id="seq_hCoV-19/Denmark/DCGC-41652/2021|EPI_ISL_973329|2021-01-25" spec="Sequence" taxon="hCoV-19/Denmark/DCGC-41652/2021|EPI_ISL_973329|2021-01-25" totalcount="4" value="N"/>
    <sequence id="seq_hCoV-19/Denmark/DCGC-41699/2021|EPI_ISL_973376|2021-01-25" spec="Sequence" taxon="hCoV-19/Denmark/DCGC-41699/2021|EPI_ISL_973376|2021-01-25" totalcount="4" value="N"/>
    <sequence id="seq_hCoV-19/Denmark/DCGC-35187/2021|EPI_ISL_926327|2021-01-25" spec="Sequence" taxon="hCoV-19/Denmark/DCGC-35187/2021|EPI_ISL_926327|2021-01-25" totalcount="4" value="N"/>
    <sequence id="seq_hCoV-19/Denmark/DCGC-40104/2021|EPI_ISL_971781|2021-01-25" spec="Sequence" taxon="hCoV-19/Denmark/DCGC-40104/2021|EPI_ISL_971781|2021-01-25" totalcount="4" value="N"/>
    <sequence id="seq_hCoV-19/Denmark/DCGC-41362/2021|EPI_ISL_973039|2021-01-25" spec="Sequence" taxon="hCoV-19/Denmark/DCGC-41362/2021|EPI_ISL_973039|2021-01-25" totalcount="4" value="N"/>
    <sequence id="seq_hCoV-19/Denmark/DCGC-39795/2021|EPI_ISL_971472|2021-01-25" spec="Sequence" taxon="hCoV-19/Denmark/DCGC-39795/2021|EPI_ISL_971472|2021-01-25" totalcount="4" value="N"/>
    <sequence id="seq_hCoV-19/Denmark/DCGC-41159/2021|EPI_ISL_972836|2021-01-25" spec="Sequence" taxon="hCoV-19/Denmark/DCGC-41159/2021|EPI_ISL_972836|2021-01-25" totalcount="4" value="N"/>
    <sequence id="seq_hCoV-19/Denmark/DCGC-40076/2021|EPI_ISL_971753|2021-01-25" spec="Sequence" taxon="hCoV-19/Denmark/DCGC-40076/2021|EPI_ISL_971753|2021-01-25" totalcount="4" value="N"/>
    <sequence id="seq_hCoV-19/Denmark/DCGC-41284/2021|EPI_ISL_972961|2021-01-25" spec="Sequence" taxon="hCoV-19/Denmark/DCGC-41284/2021|EPI_ISL_972961|2021-01-25" totalcount="4" value="N"/>
    <sequence id="seq_hCoV-19/Denmark/DCGC-41302/2021|EPI_ISL_972979|2021-01-25" spec="Sequence" taxon="hCoV-19/Denmark/DCGC-41302/2021|EPI_ISL_972979|2021-01-25" totalcount="4" value="N"/>
    <sequence id="seq_hCoV-19/Denmark/DCGC-41831/2021|EPI_ISL_973540|2021-02-01" spec="Sequence" taxon="hCoV-19/Denmark/DCGC-41831/2021|EPI_ISL_973540|2021-02-01" totalcount="4" value="N"/>
    <sequence id="seq_hCoV-19/Denmark/DCGC-44178/2021|EPI_ISL_1024556|2021-02-01" spec="Sequence" taxon="hCoV-19/Denmark/DCGC-44178/2021|EPI_ISL_1024556|2021-02-01" totalcount="4" value="N"/>
    <sequence id="seq_hCoV-19/Denmark/DCGC-43840/2021|EPI_ISL_1024218|2021-02-01" spec="Sequence" taxon="hCoV-19/Denmark/DCGC-43840/2021|EPI_ISL_1024218|2021-02-01" totalcount="4" value="N"/>
    <sequence id="seq_hCoV-19/Denmark/DCGC-43895/2021|EPI_ISL_1024273|2021-02-01" spec="Sequence" taxon="hCoV-19/Denmark/DCGC-43895/2021|EPI_ISL_1024273|2021-02-01" totalcount="4" value="N"/>
    <sequence id="seq_hCoV-19/Denmark/DCGC-43902/2021|EPI_ISL_1024280|2021-02-01" spec="Sequence" taxon="hCoV-19/Denmark/DCGC-43902/2021|EPI_ISL_1024280|2021-02-01" totalcount="4" value="N"/>
    <sequence id="seq_hCoV-19/Denmark/DCGC-39653/2021|EPI_ISL_971112|2021-02-01" spec="Sequence" taxon="hCoV-19/Denmark/DCGC-39653/2021|EPI_ISL_971112|2021-02-01" totalcount="4" value="N"/>
    <sequence id="seq_hCoV-19/Denmark/DCGC-40758/2021|EPI_ISL_972435|2021-02-01" spec="Sequence" taxon="hCoV-19/Denmark/DCGC-40758/2021|EPI_ISL_972435|2021-02-01" totalcount="4" value="N"/>
    <sequence id="seq_hCoV-19/Denmark/DCGC-43961/2021|EPI_ISL_1024339|2021-02-01" spec="Sequence" taxon="hCoV-19/Denmark/DCGC-43961/2021|EPI_ISL_1024339|2021-02-01" totalcount="4" value="N"/>
    <sequence id="seq_hCoV-19/Denmark/DCGC-43977/2021|EPI_ISL_1024355|2021-02-01" spec="Sequence" taxon="hCoV-19/Denmark/DCGC-43977/2021|EPI_ISL_1024355|2021-02-01" totalcount="4" value="N"/>
    <sequence id="seq_hCoV-19/Denmark/DCGC-43993/2021|EPI_ISL_1024371|2021-02-01" spec="Sequence" taxon="hCoV-19/Denmark/DCGC-43993/2021|EPI_ISL_1024371|2021-02-01" totalcount="4" value="N"/>
    <sequence id="seq_hCoV-19/Denmark/DCGC-47728/2021|EPI_ISL_1067263|2021-02-01" spec="Sequence" taxon="hCoV-19/Denmark/DCGC-47728/2021|EPI_ISL_1067263|2021-02-01" totalcount="4" value="N"/>
    <sequence id="seq_hCoV-19/Denmark/DCGC-43786/2021|EPI_ISL_1024164|2021-02-01" spec="Sequence" taxon="hCoV-19/Denmark/DCGC-43786/2021|EPI_ISL_1024164|2021-02-01" totalcount="4" value="N"/>
    <sequence id="seq_hCoV-19/Denmark/DCGC-43788/2021|EPI_ISL_1024166|2021-02-01" spec="Sequence" taxon="hCoV-19/Denmark/DCGC-43788/2021|EPI_ISL_1024166|2021-02-01" totalcount="4" value="N"/>
    <sequence id="seq_hCoV-19/Denmark/DCGC-43792/2021|EPI_ISL_1024170|2021-02-01" spec="Sequence" taxon="hCoV-19/Denmark/DCGC-43792/2021|EPI_ISL_1024170|2021-02-01" totalcount="4" value="N"/>
    <sequence id="seq_hCoV-19/Denmark/DCGC-40521/2021|EPI_ISL_972198|2021-02-01" spec="Sequence" taxon="hCoV-19/Denmark/DCGC-40521/2021|EPI_ISL_972198|2021-02-01" totalcount="4" value="N"/>
    <sequence id="seq_hCoV-19/Denmark/DCGC-43449/2021|EPI_ISL_1023806|2021-02-01" spec="Sequence" taxon="hCoV-19/Denmark/DCGC-43449/2021|EPI_ISL_1023806|2021-02-01" totalcount="4" value="N"/>
    <sequence id="seq_hCoV-19/Denmark/DCGC-43473/2021|EPI_ISL_1023851|2021-02-01" spec="Sequence" taxon="hCoV-19/Denmark/DCGC-43473/2021|EPI_ISL_1023851|2021-02-01" totalcount="4" value="N"/>
    <sequence id="seq_hCoV-19/Denmark/DCGC-43536/2021|EPI_ISL_1023914|2021-02-01" spec="Sequence" taxon="hCoV-19/Denmark/DCGC-43536/2021|EPI_ISL_1023914|2021-02-01" totalcount="4" value="N"/>
    <sequence id="seq_hCoV-19/Denmark/DCGC-43547/2021|EPI_ISL_1023925|2021-02-01" spec="Sequence" taxon="hCoV-19/Denmark/DCGC-43547/2021|EPI_ISL_1023925|2021-02-01" totalcount="4" value="N"/>
    <sequence id="seq_hCoV-19/Denmark/DCGC-43513/2021|EPI_ISL_1023891|2021-02-01" spec="Sequence" taxon="hCoV-19/Denmark/DCGC-43513/2021|EPI_ISL_1023891|2021-02-01" totalcount="4" value="N"/>
    <sequence id="seq_hCoV-19/Denmark/DCGC-43575/2021|EPI_ISL_1023953|2021-02-01" spec="Sequence" taxon="hCoV-19/Denmark/DCGC-43575/2021|EPI_ISL_1023953|2021-02-01" totalcount="4" value="N"/>
    <sequence id="seq_hCoV-19/Denmark/DCGC-43578/2021|EPI_ISL_1023956|2021-02-01" spec="Sequence" taxon="hCoV-19/Denmark/DCGC-43578/2021|EPI_ISL_1023956|2021-02-01" totalcount="4" value="N"/>
    <sequence id="seq_hCoV-19/Denmark/DCGC-43588/2021|EPI_ISL_1023966|2021-02-01" spec="Sequence" taxon="hCoV-19/Denmark/DCGC-43588/2021|EPI_ISL_1023966|2021-02-01" totalcount="4" value="N"/>
    <sequence id="seq_hCoV-19/Denmark/DCGC-43612/2021|EPI_ISL_1023990|2021-02-01" spec="Sequence" taxon="hCoV-19/Denmark/DCGC-43612/2021|EPI_ISL_1023990|2021-02-01" totalcount="4" value="N"/>
    <sequence id="seq_hCoV-19/Denmark/DCGC-41091/2021|EPI_ISL_972768|2021-02-01" spec="Sequence" taxon="hCoV-19/Denmark/DCGC-41091/2021|EPI_ISL_972768|2021-02-01" totalcount="4" value="N"/>
    <sequence id="seq_hCoV-19/Denmark/DCGC-43335/2021|EPI_ISL_1023647|2021-02-01" spec="Sequence" taxon="hCoV-19/Denmark/DCGC-43335/2021|EPI_ISL_1023647|2021-02-01" totalcount="4" value="N"/>
    <sequence id="seq_hCoV-19/Denmark/DCGC-44515/2021|EPI_ISL_1024893|2021-02-01" spec="Sequence" taxon="hCoV-19/Denmark/DCGC-44515/2021|EPI_ISL_1024893|2021-02-01" totalcount="4" value="N"/>
    <sequence id="seq_hCoV-19/Denmark/DCGC-44516/2021|EPI_ISL_1024894|2021-02-01" spec="Sequence" taxon="hCoV-19/Denmark/DCGC-44516/2021|EPI_ISL_1024894|2021-02-01" totalcount="4" value="N"/>
    <sequence id="seq_hCoV-19/Denmark/DCGC-47353/2021|EPI_ISL_1066888|2021-02-01" spec="Sequence" taxon="hCoV-19/Denmark/DCGC-47353/2021|EPI_ISL_1066888|2021-02-01" totalcount="4" value="N"/>
    <sequence id="seq_hCoV-19/Denmark/DCGC-44264/2021|EPI_ISL_1024642|2021-02-01" spec="Sequence" taxon="hCoV-19/Denmark/DCGC-44264/2021|EPI_ISL_1024642|2021-02-01" totalcount="4" value="N"/>
    <sequence id="seq_hCoV-19/Denmark/DCGC-44352/2021|EPI_ISL_1024730|2021-02-01" spec="Sequence" taxon="hCoV-19/Denmark/DCGC-44352/2021|EPI_ISL_1024730|2021-02-01" totalcount="4" value="N"/>
    <sequence id="seq_hCoV-19/Denmark/DCGC-44321/2021|EPI_ISL_1024699|2021-02-01" spec="Sequence" taxon="hCoV-19/Denmark/DCGC-44321/2021|EPI_ISL_1024699|2021-02-01" totalcount="4" value="N"/>
    <sequence id="seq_hCoV-19/Denmark/DCGC-44417/2021|EPI_ISL_1024795|2021-02-01" spec="Sequence" taxon="hCoV-19/Denmark/DCGC-44417/2021|EPI_ISL_1024795|2021-02-01" totalcount="4" value="N"/>
    <sequence id="seq_hCoV-19/Denmark/DCGC-39958/2021|EPI_ISL_971635|2021-02-01" spec="Sequence" taxon="hCoV-19/Denmark/DCGC-39958/2021|EPI_ISL_971635|2021-02-01" totalcount="4" value="N"/>
    <sequence id="seq_hCoV-19/Denmark/DCGC-39961/2021|EPI_ISL_971638|2021-02-01" spec="Sequence" taxon="hCoV-19/Denmark/DCGC-39961/2021|EPI_ISL_971638|2021-02-01" totalcount="4" value="N"/>
    <sequence id="seq_hCoV-19/Denmark/DCGC-42868/2021|EPI_ISL_1023146|2021-02-08" spec="Sequence" taxon="hCoV-19/Denmark/DCGC-42868/2021|EPI_ISL_1023146|2021-02-08" totalcount="4" value="N"/>
    <sequence id="seq_hCoV-19/Denmark/DCGC-42879/2021|EPI_ISL_1023157|2021-02-08" spec="Sequence" taxon="hCoV-19/Denmark/DCGC-42879/2021|EPI_ISL_1023157|2021-02-08" totalcount="4" value="N"/>
    <sequence id="seq_hCoV-19/Denmark/DCGC-42882/2021|EPI_ISL_1023160|2021-02-08" spec="Sequence" taxon="hCoV-19/Denmark/DCGC-42882/2021|EPI_ISL_1023160|2021-02-08" totalcount="4" value="N"/>
    <sequence id="seq_hCoV-19/Denmark/DCGC-42883/2021|EPI_ISL_1023161|2021-02-08" spec="Sequence" taxon="hCoV-19/Denmark/DCGC-42883/2021|EPI_ISL_1023161|2021-02-08" totalcount="4" value="N"/>
    <sequence id="seq_hCoV-19/Denmark/DCGC-46932/2021|EPI_ISL_1066443|2021-02-08" spec="Sequence" taxon="hCoV-19/Denmark/DCGC-46932/2021|EPI_ISL_1066443|2021-02-08" totalcount="4" value="N"/>
    <sequence id="seq_hCoV-19/Denmark/DCGC-46935/2021|EPI_ISL_1066446|2021-02-08" spec="Sequence" taxon="hCoV-19/Denmark/DCGC-46935/2021|EPI_ISL_1066446|2021-02-08" totalcount="4" value="N"/>
    <sequence id="seq_hCoV-19/Denmark/DCGC-46888/2021|EPI_ISL_1066399|2021-02-08" spec="Sequence" taxon="hCoV-19/Denmark/DCGC-46888/2021|EPI_ISL_1066399|2021-02-08" totalcount="4" value="N"/>
    <sequence id="seq_hCoV-19/Denmark/DCGC-49939/2021|EPI_ISL_1126330|2021-02-08" spec="Sequence" taxon="hCoV-19/Denmark/DCGC-49939/2021|EPI_ISL_1126330|2021-02-08" totalcount="4" value="N"/>
    <sequence id="seq_hCoV-19/Denmark/DCGC-47972/2021|EPI_ISL_1067507|2021-02-08" spec="Sequence" taxon="hCoV-19/Denmark/DCGC-47972/2021|EPI_ISL_1067507|2021-02-08" totalcount="4" value="N"/>
    <sequence id="seq_hCoV-19/Denmark/DCGC-48011/2021|EPI_ISL_1067546|2021-02-08" spec="Sequence" taxon="hCoV-19/Denmark/DCGC-48011/2021|EPI_ISL_1067546|2021-02-08" totalcount="4" value="N"/>
    <sequence id="seq_hCoV-19/Denmark/DCGC-42785/2021|EPI_ISL_1023063|2021-02-08" spec="Sequence" taxon="hCoV-19/Denmark/DCGC-42785/2021|EPI_ISL_1023063|2021-02-08" totalcount="4" value="N"/>
    <sequence id="seq_hCoV-19/Denmark/DCGC-47775/2021|EPI_ISL_1067310|2021-02-08" spec="Sequence" taxon="hCoV-19/Denmark/DCGC-47775/2021|EPI_ISL_1067310|2021-02-08" totalcount="4" value="N"/>
    <sequence id="seq_hCoV-19/Denmark/DCGC-42651/2021|EPI_ISL_1022929|2021-02-08" spec="Sequence" taxon="hCoV-19/Denmark/DCGC-42651/2021|EPI_ISL_1022929|2021-02-08" totalcount="4" value="N"/>
    <sequence id="seq_hCoV-19/Denmark/DCGC-42675/2021|EPI_ISL_1022953|2021-02-08" spec="Sequence" taxon="hCoV-19/Denmark/DCGC-42675/2021|EPI_ISL_1022953|2021-02-08" totalcount="4" value="N"/>
    <sequence id="seq_hCoV-19/Denmark/DCGC-42710/2021|EPI_ISL_1022988|2021-02-08" spec="Sequence" taxon="hCoV-19/Denmark/DCGC-42710/2021|EPI_ISL_1022988|2021-02-08" totalcount="4" value="N"/>
    <sequence id="seq_hCoV-19/Denmark/DCGC-42713/2021|EPI_ISL_1022991|2021-02-08" spec="Sequence" taxon="hCoV-19/Denmark/DCGC-42713/2021|EPI_ISL_1022991|2021-02-08" totalcount="4" value="N"/>
    <sequence id="seq_hCoV-19/Denmark/DCGC-42695/2021|EPI_ISL_1022973|2021-02-08" spec="Sequence" taxon="hCoV-19/Denmark/DCGC-42695/2021|EPI_ISL_1022973|2021-02-08" totalcount="4" value="N"/>
    <sequence id="seq_hCoV-19/Denmark/DCGC-46377/2021|EPI_ISL_1065887|2021-02-08" spec="Sequence" taxon="hCoV-19/Denmark/DCGC-46377/2021|EPI_ISL_1065887|2021-02-08" totalcount="4" value="N"/>
    <sequence id="seq_hCoV-19/Denmark/DCGC-42460/2021|EPI_ISL_1022738|2021-02-08" spec="Sequence" taxon="hCoV-19/Denmark/DCGC-42460/2021|EPI_ISL_1022738|2021-02-08" totalcount="4" value="N"/>
    <sequence id="seq_hCoV-19/Denmark/DCGC-42497/2021|EPI_ISL_1022775|2021-02-08" spec="Sequence" taxon="hCoV-19/Denmark/DCGC-42497/2021|EPI_ISL_1022775|2021-02-08" totalcount="4" value="N"/>
    <sequence id="seq_hCoV-19/Denmark/DCGC-42501/2021|EPI_ISL_1022779|2021-02-08" spec="Sequence" taxon="hCoV-19/Denmark/DCGC-42501/2021|EPI_ISL_1022779|2021-02-08" totalcount="4" value="N"/>
    <sequence id="seq_hCoV-19/Denmark/DCGC-50615/2021|EPI_ISL_1127006|2021-02-08" spec="Sequence" taxon="hCoV-19/Denmark/DCGC-50615/2021|EPI_ISL_1127006|2021-02-08" totalcount="4" value="N"/>
    <sequence id="seq_hCoV-19/Denmark/DCGC-42541/2021|EPI_ISL_1022819|2021-02-08" spec="Sequence" taxon="hCoV-19/Denmark/DCGC-42541/2021|EPI_ISL_1022819|2021-02-08" totalcount="4" value="N"/>
    <sequence id="seq_hCoV-19/Denmark/DCGC-42597/2021|EPI_ISL_1022875|2021-02-08" spec="Sequence" taxon="hCoV-19/Denmark/DCGC-42597/2021|EPI_ISL_1022875|2021-02-08" totalcount="4" value="N"/>
    <sequence id="seq_hCoV-19/Denmark/DCGC-42560/2021|EPI_ISL_1022838|2021-02-08" spec="Sequence" taxon="hCoV-19/Denmark/DCGC-42560/2021|EPI_ISL_1022838|2021-02-08" totalcount="4" value="N"/>
    <sequence id="seq_hCoV-19/Denmark/DCGC-42562/2021|EPI_ISL_1022840|2021-02-08" spec="Sequence" taxon="hCoV-19/Denmark/DCGC-42562/2021|EPI_ISL_1022840|2021-02-08" totalcount="4" value="N"/>
    <sequence id="seq_hCoV-19/Denmark/DCGC-42609/2021|EPI_ISL_1022887|2021-02-08" spec="Sequence" taxon="hCoV-19/Denmark/DCGC-42609/2021|EPI_ISL_1022887|2021-02-08" totalcount="4" value="N"/>
    <sequence id="seq_hCoV-19/Denmark/DCGC-42278/2021|EPI_ISL_1022556|2021-02-08" spec="Sequence" taxon="hCoV-19/Denmark/DCGC-42278/2021|EPI_ISL_1022556|2021-02-08" totalcount="4" value="N"/>
    <sequence id="seq_hCoV-19/Denmark/DCGC-42179/2021|EPI_ISL_1022457|2021-02-08" spec="Sequence" taxon="hCoV-19/Denmark/DCGC-42179/2021|EPI_ISL_1022457|2021-02-08" totalcount="4" value="N"/>
    <sequence id="seq_hCoV-19/Denmark/DCGC-42288/2021|EPI_ISL_1022566|2021-02-08" spec="Sequence" taxon="hCoV-19/Denmark/DCGC-42288/2021|EPI_ISL_1022566|2021-02-08" totalcount="4" value="N"/>
    <sequence id="seq_hCoV-19/Denmark/DCGC-42368/2021|EPI_ISL_1022646|2021-02-08" spec="Sequence" taxon="hCoV-19/Denmark/DCGC-42368/2021|EPI_ISL_1022646|2021-02-08" totalcount="4" value="N"/>
    <sequence id="seq_hCoV-19/Denmark/DCGC-42384/2021|EPI_ISL_1022662|2021-02-08" spec="Sequence" taxon="hCoV-19/Denmark/DCGC-42384/2021|EPI_ISL_1022662|2021-02-08" totalcount="4" value="N"/>
    <sequence id="seq_hCoV-19/Denmark/DCGC-42400/2021|EPI_ISL_1022678|2021-02-08" spec="Sequence" taxon="hCoV-19/Denmark/DCGC-42400/2021|EPI_ISL_1022678|2021-02-08" totalcount="4" value="N"/>
    <sequence id="seq_hCoV-19/Denmark/DCGC-43297/2021|EPI_ISL_1023598|2021-02-08" spec="Sequence" taxon="hCoV-19/Denmark/DCGC-43297/2021|EPI_ISL_1023598|2021-02-08" totalcount="4" value="N"/>
    <sequence id="seq_hCoV-19/Denmark/DCGC-50435/2021|EPI_ISL_1126826|2021-02-08" spec="Sequence" taxon="hCoV-19/Denmark/DCGC-50435/2021|EPI_ISL_1126826|2021-02-08" totalcount="4" value="N"/>
    <sequence id="seq_hCoV-19/Denmark/DCGC-42159/2021|EPI_ISL_1022437|2021-02-08" spec="Sequence" taxon="hCoV-19/Denmark/DCGC-42159/2021|EPI_ISL_1022437|2021-02-08" totalcount="4" value="N"/>
    <sequence id="seq_hCoV-19/Denmark/DCGC-47007/2021|EPI_ISL_1066518|2021-02-08" spec="Sequence" taxon="hCoV-19/Denmark/DCGC-47007/2021|EPI_ISL_1066518|2021-02-08" totalcount="4" value="N"/>
    <sequence id="seq_hCoV-19/Denmark/DCGC-50311/2021|EPI_ISL_1126702|2021-02-08" spec="Sequence" taxon="hCoV-19/Denmark/DCGC-50311/2021|EPI_ISL_1126702|2021-02-08" totalcount="4" value="N"/>
    <sequence id="seq_hCoV-19/Denmark/DCGC-47042/2021|EPI_ISL_1066553|2021-02-08" spec="Sequence" taxon="hCoV-19/Denmark/DCGC-47042/2021|EPI_ISL_1066553|2021-02-08" totalcount="4" value="N"/>
    <sequence id="seq_hCoV-19/Denmark/DCGC-46976/2021|EPI_ISL_1066487|2021-02-08" spec="Sequence" taxon="hCoV-19/Denmark/DCGC-46976/2021|EPI_ISL_1066487|2021-02-08" totalcount="4" value="N"/>
    <sequence id="seq_hCoV-19/Denmark/DCGC-43226/2021|EPI_ISL_1023517|2021-02-08" spec="Sequence" taxon="hCoV-19/Denmark/DCGC-43226/2021|EPI_ISL_1023517|2021-02-08" totalcount="4" value="N"/>
    <sequence id="seq_hCoV-19/Denmark/DCGC-45858/2021|EPI_ISL_1065368|2021-02-08" spec="Sequence" taxon="hCoV-19/Denmark/DCGC-45858/2021|EPI_ISL_1065368|2021-02-08" totalcount="4" value="N"/>
    <sequence id="seq_hCoV-19/Denmark/DCGC-43141/2021|EPI_ISL_1023419|2021-02-08" spec="Sequence" taxon="hCoV-19/Denmark/DCGC-43141/2021|EPI_ISL_1023419|2021-02-08" totalcount="4" value="N"/>
    <sequence id="seq_hCoV-19/Denmark/DCGC-43184/2021|EPI_ISL_1023475|2021-02-08" spec="Sequence" taxon="hCoV-19/Denmark/DCGC-43184/2021|EPI_ISL_1023475|2021-02-08" totalcount="4" value="N"/>
    <sequence id="seq_hCoV-19/Denmark/DCGC-46834/2021|EPI_ISL_1066345|2021-02-15" spec="Sequence" taxon="hCoV-19/Denmark/DCGC-46834/2021|EPI_ISL_1066345|2021-02-15" totalcount="4" value="N"/>
    <sequence id="seq_hCoV-19/Denmark/DCGC-48855/2021|EPI_ISL_1125201|2021-02-15" spec="Sequence" taxon="hCoV-19/Denmark/DCGC-48855/2021|EPI_ISL_1125201|2021-02-15" totalcount="4" value="N"/>
    <sequence id="seq_hCoV-19/Denmark/DCGC-50110/2021|EPI_ISL_1126501|2021-02-15" spec="Sequence" taxon="hCoV-19/Denmark/DCGC-50110/2021|EPI_ISL_1126501|2021-02-15" totalcount="4" value="N"/>
    <sequence id="seq_hCoV-19/Denmark/DCGC-46765/2021|EPI_ISL_1066275|2021-02-15" spec="Sequence" taxon="hCoV-19/Denmark/DCGC-46765/2021|EPI_ISL_1066275|2021-02-15" totalcount="4" value="N"/>
    <sequence id="seq_hCoV-19/Denmark/DCGC-46778/2021|EPI_ISL_1066288|2021-02-15" spec="Sequence" taxon="hCoV-19/Denmark/DCGC-46778/2021|EPI_ISL_1066288|2021-02-15" totalcount="4" value="N"/>
    <sequence id="seq_hCoV-19/Denmark/DCGC-48891/2021|EPI_ISL_1125238|2021-02-15" spec="Sequence" taxon="hCoV-19/Denmark/DCGC-48891/2021|EPI_ISL_1125238|2021-02-15" totalcount="4" value="N"/>
    <sequence id="seq_hCoV-19/Denmark/DCGC-48903/2021|EPI_ISL_1125250|2021-02-15" spec="Sequence" taxon="hCoV-19/Denmark/DCGC-48903/2021|EPI_ISL_1125250|2021-02-15" totalcount="4" value="N"/>
    <sequence id="seq_hCoV-19/Denmark/DCGC-50160/2021|EPI_ISL_1126551|2021-02-15" spec="Sequence" taxon="hCoV-19/Denmark/DCGC-50160/2021|EPI_ISL_1126551|2021-02-15" totalcount="4" value="N"/>
    <sequence id="seq_hCoV-19/Denmark/DCGC-50184/2021|EPI_ISL_1126575|2021-02-15" spec="Sequence" taxon="hCoV-19/Denmark/DCGC-50184/2021|EPI_ISL_1126575|2021-02-15" totalcount="4" value="N"/>
    <sequence id="seq_hCoV-19/Denmark/DCGC-48776/2021|EPI_ISL_1125122|2021-02-15" spec="Sequence" taxon="hCoV-19/Denmark/DCGC-48776/2021|EPI_ISL_1125122|2021-02-15" totalcount="4" value="N"/>
    <sequence id="seq_hCoV-19/Denmark/DCGC-48781/2021|EPI_ISL_1125127|2021-02-15" spec="Sequence" taxon="hCoV-19/Denmark/DCGC-48781/2021|EPI_ISL_1125127|2021-02-15" totalcount="4" value="N"/>
    <sequence id="seq_hCoV-19/Denmark/DCGC-48794/2021|EPI_ISL_1125140|2021-02-15" spec="Sequence" taxon="hCoV-19/Denmark/DCGC-48794/2021|EPI_ISL_1125140|2021-02-15" totalcount="4" value="N"/>
    <sequence id="seq_hCoV-19/Denmark/DCGC-48848/2021|EPI_ISL_1125194|2021-02-15" spec="Sequence" taxon="hCoV-19/Denmark/DCGC-48848/2021|EPI_ISL_1125194|2021-02-15" totalcount="4" value="N"/>
    <sequence id="seq_hCoV-19/Denmark/DCGC-50086/2021|EPI_ISL_1126477|2021-02-15" spec="Sequence" taxon="hCoV-19/Denmark/DCGC-50086/2021|EPI_ISL_1126477|2021-02-15" totalcount="4" value="N"/>
    <sequence id="seq_hCoV-19/Denmark/DCGC-48842/2021|EPI_ISL_1125188|2021-02-15" spec="Sequence" taxon="hCoV-19/Denmark/DCGC-48842/2021|EPI_ISL_1125188|2021-02-15" totalcount="4" value="N"/>
    <sequence id="seq_hCoV-19/Denmark/DCGC-48745/2021|EPI_ISL_1125071|2021-02-15" spec="Sequence" taxon="hCoV-19/Denmark/DCGC-48745/2021|EPI_ISL_1125071|2021-02-15" totalcount="4" value="N"/>
    <sequence id="seq_hCoV-19/Denmark/DCGC-49942/2021|EPI_ISL_1126333|2021-02-15" spec="Sequence" taxon="hCoV-19/Denmark/DCGC-49942/2021|EPI_ISL_1126333|2021-02-15" totalcount="4" value="N"/>
    <sequence id="seq_hCoV-19/Denmark/DCGC-49966/2021|EPI_ISL_1126357|2021-02-15" spec="Sequence" taxon="hCoV-19/Denmark/DCGC-49966/2021|EPI_ISL_1126357|2021-02-15" totalcount="4" value="N"/>
    <sequence id="seq_hCoV-19/Denmark/DCGC-50003/2021|EPI_ISL_1126394|2021-02-15" spec="Sequence" taxon="hCoV-19/Denmark/DCGC-50003/2021|EPI_ISL_1126394|2021-02-15" totalcount="4" value="N"/>
    <sequence id="seq_hCoV-19/Denmark/DCGC-46690/2021|EPI_ISL_1066200|2021-02-15" spec="Sequence" taxon="hCoV-19/Denmark/DCGC-46690/2021|EPI_ISL_1066200|2021-02-15" totalcount="4" value="N"/>
    <sequence id="seq_hCoV-19/Denmark/DCGC-49814/2021|EPI_ISL_1126205|2021-02-15" spec="Sequence" taxon="hCoV-19/Denmark/DCGC-49814/2021|EPI_ISL_1126205|2021-02-15" totalcount="4" value="N"/>
    <sequence id="seq_hCoV-19/Denmark/DCGC-46612/2021|EPI_ISL_1066122|2021-02-15" spec="Sequence" taxon="hCoV-19/Denmark/DCGC-46612/2021|EPI_ISL_1066122|2021-02-15" totalcount="4" value="N"/>
    <sequence id="seq_hCoV-19/Denmark/DCGC-47940/2021|EPI_ISL_1067475|2021-02-15" spec="Sequence" taxon="hCoV-19/Denmark/DCGC-47940/2021|EPI_ISL_1067475|2021-02-15" totalcount="4" value="N"/>
    <sequence id="seq_hCoV-19/Denmark/DCGC-49876/2021|EPI_ISL_1126267|2021-02-15" spec="Sequence" taxon="hCoV-19/Denmark/DCGC-49876/2021|EPI_ISL_1126267|2021-02-15" totalcount="4" value="N"/>
    <sequence id="seq_hCoV-19/Denmark/DCGC-49879/2021|EPI_ISL_1126270|2021-02-15" spec="Sequence" taxon="hCoV-19/Denmark/DCGC-49879/2021|EPI_ISL_1126270|2021-02-15" totalcount="4" value="N"/>
    <sequence id="seq_hCoV-19/Denmark/DCGC-49881/2021|EPI_ISL_1126272|2021-02-15" spec="Sequence" taxon="hCoV-19/Denmark/DCGC-49881/2021|EPI_ISL_1126272|2021-02-15" totalcount="4" value="N"/>
    <sequence id="seq_hCoV-19/Denmark/DCGC-49894/2021|EPI_ISL_1126285|2021-02-15" spec="Sequence" taxon="hCoV-19/Denmark/DCGC-49894/2021|EPI_ISL_1126285|2021-02-15" totalcount="4" value="N"/>
    <sequence id="seq_hCoV-19/Denmark/DCGC-47619/2021|EPI_ISL_1067154|2021-02-15" spec="Sequence" taxon="hCoV-19/Denmark/DCGC-47619/2021|EPI_ISL_1067154|2021-02-15" totalcount="4" value="N"/>
    <sequence id="seq_hCoV-19/Denmark/DCGC-48176/2021|EPI_ISL_1123786|2021-02-15" spec="Sequence" taxon="hCoV-19/Denmark/DCGC-48176/2021|EPI_ISL_1123786|2021-02-15" totalcount="4" value="N"/>
    <sequence id="seq_hCoV-19/Denmark/DCGC-48179/2021|EPI_ISL_1123793|2021-02-15" spec="Sequence" taxon="hCoV-19/Denmark/DCGC-48179/2021|EPI_ISL_1123793|2021-02-15" totalcount="4" value="N"/>
    <sequence id="seq_hCoV-19/Denmark/DCGC-48233/2021|EPI_ISL_1123914|2021-02-15" spec="Sequence" taxon="hCoV-19/Denmark/DCGC-48233/2021|EPI_ISL_1123914|2021-02-15" totalcount="4" value="N"/>
    <sequence id="seq_hCoV-19/Denmark/DCGC-49752/2021|EPI_ISL_1126143|2021-02-15" spec="Sequence" taxon="hCoV-19/Denmark/DCGC-49752/2021|EPI_ISL_1126143|2021-02-15" totalcount="4" value="N"/>
    <sequence id="seq_hCoV-19/Denmark/DCGC-49756/2021|EPI_ISL_1126147|2021-02-15" spec="Sequence" taxon="hCoV-19/Denmark/DCGC-49756/2021|EPI_ISL_1126147|2021-02-15" totalcount="4" value="N"/>
    <sequence id="seq_hCoV-19/Denmark/DCGC-49757/2021|EPI_ISL_1126148|2021-02-15" spec="Sequence" taxon="hCoV-19/Denmark/DCGC-49757/2021|EPI_ISL_1126148|2021-02-15" totalcount="4" value="N"/>
    <sequence id="seq_hCoV-19/Denmark/DCGC-47693/2021|EPI_ISL_1067228|2021-02-15" spec="Sequence" taxon="hCoV-19/Denmark/DCGC-47693/2021|EPI_ISL_1067228|2021-02-15" totalcount="4" value="N"/>
    <sequence id="seq_hCoV-19/Denmark/DCGC-49694/2021|EPI_ISL_1126085|2021-02-15" spec="Sequence" taxon="hCoV-19/Denmark/DCGC-49694/2021|EPI_ISL_1126085|2021-02-15" totalcount="4" value="N"/>
    <sequence id="seq_hCoV-19/Denmark/DCGC-49696/2021|EPI_ISL_1126087|2021-02-15" spec="Sequence" taxon="hCoV-19/Denmark/DCGC-49696/2021|EPI_ISL_1126087|2021-02-15" totalcount="4" value="N"/>
    <sequence id="seq_hCoV-19/Denmark/DCGC-48687/2021|EPI_ISL_1124941|2021-02-15" spec="Sequence" taxon="hCoV-19/Denmark/DCGC-48687/2021|EPI_ISL_1124941|2021-02-15" totalcount="4" value="N"/>
    <sequence id="seq_hCoV-19/Denmark/DCGC-49704/2021|EPI_ISL_1126095|2021-02-15" spec="Sequence" taxon="hCoV-19/Denmark/DCGC-49704/2021|EPI_ISL_1126095|2021-02-15" totalcount="4" value="N"/>
    <sequence id="seq_hCoV-19/Denmark/DCGC-48089/2021|EPI_ISL_1123587|2021-02-15" spec="Sequence" taxon="hCoV-19/Denmark/DCGC-48089/2021|EPI_ISL_1123587|2021-02-15" totalcount="4" value="N"/>
    <sequence id="seq_hCoV-19/Denmark/DCGC-48619/2021|EPI_ISL_1124787|2021-02-15" spec="Sequence" taxon="hCoV-19/Denmark/DCGC-48619/2021|EPI_ISL_1124787|2021-02-15" totalcount="4" value="N"/>
    <sequence id="seq_hCoV-19/Denmark/DCGC-48562/2021|EPI_ISL_1124658|2021-02-15" spec="Sequence" taxon="hCoV-19/Denmark/DCGC-48562/2021|EPI_ISL_1124658|2021-02-15" totalcount="4" value="N"/>
    <sequence id="seq_hCoV-19/Denmark/DCGC-49509/2021|EPI_ISL_1125900|2021-02-15" spec="Sequence" taxon="hCoV-19/Denmark/DCGC-49509/2021|EPI_ISL_1125900|2021-02-15" totalcount="4" value="N"/>
    <sequence id="seq_hCoV-19/Denmark/DCGC-49357/2021|EPI_ISL_1125747|2021-02-15" spec="Sequence" taxon="hCoV-19/Denmark/DCGC-49357/2021|EPI_ISL_1125747|2021-02-15" totalcount="4" value="N"/>
    <sequence id="seq_hCoV-19/Denmark/DCGC-49365/2021|EPI_ISL_1125755|2021-02-15" spec="Sequence" taxon="hCoV-19/Denmark/DCGC-49365/2021|EPI_ISL_1125755|2021-02-15" totalcount="4" value="N"/>
    <sequence id="seq_hCoV-19/Denmark/DCGC-49373/2021|EPI_ISL_1125763|2021-02-15" spec="Sequence" taxon="hCoV-19/Denmark/DCGC-49373/2021|EPI_ISL_1125763|2021-02-15" totalcount="4" value="N"/>
    <sequence id="seq_hCoV-19/Denmark/DCGC-49384/2021|EPI_ISL_1125774|2021-02-15" spec="Sequence" taxon="hCoV-19/Denmark/DCGC-49384/2021|EPI_ISL_1125774|2021-02-15" totalcount="4" value="N"/>
    <sequence id="seq_hCoV-19/Denmark/DCGC-49398/2021|EPI_ISL_1125788|2021-02-15" spec="Sequence" taxon="hCoV-19/Denmark/DCGC-49398/2021|EPI_ISL_1125788|2021-02-15" totalcount="4" value="N"/>
    <sequence id="seq_hCoV-19/Denmark/DCGC-50515/2021|EPI_ISL_1126906|2021-02-15" spec="Sequence" taxon="hCoV-19/Denmark/DCGC-50515/2021|EPI_ISL_1126906|2021-02-15" totalcount="4" value="N"/>
    <sequence id="seq_hCoV-19/Denmark/DCGC-50522/2021|EPI_ISL_1126913|2021-02-15" spec="Sequence" taxon="hCoV-19/Denmark/DCGC-50522/2021|EPI_ISL_1126913|2021-02-15" totalcount="4" value="N"/>
    <sequence id="seq_hCoV-19/Denmark/DCGC-48444/2021|EPI_ISL_1124388|2021-02-15" spec="Sequence" taxon="hCoV-19/Denmark/DCGC-48444/2021|EPI_ISL_1124388|2021-02-15" totalcount="4" value="N"/>
    <sequence id="seq_hCoV-19/Denmark/DCGC-48445/2021|EPI_ISL_1124390|2021-02-15" spec="Sequence" taxon="hCoV-19/Denmark/DCGC-48445/2021|EPI_ISL_1124390|2021-02-15" totalcount="4" value="N"/>
    <sequence id="seq_hCoV-19/Denmark/DCGC-50436/2021|EPI_ISL_1126827|2021-02-15" spec="Sequence" taxon="hCoV-19/Denmark/DCGC-50436/2021|EPI_ISL_1126827|2021-02-15" totalcount="4" value="N"/>
    <sequence id="seq_hCoV-19/Denmark/DCGC-46081/2021|EPI_ISL_1065591|2021-02-15" spec="Sequence" taxon="hCoV-19/Denmark/DCGC-46081/2021|EPI_ISL_1065591|2021-02-15" totalcount="4" value="N"/>
    <sequence id="seq_hCoV-19/Denmark/DCGC-47284/2021|EPI_ISL_1066819|2021-02-15" spec="Sequence" taxon="hCoV-19/Denmark/DCGC-47284/2021|EPI_ISL_1066819|2021-02-15" totalcount="4" value="N"/>
    <sequence id="seq_hCoV-19/Denmark/DCGC-47289/2021|EPI_ISL_1066824|2021-02-15" spec="Sequence" taxon="hCoV-19/Denmark/DCGC-47289/2021|EPI_ISL_1066824|2021-02-15" totalcount="4" value="N"/>
    <sequence id="seq_hCoV-19/Denmark/DCGC-48366/2021|EPI_ISL_1124216|2021-02-15" spec="Sequence" taxon="hCoV-19/Denmark/DCGC-48366/2021|EPI_ISL_1124216|2021-02-15" totalcount="4" value="N"/>
    <sequence id="seq_hCoV-19/Denmark/DCGC-49126/2021|EPI_ISL_1125515|2021-02-15" spec="Sequence" taxon="hCoV-19/Denmark/DCGC-49126/2021|EPI_ISL_1125515|2021-02-15" totalcount="4" value="N"/>
    <sequence id="seq_hCoV-19/Denmark/DCGC-49172/2021|EPI_ISL_1125561|2021-02-15" spec="Sequence" taxon="hCoV-19/Denmark/DCGC-49172/2021|EPI_ISL_1125561|2021-02-15" totalcount="4" value="N"/>
    <sequence id="seq_hCoV-19/Denmark/DCGC-50458/2021|EPI_ISL_1126849|2021-02-15" spec="Sequence" taxon="hCoV-19/Denmark/DCGC-50458/2021|EPI_ISL_1126849|2021-02-15" totalcount="4" value="N"/>
    <sequence id="seq_hCoV-19/Denmark/DCGC-50474/2021|EPI_ISL_1126865|2021-02-15" spec="Sequence" taxon="hCoV-19/Denmark/DCGC-50474/2021|EPI_ISL_1126865|2021-02-15" totalcount="4" value="N"/>
    <sequence id="seq_hCoV-19/Denmark/DCGC-50479/2021|EPI_ISL_1126870|2021-02-15" spec="Sequence" taxon="hCoV-19/Denmark/DCGC-50479/2021|EPI_ISL_1126870|2021-02-15" totalcount="4" value="N"/>
    <sequence id="seq_hCoV-19/Denmark/DCGC-50485/2021|EPI_ISL_1126876|2021-02-15" spec="Sequence" taxon="hCoV-19/Denmark/DCGC-50485/2021|EPI_ISL_1126876|2021-02-15" totalcount="4" value="N"/>
    <sequence id="seq_hCoV-19/Denmark/DCGC-48387/2021|EPI_ISL_1124263|2021-02-15" spec="Sequence" taxon="hCoV-19/Denmark/DCGC-48387/2021|EPI_ISL_1124263|2021-02-15" totalcount="4" value="N"/>
    <sequence id="seq_hCoV-19/Denmark/DCGC-45752/2021|EPI_ISL_1065262|2021-02-15" spec="Sequence" taxon="hCoV-19/Denmark/DCGC-45752/2021|EPI_ISL_1065262|2021-02-15" totalcount="4" value="N"/>
    <sequence id="seq_hCoV-19/Denmark/DCGC-50355/2021|EPI_ISL_1126746|2021-02-15" spec="Sequence" taxon="hCoV-19/Denmark/DCGC-50355/2021|EPI_ISL_1126746|2021-02-15" totalcount="4" value="N"/>
    <sequence id="seq_hCoV-19/Denmark/DCGC-50368/2021|EPI_ISL_1126759|2021-02-15" spec="Sequence" taxon="hCoV-19/Denmark/DCGC-50368/2021|EPI_ISL_1126759|2021-02-15" totalcount="4" value="N"/>
    <sequence id="seq_hCoV-19/Denmark/DCGC-48337/2021|EPI_ISL_1124152|2021-02-15" spec="Sequence" taxon="hCoV-19/Denmark/DCGC-48337/2021|EPI_ISL_1124152|2021-02-15" totalcount="4" value="N"/>
    <sequence id="seq_hCoV-19/Denmark/DCGC-48352/2021|EPI_ISL_1124185|2021-02-15" spec="Sequence" taxon="hCoV-19/Denmark/DCGC-48352/2021|EPI_ISL_1124185|2021-02-15" totalcount="4" value="N"/>
    <sequence id="seq_hCoV-19/Denmark/DCGC-48353/2021|EPI_ISL_1124187|2021-02-15" spec="Sequence" taxon="hCoV-19/Denmark/DCGC-48353/2021|EPI_ISL_1124187|2021-02-15" totalcount="4" value="N"/>
    <sequence id="seq_hCoV-19/Denmark/DCGC-47149/2021|EPI_ISL_1066661|2021-02-15" spec="Sequence" taxon="hCoV-19/Denmark/DCGC-47149/2021|EPI_ISL_1066661|2021-02-15" totalcount="4" value="N"/>
    <sequence id="seq_hCoV-19/Denmark/DCGC-48283/2021|EPI_ISL_1124027|2021-02-15" spec="Sequence" taxon="hCoV-19/Denmark/DCGC-48283/2021|EPI_ISL_1124027|2021-02-15" totalcount="4" value="N"/>
    <sequence id="seq_hCoV-19/Denmark/DCGC-48957/2021|EPI_ISL_1125343|2021-02-15" spec="Sequence" taxon="hCoV-19/Denmark/DCGC-48957/2021|EPI_ISL_1125343|2021-02-15" totalcount="4" value="N"/>
    <sequence id="seq_hCoV-19/Denmark/DCGC-49009/2021|EPI_ISL_1125398|2021-02-15" spec="Sequence" taxon="hCoV-19/Denmark/DCGC-49009/2021|EPI_ISL_1125398|2021-02-15" totalcount="4" value="N"/>
    <sequence id="seq_hCoV-19/Denmark/DCGC-49010/2021|EPI_ISL_1125399|2021-02-15" spec="Sequence" taxon="hCoV-19/Denmark/DCGC-49010/2021|EPI_ISL_1125399|2021-02-15" totalcount="4" value="N"/>
</data>

<data id="clusterB.1.258.16" name="alignment">
    <sequence id="seq_hCoV-19/Denmark/DCGC-14459/2020|EPI_ISL_711779|2020-11-30" spec="Sequence" taxon="hCoV-19/Denmark/DCGC-14459/2020|EPI_ISL_711779|2020-11-30" totalcount="4" value="N"/>
    <sequence id="seq_hCoV-19/Denmark/DCGC-12969/2020|EPI_ISL_712496|2020-12-07" spec="Sequence" taxon="hCoV-19/Denmark/DCGC-12969/2020|EPI_ISL_712496|2020-12-07" totalcount="4" value="N"/>
    <sequence id="seq_hCoV-19/Denmark/DCGC-18944/2020|EPI_ISL_748655|2020-12-07" spec="Sequence" taxon="hCoV-19/Denmark/DCGC-18944/2020|EPI_ISL_748655|2020-12-07" totalcount="4" value="N"/>
    <sequence id="seq_hCoV-19/Denmark/DCGC-17207/2020|EPI_ISL_750825|2020-12-14" spec="Sequence" taxon="hCoV-19/Denmark/DCGC-17207/2020|EPI_ISL_750825|2020-12-14" totalcount="4" value="N"/>
    <sequence id="seq_hCoV-19/Denmark/DCGC-18190/2020|EPI_ISL_749804|2020-12-14" spec="Sequence" taxon="hCoV-19/Denmark/DCGC-18190/2020|EPI_ISL_749804|2020-12-14" totalcount="4" value="N"/>
    <sequence id="seq_hCoV-19/Denmark/DCGC-22475/2020|EPI_ISL_757582|2020-12-14" spec="Sequence" taxon="hCoV-19/Denmark/DCGC-22475/2020|EPI_ISL_757582|2020-12-14" totalcount="4" value="N"/>
    <sequence id="seq_hCoV-19/Denmark/DCGC-21975/2020|EPI_ISL_758486|2020-12-14" spec="Sequence" taxon="hCoV-19/Denmark/DCGC-21975/2020|EPI_ISL_758486|2020-12-14" totalcount="4" value="N"/>
    <sequence id="seq_hCoV-19/Denmark/DCGC-21998/2020|EPI_ISL_758502|2020-12-14" spec="Sequence" taxon="hCoV-19/Denmark/DCGC-21998/2020|EPI_ISL_758502|2020-12-14" totalcount="4" value="N"/>
    <sequence id="seq_hCoV-19/Denmark/DCGC-17383/2020|EPI_ISL_750945|2020-12-14" spec="Sequence" taxon="hCoV-19/Denmark/DCGC-17383/2020|EPI_ISL_750945|2020-12-14" totalcount="4" value="N"/>
    <sequence id="seq_hCoV-19/Denmark/DCGC-17457/2020|EPI_ISL_750996|2020-12-14" spec="Sequence" taxon="hCoV-19/Denmark/DCGC-17457/2020|EPI_ISL_750996|2020-12-14" totalcount="4" value="N"/>
    <sequence id="seq_hCoV-19/Denmark/DCGC-24146/2020|EPI_ISL_792963|2020-12-14" spec="Sequence" taxon="hCoV-19/Denmark/DCGC-24146/2020|EPI_ISL_792963|2020-12-14" totalcount="4" value="N"/>
    <sequence id="seq_hCoV-19/Denmark/DCGC-45445/2020|EPI_ISL_1025823|2020-12-21" spec="Sequence" taxon="hCoV-19/Denmark/DCGC-45445/2020|EPI_ISL_1025823|2020-12-21" totalcount="4" value="N"/>
    <sequence id="seq_hCoV-19/Denmark/DCGC-21701/2020|EPI_ISL_758317|2020-12-21" spec="Sequence" taxon="hCoV-19/Denmark/DCGC-21701/2020|EPI_ISL_758317|2020-12-21" totalcount="4" value="N"/>
    <sequence id="seq_hCoV-19/Denmark/DCGC-21188/2020|EPI_ISL_759604|2020-12-21" spec="Sequence" taxon="hCoV-19/Denmark/DCGC-21188/2020|EPI_ISL_759604|2020-12-21" totalcount="4" value="N"/>
    <sequence id="seq_hCoV-19/Denmark/DCGC-26735/2020|EPI_ISL_817733|2020-12-28" spec="Sequence" taxon="hCoV-19/Denmark/DCGC-26735/2020|EPI_ISL_817733|2020-12-28" totalcount="4" value="N"/>
    <sequence id="seq_hCoV-19/Denmark/DCGC-26979/2020|EPI_ISL_817881|2020-12-28" spec="Sequence" taxon="hCoV-19/Denmark/DCGC-26979/2020|EPI_ISL_817881|2020-12-28" totalcount="4" value="N"/>
    <sequence id="seq_hCoV-19/Denmark/DCGC-27070/2020|EPI_ISL_817932|2020-12-28" spec="Sequence" taxon="hCoV-19/Denmark/DCGC-27070/2020|EPI_ISL_817932|2020-12-28" totalcount="4" value="N"/>
    <sequence id="seq_hCoV-19/Denmark/DCGC-27188/2020|EPI_ISL_817995|2020-12-28" spec="Sequence" taxon="hCoV-19/Denmark/DCGC-27188/2020|EPI_ISL_817995|2020-12-28" totalcount="4" value="N"/>
    <sequence id="seq_hCoV-19/Denmark/DCGC-24780/2020|EPI_ISL_795729|2020-12-28" spec="Sequence" taxon="hCoV-19/Denmark/DCGC-24780/2020|EPI_ISL_795729|2020-12-28" totalcount="4" value="N"/>
    <sequence id="seq_hCoV-19/Denmark/DCGC-25771/2021|EPI_ISL_819064|2021-01-04" spec="Sequence" taxon="hCoV-19/Denmark/DCGC-25771/2021|EPI_ISL_819064|2021-01-04" totalcount="4" value="N"/>
    <sequence id="seq_hCoV-19/Denmark/DCGC-25784/2021|EPI_ISL_818977|2021-01-04" spec="Sequence" taxon="hCoV-19/Denmark/DCGC-25784/2021|EPI_ISL_818977|2021-01-04" totalcount="4" value="N"/>
    <sequence id="seq_hCoV-19/Denmark/DCGC-33383/2021|EPI_ISL_870393|2021-01-11" spec="Sequence" taxon="hCoV-19/Denmark/DCGC-33383/2021|EPI_ISL_870393|2021-01-11" totalcount="4" value="N"/>
    <sequence id="seq_hCoV-19/Denmark/DCGC-33451/2021|EPI_ISL_870461|2021-01-11" spec="Sequence" taxon="hCoV-19/Denmark/DCGC-33451/2021|EPI_ISL_870461|2021-01-11" totalcount="4" value="N"/>
    <sequence id="seq_hCoV-19/Denmark/DCGC-33026/2021|EPI_ISL_870030|2021-01-11" spec="Sequence" taxon="hCoV-19/Denmark/DCGC-33026/2021|EPI_ISL_870030|2021-01-11" totalcount="4" value="N"/>
    <sequence id="seq_hCoV-19/Denmark/DCGC-31421/2021|EPI_ISL_855801|2021-01-11" spec="Sequence" taxon="hCoV-19/Denmark/DCGC-31421/2021|EPI_ISL_855801|2021-01-11" totalcount="4" value="N"/>
    <sequence id="seq_hCoV-19/Denmark/DCGC-33851/2021|EPI_ISL_870861|2021-01-11" spec="Sequence" taxon="hCoV-19/Denmark/DCGC-33851/2021|EPI_ISL_870861|2021-01-11" totalcount="4" value="N"/>
    <sequence id="seq_hCoV-19/Denmark/DCGC-33969/2021|EPI_ISL_870979|2021-01-11" spec="Sequence" taxon="hCoV-19/Denmark/DCGC-33969/2021|EPI_ISL_870979|2021-01-11" totalcount="4" value="N"/>
    <sequence id="seq_hCoV-19/Denmark/DCGC-37173/2021|EPI_ISL_928314|2021-01-18" spec="Sequence" taxon="hCoV-19/Denmark/DCGC-37173/2021|EPI_ISL_928314|2021-01-18" totalcount="4" value="N"/>
    <sequence id="seq_hCoV-19/Denmark/DCGC-35402/2021|EPI_ISL_926543|2021-01-18" spec="Sequence" taxon="hCoV-19/Denmark/DCGC-35402/2021|EPI_ISL_926543|2021-01-18" totalcount="4" value="N"/>
</data>

<data id="clusterB.1.474" name="alignment">
    <sequence id="seq_hCoV-19/Denmark/DCGC-23531/2020|EPI_ISL_793810|2020-12-21" spec="Sequence" taxon="hCoV-19/Denmark/DCGC-23531/2020|EPI_ISL_793810|2020-12-21" totalcount="4" value="N"/>
    <sequence id="seq_hCoV-19/Denmark/DCGC-23536/2020|EPI_ISL_793419|2020-12-21" spec="Sequence" taxon="hCoV-19/Denmark/DCGC-23536/2020|EPI_ISL_793419|2020-12-21" totalcount="4" value="N"/>
    <sequence id="seq_hCoV-19/Denmark/DCGC-29953/2020|EPI_ISL_844138|2020-12-28" spec="Sequence" taxon="hCoV-19/Denmark/DCGC-29953/2020|EPI_ISL_844138|2020-12-28" totalcount="4" value="N"/>
    <sequence id="seq_hCoV-19/Denmark/DCGC-31382/2021|EPI_ISL_855762|2021-01-11" spec="Sequence" taxon="hCoV-19/Denmark/DCGC-31382/2021|EPI_ISL_855762|2021-01-11" totalcount="4" value="N"/>
</data>

<data id="clusterB.1.177.79" name="alignment">
    <sequence id="seq_hCoV-19/Denmark/DCGC-13199/2020|EPI_ISL_712646|2020-11-30" spec="Sequence" taxon="hCoV-19/Denmark/DCGC-13199/2020|EPI_ISL_712646|2020-11-30" totalcount="4" value="N"/>
    <sequence id="seq_hCoV-19/Denmark/DCGC-46431/2020|EPI_ISL_1065941|2020-12-21" spec="Sequence" taxon="hCoV-19/Denmark/DCGC-46431/2020|EPI_ISL_1065941|2020-12-21" totalcount="4" value="N"/>
    <sequence id="seq_hCoV-19/Denmark/DCGC-20822/2020|EPI_ISL_759385|2020-12-21" spec="Sequence" taxon="hCoV-19/Denmark/DCGC-20822/2020|EPI_ISL_759385|2020-12-21" totalcount="4" value="N"/>
    <sequence id="seq_hCoV-19/Denmark/DCGC-46273/2020|EPI_ISL_1065783|2020-12-28" spec="Sequence" taxon="hCoV-19/Denmark/DCGC-46273/2020|EPI_ISL_1065783|2020-12-28" totalcount="4" value="N"/>
    <sequence id="seq_hCoV-19/Denmark/DCGC-46620/2021|EPI_ISL_1066130|2021-02-15" spec="Sequence" taxon="hCoV-19/Denmark/DCGC-46620/2021|EPI_ISL_1066130|2021-02-15" totalcount="4" value="N"/>
</data>

<data id="clusterB.1.534" name="alignment">
    <sequence id="seq_hCoV-19/Denmark/DCGC-13625/2020|EPI_ISL_712920|2020-11-30" spec="Sequence" taxon="hCoV-19/Denmark/DCGC-13625/2020|EPI_ISL_712920|2020-11-30" totalcount="4" value="N"/>
    <sequence id="seq_hCoV-19/Denmark/DCGC-26989/2020|EPI_ISL_817889|2020-12-28" spec="Sequence" taxon="hCoV-19/Denmark/DCGC-26989/2020|EPI_ISL_817889|2020-12-28" totalcount="4" value="N"/>
</data>

<data id="clusterAB.1" name="alignment">
    <sequence id="seq_hCoV-19/Denmark/DCGC-22021/2020|EPI_ISL_758514|2020-12-14" spec="Sequence" taxon="hCoV-19/Denmark/DCGC-22021/2020|EPI_ISL_758514|2020-12-14" totalcount="4" value="N"/>
    <sequence id="seq_hCoV-19/Denmark/DCGC-27649/2020|EPI_ISL_815806|2020-12-21" spec="Sequence" taxon="hCoV-19/Denmark/DCGC-27649/2020|EPI_ISL_815806|2020-12-21" totalcount="4" value="N"/>
    <sequence id="seq_hCoV-19/Denmark/DCGC-27775/2020|EPI_ISL_815884|2020-12-21" spec="Sequence" taxon="hCoV-19/Denmark/DCGC-27775/2020|EPI_ISL_815884|2020-12-21" totalcount="4" value="N"/>
    <sequence id="seq_hCoV-19/Denmark/DCGC-21334/2020|EPI_ISL_759686|2020-12-21" spec="Sequence" taxon="hCoV-19/Denmark/DCGC-21334/2020|EPI_ISL_759686|2020-12-21" totalcount="4" value="N"/>
    <sequence id="seq_hCoV-19/Denmark/DCGC-36942/2021|EPI_ISL_928083|2021-01-18" spec="Sequence" taxon="hCoV-19/Denmark/DCGC-36942/2021|EPI_ISL_928083|2021-01-18" totalcount="4" value="N"/>
    <sequence id="seq_hCoV-19/Denmark/DCGC-38717/2021|EPI_ISL_929859|2021-01-18" spec="Sequence" taxon="hCoV-19/Denmark/DCGC-38717/2021|EPI_ISL_929859|2021-01-18" totalcount="4" value="N"/>
</data>

<data id="clusterB.1.177.41" name="alignment">
    <sequence id="seq_hCoV-19/Denmark/DCGC-16766/2020|EPI_ISL_750549|2020-12-14" spec="Sequence" taxon="hCoV-19/Denmark/DCGC-16766/2020|EPI_ISL_750549|2020-12-14" totalcount="4" value="N"/>
    <sequence id="seq_hCoV-19/Denmark/DCGC-23292/2020|EPI_ISL_793675|2020-12-21" spec="Sequence" taxon="hCoV-19/Denmark/DCGC-23292/2020|EPI_ISL_793675|2020-12-21" totalcount="4" value="N"/>
    <sequence id="seq_hCoV-19/Denmark/DCGC-24481/2020|EPI_ISL_795572|2020-12-28" spec="Sequence" taxon="hCoV-19/Denmark/DCGC-24481/2020|EPI_ISL_795572|2020-12-28" totalcount="4" value="N"/>
    <sequence id="seq_hCoV-19/Denmark/DCGC-25743/2021|EPI_ISL_818969|2021-01-04" spec="Sequence" taxon="hCoV-19/Denmark/DCGC-25743/2021|EPI_ISL_818969|2021-01-04" totalcount="4" value="N"/>
    <sequence id="seq_hCoV-19/Denmark/DCGC-25464/2021|EPI_ISL_818520|2021-01-04" spec="Sequence" taxon="hCoV-19/Denmark/DCGC-25464/2021|EPI_ISL_818520|2021-01-04" totalcount="4" value="N"/>
    <sequence id="seq_hCoV-19/Denmark/DCGC-40029/2021|EPI_ISL_971706|2021-01-04" spec="Sequence" taxon="hCoV-19/Denmark/DCGC-40029/2021|EPI_ISL_971706|2021-01-04" totalcount="4" value="N"/>
    <sequence id="seq_hCoV-19/Denmark/DCGC-30859/2021|EPI_ISL_847039|2021-01-11" spec="Sequence" taxon="hCoV-19/Denmark/DCGC-30859/2021|EPI_ISL_847039|2021-01-11" totalcount="4" value="N"/>
    <sequence id="seq_hCoV-19/Denmark/DCGC-33141/2021|EPI_ISL_870146|2021-01-11" spec="Sequence" taxon="hCoV-19/Denmark/DCGC-33141/2021|EPI_ISL_870146|2021-01-11" totalcount="4" value="N"/>
    <sequence id="seq_hCoV-19/Denmark/DCGC-38172/2021|EPI_ISL_929313|2021-01-11" spec="Sequence" taxon="hCoV-19/Denmark/DCGC-38172/2021|EPI_ISL_929313|2021-01-11" totalcount="4" value="N"/>
    <sequence id="seq_hCoV-19/Denmark/DCGC-37493/2021|EPI_ISL_928634|2021-01-18" spec="Sequence" taxon="hCoV-19/Denmark/DCGC-37493/2021|EPI_ISL_928634|2021-01-18" totalcount="4" value="N"/>
</data>

<data id="clusterB.1.177.70" name="alignment">
    <sequence id="seq_hCoV-19/Denmark/DCGC-12220/2020|EPI_ISL_682401|2020-11-16" spec="Sequence" taxon="hCoV-19/Denmark/DCGC-12220/2020|EPI_ISL_682401|2020-11-16" totalcount="4" value="N"/>
    <sequence id="seq_hCoV-19/Denmark/DCGC-15284/2020|EPI_ISL_713742|2020-11-23" spec="Sequence" taxon="hCoV-19/Denmark/DCGC-15284/2020|EPI_ISL_713742|2020-11-23" totalcount="4" value="N"/>
    <sequence id="seq_hCoV-19/Denmark/DCGC-13607/2020|EPI_ISL_712907|2020-11-30" spec="Sequence" taxon="hCoV-19/Denmark/DCGC-13607/2020|EPI_ISL_712907|2020-11-30" totalcount="4" value="N"/>
    <sequence id="seq_hCoV-19/Denmark/DCGC-18876/2020|EPI_ISL_748611|2020-12-07" spec="Sequence" taxon="hCoV-19/Denmark/DCGC-18876/2020|EPI_ISL_748611|2020-12-07" totalcount="4" value="N"/>
    <sequence id="seq_hCoV-19/Denmark/DCGC-23552/2020|EPI_ISL_793823|2020-12-21" spec="Sequence" taxon="hCoV-19/Denmark/DCGC-23552/2020|EPI_ISL_793823|2020-12-21" totalcount="4" value="N"/>
    <sequence id="seq_hCoV-19/Denmark/DCGC-26546/2021|EPI_ISL_817618|2021-01-04" spec="Sequence" taxon="hCoV-19/Denmark/DCGC-26546/2021|EPI_ISL_817618|2021-01-04" totalcount="4" value="N"/>
    <sequence id="seq_hCoV-19/Denmark/DCGC-26255/2021|EPI_ISL_818716|2021-01-04" spec="Sequence" taxon="hCoV-19/Denmark/DCGC-26255/2021|EPI_ISL_818716|2021-01-04" totalcount="4" value="N"/>
</data>

<data id="clusterB.1.177.76" name="alignment">
    <sequence id="seq_hCoV-19/Denmark/DCGC-27549/2020|EPI_ISL_815746|2020-12-21" spec="Sequence" taxon="hCoV-19/Denmark/DCGC-27549/2020|EPI_ISL_815746|2020-12-21" totalcount="4" value="N"/>
    <sequence id="seq_hCoV-19/Denmark/DCGC-28553/2021|EPI_ISL_845136|2021-01-04" spec="Sequence" taxon="hCoV-19/Denmark/DCGC-28553/2021|EPI_ISL_845136|2021-01-04" totalcount="4" value="N"/>
    <sequence id="seq_hCoV-19/Denmark/DCGC-34428/2021|EPI_ISL_871439|2021-01-04" spec="Sequence" taxon="hCoV-19/Denmark/DCGC-34428/2021|EPI_ISL_871439|2021-01-04" totalcount="4" value="N"/>
    <sequence id="seq_hCoV-19/Denmark/DCGC-25741/2021|EPI_ISL_818597|2021-01-04" spec="Sequence" taxon="hCoV-19/Denmark/DCGC-25741/2021|EPI_ISL_818597|2021-01-04" totalcount="4" value="N"/>
    <sequence id="seq_hCoV-19/Denmark/DCGC-26101/2021|EPI_ISL_818675|2021-01-04" spec="Sequence" taxon="hCoV-19/Denmark/DCGC-26101/2021|EPI_ISL_818675|2021-01-04" totalcount="4" value="N"/>
    <sequence id="seq_hCoV-19/Denmark/DCGC-44788/2021|EPI_ISL_1025166|2021-01-11" spec="Sequence" taxon="hCoV-19/Denmark/DCGC-44788/2021|EPI_ISL_1025166|2021-01-11" totalcount="4" value="N"/>
    <sequence id="seq_hCoV-19/Denmark/DCGC-44886/2021|EPI_ISL_1025264|2021-01-11" spec="Sequence" taxon="hCoV-19/Denmark/DCGC-44886/2021|EPI_ISL_1025264|2021-01-11" totalcount="4" value="N"/>
    <sequence id="seq_hCoV-19/Denmark/DCGC-39747/2021|EPI_ISL_971389|2021-01-25" spec="Sequence" taxon="hCoV-19/Denmark/DCGC-39747/2021|EPI_ISL_971389|2021-01-25" totalcount="4" value="N"/>
    <sequence id="seq_hCoV-19/Denmark/DCGC-40035/2021|EPI_ISL_971712|2021-01-25" spec="Sequence" taxon="hCoV-19/Denmark/DCGC-40035/2021|EPI_ISL_971712|2021-01-25" totalcount="4" value="N"/>
    <sequence id="seq_hCoV-19/Denmark/DCGC-43589/2021|EPI_ISL_1023967|2021-02-01" spec="Sequence" taxon="hCoV-19/Denmark/DCGC-43589/2021|EPI_ISL_1023967|2021-02-01" totalcount="4" value="N"/>
</data>

<data id="clusterB.1.36.9" name="alignment">
    <sequence id="seq_hCoV-19/Denmark/DCGC-12446/2020|EPI_ISL_682627|2020-11-16" spec="Sequence" taxon="hCoV-19/Denmark/DCGC-12446/2020|EPI_ISL_682627|2020-11-16" totalcount="4" value="N"/>
    <sequence id="seq_hCoV-19/Denmark/DCGC-48026/2020|EPI_ISL_1067561|2020-12-14" spec="Sequence" taxon="hCoV-19/Denmark/DCGC-48026/2020|EPI_ISL_1067561|2020-12-14" totalcount="4" value="N"/>
</data>

<data id="clusterB.1.177.60" name="alignment">
    <sequence id="seq_hCoV-19/Denmark/DCGC-20249/2020|EPI_ISL_748072|2020-11-30" spec="Sequence" taxon="hCoV-19/Denmark/DCGC-20249/2020|EPI_ISL_748072|2020-11-30" totalcount="4" value="N"/>
    <sequence id="seq_hCoV-19/Denmark/DCGC-30549/2021|EPI_ISL_846935|2021-01-11" spec="Sequence" taxon="hCoV-19/Denmark/DCGC-30549/2021|EPI_ISL_846935|2021-01-11" totalcount="4" value="N"/>
    <sequence id="seq_hCoV-19/Denmark/DCGC-30774/2021|EPI_ISL_847013|2021-01-11" spec="Sequence" taxon="hCoV-19/Denmark/DCGC-30774/2021|EPI_ISL_847013|2021-01-11" totalcount="4" value="N"/>
    <sequence id="seq_hCoV-19/Denmark/DCGC-35478/2021|EPI_ISL_926619|2021-01-11" spec="Sequence" taxon="hCoV-19/Denmark/DCGC-35478/2021|EPI_ISL_926619|2021-01-11" totalcount="4" value="N"/>
    <sequence id="seq_hCoV-19/Denmark/DCGC-35412/2021|EPI_ISL_926553|2021-01-11" spec="Sequence" taxon="hCoV-19/Denmark/DCGC-35412/2021|EPI_ISL_926553|2021-01-11" totalcount="4" value="N"/>
    <sequence id="seq_hCoV-19/Denmark/DCGC-32729/2021|EPI_ISL_869733|2021-01-11" spec="Sequence" taxon="hCoV-19/Denmark/DCGC-32729/2021|EPI_ISL_869733|2021-01-11" totalcount="4" value="N"/>
    <sequence id="seq_hCoV-19/Denmark/DCGC-32347/2021|EPI_ISL_869351|2021-01-18" spec="Sequence" taxon="hCoV-19/Denmark/DCGC-32347/2021|EPI_ISL_869351|2021-01-18" totalcount="4" value="N"/>
    <sequence id="seq_hCoV-19/Denmark/DCGC-37897/2021|EPI_ISL_929038|2021-01-18" spec="Sequence" taxon="hCoV-19/Denmark/DCGC-37897/2021|EPI_ISL_929038|2021-01-18" totalcount="4" value="N"/>
    <sequence id="seq_hCoV-19/Denmark/DCGC-38022/2021|EPI_ISL_929163|2021-01-18" spec="Sequence" taxon="hCoV-19/Denmark/DCGC-38022/2021|EPI_ISL_929163|2021-01-18" totalcount="4" value="N"/>
    <sequence id="seq_hCoV-19/Denmark/DCGC-40529/2021|EPI_ISL_972206|2021-01-25" spec="Sequence" taxon="hCoV-19/Denmark/DCGC-40529/2021|EPI_ISL_972206|2021-01-25" totalcount="4" value="N"/>
    <sequence id="seq_hCoV-19/Denmark/DCGC-44675/2021|EPI_ISL_1025053|2021-01-25" spec="Sequence" taxon="hCoV-19/Denmark/DCGC-44675/2021|EPI_ISL_1025053|2021-01-25" totalcount="4" value="N"/>
    <sequence id="seq_hCoV-19/Denmark/DCGC-35419/2021|EPI_ISL_926560|2021-01-25" spec="Sequence" taxon="hCoV-19/Denmark/DCGC-35419/2021|EPI_ISL_926560|2021-01-25" totalcount="4" value="N"/>
    <sequence id="seq_hCoV-19/Denmark/DCGC-44023/2021|EPI_ISL_1024401|2021-02-01" spec="Sequence" taxon="hCoV-19/Denmark/DCGC-44023/2021|EPI_ISL_1024401|2021-02-01" totalcount="4" value="N"/>
    <sequence id="seq_hCoV-19/Denmark/DCGC-44166/2021|EPI_ISL_1024544|2021-02-01" spec="Sequence" taxon="hCoV-19/Denmark/DCGC-44166/2021|EPI_ISL_1024544|2021-02-01" totalcount="4" value="N"/>
    <sequence id="seq_hCoV-19/Denmark/DCGC-43699/2021|EPI_ISL_1024077|2021-02-01" spec="Sequence" taxon="hCoV-19/Denmark/DCGC-43699/2021|EPI_ISL_1024077|2021-02-01" totalcount="4" value="N"/>
    <sequence id="seq_hCoV-19/Denmark/DCGC-39765/2021|EPI_ISL_971439|2021-02-01" spec="Sequence" taxon="hCoV-19/Denmark/DCGC-39765/2021|EPI_ISL_971439|2021-02-01" totalcount="4" value="N"/>
    <sequence id="seq_hCoV-19/Denmark/DCGC-44430/2021|EPI_ISL_1024808|2021-02-01" spec="Sequence" taxon="hCoV-19/Denmark/DCGC-44430/2021|EPI_ISL_1024808|2021-02-01" totalcount="4" value="N"/>
    <sequence id="seq_hCoV-19/Denmark/DCGC-47421/2021|EPI_ISL_1066956|2021-02-15" spec="Sequence" taxon="hCoV-19/Denmark/DCGC-47421/2021|EPI_ISL_1066956|2021-02-15" totalcount="4" value="N"/>
</data>

<data id="clusterB.1.480" name="alignment">
    <sequence id="seq_hCoV-19/Denmark/DCGC-42767/2021|EPI_ISL_1023045|2021-02-08" spec="Sequence" taxon="hCoV-19/Denmark/DCGC-42767/2021|EPI_ISL_1023045|2021-02-08" totalcount="4" value="N"/>
    <sequence id="seq_hCoV-19/Denmark/DCGC-48642/2021|EPI_ISL_1124840|2021-02-15" spec="Sequence" taxon="hCoV-19/Denmark/DCGC-48642/2021|EPI_ISL_1124840|2021-02-15" totalcount="4" value="N"/>
    <sequence id="seq_hCoV-19/Denmark/DCGC-49269/2021|EPI_ISL_1125659|2021-02-15" spec="Sequence" taxon="hCoV-19/Denmark/DCGC-49269/2021|EPI_ISL_1125659|2021-02-15" totalcount="4" value="N"/>
</data>

<data id="clusterB.1.258.22" name="alignment">
    <sequence id="seq_hCoV-19/Denmark/DCGC-43319/2021|EPI_ISL_1023631|2021-02-01" spec="Sequence" taxon="hCoV-19/Denmark/DCGC-43319/2021|EPI_ISL_1023631|2021-02-01" totalcount="4" value="N"/>
    <sequence id="seq_hCoV-19/Denmark/DCGC-43223/2021|EPI_ISL_1023514|2021-02-08" spec="Sequence" taxon="hCoV-19/Denmark/DCGC-43223/2021|EPI_ISL_1023514|2021-02-08" totalcount="4" value="N"/>
</data>

<data id="clusterB.1.429" name="alignment">
    <sequence id="seq_hCoV-19/Denmark/DCGC-36843/2021|EPI_ISL_927984|2021-01-25" spec="Sequence" taxon="hCoV-19/Denmark/DCGC-36843/2021|EPI_ISL_927984|2021-01-25" totalcount="4" value="N"/>
    <sequence id="seq_hCoV-19/Denmark/DCGC-47889/2021|EPI_ISL_1067424|2021-02-08" spec="Sequence" taxon="hCoV-19/Denmark/DCGC-47889/2021|EPI_ISL_1067424|2021-02-08" totalcount="4" value="N"/>
</data>

<data id="clusterB.1.214.4" name="alignment">
    <sequence id="seq_hCoV-19/Denmark/DCGC-43655/2021|EPI_ISL_1024033|2021-02-01" spec="Sequence" taxon="hCoV-19/Denmark/DCGC-43655/2021|EPI_ISL_1024033|2021-02-01" totalcount="4" value="N"/>
    <sequence id="seq_hCoV-19/Denmark/DCGC-48578/2021|EPI_ISL_1124696|2021-02-01" spec="Sequence" taxon="hCoV-19/Denmark/DCGC-48578/2021|EPI_ISL_1124696|2021-02-01" totalcount="4" value="N"/>
    <sequence id="seq_hCoV-19/Denmark/DCGC-44527/2021|EPI_ISL_1024905|2021-02-01" spec="Sequence" taxon="hCoV-19/Denmark/DCGC-44527/2021|EPI_ISL_1024905|2021-02-01" totalcount="4" value="N"/>
    <sequence id="seq_hCoV-19/Denmark/DCGC-49127/2021|EPI_ISL_1125516|2021-02-15" spec="Sequence" taxon="hCoV-19/Denmark/DCGC-49127/2021|EPI_ISL_1125516|2021-02-15" totalcount="4" value="N"/>
</data>

<parameter id="birthChangeAmongDemesTimesB.1.160" name="birthRateChangeAmongDemesTimes">0.0 0.167 0.307 0.484 0.67 0.801</parameter> <parameter id="deathRateChangeTimesB.1.160" name="deathRateChangeTimes">0.0 0.167 0.307 0.484 0.67 0.801</parameter>
<parameter id="samplingRateChangeTimesB.1.160" name="samplingRateChangeTimes">0.0 0.167 0.307 0.484 0.67 0.801 0.957</parameter> <parameter id="birthChangeAmongDemesTimesB.1.177.24" name="birthRateChangeAmongDemesTimes">0.0 0.11 0.249 0.427 0.613 0.744</parameter> <parameter id="deathRateChangeTimesB.1.177.24" name="deathRateChangeTimes">0.0 0.11 0.249 0.427 0.613 0.744</parameter>
<parameter id="samplingRateChangeTimesB.1.177.24" name="samplingRateChangeTimes">0.0 0.11 0.249 0.427 0.613 0.744 0.899</parameter> <parameter id="birthChangeAmongDemesTimesB.1.177.21" name="birthRateChangeAmongDemesTimes">0.0 0.167 0.307 0.484 0.67 0.801</parameter> <parameter id="deathRateChangeTimesB.1.177.21" name="deathRateChangeTimes">0.0 0.167 0.307 0.484 0.67 0.801</parameter>
<parameter id="samplingRateChangeTimesB.1.177.21" name="samplingRateChangeTimes">0.0 0.167 0.307 0.484 0.67 0.801 0.957</parameter> <parameter id="birthChangeAmongDemesTimesB.1.1.272" name="birthRateChangeAmongDemesTimes">0.0 0.0 0.0 0.082 0.268 0.399</parameter> <parameter id="deathRateChangeTimesB.1.1.272" name="deathRateChangeTimes">0.0 0.0 0.0 0.082 0.268 0.399</parameter>
<parameter id="samplingRateChangeTimesB.1.1.272" name="samplingRateChangeTimes">0.0 0.0 0.0 0.082 0.268 0.399 0.555</parameter> <parameter id="birthChangeAmongDemesTimesB.1.1.277" name="birthRateChangeAmongDemesTimes">0.0 0.0 0.096 0.274 0.46 0.591</parameter> <parameter id="deathRateChangeTimesB.1.1.277" name="deathRateChangeTimes">0.0 0.0 0.096 0.274 0.46 0.591</parameter>
<parameter id="samplingRateChangeTimesB.1.1.277" name="samplingRateChangeTimes">0.0 0.0 0.096 0.274 0.46 0.591 0.746</parameter> <parameter id="birthChangeAmongDemesTimesB.1.367" name="birthRateChangeAmongDemesTimes">0.0 0.0 0.0 0.063 0.249 0.38</parameter> <parameter id="deathRateChangeTimesB.1.367" name="deathRateChangeTimes">0.0 0.0 0.0 0.063 0.249 0.38</parameter>
<parameter id="samplingRateChangeTimesB.1.367" name="samplingRateChangeTimes">0.0 0.0 0.0 0.063 0.249 0.38 0.536</parameter> <parameter id="birthChangeAmongDemesTimesB.1.218" name="birthRateChangeAmongDemesTimes">0.0 0.0 0.0 0.082 0.268 0.399</parameter> <parameter id="deathRateChangeTimesB.1.218" name="deathRateChangeTimes">0.0 0.0 0.0 0.082 0.268 0.399</parameter>
<parameter id="samplingRateChangeTimesB.1.218" name="samplingRateChangeTimes">0.0 0.0 0.0 0.082 0.268 0.399 0.555</parameter> <parameter id="birthChangeAmongDemesTimesB.1.258.9-0" name="birthRateChangeAmongDemesTimes">0.0 0.0 0.0 0.102 0.287 0.419</parameter> <parameter id="deathRateChangeTimesB.1.258.9-0" name="deathRateChangeTimes">0.0 0.0 0.0 0.102 0.287 0.419</parameter>
<parameter id="samplingRateChangeTimesB.1.258.9-0" name="samplingRateChangeTimes">0.0 0.0 0.0 0.102 0.287 0.419 0.574</parameter> <parameter id="birthChangeAmongDemesTimesB.1.221" name="birthRateChangeAmongDemesTimes">0.0 0.148 0.287 0.465 0.651 0.782</parameter> <parameter id="deathRateChangeTimesB.1.221" name="deathRateChangeTimes">0.0 0.148 0.287 0.465 0.651 0.782</parameter>
<parameter id="samplingRateChangeTimesB.1.221" name="samplingRateChangeTimes">0.0 0.148 0.287 0.465 0.651 0.782 0.938</parameter> <parameter id="birthChangeAmongDemesTimesB.1.1.288" name="birthRateChangeAmongDemesTimes">0.0 0.0 0.0 0.14 0.326 0.457</parameter> <parameter id="deathRateChangeTimesB.1.1.288" name="deathRateChangeTimes">0.0 0.0 0.0 0.14 0.326 0.457</parameter>
<parameter id="samplingRateChangeTimesB.1.1.288" name="samplingRateChangeTimes">0.0 0.0 0.0 0.14 0.326 0.457 0.613</parameter> <parameter id="birthChangeAmongDemesTimesB.1.1.298" name="birthRateChangeAmongDemesTimes">0.0 0.0 0.134 0.312 0.498 0.629</parameter> <parameter id="deathRateChangeTimesB.1.1.298" name="deathRateChangeTimes">0.0 0.0 0.134 0.312 0.498 0.629</parameter>
<parameter id="samplingRateChangeTimesB.1.1.298" name="samplingRateChangeTimes">0.0 0.0 0.134 0.312 0.498 0.629 0.785</parameter> <parameter id="birthChangeAmongDemesTimesB.1.179" name="birthRateChangeAmongDemesTimes">0.0 0.0 0.0 0.0 0.0 0.113</parameter> <parameter id="deathRateChangeTimesB.1.179" name="deathRateChangeTimes">0.0 0.0 0.0 0.0 0.0 0.113</parameter>
<parameter id="samplingRateChangeTimesB.1.179" name="samplingRateChangeTimes">0.0 0.0 0.0 0.0 0.0 0.113 0.268</parameter> <parameter id="birthChangeAmongDemesTimesB.1.1.170-0" name="birthRateChangeAmongDemesTimes">0.0 0.0 0.0 0.178 0.364 0.495</parameter> <parameter id="deathRateChangeTimesB.1.1.170-0" name="deathRateChangeTimes">0.0 0.0 0.0 0.178 0.364 0.495</parameter>
<parameter id="samplingRateChangeTimesB.1.1.170-0" name="samplingRateChangeTimes">0.0 0.0 0.0 0.178 0.364 0.495 0.651</parameter> <parameter id="birthChangeAmongDemesTimesB.1.1.170-1" name="birthRateChangeAmongDemesTimes">0.0 0.11 0.249 0.427 0.613 0.744</parameter> <parameter id="deathRateChangeTimesB.1.1.170-1" name="deathRateChangeTimes">0.0 0.11 0.249 0.427 0.613 0.744</parameter>
<parameter id="samplingRateChangeTimesB.1.1.170-1" name="samplingRateChangeTimes">0.0 0.11 0.249 0.427 0.613 0.744 0.899</parameter> <parameter id="birthChangeAmongDemesTimesB.1.1.269" name="birthRateChangeAmongDemesTimes">0.0 0.0 0.0 0.0 0.173 0.304</parameter> <parameter id="deathRateChangeTimesB.1.1.269" name="deathRateChangeTimes">0.0 0.0 0.0 0.0 0.173 0.304</parameter>
<parameter id="samplingRateChangeTimesB.1.1.269" name="samplingRateChangeTimes">0.0 0.0 0.0 0.0 0.173 0.304 0.46</parameter> <parameter id="birthChangeAmongDemesTimesB.1-0" name="birthRateChangeAmongDemesTimes">0.0 0.0 0.0 0.0 0.0 0.132</parameter> <parameter id="deathRateChangeTimesB.1-0" name="deathRateChangeTimes">0.0 0.0 0.0 0.0 0.0 0.132</parameter>
<parameter id="samplingRateChangeTimesB.1-0" name="samplingRateChangeTimes">0.0 0.0 0.0 0.0 0.0 0.132 0.287</parameter> <parameter id="birthChangeAmongDemesTimesB.1-1" name="birthRateChangeAmongDemesTimes">0.0 0.148 0.287 0.465 0.651 0.782</parameter> <parameter id="deathRateChangeTimesB.1-1" name="deathRateChangeTimes">0.0 0.148 0.287 0.465 0.651 0.782</parameter>
<parameter id="samplingRateChangeTimesB.1-1" name="samplingRateChangeTimes">0.0 0.148 0.287 0.465 0.651 0.782 0.938</parameter> <parameter id="birthChangeAmongDemesTimesB.1.177" name="birthRateChangeAmongDemesTimes">0.0 0.148 0.287 0.465 0.651 0.782</parameter> <parameter id="deathRateChangeTimesB.1.177" name="deathRateChangeTimes">0.0 0.148 0.287 0.465 0.651 0.782</parameter>
<parameter id="samplingRateChangeTimesB.1.177" name="samplingRateChangeTimes">0.0 0.148 0.287 0.465 0.651 0.782 0.938</parameter> <parameter id="birthChangeAmongDemesTimesB.1.1.261" name="birthRateChangeAmongDemesTimes">0.0 0.0 0.0 0.0 0.096 0.227</parameter> <parameter id="deathRateChangeTimesB.1.1.261" name="deathRateChangeTimes">0.0 0.0 0.0 0.0 0.096 0.227</parameter>
<parameter id="samplingRateChangeTimesB.1.1.261" name="samplingRateChangeTimes">0.0 0.0 0.0 0.0 0.096 0.227 0.383</parameter> <parameter id="birthChangeAmongDemesTimesB.1.372" name="birthRateChangeAmongDemesTimes">0.0 0.0 0.0 0.006 0.192 0.323</parameter> <parameter id="deathRateChangeTimesB.1.372" name="deathRateChangeTimes">0.0 0.0 0.0 0.006 0.192 0.323</parameter>
<parameter id="samplingRateChangeTimesB.1.372" name="samplingRateChangeTimes">0.0 0.0 0.0 0.006 0.192 0.323 0.479</parameter> <parameter id="birthChangeAmongDemesTimesB.1.1" name="birthRateChangeAmongDemesTimes">0.0 0.129 0.268 0.446 0.632 0.763</parameter> <parameter id="deathRateChangeTimesB.1.1" name="deathRateChangeTimes">0.0 0.129 0.268 0.446 0.632 0.763</parameter>
<parameter id="samplingRateChangeTimesB.1.1" name="samplingRateChangeTimes">0.0 0.129 0.268 0.446 0.632 0.763 0.919</parameter> <parameter id="birthChangeAmongDemesTimesB.1.1.191" name="birthRateChangeAmongDemesTimes">0.0 0.0 0.0 0.082 0.268 0.399</parameter> <parameter id="deathRateChangeTimesB.1.1.191" name="deathRateChangeTimes">0.0 0.0 0.0 0.082 0.268 0.399</parameter>
<parameter id="samplingRateChangeTimesB.1.1.191" name="samplingRateChangeTimes">0.0 0.0 0.0 0.082 0.268 0.399 0.555</parameter> <parameter id="birthChangeAmongDemesTimesB.1.258" name="birthRateChangeAmongDemesTimes">0.0 0.167 0.307 0.484 0.67 0.801</parameter> <parameter id="deathRateChangeTimesB.1.258" name="deathRateChangeTimes">0.0 0.167 0.307 0.484 0.67 0.801</parameter>
<parameter id="samplingRateChangeTimesB.1.258" name="samplingRateChangeTimes">0.0 0.167 0.307 0.484 0.67 0.801 0.957</parameter> <parameter id="birthChangeAmongDemesTimesB.1.1.70-0" name="birthRateChangeAmongDemesTimes">0.0 0.0 0.0 0.0 0.154 0.285</parameter> <parameter id="deathRateChangeTimesB.1.1.70-0" name="deathRateChangeTimes">0.0 0.0 0.0 0.0 0.154 0.285</parameter>
<parameter id="samplingRateChangeTimesB.1.1.70-0" name="samplingRateChangeTimes">0.0 0.0 0.0 0.0 0.154 0.285 0.44</parameter> <parameter id="birthChangeAmongDemesTimesB.1.1.70-1" name="birthRateChangeAmongDemesTimes">0.0 0.148 0.287 0.465 0.651 0.782</parameter> <parameter id="deathRateChangeTimesB.1.1.70-1" name="deathRateChangeTimes">0.0 0.148 0.287 0.465 0.651 0.782</parameter>
<parameter id="samplingRateChangeTimesB.1.1.70-1" name="samplingRateChangeTimes">0.0 0.148 0.287 0.465 0.651 0.782 0.938</parameter> <parameter id="birthChangeAmongDemesTimesB.1.1.521-0" name="birthRateChangeAmongDemesTimes">0.0 0.0 0.0 0.14 0.326 0.457</parameter> <parameter id="deathRateChangeTimesB.1.1.521-0" name="deathRateChangeTimes">0.0 0.0 0.0 0.14 0.326 0.457</parameter>
<parameter id="samplingRateChangeTimesB.1.1.521-0" name="samplingRateChangeTimes">0.0 0.0 0.0 0.14 0.326 0.457 0.613</parameter> <parameter id="birthChangeAmongDemesTimesB.1.177.86" name="birthRateChangeAmongDemesTimes">0.0 0.148 0.287 0.465 0.651 0.782</parameter> <parameter id="deathRateChangeTimesB.1.177.86" name="deathRateChangeTimes">0.0 0.148 0.287 0.465 0.651 0.782</parameter>
<parameter id="samplingRateChangeTimesB.1.177.86" name="samplingRateChangeTimes">0.0 0.148 0.287 0.465 0.651 0.782 0.938</parameter> <parameter id="birthChangeAmongDemesTimesB.1.221.3" name="birthRateChangeAmongDemesTimes">0.0 0.167 0.307 0.484 0.67 0.801</parameter> <parameter id="deathRateChangeTimesB.1.221.3" name="deathRateChangeTimes">0.0 0.167 0.307 0.484 0.67 0.801</parameter>
<parameter id="samplingRateChangeTimesB.1.221.3" name="samplingRateChangeTimes">0.0 0.167 0.307 0.484 0.67 0.801 0.957</parameter> <parameter id="birthChangeAmongDemesTimesB.1.88.1" name="birthRateChangeAmongDemesTimes">0.0 0.0 0.096 0.274 0.46 0.591</parameter> <parameter id="deathRateChangeTimesB.1.88.1" name="deathRateChangeTimes">0.0 0.0 0.096 0.274 0.46 0.591</parameter>
<parameter id="samplingRateChangeTimesB.1.88.1" name="samplingRateChangeTimes">0.0 0.0 0.096 0.274 0.46 0.591 0.746</parameter> <parameter id="birthChangeAmongDemesTimesB.1.177.14" name="birthRateChangeAmongDemesTimes">0.0 0.0 0.0 0.121 0.307 0.438</parameter> <parameter id="deathRateChangeTimesB.1.177.14" name="deathRateChangeTimes">0.0 0.0 0.0 0.121 0.307 0.438</parameter>
<parameter id="samplingRateChangeTimesB.1.177.14" name="samplingRateChangeTimes">0.0 0.0 0.0 0.121 0.307 0.438 0.593</parameter> <parameter id="birthChangeAmongDemesTimesB.1.1.377" name="birthRateChangeAmongDemesTimes">0.0 0.091 0.23 0.408 0.593 0.725</parameter> <parameter id="deathRateChangeTimesB.1.1.377" name="deathRateChangeTimes">0.0 0.091 0.23 0.408 0.593 0.725</parameter>
<parameter id="samplingRateChangeTimesB.1.1.377" name="samplingRateChangeTimes">0.0 0.091 0.23 0.408 0.593 0.725 0.88</parameter> <parameter id="birthChangeAmongDemesTimesB.1.177.35" name="birthRateChangeAmongDemesTimes">0.0 0.167 0.307 0.484 0.67 0.801</parameter> <parameter id="deathRateChangeTimesB.1.177.35" name="deathRateChangeTimes">0.0 0.167 0.307 0.484 0.67 0.801</parameter>
<parameter id="samplingRateChangeTimesB.1.177.35" name="samplingRateChangeTimes">0.0 0.167 0.307 0.484 0.67 0.801 0.957</parameter> <parameter id="birthChangeAmongDemesTimesB.1.1.153" name="birthRateChangeAmongDemesTimes">0.0 0.052 0.192 0.369 0.555 0.686</parameter> <parameter id="deathRateChangeTimesB.1.1.153" name="deathRateChangeTimes">0.0 0.052 0.192 0.369 0.555 0.686</parameter>
<parameter id="samplingRateChangeTimesB.1.1.153" name="samplingRateChangeTimes">0.0 0.052 0.192 0.369 0.555 0.686 0.842</parameter> <parameter id="birthChangeAmongDemesTimesB.1.177.12" name="birthRateChangeAmongDemesTimes">0.0 0.167 0.307 0.484 0.67 0.801</parameter> <parameter id="deathRateChangeTimesB.1.177.12" name="deathRateChangeTimes">0.0 0.167 0.307 0.484 0.67 0.801</parameter>
<parameter id="samplingRateChangeTimesB.1.177.12" name="samplingRateChangeTimes">0.0 0.167 0.307 0.484 0.67 0.801 0.957</parameter> <parameter id="birthChangeAmongDemesTimesB.1.1.294" name="birthRateChangeAmongDemesTimes">0.0 0.0 0.077 0.255 0.44 0.572</parameter> <parameter id="deathRateChangeTimesB.1.1.294" name="deathRateChangeTimes">0.0 0.0 0.077 0.255 0.44 0.572</parameter>
<parameter id="samplingRateChangeTimesB.1.1.294" name="samplingRateChangeTimes">0.0 0.0 0.077 0.255 0.44 0.572 0.727</parameter> <parameter id="birthChangeAmongDemesTimesB.1.177.27" name="birthRateChangeAmongDemesTimes">0.0 0.0 0.02 0.197 0.383 0.514</parameter> <parameter id="deathRateChangeTimesB.1.177.27" name="deathRateChangeTimes">0.0 0.0 0.02 0.197 0.383 0.514</parameter>
<parameter id="samplingRateChangeTimesB.1.177.27" name="samplingRateChangeTimes">0.0 0.0 0.02 0.197 0.383 0.514 0.67</parameter> <parameter id="birthChangeAmongDemesTimesB.1.406" name="birthRateChangeAmongDemesTimes">0.0 0.0 0.077 0.255 0.44 0.572</parameter> <parameter id="deathRateChangeTimesB.1.406" name="deathRateChangeTimes">0.0 0.0 0.077 0.255 0.44 0.572</parameter>
<parameter id="samplingRateChangeTimesB.1.406" name="samplingRateChangeTimes">0.0 0.0 0.077 0.255 0.44 0.572 0.727</parameter> <parameter id="birthChangeAmongDemesTimesB.1.428" name="birthRateChangeAmongDemesTimes">0.0 0.0 0.0 0.0 0.0 0.132</parameter> <parameter id="deathRateChangeTimesB.1.428" name="deathRateChangeTimes">0.0 0.0 0.0 0.0 0.0 0.132</parameter>
<parameter id="samplingRateChangeTimesB.1.428" name="samplingRateChangeTimes">0.0 0.0 0.0 0.0 0.0 0.132 0.287</parameter> <parameter id="birthChangeAmongDemesTimesB.1.39" name="birthRateChangeAmongDemesTimes">0.0 0.0 0.0 0.0 0.0 0.093</parameter> <parameter id="deathRateChangeTimesB.1.39" name="deathRateChangeTimes">0.0 0.0 0.0 0.0 0.0 0.093</parameter>
<parameter id="samplingRateChangeTimesB.1.39" name="samplingRateChangeTimes">0.0 0.0 0.0 0.0 0.0 0.093 0.249</parameter> <parameter id="birthChangeAmongDemesTimesB.1.1.325" name="birthRateChangeAmongDemesTimes">0.0 0.0 0.02 0.197 0.383 0.514</parameter> <parameter id="deathRateChangeTimesB.1.1.325" name="deathRateChangeTimes">0.0 0.0 0.02 0.197 0.383 0.514</parameter>
<parameter id="samplingRateChangeTimesB.1.1.325" name="samplingRateChangeTimes">0.0 0.0 0.02 0.197 0.383 0.514 0.67</parameter> <parameter id="birthChangeAmongDemesTimesA.15" name="birthRateChangeAmongDemesTimes">0.0 0.0 0.0 0.0 0.096 0.227</parameter> <parameter id="deathRateChangeTimesA.15" name="deathRateChangeTimes">0.0 0.0 0.0 0.0 0.096 0.227</parameter>
<parameter id="samplingRateChangeTimesA.15" name="samplingRateChangeTimes">0.0 0.0 0.0 0.0 0.096 0.227 0.383</parameter> <parameter id="birthChangeAmongDemesTimesB.1.613" name="birthRateChangeAmongDemesTimes">0.0 0.0 0.0 0.0 0.0 0.074</parameter> <parameter id="deathRateChangeTimesB.1.613" name="deathRateChangeTimes">0.0 0.0 0.0 0.0 0.0 0.074</parameter>
<parameter id="samplingRateChangeTimesB.1.613" name="samplingRateChangeTimes">0.0 0.0 0.0 0.0 0.0 0.074 0.23</parameter> <parameter id="birthChangeAmongDemesTimesB.1.258.11" name="birthRateChangeAmongDemesTimes">0.0 0.167 0.307 0.484 0.67 0.801</parameter> <parameter id="deathRateChangeTimesB.1.258.11" name="deathRateChangeTimes">0.0 0.167 0.307 0.484 0.67 0.801</parameter>
<parameter id="samplingRateChangeTimesB.1.258.11" name="samplingRateChangeTimes">0.0 0.167 0.307 0.484 0.67 0.801 0.957</parameter> <parameter id="birthChangeAmongDemesTimesC.30.1" name="birthRateChangeAmongDemesTimes">0.0 0.0 0.077 0.255 0.44 0.572</parameter> <parameter id="deathRateChangeTimesC.30.1" name="deathRateChangeTimes">0.0 0.0 0.077 0.255 0.44 0.572</parameter>
<parameter id="samplingRateChangeTimesC.30.1" name="samplingRateChangeTimes">0.0 0.0 0.077 0.255 0.44 0.572 0.727</parameter> <parameter id="birthChangeAmongDemesTimesB.1.1.302" name="birthRateChangeAmongDemesTimes">0.0 0.072 0.211 0.388 0.574 0.705</parameter> <parameter id="deathRateChangeTimesB.1.1.302" name="deathRateChangeTimes">0.0 0.072 0.211 0.388 0.574 0.705</parameter>
<parameter id="samplingRateChangeTimesB.1.1.302" name="samplingRateChangeTimes">0.0 0.072 0.211 0.388 0.574 0.705 0.861</parameter> <parameter id="birthChangeAmongDemesTimesB.1.177.82" name="birthRateChangeAmongDemesTimes">0.0 0.052 0.192 0.369 0.555 0.686</parameter> <parameter id="deathRateChangeTimesB.1.177.82" name="deathRateChangeTimes">0.0 0.052 0.192 0.369 0.555 0.686</parameter>
<parameter id="samplingRateChangeTimesB.1.177.82" name="samplingRateChangeTimes">0.0 0.052 0.192 0.369 0.555 0.686 0.842</parameter> <parameter id="birthChangeAmongDemesTimesB.1.398" name="birthRateChangeAmongDemesTimes">0.0 0.0 0.134 0.312 0.498 0.629</parameter> <parameter id="deathRateChangeTimesB.1.398" name="deathRateChangeTimes">0.0 0.0 0.134 0.312 0.498 0.629</parameter>
<parameter id="samplingRateChangeTimesB.1.398" name="samplingRateChangeTimes">0.0 0.0 0.134 0.312 0.498 0.629 0.785</parameter> <parameter id="birthChangeAmongDemesTimesB.1.118" name="birthRateChangeAmongDemesTimes">0.0 0.0 0.0 0.0 0.0 0.055</parameter> <parameter id="deathRateChangeTimesB.1.118" name="deathRateChangeTimes">0.0 0.0 0.0 0.0 0.0 0.055</parameter>
<parameter id="samplingRateChangeTimesB.1.118" name="samplingRateChangeTimes">0.0 0.0 0.0 0.0 0.0 0.055 0.211</parameter> <parameter id="birthChangeAmongDemesTimesB.1.36" name="birthRateChangeAmongDemesTimes">0.0 0.0 0.058 0.235 0.421 0.552</parameter> <parameter id="deathRateChangeTimesB.1.36" name="deathRateChangeTimes">0.0 0.0 0.058 0.235 0.421 0.552</parameter>
[truncated: 284,572 more chars]
