# Supplementary material for: Rapid incidence estimation from SARS-CoV-2 genomes reveals decreased case detection in Europe during summer 2020
Source: Nat Commun. 2021 Oct 14;12:6009. doi: 10.1038/s41467-021-26267-y (PMC8517019; doi:10.1038/s41467-021-26267-y)
Supplement: Supplementary file 4 — Source Data [file 41467_2021_26267_MOESM4_ESM.zip › XML_BDSKY_Scotland_N.xml]

<?xml version="1.0" encoding="UTF-8" standalone="no"?><beast beautitemplate='MultiTypeBirthDeathUncoloured' beautistatus='' namespace="beast.core:beast.evolution.alignment:beast.evolution.tree.coalescent:beast.core.util:beast.evolution.nuc:beast.evolution.operators:beast.evolution.sitemodel:beast.evolution.substitutionmodel:beast.evolution.likelihood" version="2.0">

<map name="Uniform" >beast.math.distributions.Uniform</map>
<map name="Exponential" >beast.math.distributions.Exponential</map>
<map name="LogNormal" >beast.math.distributions.LogNormalDistributionModel</map>
<map name="Normal" >beast.math.distributions.Normal</map>
<map name="Beta" >beast.math.distributions.Beta</map>
<map name="Gamma" >beast.math.distributions.Gamma</map>
<map name="LaplaceDistribution" >beast.math.distributions.LaplaceDistribution</map>
<map name="prior" >beast.math.distributions.Prior</map>
<map name="InverseGamma" >beast.math.distributions.InverseGamma</map>
<map name="OneOnX" >beast.math.distributions.OneOnX</map>


<data id="clusterB.1.177" name="alignment">
    <sequence id="seq_hCoV-19/Scotland/QEUH-964E16/2020|EPI_ISL_531002|2020-08-13" spec="Sequence" taxon="hCoV-19/Scotland/QEUH-964E16/2020|EPI_ISL_531002|2020-08-13" totalcount="4" value="N"/>
    <sequence id="seq_hCoV-19/Scotland/QEUH-962003/2020|EPI_ISL_531702|2020-08-10" spec="Sequence" taxon="hCoV-19/Scotland/QEUH-962003/2020|EPI_ISL_531702|2020-08-10" totalcount="4" value="N"/>
    <sequence id="seq_hCoV-19/Scotland/QEUH-963F8D/2020|EPI_ISL_534367|2020-08-12" spec="Sequence" taxon="hCoV-19/Scotland/QEUH-963F8D/2020|EPI_ISL_534367|2020-08-12" totalcount="4" value="N"/>
    <sequence id="seq_hCoV-19/Scotland/QEUH-964757/2020|EPI_ISL_534383|2020-08-13" spec="Sequence" taxon="hCoV-19/Scotland/QEUH-964757/2020|EPI_ISL_534383|2020-08-13" totalcount="4" value="N"/>
    <sequence id="seq_hCoV-19/Scotland/QEUH-96B3A7/2020|EPI_ISL_534652|2020-08-17" spec="Sequence" taxon="hCoV-19/Scotland/QEUH-96B3A7/2020|EPI_ISL_534652|2020-08-17" totalcount="4" value="N"/>
    <sequence id="seq_hCoV-19/Scotland/QEUH-96D3F0/2020|EPI_ISL_534595|2020-08-20" spec="Sequence" taxon="hCoV-19/Scotland/QEUH-96D3F0/2020|EPI_ISL_534595|2020-08-20" totalcount="4" value="N"/>
    <sequence id="seq_hCoV-19/Scotland/QEUH-96FE0C/2020|EPI_ISL_540318|2020-08-18" spec="Sequence" taxon="hCoV-19/Scotland/QEUH-96FE0C/2020|EPI_ISL_540318|2020-08-18" totalcount="4" value="N"/>
    <sequence id="seq_hCoV-19/Scotland/QEUH-96F886/2020|EPI_ISL_540331|2020-08-19" spec="Sequence" taxon="hCoV-19/Scotland/QEUH-96F886/2020|EPI_ISL_540331|2020-08-19" totalcount="4" value="N"/>
    <sequence id="seq_hCoV-19/Scotland/QEUH-96B1BC/2020|EPI_ISL_531321|2020-08-18" spec="Sequence" taxon="hCoV-19/Scotland/QEUH-96B1BC/2020|EPI_ISL_531321|2020-08-18" totalcount="4" value="N"/>
    <sequence id="seq_hCoV-19/Scotland/QEUH-96B27D/2020|EPI_ISL_531420|2020-08-17" spec="Sequence" taxon="hCoV-19/Scotland/QEUH-96B27D/2020|EPI_ISL_531420|2020-08-17" totalcount="4" value="N"/>
    <sequence id="seq_hCoV-19/Scotland/QEUH-96F798/2020|EPI_ISL_540243|2020-08-19" spec="Sequence" taxon="hCoV-19/Scotland/QEUH-96F798/2020|EPI_ISL_540243|2020-08-19" totalcount="4" value="N"/>
    <sequence id="seq_hCoV-19/Scotland/QEUH-96F929/2020|EPI_ISL_540256|2020-08-17" spec="Sequence" taxon="hCoV-19/Scotland/QEUH-96F929/2020|EPI_ISL_540256|2020-08-17" totalcount="4" value="N"/>
    <sequence id="seq_hCoV-19/Scotland/QEUH-96F604/2020|EPI_ISL_540257|2020-08-19" spec="Sequence" taxon="hCoV-19/Scotland/QEUH-96F604/2020|EPI_ISL_540257|2020-08-19" totalcount="4" value="N"/>
    <sequence id="seq_hCoV-19/Scotland/QEUH-96E83C/2020|EPI_ISL_530489|2020-08-19" spec="Sequence" taxon="hCoV-19/Scotland/QEUH-96E83C/2020|EPI_ISL_530489|2020-08-19" totalcount="4" value="N"/>
    <sequence id="seq_hCoV-19/Scotland/QEUH-9990B8/2020|EPI_ISL_541838|2020-08-24" spec="Sequence" taxon="hCoV-19/Scotland/QEUH-9990B8/2020|EPI_ISL_541838|2020-08-24" totalcount="4" value="N"/>
    <sequence id="seq_hCoV-19/Scotland/QEUH-96DDA7/2020|EPI_ISL_534588|2020-08-21" spec="Sequence" taxon="hCoV-19/Scotland/QEUH-96DDA7/2020|EPI_ISL_534588|2020-08-21" totalcount="4" value="N"/>
    <sequence id="seq_hCoV-19/Scotland/QEUH-998259/2020|EPI_ISL_534442|2020-08-26" spec="Sequence" taxon="hCoV-19/Scotland/QEUH-998259/2020|EPI_ISL_534442|2020-08-26" totalcount="4" value="N"/>
    <sequence id="seq_hCoV-19/Scotland/QEUH-9988DF/2020|EPI_ISL_539905|2020-08-24" spec="Sequence" taxon="hCoV-19/Scotland/QEUH-9988DF/2020|EPI_ISL_539905|2020-08-24" totalcount="4" value="N"/>
    <sequence id="seq_hCoV-19/Scotland/QEUH-98FA99/2020|EPI_ISL_539980|2020-08-27" spec="Sequence" taxon="hCoV-19/Scotland/QEUH-98FA99/2020|EPI_ISL_539980|2020-08-27" totalcount="4" value="N"/>
    <sequence id="seq_hCoV-19/Scotland/QEUH-998B03/2020|EPI_ISL_568348|2020-08-27" spec="Sequence" taxon="hCoV-19/Scotland/QEUH-998B03/2020|EPI_ISL_568348|2020-08-27" totalcount="4" value="N"/>
    <sequence id="seq_hCoV-19/Scotland/QEUH-98F862/2020|EPI_ISL_568349|2020-08-27" spec="Sequence" taxon="hCoV-19/Scotland/QEUH-98F862/2020|EPI_ISL_568349|2020-08-27" totalcount="4" value="N"/>
    <sequence id="seq_hCoV-19/Scotland/QEUH-96D2A8/2020|EPI_ISL_530722|2020-08-21" spec="Sequence" taxon="hCoV-19/Scotland/QEUH-96D2A8/2020|EPI_ISL_530722|2020-08-21" totalcount="4" value="N"/>
    <sequence id="seq_hCoV-19/Scotland/QEUH-98F923/2020|EPI_ISL_540110|2020-08-27" spec="Sequence" taxon="hCoV-19/Scotland/QEUH-98F923/2020|EPI_ISL_540110|2020-08-27" totalcount="4" value="N"/>
    <sequence id="seq_hCoV-19/Scotland/QEUH-98F7FC/2020|EPI_ISL_540134|2020-08-26" spec="Sequence" taxon="hCoV-19/Scotland/QEUH-98F7FC/2020|EPI_ISL_540134|2020-08-26" totalcount="4" value="N"/>
    <sequence id="seq_hCoV-19/Scotland/QEUH-998383/2020|EPI_ISL_540008|2020-08-26" spec="Sequence" taxon="hCoV-19/Scotland/QEUH-998383/2020|EPI_ISL_540008|2020-08-26" totalcount="4" value="N"/>
    <sequence id="seq_hCoV-19/Scotland/QEUH-98F413/2020|EPI_ISL_540343|2020-08-29" spec="Sequence" taxon="hCoV-19/Scotland/QEUH-98F413/2020|EPI_ISL_540343|2020-08-29" totalcount="4" value="N"/>
    <sequence id="seq_hCoV-19/Scotland/QEUH-98F7DE/2020|EPI_ISL_540367|2020-08-28" spec="Sequence" taxon="hCoV-19/Scotland/QEUH-98F7DE/2020|EPI_ISL_540367|2020-08-28" totalcount="4" value="N"/>
    <sequence id="seq_hCoV-19/Scotland/QEUH-98F149/2020|EPI_ISL_540377|2020-08-28" spec="Sequence" taxon="hCoV-19/Scotland/QEUH-98F149/2020|EPI_ISL_540377|2020-08-28" totalcount="4" value="N"/>
    <sequence id="seq_hCoV-19/Scotland/QEUH-98F158/2020|EPI_ISL_540386|2020-08-28" spec="Sequence" taxon="hCoV-19/Scotland/QEUH-98F158/2020|EPI_ISL_540386|2020-08-28" totalcount="4" value="N"/>
    <sequence id="seq_hCoV-19/Scotland/QEUH-98F7ED/2020|EPI_ISL_568456|2020-08-28" spec="Sequence" taxon="hCoV-19/Scotland/QEUH-98F7ED/2020|EPI_ISL_568456|2020-08-28" totalcount="4" value="N"/>
    <sequence id="seq_hCoV-19/Scotland/QEUH-98FB4B/2020|EPI_ISL_539928|2020-08-28" spec="Sequence" taxon="hCoV-19/Scotland/QEUH-98FB4B/2020|EPI_ISL_539928|2020-08-28" totalcount="4" value="N"/>
    <sequence id="seq_hCoV-19/Scotland/QEUH-98F3DA/2020|EPI_ISL_568431|2020-08-29" spec="Sequence" taxon="hCoV-19/Scotland/QEUH-98F3DA/2020|EPI_ISL_568431|2020-08-29" totalcount="4" value="N"/>
    <sequence id="seq_hCoV-19/Scotland/QEUH-98F53E/2020|EPI_ISL_568437|2020-08-28" spec="Sequence" taxon="hCoV-19/Scotland/QEUH-98F53E/2020|EPI_ISL_568437|2020-08-28" totalcount="4" value="N"/>
    <sequence id="seq_hCoV-19/Scotland/QEUH-9B4BD4/2020|EPI_ISL_602054|2020-09-03" spec="Sequence" taxon="hCoV-19/Scotland/QEUH-9B4BD4/2020|EPI_ISL_602054|2020-09-03" totalcount="4" value="N"/>
    <sequence id="seq_hCoV-19/Scotland/CVR4139/2020|EPI_ISL_540827|2020-08-29" spec="Sequence" taxon="hCoV-19/Scotland/CVR4139/2020|EPI_ISL_540827|2020-08-29" totalcount="4" value="N"/>
    <sequence id="seq_hCoV-19/Scotland/CVR4154/2020|EPI_ISL_540839|2020-08-31" spec="Sequence" taxon="hCoV-19/Scotland/CVR4154/2020|EPI_ISL_540839|2020-08-31" totalcount="4" value="N"/>
    <sequence id="seq_hCoV-19/Scotland/QEUH-9A45F7/2020|EPI_ISL_568377|2020-09-01" spec="Sequence" taxon="hCoV-19/Scotland/QEUH-9A45F7/2020|EPI_ISL_568377|2020-09-01" totalcount="4" value="N"/>
    <sequence id="seq_hCoV-19/Scotland/CVR4155/2020|EPI_ISL_540840|2020-08-31" spec="Sequence" taxon="hCoV-19/Scotland/CVR4155/2020|EPI_ISL_540840|2020-08-31" totalcount="4" value="N"/>
    <sequence id="seq_hCoV-19/Scotland/CVR4175/2020|EPI_ISL_540852|2020-08-31" spec="Sequence" taxon="hCoV-19/Scotland/CVR4175/2020|EPI_ISL_540852|2020-08-31" totalcount="4" value="N"/>
    <sequence id="seq_hCoV-19/Scotland/CVR4178/2020|EPI_ISL_540855|2020-08-31" spec="Sequence" taxon="hCoV-19/Scotland/CVR4178/2020|EPI_ISL_540855|2020-08-31" totalcount="4" value="N"/>
    <sequence id="seq_hCoV-19/Scotland/CVR3980/2020|EPI_ISL_540777|2020-08-28" spec="Sequence" taxon="hCoV-19/Scotland/CVR3980/2020|EPI_ISL_540777|2020-08-28" totalcount="4" value="N"/>
    <sequence id="seq_hCoV-19/Scotland/CVR3987/2020|EPI_ISL_540784|2020-08-31" spec="Sequence" taxon="hCoV-19/Scotland/CVR3987/2020|EPI_ISL_540784|2020-08-31" totalcount="4" value="N"/>
    <sequence id="seq_hCoV-19/Scotland/CVR3992/2020|EPI_ISL_540789|2020-09-02" spec="Sequence" taxon="hCoV-19/Scotland/CVR3992/2020|EPI_ISL_540789|2020-09-02" totalcount="4" value="N"/>
    <sequence id="seq_hCoV-19/Scotland/QEUH-9902D9/2020|EPI_ISL_530386|2020-08-29" spec="Sequence" taxon="hCoV-19/Scotland/QEUH-9902D9/2020|EPI_ISL_530386|2020-08-29" totalcount="4" value="N"/>
    <sequence id="seq_hCoV-19/Scotland/CVR4003/2020|EPI_ISL_535103|2020-08-29" spec="Sequence" taxon="hCoV-19/Scotland/CVR4003/2020|EPI_ISL_535103|2020-08-29" totalcount="4" value="N"/>
    <sequence id="seq_hCoV-19/Scotland/CVR4019/2020|EPI_ISL_535118|2020-08-29" spec="Sequence" taxon="hCoV-19/Scotland/CVR4019/2020|EPI_ISL_535118|2020-08-29" totalcount="4" value="N"/>
    <sequence id="seq_hCoV-19/Scotland/CVR4056/2020|EPI_ISL_535149|2020-08-30" spec="Sequence" taxon="hCoV-19/Scotland/CVR4056/2020|EPI_ISL_535149|2020-08-30" totalcount="4" value="N"/>
    <sequence id="seq_hCoV-19/Scotland/CVR4065/2020|EPI_ISL_535157|2020-08-31" spec="Sequence" taxon="hCoV-19/Scotland/CVR4065/2020|EPI_ISL_535157|2020-08-31" totalcount="4" value="N"/>
    <sequence id="seq_hCoV-19/Scotland/QEUH-9B0E57/2020|EPI_ISL_560047|2020-09-03" spec="Sequence" taxon="hCoV-19/Scotland/QEUH-9B0E57/2020|EPI_ISL_560047|2020-09-03" totalcount="4" value="N"/>
    <sequence id="seq_hCoV-19/Scotland/QEUH-9AE5B1/2020|EPI_ISL_577360|2020-09-01" spec="Sequence" taxon="hCoV-19/Scotland/QEUH-9AE5B1/2020|EPI_ISL_577360|2020-09-01" totalcount="4" value="N"/>
    <sequence id="seq_hCoV-19/Scotland/QEUH-98F6FF/2020|EPI_ISL_540044|2020-08-28" spec="Sequence" taxon="hCoV-19/Scotland/QEUH-98F6FF/2020|EPI_ISL_540044|2020-08-28" totalcount="4" value="N"/>
    <sequence id="seq_hCoV-19/Scotland/CVR4323/2020|EPI_ISL_573774|2020-08-28" spec="Sequence" taxon="hCoV-19/Scotland/CVR4323/2020|EPI_ISL_573774|2020-08-28" totalcount="4" value="N"/>
    <sequence id="seq_hCoV-19/Scotland/CVR4275/2020|EPI_ISL_559948|2020-09-09" spec="Sequence" taxon="hCoV-19/Scotland/CVR4275/2020|EPI_ISL_559948|2020-09-09" totalcount="4" value="N"/>
    <sequence id="seq_hCoV-19/Scotland/CVR4276/2020|EPI_ISL_559949|2020-09-09" spec="Sequence" taxon="hCoV-19/Scotland/CVR4276/2020|EPI_ISL_559949|2020-09-09" totalcount="4" value="N"/>
    <sequence id="seq_hCoV-19/Scotland/CVR4281/2020|EPI_ISL_559954|2020-09-09" spec="Sequence" taxon="hCoV-19/Scotland/CVR4281/2020|EPI_ISL_559954|2020-09-09" totalcount="4" value="N"/>
    <sequence id="seq_hCoV-19/Scotland/QEUH-9B76FE/2020|EPI_ISL_602110|2020-09-08" spec="Sequence" taxon="hCoV-19/Scotland/QEUH-9B76FE/2020|EPI_ISL_602110|2020-09-08" totalcount="4" value="N"/>
    <sequence id="seq_hCoV-19/Scotland/QEUH-9B45D6/2020|EPI_ISL_602060|2020-09-04" spec="Sequence" taxon="hCoV-19/Scotland/QEUH-9B45D6/2020|EPI_ISL_602060|2020-09-04" totalcount="4" value="N"/>
    <sequence id="seq_hCoV-19/Scotland/QEUH-9B4F05/2020|EPI_ISL_602079|2020-09-07" spec="Sequence" taxon="hCoV-19/Scotland/QEUH-9B4F05/2020|EPI_ISL_602079|2020-09-07" totalcount="4" value="N"/>
    <sequence id="seq_hCoV-19/Scotland/QEUH-9B4EF9/2020|EPI_ISL_602047|2020-09-07" spec="Sequence" taxon="hCoV-19/Scotland/QEUH-9B4EF9/2020|EPI_ISL_602047|2020-09-07" totalcount="4" value="N"/>
    <sequence id="seq_hCoV-19/Scotland/QEUH-9B54D8/2020|EPI_ISL_602049|2020-09-07" spec="Sequence" taxon="hCoV-19/Scotland/QEUH-9B54D8/2020|EPI_ISL_602049|2020-09-07" totalcount="4" value="N"/>
    <sequence id="seq_hCoV-19/Scotland/QEUH-9B4AC8/2020|EPI_ISL_602058|2020-09-07" spec="Sequence" taxon="hCoV-19/Scotland/QEUH-9B4AC8/2020|EPI_ISL_602058|2020-09-07" totalcount="4" value="N"/>
    <sequence id="seq_hCoV-19/Scotland/QEUH-9B8F3E/2020|EPI_ISL_568233|2020-09-07" spec="Sequence" taxon="hCoV-19/Scotland/QEUH-9B8F3E/2020|EPI_ISL_568233|2020-09-07" totalcount="4" value="N"/>
    <sequence id="seq_hCoV-19/Scotland/QEUH-9B8D34/2020|EPI_ISL_568236|2020-09-07" spec="Sequence" taxon="hCoV-19/Scotland/QEUH-9B8D34/2020|EPI_ISL_568236|2020-09-07" totalcount="4" value="N"/>
    <sequence id="seq_hCoV-19/Scotland/QEUH-9B9D8E/2020|EPI_ISL_568239|2020-09-07" spec="Sequence" taxon="hCoV-19/Scotland/QEUH-9B9D8E/2020|EPI_ISL_568239|2020-09-07" totalcount="4" value="N"/>
    <sequence id="seq_hCoV-19/Scotland/QEUH-9B845D/2020|EPI_ISL_568240|2020-09-07" spec="Sequence" taxon="hCoV-19/Scotland/QEUH-9B845D/2020|EPI_ISL_568240|2020-09-07" totalcount="4" value="N"/>
    <sequence id="seq_hCoV-19/Scotland/QEUH-9B846C/2020|EPI_ISL_568251|2020-09-07" spec="Sequence" taxon="hCoV-19/Scotland/QEUH-9B846C/2020|EPI_ISL_568251|2020-09-07" totalcount="4" value="N"/>
    <sequence id="seq_hCoV-19/Scotland/QEUH-9B9A5A/2020|EPI_ISL_568253|2020-09-09" spec="Sequence" taxon="hCoV-19/Scotland/QEUH-9B9A5A/2020|EPI_ISL_568253|2020-09-09" totalcount="4" value="N"/>
    <sequence id="seq_hCoV-19/Scotland/QEUH-9B85E1/2020|EPI_ISL_568257|2020-09-10" spec="Sequence" taxon="hCoV-19/Scotland/QEUH-9B85E1/2020|EPI_ISL_568257|2020-09-10" totalcount="4" value="N"/>
    <sequence id="seq_hCoV-19/Scotland/QEUH-9B82DB/2020|EPI_ISL_568262|2020-09-10" spec="Sequence" taxon="hCoV-19/Scotland/QEUH-9B82DB/2020|EPI_ISL_568262|2020-09-10" totalcount="4" value="N"/>
    <sequence id="seq_hCoV-19/Scotland/QEUH-9B9DCA/2020|EPI_ISL_568264|2020-09-07" spec="Sequence" taxon="hCoV-19/Scotland/QEUH-9B9DCA/2020|EPI_ISL_568264|2020-09-07" totalcount="4" value="N"/>
    <sequence id="seq_hCoV-19/Scotland/QEUH-9B3B6C/2020|EPI_ISL_560058|2020-09-08" spec="Sequence" taxon="hCoV-19/Scotland/QEUH-9B3B6C/2020|EPI_ISL_560058|2020-09-08" totalcount="4" value="N"/>
    <sequence id="seq_hCoV-19/Scotland/QEUH-9ACF5B/2020|EPI_ISL_560011|2020-09-05" spec="Sequence" taxon="hCoV-19/Scotland/QEUH-9ACF5B/2020|EPI_ISL_560011|2020-09-05" totalcount="4" value="N"/>
    <sequence id="seq_hCoV-19/Scotland/QEUH-9AD039/2020|EPI_ISL_560016|2020-09-05" spec="Sequence" taxon="hCoV-19/Scotland/QEUH-9AD039/2020|EPI_ISL_560016|2020-09-05" totalcount="4" value="N"/>
    <sequence id="seq_hCoV-19/Scotland/MILK-9C261E/2020|EPI_ISL_575985|2020-09-10" spec="Sequence" taxon="hCoV-19/Scotland/MILK-9C261E/2020|EPI_ISL_575985|2020-09-10" totalcount="4" value="N"/>
    <sequence id="seq_hCoV-19/Scotland/QEUH-9BA585/2020|EPI_ISL_573816|2020-09-09" spec="Sequence" taxon="hCoV-19/Scotland/QEUH-9BA585/2020|EPI_ISL_573816|2020-09-09" totalcount="4" value="N"/>
    <sequence id="seq_hCoV-19/Scotland/QEUH-9BA8D7/2020|EPI_ISL_573828|2020-09-09" spec="Sequence" taxon="hCoV-19/Scotland/QEUH-9BA8D7/2020|EPI_ISL_573828|2020-09-09" totalcount="4" value="N"/>
    <sequence id="seq_hCoV-19/Scotland/QEUH-9C9AA2/2020|EPI_ISL_576074|2020-09-10" spec="Sequence" taxon="hCoV-19/Scotland/QEUH-9C9AA2/2020|EPI_ISL_576074|2020-09-10" totalcount="4" value="N"/>
    <sequence id="seq_hCoV-19/Scotland/QEUH-9AE41E/2020|EPI_ISL_638905|2020-09-05" spec="Sequence" taxon="hCoV-19/Scotland/QEUH-9AE41E/2020|EPI_ISL_638905|2020-09-05" totalcount="4" value="N"/>
    <sequence id="seq_hCoV-19/Scotland/QEUH-9AE43C/2020|EPI_ISL_638907|2020-09-05" spec="Sequence" taxon="hCoV-19/Scotland/QEUH-9AE43C/2020|EPI_ISL_638907|2020-09-05" totalcount="4" value="N"/>
    <sequence id="seq_hCoV-19/Scotland/QEUH-9BA8F5/2020|EPI_ISL_573830|2020-09-09" spec="Sequence" taxon="hCoV-19/Scotland/QEUH-9BA8F5/2020|EPI_ISL_573830|2020-09-09" totalcount="4" value="N"/>
    <sequence id="seq_hCoV-19/Scotland/QEUH-9BAA86/2020|EPI_ISL_573832|2020-09-07" spec="Sequence" taxon="hCoV-19/Scotland/QEUH-9BAA86/2020|EPI_ISL_573832|2020-09-07" totalcount="4" value="N"/>
    <sequence id="seq_hCoV-19/Scotland/QEUH-9BAD8D/2020|EPI_ISL_573838|2020-09-09" spec="Sequence" taxon="hCoV-19/Scotland/QEUH-9BAD8D/2020|EPI_ISL_573838|2020-09-09" totalcount="4" value="N"/>
    <sequence id="seq_hCoV-19/Scotland/QEUH-9BAE02/2020|EPI_ISL_573842|2020-09-09" spec="Sequence" taxon="hCoV-19/Scotland/QEUH-9BAE02/2020|EPI_ISL_573842|2020-09-09" totalcount="4" value="N"/>
    <sequence id="seq_hCoV-19/Scotland/QEUH-9BAE4E/2020|EPI_ISL_573843|2020-09-09" spec="Sequence" taxon="hCoV-19/Scotland/QEUH-9BAE4E/2020|EPI_ISL_573843|2020-09-09" totalcount="4" value="N"/>
    <sequence id="seq_hCoV-19/Scotland/QEUH-9BAEE4/2020|EPI_ISL_573850|2020-09-09" spec="Sequence" taxon="hCoV-19/Scotland/QEUH-9BAEE4/2020|EPI_ISL_573850|2020-09-09" totalcount="4" value="N"/>
    <sequence id="seq_hCoV-19/Scotland/CVR4331/2020|EPI_ISL_573777|2020-09-09" spec="Sequence" taxon="hCoV-19/Scotland/CVR4331/2020|EPI_ISL_573777|2020-09-09" totalcount="4" value="N"/>
    <sequence id="seq_hCoV-19/Scotland/CVR4345/2020|EPI_ISL_573783|2020-09-10" spec="Sequence" taxon="hCoV-19/Scotland/CVR4345/2020|EPI_ISL_573783|2020-09-10" totalcount="4" value="N"/>
    <sequence id="seq_hCoV-19/Scotland/QEUH-9CE788/2020|EPI_ISL_601906|2020-09-17" spec="Sequence" taxon="hCoV-19/Scotland/QEUH-9CE788/2020|EPI_ISL_601906|2020-09-17" totalcount="4" value="N"/>
    <sequence id="seq_hCoV-19/Scotland/QEUH-9CE9DD/2020|EPI_ISL_601913|2020-09-17" spec="Sequence" taxon="hCoV-19/Scotland/QEUH-9CE9DD/2020|EPI_ISL_601913|2020-09-17" totalcount="4" value="N"/>
    <sequence id="seq_hCoV-19/Scotland/QEUH-9CE90A/2020|EPI_ISL_601919|2020-09-17" spec="Sequence" taxon="hCoV-19/Scotland/QEUH-9CE90A/2020|EPI_ISL_601919|2020-09-17" totalcount="4" value="N"/>
    <sequence id="seq_hCoV-19/Scotland/QEUH-9CE630/2020|EPI_ISL_601933|2020-09-17" spec="Sequence" taxon="hCoV-19/Scotland/QEUH-9CE630/2020|EPI_ISL_601933|2020-09-17" totalcount="4" value="N"/>
    <sequence id="seq_hCoV-19/Scotland/QEUH-9CEA16/2020|EPI_ISL_601939|2020-09-17" spec="Sequence" taxon="hCoV-19/Scotland/QEUH-9CEA16/2020|EPI_ISL_601939|2020-09-17" totalcount="4" value="N"/>
    <sequence id="seq_hCoV-19/Scotland/QEUH-9CF374/2020|EPI_ISL_601962|2020-09-17" spec="Sequence" taxon="hCoV-19/Scotland/QEUH-9CF374/2020|EPI_ISL_601962|2020-09-17" totalcount="4" value="N"/>
    <sequence id="seq_hCoV-19/Scotland/QEUH-9CEA8F/2020|EPI_ISL_601967|2020-09-17" spec="Sequence" taxon="hCoV-19/Scotland/QEUH-9CEA8F/2020|EPI_ISL_601967|2020-09-17" totalcount="4" value="N"/>
    <sequence id="seq_hCoV-19/Scotland/QEUH-9CF787/2020|EPI_ISL_601970|2020-09-17" spec="Sequence" taxon="hCoV-19/Scotland/QEUH-9CF787/2020|EPI_ISL_601970|2020-09-17" totalcount="4" value="N"/>
    <sequence id="seq_hCoV-19/Scotland/QEUH-9CE9A0/2020|EPI_ISL_601982|2020-09-17" spec="Sequence" taxon="hCoV-19/Scotland/QEUH-9CE9A0/2020|EPI_ISL_601982|2020-09-17" totalcount="4" value="N"/>
    <sequence id="seq_hCoV-19/Scotland/QEUH-9CFF25/2020|EPI_ISL_601800|2020-09-16" spec="Sequence" taxon="hCoV-19/Scotland/QEUH-9CFF25/2020|EPI_ISL_601800|2020-09-16" totalcount="4" value="N"/>
    <sequence id="seq_hCoV-19/Scotland/QEUH-9CFEBF/2020|EPI_ISL_601810|2020-09-16" spec="Sequence" taxon="hCoV-19/Scotland/QEUH-9CFEBF/2020|EPI_ISL_601810|2020-09-16" totalcount="4" value="N"/>
    <sequence id="seq_hCoV-19/Scotland/QEUH-9D0228/2020|EPI_ISL_601828|2020-09-16" spec="Sequence" taxon="hCoV-19/Scotland/QEUH-9D0228/2020|EPI_ISL_601828|2020-09-16" totalcount="4" value="N"/>
    <sequence id="seq_hCoV-19/Scotland/QEUH-9CFEDD/2020|EPI_ISL_601844|2020-09-16" spec="Sequence" taxon="hCoV-19/Scotland/QEUH-9CFEDD/2020|EPI_ISL_601844|2020-09-16" totalcount="4" value="N"/>
    <sequence id="seq_hCoV-19/Scotland/QEUH-9CFEA0/2020|EPI_ISL_601854|2020-09-16" spec="Sequence" taxon="hCoV-19/Scotland/QEUH-9CFEA0/2020|EPI_ISL_601854|2020-09-16" totalcount="4" value="N"/>
    <sequence id="seq_hCoV-19/Scotland/QEUH-9D0CFD/2020|EPI_ISL_601862|2020-09-16" spec="Sequence" taxon="hCoV-19/Scotland/QEUH-9D0CFD/2020|EPI_ISL_601862|2020-09-16" totalcount="4" value="N"/>
    <sequence id="seq_hCoV-19/Scotland/QEUH-9D0F5E/2020|EPI_ISL_601792|2020-09-14" spec="Sequence" taxon="hCoV-19/Scotland/QEUH-9D0F5E/2020|EPI_ISL_601792|2020-09-14" totalcount="4" value="N"/>
    <sequence id="seq_hCoV-19/Scotland/QEUH-9C9B63/2020|EPI_ISL_576078|2020-09-14" spec="Sequence" taxon="hCoV-19/Scotland/QEUH-9C9B63/2020|EPI_ISL_576078|2020-09-14" totalcount="4" value="N"/>
    <sequence id="seq_hCoV-19/Scotland/QEUH-9C92AA/2020|EPI_ISL_576079|2020-09-14" spec="Sequence" taxon="hCoV-19/Scotland/QEUH-9C92AA/2020|EPI_ISL_576079|2020-09-14" totalcount="4" value="N"/>
    <sequence id="seq_hCoV-19/Scotland/QEUH-9C9C8E/2020|EPI_ISL_576093|2020-09-14" spec="Sequence" taxon="hCoV-19/Scotland/QEUH-9C9C8E/2020|EPI_ISL_576093|2020-09-14" totalcount="4" value="N"/>
    <sequence id="seq_hCoV-19/Scotland/QEUH-9D196E/2020|EPI_ISL_573860|2020-09-16" spec="Sequence" taxon="hCoV-19/Scotland/QEUH-9D196E/2020|EPI_ISL_573860|2020-09-16" totalcount="4" value="N"/>
    <sequence id="seq_hCoV-19/Scotland/QEUH-9D1BB3/2020|EPI_ISL_573864|2020-09-16" spec="Sequence" taxon="hCoV-19/Scotland/QEUH-9D1BB3/2020|EPI_ISL_573864|2020-09-16" totalcount="4" value="N"/>
    <sequence id="seq_hCoV-19/Scotland/QEUH-9C9073/2020|EPI_ISL_576011|2020-09-14" spec="Sequence" taxon="hCoV-19/Scotland/QEUH-9C9073/2020|EPI_ISL_576011|2020-09-14" totalcount="4" value="N"/>
    <sequence id="seq_hCoV-19/Scotland/QEUH-9C7CF9/2020|EPI_ISL_576014|2020-09-15" spec="Sequence" taxon="hCoV-19/Scotland/QEUH-9C7CF9/2020|EPI_ISL_576014|2020-09-15" totalcount="4" value="N"/>
    <sequence id="seq_hCoV-19/Scotland/QEUH-9C8E3E/2020|EPI_ISL_576019|2020-09-14" spec="Sequence" taxon="hCoV-19/Scotland/QEUH-9C8E3E/2020|EPI_ISL_576019|2020-09-14" totalcount="4" value="N"/>
    <sequence id="seq_hCoV-19/Scotland/QEUH-9C8EB6/2020|EPI_ISL_576041|2020-09-14" spec="Sequence" taxon="hCoV-19/Scotland/QEUH-9C8EB6/2020|EPI_ISL_576041|2020-09-14" totalcount="4" value="N"/>
    <sequence id="seq_hCoV-19/Scotland/QEUH-9C8751/2020|EPI_ISL_576042|2020-09-15" spec="Sequence" taxon="hCoV-19/Scotland/QEUH-9C8751/2020|EPI_ISL_576042|2020-09-15" totalcount="4" value="N"/>
    <sequence id="seq_hCoV-19/Scotland/QEUH-9D145E/2020|EPI_ISL_577379|2020-09-12" spec="Sequence" taxon="hCoV-19/Scotland/QEUH-9D145E/2020|EPI_ISL_577379|2020-09-12" totalcount="4" value="N"/>
    <sequence id="seq_hCoV-19/Scotland/QEUH-9C8742/2020|EPI_ISL_576029|2020-09-15" spec="Sequence" taxon="hCoV-19/Scotland/QEUH-9C8742/2020|EPI_ISL_576029|2020-09-15" totalcount="4" value="N"/>
    <sequence id="seq_hCoV-19/Scotland/QEUH-9C8715/2020|EPI_ISL_576030|2020-09-15" spec="Sequence" taxon="hCoV-19/Scotland/QEUH-9C8715/2020|EPI_ISL_576030|2020-09-15" totalcount="4" value="N"/>
    <sequence id="seq_hCoV-19/Scotland/CVR4309/2020|EPI_ISL_573770|2020-09-14" spec="Sequence" taxon="hCoV-19/Scotland/CVR4309/2020|EPI_ISL_573770|2020-09-14" totalcount="4" value="N"/>
    <sequence id="seq_hCoV-19/Scotland/CVR4361/2020|EPI_ISL_573786|2020-09-14" spec="Sequence" taxon="hCoV-19/Scotland/CVR4361/2020|EPI_ISL_573786|2020-09-14" totalcount="4" value="N"/>
    <sequence id="seq_hCoV-19/Scotland/QEUH-9DC09B/2020|EPI_ISL_575349|2020-09-22" spec="Sequence" taxon="hCoV-19/Scotland/QEUH-9DC09B/2020|EPI_ISL_575349|2020-09-22" totalcount="4" value="N"/>
    <sequence id="seq_hCoV-19/Scotland/QEUH-9DA82C/2020|EPI_ISL_575355|2020-09-22" spec="Sequence" taxon="hCoV-19/Scotland/QEUH-9DA82C/2020|EPI_ISL_575355|2020-09-22" totalcount="4" value="N"/>
    <sequence id="seq_hCoV-19/Scotland/QEUH-9DAA17/2020|EPI_ISL_575359|2020-09-22" spec="Sequence" taxon="hCoV-19/Scotland/QEUH-9DAA17/2020|EPI_ISL_575359|2020-09-22" totalcount="4" value="N"/>
    <sequence id="seq_hCoV-19/Scotland/QEUH-9DC07D/2020|EPI_ISL_575366|2020-09-22" spec="Sequence" taxon="hCoV-19/Scotland/QEUH-9DC07D/2020|EPI_ISL_575366|2020-09-22" totalcount="4" value="N"/>
    <sequence id="seq_hCoV-19/Scotland/QEUH-9DC1D4/2020|EPI_ISL_575370|2020-09-22" spec="Sequence" taxon="hCoV-19/Scotland/QEUH-9DC1D4/2020|EPI_ISL_575370|2020-09-22" totalcount="4" value="N"/>
    <sequence id="seq_hCoV-19/Scotland/QEUH-9DA83B/2020|EPI_ISL_575377|2020-09-22" spec="Sequence" taxon="hCoV-19/Scotland/QEUH-9DA83B/2020|EPI_ISL_575377|2020-09-22" totalcount="4" value="N"/>
    <sequence id="seq_hCoV-19/Scotland/QEUH-9DD56E/2020|EPI_ISL_599776|2020-09-21" spec="Sequence" taxon="hCoV-19/Scotland/QEUH-9DD56E/2020|EPI_ISL_599776|2020-09-21" totalcount="4" value="N"/>
    <sequence id="seq_hCoV-19/Scotland/QEUH-9DD3EC/2020|EPI_ISL_599718|2020-09-22" spec="Sequence" taxon="hCoV-19/Scotland/QEUH-9DD3EC/2020|EPI_ISL_599718|2020-09-22" totalcount="4" value="N"/>
    <sequence id="seq_hCoV-19/Scotland/QEUH-9DDA05/2020|EPI_ISL_599779|2020-09-21" spec="Sequence" taxon="hCoV-19/Scotland/QEUH-9DDA05/2020|EPI_ISL_599779|2020-09-21" totalcount="4" value="N"/>
    <sequence id="seq_hCoV-19/Scotland/QEUH-9DD4DA/2020|EPI_ISL_599683|2020-09-22" spec="Sequence" taxon="hCoV-19/Scotland/QEUH-9DD4DA/2020|EPI_ISL_599683|2020-09-22" totalcount="4" value="N"/>
    <sequence id="seq_hCoV-19/Scotland/QEUH-9DD285/2020|EPI_ISL_599525|2020-09-21" spec="Sequence" taxon="hCoV-19/Scotland/QEUH-9DD285/2020|EPI_ISL_599525|2020-09-21" totalcount="4" value="N"/>
    <sequence id="seq_hCoV-19/Scotland/QEUH-9DD80B/2020|EPI_ISL_599537|2020-09-21" spec="Sequence" taxon="hCoV-19/Scotland/QEUH-9DD80B/2020|EPI_ISL_599537|2020-09-21" totalcount="4" value="N"/>
    <sequence id="seq_hCoV-19/Scotland/QEUH-9DD470/2020|EPI_ISL_599539|2020-09-21" spec="Sequence" taxon="hCoV-19/Scotland/QEUH-9DD470/2020|EPI_ISL_599539|2020-09-21" totalcount="4" value="N"/>
    <sequence id="seq_hCoV-19/Scotland/QEUH-9DD3A0/2020|EPI_ISL_599572|2020-09-22" spec="Sequence" taxon="hCoV-19/Scotland/QEUH-9DD3A0/2020|EPI_ISL_599572|2020-09-22" totalcount="4" value="N"/>
    <sequence id="seq_hCoV-19/Scotland/QEUH-9DD4AD/2020|EPI_ISL_599578|2020-09-22" spec="Sequence" taxon="hCoV-19/Scotland/QEUH-9DD4AD/2020|EPI_ISL_599578|2020-09-22" totalcount="4" value="N"/>
    <sequence id="seq_hCoV-19/Scotland/QEUH-9E5615/2020|EPI_ISL_600932|2020-09-24" spec="Sequence" taxon="hCoV-19/Scotland/QEUH-9E5615/2020|EPI_ISL_600932|2020-09-24" totalcount="4" value="N"/>
    <sequence id="seq_hCoV-19/Scotland/QEUH-9E4889/2020|EPI_ISL_600934|2020-09-23" spec="Sequence" taxon="hCoV-19/Scotland/QEUH-9E4889/2020|EPI_ISL_600934|2020-09-23" totalcount="4" value="N"/>
    <sequence id="seq_hCoV-19/Scotland/QEUH-9E534B/2020|EPI_ISL_600940|2020-09-24" spec="Sequence" taxon="hCoV-19/Scotland/QEUH-9E534B/2020|EPI_ISL_600940|2020-09-24" totalcount="4" value="N"/>
    <sequence id="seq_hCoV-19/Scotland/QEUH-9E44D0/2020|EPI_ISL_600969|2020-09-23" spec="Sequence" taxon="hCoV-19/Scotland/QEUH-9E44D0/2020|EPI_ISL_600969|2020-09-23" totalcount="4" value="N"/>
    <sequence id="seq_hCoV-19/Scotland/QEUH-9E4B17/2020|EPI_ISL_600975|2020-09-22" spec="Sequence" taxon="hCoV-19/Scotland/QEUH-9E4B17/2020|EPI_ISL_600975|2020-09-22" totalcount="4" value="N"/>
    <sequence id="seq_hCoV-19/Scotland/QEUH-9E4072/2020|EPI_ISL_600994|2020-09-24" spec="Sequence" taxon="hCoV-19/Scotland/QEUH-9E4072/2020|EPI_ISL_600994|2020-09-24" totalcount="4" value="N"/>
    <sequence id="seq_hCoV-19/Scotland/QEUH-9DC20E/2020|EPI_ISL_575386|2020-09-22" spec="Sequence" taxon="hCoV-19/Scotland/QEUH-9DC20E/2020|EPI_ISL_575386|2020-09-22" totalcount="4" value="N"/>
    <sequence id="seq_hCoV-19/Scotland/QEUH-9DAABD/2020|EPI_ISL_575394|2020-09-21" spec="Sequence" taxon="hCoV-19/Scotland/QEUH-9DAABD/2020|EPI_ISL_575394|2020-09-21" totalcount="4" value="N"/>
    <sequence id="seq_hCoV-19/Scotland/QEUH-9DA7B6/2020|EPI_ISL_575397|2020-09-22" spec="Sequence" taxon="hCoV-19/Scotland/QEUH-9DA7B6/2020|EPI_ISL_575397|2020-09-22" totalcount="4" value="N"/>
    <sequence id="seq_hCoV-19/Scotland/QEUH-9DE9DA/2020|EPI_ISL_601212|2020-09-21" spec="Sequence" taxon="hCoV-19/Scotland/QEUH-9DE9DA/2020|EPI_ISL_601212|2020-09-21" totalcount="4" value="N"/>
    <sequence id="seq_hCoV-19/Scotland/MILK-9E3116/2020|EPI_ISL_601224|2020-09-21" spec="Sequence" taxon="hCoV-19/Scotland/MILK-9E3116/2020|EPI_ISL_601224|2020-09-21" totalcount="4" value="N"/>
    <sequence id="seq_hCoV-19/Scotland/QEUH-9DE9F8/2020|EPI_ISL_601203|2020-09-21" spec="Sequence" taxon="hCoV-19/Scotland/QEUH-9DE9F8/2020|EPI_ISL_601203|2020-09-21" totalcount="4" value="N"/>
    <sequence id="seq_hCoV-19/Scotland/QEUH-9DAF45/2020|EPI_ISL_601105|2020-09-21" spec="Sequence" taxon="hCoV-19/Scotland/QEUH-9DAF45/2020|EPI_ISL_601105|2020-09-21" totalcount="4" value="N"/>
    <sequence id="seq_hCoV-19/Scotland/QEUH-9DCACA/2020|EPI_ISL_601108|2020-09-22" spec="Sequence" taxon="hCoV-19/Scotland/QEUH-9DCACA/2020|EPI_ISL_601108|2020-09-22" totalcount="4" value="N"/>
    <sequence id="seq_hCoV-19/Scotland/QEUH-9DCE91/2020|EPI_ISL_601141|2020-09-22" spec="Sequence" taxon="hCoV-19/Scotland/QEUH-9DCE91/2020|EPI_ISL_601141|2020-09-22" totalcount="4" value="N"/>
    <sequence id="seq_hCoV-19/Scotland/QEUH-9DAF90/2020|EPI_ISL_601142|2020-09-22" spec="Sequence" taxon="hCoV-19/Scotland/QEUH-9DAF90/2020|EPI_ISL_601142|2020-09-22" totalcount="4" value="N"/>
    <sequence id="seq_hCoV-19/Scotland/QEUH-9DAFEB/2020|EPI_ISL_601148|2020-09-22" spec="Sequence" taxon="hCoV-19/Scotland/QEUH-9DAFEB/2020|EPI_ISL_601148|2020-09-22" totalcount="4" value="N"/>
    <sequence id="seq_hCoV-19/Scotland/QEUH-9DAC99/2020|EPI_ISL_601152|2020-09-22" spec="Sequence" taxon="hCoV-19/Scotland/QEUH-9DAC99/2020|EPI_ISL_601152|2020-09-22" totalcount="4" value="N"/>
    <sequence id="seq_hCoV-19/Scotland/QEUH-9DC4DB/2020|EPI_ISL_601174|2020-09-22" spec="Sequence" taxon="hCoV-19/Scotland/QEUH-9DC4DB/2020|EPI_ISL_601174|2020-09-22" totalcount="4" value="N"/>
    <sequence id="seq_hCoV-19/Scotland/QEUH-9DAB23/2020|EPI_ISL_601180|2020-09-22" spec="Sequence" taxon="hCoV-19/Scotland/QEUH-9DAB23/2020|EPI_ISL_601180|2020-09-22" totalcount="4" value="N"/>
    <sequence id="seq_hCoV-19/Scotland/CVR4544/2020|EPI_ISL_585403|2020-09-22" spec="Sequence" taxon="hCoV-19/Scotland/CVR4544/2020|EPI_ISL_585403|2020-09-22" totalcount="4" value="N"/>
    <sequence id="seq_hCoV-19/Scotland/EDB7916/2020|EPI_ISL_585449|2020-09-23" spec="Sequence" taxon="hCoV-19/Scotland/EDB7916/2020|EPI_ISL_585449|2020-09-23" totalcount="4" value="N"/>
    <sequence id="seq_hCoV-19/Scotland/EDB7917/2020|EPI_ISL_585450|2020-09-24" spec="Sequence" taxon="hCoV-19/Scotland/EDB7917/2020|EPI_ISL_585450|2020-09-24" totalcount="4" value="N"/>
    <sequence id="seq_hCoV-19/Scotland/QEUH-9E5493/2020|EPI_ISL_601006|2020-09-24" spec="Sequence" taxon="hCoV-19/Scotland/QEUH-9E5493/2020|EPI_ISL_601006|2020-09-24" totalcount="4" value="N"/>
    <sequence id="seq_hCoV-19/Scotland/QEUH-9E5581/2020|EPI_ISL_601007|2020-09-24" spec="Sequence" taxon="hCoV-19/Scotland/QEUH-9E5581/2020|EPI_ISL_601007|2020-09-24" totalcount="4" value="N"/>
    <sequence id="seq_hCoV-19/Scotland/QEUH-9E4D20/2020|EPI_ISL_601019|2020-09-24" spec="Sequence" taxon="hCoV-19/Scotland/QEUH-9E4D20/2020|EPI_ISL_601019|2020-09-24" totalcount="4" value="N"/>
    <sequence id="seq_hCoV-19/Scotland/QEUH-9E42E5/2020|EPI_ISL_601024|2020-09-23" spec="Sequence" taxon="hCoV-19/Scotland/QEUH-9E42E5/2020|EPI_ISL_601024|2020-09-23" totalcount="4" value="N"/>
    <sequence id="seq_hCoV-19/Scotland/QEUH-9E542A/2020|EPI_ISL_601033|2020-09-24" spec="Sequence" taxon="hCoV-19/Scotland/QEUH-9E542A/2020|EPI_ISL_601033|2020-09-24" totalcount="4" value="N"/>
    <sequence id="seq_hCoV-19/Scotland/QEUH-9E4582/2020|EPI_ISL_601039|2020-09-23" spec="Sequence" taxon="hCoV-19/Scotland/QEUH-9E4582/2020|EPI_ISL_601039|2020-09-23" totalcount="4" value="N"/>
    <sequence id="seq_hCoV-19/Scotland/QEUH-9E516F/2020|EPI_ISL_601063|2020-09-24" spec="Sequence" taxon="hCoV-19/Scotland/QEUH-9E516F/2020|EPI_ISL_601063|2020-09-24" totalcount="4" value="N"/>
    <sequence id="seq_hCoV-19/Scotland/QEUH-9E4F2A/2020|EPI_ISL_601072|2020-09-24" spec="Sequence" taxon="hCoV-19/Scotland/QEUH-9E4F2A/2020|EPI_ISL_601072|2020-09-24" totalcount="4" value="N"/>
    <sequence id="seq_hCoV-19/Scotland/QEUH-9E4670/2020|EPI_ISL_601090|2020-09-23" spec="Sequence" taxon="hCoV-19/Scotland/QEUH-9E4670/2020|EPI_ISL_601090|2020-09-23" totalcount="4" value="N"/>
    <sequence id="seq_hCoV-19/Scotland/QEUH-9E44FE/2020|EPI_ISL_601082|2020-09-23" spec="Sequence" taxon="hCoV-19/Scotland/QEUH-9E44FE/2020|EPI_ISL_601082|2020-09-23" totalcount="4" value="N"/>
    <sequence id="seq_hCoV-19/Scotland/CVR4393/2020|EPI_ISL_585267|2020-09-18" spec="Sequence" taxon="hCoV-19/Scotland/CVR4393/2020|EPI_ISL_585267|2020-09-18" totalcount="4" value="N"/>
    <sequence id="seq_hCoV-19/Scotland/CVR4396/2020|EPI_ISL_585270|2020-09-23" spec="Sequence" taxon="hCoV-19/Scotland/CVR4396/2020|EPI_ISL_585270|2020-09-23" totalcount="4" value="N"/>
    <sequence id="seq_hCoV-19/Scotland/CVR4410/2020|EPI_ISL_585284|2020-09-20" spec="Sequence" taxon="hCoV-19/Scotland/CVR4410/2020|EPI_ISL_585284|2020-09-20" totalcount="4" value="N"/>
    <sequence id="seq_hCoV-19/Scotland/CVR4412/2020|EPI_ISL_585286|2020-09-20" spec="Sequence" taxon="hCoV-19/Scotland/CVR4412/2020|EPI_ISL_585286|2020-09-20" totalcount="4" value="N"/>
    <sequence id="seq_hCoV-19/Scotland/CVR4413/2020|EPI_ISL_585287|2020-09-20" spec="Sequence" taxon="hCoV-19/Scotland/CVR4413/2020|EPI_ISL_585287|2020-09-20" totalcount="4" value="N"/>
    <sequence id="seq_hCoV-19/Scotland/QEUH-9DD7FF/2020|EPI_ISL_599807|2020-09-21" spec="Sequence" taxon="hCoV-19/Scotland/QEUH-9DD7FF/2020|EPI_ISL_599807|2020-09-21" totalcount="4" value="N"/>
    <sequence id="seq_hCoV-19/Scotland/CVR4634/2020|EPI_ISL_612287|2020-09-24" spec="Sequence" taxon="hCoV-19/Scotland/CVR4634/2020|EPI_ISL_612287|2020-09-24" totalcount="4" value="N"/>
    <sequence id="seq_hCoV-19/Scotland/CVR5411/2020|EPI_ISL_651806|2020-09-22" spec="Sequence" taxon="hCoV-19/Scotland/CVR5411/2020|EPI_ISL_651806|2020-09-22" totalcount="4" value="N"/>
    <sequence id="seq_hCoV-19/Scotland/CVR5416/2020|EPI_ISL_651810|2020-09-22" spec="Sequence" taxon="hCoV-19/Scotland/CVR5416/2020|EPI_ISL_651810|2020-09-22" totalcount="4" value="N"/>
    <sequence id="seq_hCoV-19/Scotland/CVR5390/2020|EPI_ISL_651793|2020-09-22" spec="Sequence" taxon="hCoV-19/Scotland/CVR5390/2020|EPI_ISL_651793|2020-09-22" totalcount="4" value="N"/>
    <sequence id="seq_hCoV-19/Scotland/QEUH-A0B609/2020|EPI_ISL_599261|2020-10-01" spec="Sequence" taxon="hCoV-19/Scotland/QEUH-A0B609/2020|EPI_ISL_599261|2020-10-01" totalcount="4" value="N"/>
    <sequence id="seq_hCoV-19/Scotland/QEUH-9F673C/2020|EPI_ISL_600715|2020-09-27" spec="Sequence" taxon="hCoV-19/Scotland/QEUH-9F673C/2020|EPI_ISL_600715|2020-09-27" totalcount="4" value="N"/>
    <sequence id="seq_hCoV-19/Scotland/QEUH-9F4CD5/2020|EPI_ISL_600718|2020-09-27" spec="Sequence" taxon="hCoV-19/Scotland/QEUH-9F4CD5/2020|EPI_ISL_600718|2020-09-27" totalcount="4" value="N"/>
    <sequence id="seq_hCoV-19/Scotland/QEUH-9F46B9/2020|EPI_ISL_600710|2020-09-27" spec="Sequence" taxon="hCoV-19/Scotland/QEUH-9F46B9/2020|EPI_ISL_600710|2020-09-27" totalcount="4" value="N"/>
    <sequence id="seq_hCoV-19/Scotland/QEUH-9F4A62/2020|EPI_ISL_600711|2020-09-27" spec="Sequence" taxon="hCoV-19/Scotland/QEUH-9F4A62/2020|EPI_ISL_600711|2020-09-27" totalcount="4" value="N"/>
    <sequence id="seq_hCoV-19/Scotland/QEUH-9F6BE5/2020|EPI_ISL_595619|2020-09-27" spec="Sequence" taxon="hCoV-19/Scotland/QEUH-9F6BE5/2020|EPI_ISL_595619|2020-09-27" totalcount="4" value="N"/>
    <sequence id="seq_hCoV-19/Scotland/QEUH-A20228/2020|EPI_ISL_599118|2020-10-01" spec="Sequence" taxon="hCoV-19/Scotland/QEUH-A20228/2020|EPI_ISL_599118|2020-10-01" totalcount="4" value="N"/>
    <sequence id="seq_hCoV-19/Scotland/QEUH-A1F550/2020|EPI_ISL_599123|2020-10-01" spec="Sequence" taxon="hCoV-19/Scotland/QEUH-A1F550/2020|EPI_ISL_599123|2020-10-01" totalcount="4" value="N"/>
    <sequence id="seq_hCoV-19/Scotland/QEUH-A1FD49/2020|EPI_ISL_599125|2020-10-01" spec="Sequence" taxon="hCoV-19/Scotland/QEUH-A1FD49/2020|EPI_ISL_599125|2020-10-01" totalcount="4" value="N"/>
    <sequence id="seq_hCoV-19/Scotland/QEUH-A1F7C3/2020|EPI_ISL_599133|2020-10-01" spec="Sequence" taxon="hCoV-19/Scotland/QEUH-A1F7C3/2020|EPI_ISL_599133|2020-10-01" totalcount="4" value="N"/>
    <sequence id="seq_hCoV-19/Scotland/QEUH-9FA950/2020|EPI_ISL_600612|2020-09-29" spec="Sequence" taxon="hCoV-19/Scotland/QEUH-9FA950/2020|EPI_ISL_600612|2020-09-29" totalcount="4" value="N"/>
    <sequence id="seq_hCoV-19/Scotland/QEUH-9F6B21/2020|EPI_ISL_600644|2020-09-27" spec="Sequence" taxon="hCoV-19/Scotland/QEUH-9F6B21/2020|EPI_ISL_600644|2020-09-27" totalcount="4" value="N"/>
    <sequence id="seq_hCoV-19/Scotland/QEUH-9F658D/2020|EPI_ISL_600646|2020-09-27" spec="Sequence" taxon="hCoV-19/Scotland/QEUH-9F658D/2020|EPI_ISL_600646|2020-09-27" totalcount="4" value="N"/>
    <sequence id="seq_hCoV-19/Scotland/QEUH-9F675A/2020|EPI_ISL_600662|2020-09-27" spec="Sequence" taxon="hCoV-19/Scotland/QEUH-9F675A/2020|EPI_ISL_600662|2020-09-27" totalcount="4" value="N"/>
    <sequence id="seq_hCoV-19/Scotland/QEUH-9F65AB/2020|EPI_ISL_600669|2020-09-27" spec="Sequence" taxon="hCoV-19/Scotland/QEUH-9F65AB/2020|EPI_ISL_600669|2020-09-27" totalcount="4" value="N"/>
    <sequence id="seq_hCoV-19/Scotland/QEUH-9F467D/2020|EPI_ISL_600672|2020-09-27" spec="Sequence" taxon="hCoV-19/Scotland/QEUH-9F467D/2020|EPI_ISL_600672|2020-09-27" totalcount="4" value="N"/>
    <sequence id="seq_hCoV-19/Scotland/QEUH-9F4789/2020|EPI_ISL_600682|2020-09-25" spec="Sequence" taxon="hCoV-19/Scotland/QEUH-9F4789/2020|EPI_ISL_600682|2020-09-25" totalcount="4" value="N"/>
    <sequence id="seq_hCoV-19/Scotland/QEUH-9F4455/2020|EPI_ISL_600691|2020-09-27" spec="Sequence" taxon="hCoV-19/Scotland/QEUH-9F4455/2020|EPI_ISL_600691|2020-09-27" totalcount="4" value="N"/>
    <sequence id="seq_hCoV-19/Scotland/QEUH-9F6532/2020|EPI_ISL_600694|2020-09-27" spec="Sequence" taxon="hCoV-19/Scotland/QEUH-9F6532/2020|EPI_ISL_600694|2020-09-27" totalcount="4" value="N"/>
    <sequence id="seq_hCoV-19/Scotland/QEUH-A1FB21/2020|EPI_ISL_599007|2020-10-01" spec="Sequence" taxon="hCoV-19/Scotland/QEUH-A1FB21/2020|EPI_ISL_599007|2020-10-01" totalcount="4" value="N"/>
    <sequence id="seq_hCoV-19/Scotland/QEUH-A20E60/2020|EPI_ISL_599022|2020-10-01" spec="Sequence" taxon="hCoV-19/Scotland/QEUH-A20E60/2020|EPI_ISL_599022|2020-10-01" totalcount="4" value="N"/>
    <sequence id="seq_hCoV-19/Scotland/QEUH-A1FC5B/2020|EPI_ISL_599056|2020-10-01" spec="Sequence" taxon="hCoV-19/Scotland/QEUH-A1FC5B/2020|EPI_ISL_599056|2020-10-01" totalcount="4" value="N"/>
    <sequence id="seq_hCoV-19/Scotland/QEUH-A1F68A/2020|EPI_ISL_599057|2020-10-01" spec="Sequence" taxon="hCoV-19/Scotland/QEUH-A1F68A/2020|EPI_ISL_599057|2020-10-01" totalcount="4" value="N"/>
    <sequence id="seq_hCoV-19/Scotland/QEUH-A20413/2020|EPI_ISL_599061|2020-10-01" spec="Sequence" taxon="hCoV-19/Scotland/QEUH-A20413/2020|EPI_ISL_599061|2020-10-01" totalcount="4" value="N"/>
    <sequence id="seq_hCoV-19/Scotland/QEUH-A1FBD6/2020|EPI_ISL_599062|2020-10-01" spec="Sequence" taxon="hCoV-19/Scotland/QEUH-A1FBD6/2020|EPI_ISL_599062|2020-10-01" totalcount="4" value="N"/>
    <sequence id="seq_hCoV-19/Scotland/QEUH-A20CEE/2020|EPI_ISL_599073|2020-10-01" spec="Sequence" taxon="hCoV-19/Scotland/QEUH-A20CEE/2020|EPI_ISL_599073|2020-10-01" totalcount="4" value="N"/>
    <sequence id="seq_hCoV-19/Scotland/QEUH-A1FB9A/2020|EPI_ISL_599035|2020-10-01" spec="Sequence" taxon="hCoV-19/Scotland/QEUH-A1FB9A/2020|EPI_ISL_599035|2020-10-01" totalcount="4" value="N"/>
    <sequence id="seq_hCoV-19/Scotland/QEUH-9FA8EA/2020|EPI_ISL_600545|2020-09-28" spec="Sequence" taxon="hCoV-19/Scotland/QEUH-9FA8EA/2020|EPI_ISL_600545|2020-09-28" totalcount="4" value="N"/>
    <sequence id="seq_hCoV-19/Scotland/QEUH-9FB37F/2020|EPI_ISL_600551|2020-09-29" spec="Sequence" taxon="hCoV-19/Scotland/QEUH-9FB37F/2020|EPI_ISL_600551|2020-09-29" totalcount="4" value="N"/>
    <sequence id="seq_hCoV-19/Scotland/QEUH-9FB236/2020|EPI_ISL_600569|2020-09-29" spec="Sequence" taxon="hCoV-19/Scotland/QEUH-9FB236/2020|EPI_ISL_600569|2020-09-29" totalcount="4" value="N"/>
    <sequence id="seq_hCoV-19/Scotland/QEUH-9FA97E/2020|EPI_ISL_600575|2020-09-29" spec="Sequence" taxon="hCoV-19/Scotland/QEUH-9FA97E/2020|EPI_ISL_600575|2020-09-29" totalcount="4" value="N"/>
    <sequence id="seq_hCoV-19/Scotland/CVR4900/2020|EPI_ISL_594667|2020-09-29" spec="Sequence" taxon="hCoV-19/Scotland/CVR4900/2020|EPI_ISL_594667|2020-09-29" totalcount="4" value="N"/>
    <sequence id="seq_hCoV-19/Scotland/QEUH-9F9502/2020|EPI_ISL_600920|2020-09-27" spec="Sequence" taxon="hCoV-19/Scotland/QEUH-9F9502/2020|EPI_ISL_600920|2020-09-27" totalcount="4" value="N"/>
    <sequence id="seq_hCoV-19/Scotland/QEUH-9F682A/2020|EPI_ISL_600854|2020-09-27" spec="Sequence" taxon="hCoV-19/Scotland/QEUH-9F682A/2020|EPI_ISL_600854|2020-09-27" totalcount="4" value="N"/>
    <sequence id="seq_hCoV-19/Scotland/QEUH-A0C37A/2020|EPI_ISL_599416|2020-10-01" spec="Sequence" taxon="hCoV-19/Scotland/QEUH-A0C37A/2020|EPI_ISL_599416|2020-10-01" totalcount="4" value="N"/>
    <sequence id="seq_hCoV-19/Scotland/QEUH-9F2CD7/2020|EPI_ISL_600812|2020-09-25" spec="Sequence" taxon="hCoV-19/Scotland/QEUH-9F2CD7/2020|EPI_ISL_600812|2020-09-25" totalcount="4" value="N"/>
    <sequence id="seq_hCoV-19/Scotland/QEUH-9F3D3D/2020|EPI_ISL_600819|2020-09-27" spec="Sequence" taxon="hCoV-19/Scotland/QEUH-9F3D3D/2020|EPI_ISL_600819|2020-09-27" totalcount="4" value="N"/>
    <sequence id="seq_hCoV-19/Scotland/QEUH-9F94D8/2020|EPI_ISL_600899|2020-09-27" spec="Sequence" taxon="hCoV-19/Scotland/QEUH-9F94D8/2020|EPI_ISL_600899|2020-09-27" totalcount="4" value="N"/>
    <sequence id="seq_hCoV-19/Scotland/QEUH-A211C0/2020|EPI_ISL_598831|2020-10-01" spec="Sequence" taxon="hCoV-19/Scotland/QEUH-A211C0/2020|EPI_ISL_598831|2020-10-01" totalcount="4" value="N"/>
    <sequence id="seq_hCoV-19/Scotland/QEUH-A1DA17/2020|EPI_ISL_598850|2020-10-01" spec="Sequence" taxon="hCoV-19/Scotland/QEUH-A1DA17/2020|EPI_ISL_598850|2020-10-01" totalcount="4" value="N"/>
    <sequence id="seq_hCoV-19/Scotland/QEUH-A219AA/2020|EPI_ISL_598852|2020-10-01" spec="Sequence" taxon="hCoV-19/Scotland/QEUH-A219AA/2020|EPI_ISL_598852|2020-10-01" totalcount="4" value="N"/>
    <sequence id="seq_hCoV-19/Scotland/QEUH-A1E5CA/2020|EPI_ISL_598884|2020-10-01" spec="Sequence" taxon="hCoV-19/Scotland/QEUH-A1E5CA/2020|EPI_ISL_598884|2020-10-01" totalcount="4" value="N"/>
    <sequence id="seq_hCoV-19/Scotland/QEUH-A2196E/2020|EPI_ISL_598893|2020-10-01" spec="Sequence" taxon="hCoV-19/Scotland/QEUH-A2196E/2020|EPI_ISL_598893|2020-10-01" totalcount="4" value="N"/>
    <sequence id="seq_hCoV-19/Scotland/QEUH-A1E0D8/2020|EPI_ISL_598860|2020-10-01" spec="Sequence" taxon="hCoV-19/Scotland/QEUH-A1E0D8/2020|EPI_ISL_598860|2020-10-01" totalcount="4" value="N"/>
    <sequence id="seq_hCoV-19/Scotland/EDB7939/2020|EPI_ISL_585455|2020-09-25" spec="Sequence" taxon="hCoV-19/Scotland/EDB7939/2020|EPI_ISL_585455|2020-09-25" totalcount="4" value="N"/>
    <sequence id="seq_hCoV-19/Scotland/EDB7983/2020|EPI_ISL_585463|2020-09-28" spec="Sequence" taxon="hCoV-19/Scotland/EDB7983/2020|EPI_ISL_585463|2020-09-28" totalcount="4" value="N"/>
    <sequence id="seq_hCoV-19/Scotland/EDB7986/2020|EPI_ISL_585466|2020-09-28" spec="Sequence" taxon="hCoV-19/Scotland/EDB7986/2020|EPI_ISL_585466|2020-09-28" totalcount="4" value="N"/>
    <sequence id="seq_hCoV-19/Scotland/EDB8031/2020|EPI_ISL_585472|2020-10-01" spec="Sequence" taxon="hCoV-19/Scotland/EDB8031/2020|EPI_ISL_585472|2020-10-01" totalcount="4" value="N"/>
    <sequence id="seq_hCoV-19/Scotland/EDB8032/2020|EPI_ISL_585473|2020-10-01" spec="Sequence" taxon="hCoV-19/Scotland/EDB8032/2020|EPI_ISL_585473|2020-10-01" totalcount="4" value="N"/>
    <sequence id="seq_hCoV-19/Scotland/CVR4666/2020|EPI_ISL_612303|2020-09-28" spec="Sequence" taxon="hCoV-19/Scotland/CVR4666/2020|EPI_ISL_612303|2020-09-28" totalcount="4" value="N"/>
    <sequence id="seq_hCoV-19/Scotland/CVR4692/2020|EPI_ISL_612313|2020-09-30" spec="Sequence" taxon="hCoV-19/Scotland/CVR4692/2020|EPI_ISL_612313|2020-09-30" totalcount="4" value="N"/>
    <sequence id="seq_hCoV-19/Scotland/CVR4641/2020|EPI_ISL_612288|2020-09-26" spec="Sequence" taxon="hCoV-19/Scotland/CVR4641/2020|EPI_ISL_612288|2020-09-26" totalcount="4" value="N"/>
    <sequence id="seq_hCoV-19/Scotland/CVR4645/2020|EPI_ISL_612290|2020-09-28" spec="Sequence" taxon="hCoV-19/Scotland/CVR4645/2020|EPI_ISL_612290|2020-09-28" totalcount="4" value="N"/>
    <sequence id="seq_hCoV-19/Scotland/CVR4660/2020|EPI_ISL_612298|2020-09-27" spec="Sequence" taxon="hCoV-19/Scotland/CVR4660/2020|EPI_ISL_612298|2020-09-27" totalcount="4" value="N"/>
    <sequence id="seq_hCoV-19/Scotland/CVR4661/2020|EPI_ISL_612299|2020-09-28" spec="Sequence" taxon="hCoV-19/Scotland/CVR4661/2020|EPI_ISL_612299|2020-09-28" totalcount="4" value="N"/>
    <sequence id="seq_hCoV-19/Scotland/QEUH-A1F59C/2020|EPI_ISL_598917|2020-10-01" spec="Sequence" taxon="hCoV-19/Scotland/QEUH-A1F59C/2020|EPI_ISL_598917|2020-10-01" totalcount="4" value="N"/>
    <sequence id="seq_hCoV-19/Scotland/QEUH-A1F67B/2020|EPI_ISL_598943|2020-10-01" spec="Sequence" taxon="hCoV-19/Scotland/QEUH-A1F67B/2020|EPI_ISL_598943|2020-10-01" totalcount="4" value="N"/>
    <sequence id="seq_hCoV-19/Scotland/QEUH-A1F857/2020|EPI_ISL_598946|2020-10-01" spec="Sequence" taxon="hCoV-19/Scotland/QEUH-A1F857/2020|EPI_ISL_598946|2020-10-01" totalcount="4" value="N"/>
    <sequence id="seq_hCoV-19/Scotland/QEUH-A2070B/2020|EPI_ISL_598956|2020-10-01" spec="Sequence" taxon="hCoV-19/Scotland/QEUH-A2070B/2020|EPI_ISL_598956|2020-10-01" totalcount="4" value="N"/>
    <sequence id="seq_hCoV-19/Scotland/QEUH-A1FF43/2020|EPI_ISL_598957|2020-10-01" spec="Sequence" taxon="hCoV-19/Scotland/QEUH-A1FF43/2020|EPI_ISL_598957|2020-10-01" totalcount="4" value="N"/>
    <sequence id="seq_hCoV-19/Scotland/QEUH-A203F8/2020|EPI_ISL_598920|2020-10-01" spec="Sequence" taxon="hCoV-19/Scotland/QEUH-A203F8/2020|EPI_ISL_598920|2020-10-01" totalcount="4" value="N"/>
    <sequence id="seq_hCoV-19/Scotland/QEUH-A1FEEC/2020|EPI_ISL_598933|2020-10-01" spec="Sequence" taxon="hCoV-19/Scotland/QEUH-A1FEEC/2020|EPI_ISL_598933|2020-10-01" totalcount="4" value="N"/>
    <sequence id="seq_hCoV-19/Scotland/QEUH-A1F7E1/2020|EPI_ISL_598966|2020-10-01" spec="Sequence" taxon="hCoV-19/Scotland/QEUH-A1F7E1/2020|EPI_ISL_598966|2020-10-01" totalcount="4" value="N"/>
    <sequence id="seq_hCoV-19/Scotland/QEUH-A1FB7C/2020|EPI_ISL_598979|2020-10-01" spec="Sequence" taxon="hCoV-19/Scotland/QEUH-A1FB7C/2020|EPI_ISL_598979|2020-10-01" totalcount="4" value="N"/>
    <sequence id="seq_hCoV-19/Scotland/QEUH-A1FB12/2020|EPI_ISL_598987|2020-10-01" spec="Sequence" taxon="hCoV-19/Scotland/QEUH-A1FB12/2020|EPI_ISL_598987|2020-10-01" totalcount="4" value="N"/>
    <sequence id="seq_hCoV-19/Scotland/QEUH-A0B78E/2020|EPI_ISL_599241|2020-10-03" spec="Sequence" taxon="hCoV-19/Scotland/QEUH-A0B78E/2020|EPI_ISL_599241|2020-10-03" totalcount="4" value="N"/>
    <sequence id="seq_hCoV-19/Scotland/QEUH-A0AE5D/2020|EPI_ISL_599293|2020-10-03" spec="Sequence" taxon="hCoV-19/Scotland/QEUH-A0AE5D/2020|EPI_ISL_599293|2020-10-03" totalcount="4" value="N"/>
    <sequence id="seq_hCoV-19/Scotland/QEUH-A32320/2020|EPI_ISL_628346|2020-10-07" spec="Sequence" taxon="hCoV-19/Scotland/QEUH-A32320/2020|EPI_ISL_628346|2020-10-07" totalcount="4" value="N"/>
    <sequence id="seq_hCoV-19/Scotland/QEUH-A0B92E/2020|EPI_ISL_599326|2020-10-03" spec="Sequence" taxon="hCoV-19/Scotland/QEUH-A0B92E/2020|EPI_ISL_599326|2020-10-03" totalcount="4" value="N"/>
    <sequence id="seq_hCoV-19/Scotland/QEUH-A0B5B1/2020|EPI_ISL_599160|2020-10-03" spec="Sequence" taxon="hCoV-19/Scotland/QEUH-A0B5B1/2020|EPI_ISL_599160|2020-10-03" totalcount="4" value="N"/>
    <sequence id="seq_hCoV-19/Scotland/QEUH-A0B7CA/2020|EPI_ISL_599171|2020-10-03" spec="Sequence" taxon="hCoV-19/Scotland/QEUH-A0B7CA/2020|EPI_ISL_599171|2020-10-03" totalcount="4" value="N"/>
    <sequence id="seq_hCoV-19/Scotland/QEUH-9FF7CA/2020|EPI_ISL_600453|2020-10-02" spec="Sequence" taxon="hCoV-19/Scotland/QEUH-9FF7CA/2020|EPI_ISL_600453|2020-10-02" totalcount="4" value="N"/>
    <sequence id="seq_hCoV-19/Scotland/EDB8116/2020|EPI_ISL_594830|2020-10-05" spec="Sequence" taxon="hCoV-19/Scotland/EDB8116/2020|EPI_ISL_594830|2020-10-05" totalcount="4" value="N"/>
    <sequence id="seq_hCoV-19/Scotland/EDB8159/2020|EPI_ISL_594832|2020-10-07" spec="Sequence" taxon="hCoV-19/Scotland/EDB8159/2020|EPI_ISL_594832|2020-10-07" totalcount="4" value="N"/>
    <sequence id="seq_hCoV-19/Scotland/CVR4942/2020|EPI_ISL_594706|2020-10-05" spec="Sequence" taxon="hCoV-19/Scotland/CVR4942/2020|EPI_ISL_594706|2020-10-05" totalcount="4" value="N"/>
    <sequence id="seq_hCoV-19/Scotland/CVR4975/2020|EPI_ISL_594738|2020-10-04" spec="Sequence" taxon="hCoV-19/Scotland/CVR4975/2020|EPI_ISL_594738|2020-10-04" totalcount="4" value="N"/>
    <sequence id="seq_hCoV-19/Scotland/CVR4907/2020|EPI_ISL_594674|2020-10-05" spec="Sequence" taxon="hCoV-19/Scotland/CVR4907/2020|EPI_ISL_594674|2020-10-05" totalcount="4" value="N"/>
    <sequence id="seq_hCoV-19/Scotland/QEUH-A4AA20/2020|EPI_ISL_595965|2020-10-08" spec="Sequence" taxon="hCoV-19/Scotland/QEUH-A4AA20/2020|EPI_ISL_595965|2020-10-08" totalcount="4" value="N"/>
    <sequence id="seq_hCoV-19/Scotland/QEUH-A4AA6C/2020|EPI_ISL_595967|2020-10-08" spec="Sequence" taxon="hCoV-19/Scotland/QEUH-A4AA6C/2020|EPI_ISL_595967|2020-10-08" totalcount="4" value="N"/>
    <sequence id="seq_hCoV-19/Scotland/QEUH-A4AAD5/2020|EPI_ISL_595971|2020-10-08" spec="Sequence" taxon="hCoV-19/Scotland/QEUH-A4AAD5/2020|EPI_ISL_595971|2020-10-08" totalcount="4" value="N"/>
    <sequence id="seq_hCoV-19/Scotland/QEUH-A4BA2F/2020|EPI_ISL_628504|2020-10-08" spec="Sequence" taxon="hCoV-19/Scotland/QEUH-A4BA2F/2020|EPI_ISL_628504|2020-10-08" totalcount="4" value="N"/>
    <sequence id="seq_hCoV-19/Scotland/QEUH-A4BC0B/2020|EPI_ISL_628517|2020-10-08" spec="Sequence" taxon="hCoV-19/Scotland/QEUH-A4BC0B/2020|EPI_ISL_628517|2020-10-08" totalcount="4" value="N"/>
    <sequence id="seq_hCoV-19/Scotland/QEUH-A0B548/2020|EPI_ISL_599477|2020-10-03" spec="Sequence" taxon="hCoV-19/Scotland/QEUH-A0B548/2020|EPI_ISL_599477|2020-10-03" totalcount="4" value="N"/>
    <sequence id="seq_hCoV-19/Scotland/QEUH-A4C244/2020|EPI_ISL_628554|2020-10-07" spec="Sequence" taxon="hCoV-19/Scotland/QEUH-A4C244/2020|EPI_ISL_628554|2020-10-07" totalcount="4" value="N"/>
    <sequence id="seq_hCoV-19/Scotland/QEUH-A4C29F/2020|EPI_ISL_628558|2020-10-07" spec="Sequence" taxon="hCoV-19/Scotland/QEUH-A4C29F/2020|EPI_ISL_628558|2020-10-07" totalcount="4" value="N"/>
    <sequence id="seq_hCoV-19/Scotland/QEUH-A4B861/2020|EPI_ISL_628485|2020-10-05" spec="Sequence" taxon="hCoV-19/Scotland/QEUH-A4B861/2020|EPI_ISL_628485|2020-10-05" totalcount="4" value="N"/>
    <sequence id="seq_hCoV-19/Scotland/QEUH-A0C310/2020|EPI_ISL_599341|2020-10-03" spec="Sequence" taxon="hCoV-19/Scotland/QEUH-A0C310/2020|EPI_ISL_599341|2020-10-03" totalcount="4" value="N"/>
    <sequence id="seq_hCoV-19/Scotland/QEUH-A0BED4/2020|EPI_ISL_599342|2020-10-03" spec="Sequence" taxon="hCoV-19/Scotland/QEUH-A0BED4/2020|EPI_ISL_599342|2020-10-03" totalcount="4" value="N"/>
    <sequence id="seq_hCoV-19/Scotland/QEUH-A4B658/2020|EPI_ISL_628470|2020-10-08" spec="Sequence" taxon="hCoV-19/Scotland/QEUH-A4B658/2020|EPI_ISL_628470|2020-10-08" totalcount="4" value="N"/>
    <sequence id="seq_hCoV-19/Scotland/QEUH-A0AE3F/2020|EPI_ISL_599390|2020-10-03" spec="Sequence" taxon="hCoV-19/Scotland/QEUH-A0AE3F/2020|EPI_ISL_599390|2020-10-03" totalcount="4" value="N"/>
    <sequence id="seq_hCoV-19/Scotland/QEUH-A0C36B/2020|EPI_ISL_599445|2020-10-03" spec="Sequence" taxon="hCoV-19/Scotland/QEUH-A0C36B/2020|EPI_ISL_599445|2020-10-03" totalcount="4" value="N"/>
    <sequence id="seq_hCoV-19/Scotland/QEUH-A0BCAD/2020|EPI_ISL_599450|2020-10-03" spec="Sequence" taxon="hCoV-19/Scotland/QEUH-A0BCAD/2020|EPI_ISL_599450|2020-10-03" totalcount="4" value="N"/>
    <sequence id="seq_hCoV-19/Scotland/QEUH-A0BEC5/2020|EPI_ISL_599452|2020-10-03" spec="Sequence" taxon="hCoV-19/Scotland/QEUH-A0BEC5/2020|EPI_ISL_599452|2020-10-03" totalcount="4" value="N"/>
    <sequence id="seq_hCoV-19/Scotland/QEUH-A498BE/2020|EPI_ISL_628436|2020-10-05" spec="Sequence" taxon="hCoV-19/Scotland/QEUH-A498BE/2020|EPI_ISL_628436|2020-10-05" totalcount="4" value="N"/>
    <sequence id="seq_hCoV-19/Scotland/QEUH-A4B3AC/2020|EPI_ISL_628468|2020-10-08" spec="Sequence" taxon="hCoV-19/Scotland/QEUH-A4B3AC/2020|EPI_ISL_628468|2020-10-08" totalcount="4" value="N"/>
    <sequence id="seq_hCoV-19/Scotland/QEUH-A009FC/2020|EPI_ISL_585538|2020-10-02" spec="Sequence" taxon="hCoV-19/Scotland/QEUH-A009FC/2020|EPI_ISL_585538|2020-10-02" totalcount="4" value="N"/>
    <sequence id="seq_hCoV-19/Scotland/QEUH-A00C3F/2020|EPI_ISL_585562|2020-10-02" spec="Sequence" taxon="hCoV-19/Scotland/QEUH-A00C3F/2020|EPI_ISL_585562|2020-10-02" totalcount="4" value="N"/>
    <sequence id="seq_hCoV-19/Scotland/QEUH-A00CA8/2020|EPI_ISL_585568|2020-10-02" spec="Sequence" taxon="hCoV-19/Scotland/QEUH-A00CA8/2020|EPI_ISL_585568|2020-10-02" totalcount="4" value="N"/>
    <sequence id="seq_hCoV-19/Scotland/QEUH-A4D1A0/2020|EPI_ISL_596099|2020-10-07" spec="Sequence" taxon="hCoV-19/Scotland/QEUH-A4D1A0/2020|EPI_ISL_596099|2020-10-07" totalcount="4" value="N"/>
    <sequence id="seq_hCoV-19/Scotland/EDB8160/2020|EPI_ISL_585484|2020-10-07" spec="Sequence" taxon="hCoV-19/Scotland/EDB8160/2020|EPI_ISL_585484|2020-10-07" totalcount="4" value="N"/>
    <sequence id="seq_hCoV-19/Scotland/EDB8249/2020|EPI_ISL_585499|2020-10-04" spec="Sequence" taxon="hCoV-19/Scotland/EDB8249/2020|EPI_ISL_585499|2020-10-04" totalcount="4" value="N"/>
    <sequence id="seq_hCoV-19/Scotland/QEUH-A4CC0A/2020|EPI_ISL_596033|2020-10-08" spec="Sequence" taxon="hCoV-19/Scotland/QEUH-A4CC0A/2020|EPI_ISL_596033|2020-10-08" totalcount="4" value="N"/>
    <sequence id="seq_hCoV-19/Scotland/QEUH-A4CC19/2020|EPI_ISL_596034|2020-10-08" spec="Sequence" taxon="hCoV-19/Scotland/QEUH-A4CC19/2020|EPI_ISL_596034|2020-10-08" totalcount="4" value="N"/>
    <sequence id="seq_hCoV-19/Scotland/QEUH-A4CC46/2020|EPI_ISL_596036|2020-10-08" spec="Sequence" taxon="hCoV-19/Scotland/QEUH-A4CC46/2020|EPI_ISL_596036|2020-10-08" totalcount="4" value="N"/>
    <sequence id="seq_hCoV-19/Scotland/QEUH-A4CCBF/2020|EPI_ISL_596041|2020-10-08" spec="Sequence" taxon="hCoV-19/Scotland/QEUH-A4CCBF/2020|EPI_ISL_596041|2020-10-08" totalcount="4" value="N"/>
    <sequence id="seq_hCoV-19/Scotland/QEUH-A4CCFB/2020|EPI_ISL_596045|2020-10-08" spec="Sequence" taxon="hCoV-19/Scotland/QEUH-A4CCFB/2020|EPI_ISL_596045|2020-10-08" totalcount="4" value="N"/>
    <sequence id="seq_hCoV-19/Scotland/QEUH-A4CD16/2020|EPI_ISL_596047|2020-10-08" spec="Sequence" taxon="hCoV-19/Scotland/QEUH-A4CD16/2020|EPI_ISL_596047|2020-10-08" totalcount="4" value="N"/>
    <sequence id="seq_hCoV-19/Scotland/QEUH-A4CC73/2020|EPI_ISL_596038|2020-10-08" spec="Sequence" taxon="hCoV-19/Scotland/QEUH-A4CC73/2020|EPI_ISL_596038|2020-10-08" totalcount="4" value="N"/>
    <sequence id="seq_hCoV-19/Scotland/QEUH-9FF6AF/2020|EPI_ISL_600394|2020-10-02" spec="Sequence" taxon="hCoV-19/Scotland/QEUH-9FF6AF/2020|EPI_ISL_600394|2020-10-02" totalcount="4" value="N"/>
    <sequence id="seq_hCoV-19/Scotland/EDB8334/2020|EPI_ISL_612326|2020-10-06" spec="Sequence" taxon="hCoV-19/Scotland/EDB8334/2020|EPI_ISL_612326|2020-10-06" totalcount="4" value="N"/>
    <sequence id="seq_hCoV-19/Scotland/QEUH-9FF77F/2020|EPI_ISL_600351|2020-10-02" spec="Sequence" taxon="hCoV-19/Scotland/QEUH-9FF77F/2020|EPI_ISL_600351|2020-10-02" totalcount="4" value="N"/>
    <sequence id="seq_hCoV-19/Scotland/EDB8342/2020|EPI_ISL_612330|2020-10-04" spec="Sequence" taxon="hCoV-19/Scotland/EDB8342/2020|EPI_ISL_612330|2020-10-04" totalcount="4" value="N"/>
    <sequence id="seq_hCoV-19/Scotland/EDB8345/2020|EPI_ISL_612333|2020-10-04" spec="Sequence" taxon="hCoV-19/Scotland/EDB8345/2020|EPI_ISL_612333|2020-10-04" totalcount="4" value="N"/>
    <sequence id="seq_hCoV-19/Scotland/EDB8349/2020|EPI_ISL_612337|2020-10-05" spec="Sequence" taxon="hCoV-19/Scotland/EDB8349/2020|EPI_ISL_612337|2020-10-05" totalcount="4" value="N"/>
    <sequence id="seq_hCoV-19/Scotland/QEUH-A35E4A/2020|EPI_ISL_706897|2020-10-05" spec="Sequence" taxon="hCoV-19/Scotland/QEUH-A35E4A/2020|EPI_ISL_706897|2020-10-05" totalcount="4" value="N"/>
    <sequence id="seq_hCoV-19/Scotland/QEUH-9FFEC5/2020|EPI_ISL_600246|2020-10-02" spec="Sequence" taxon="hCoV-19/Scotland/QEUH-9FFEC5/2020|EPI_ISL_600246|2020-10-02" totalcount="4" value="N"/>
    <sequence id="seq_hCoV-19/Scotland/QEUH-A36C4F/2020|EPI_ISL_706926|2020-10-06" spec="Sequence" taxon="hCoV-19/Scotland/QEUH-A36C4F/2020|EPI_ISL_706926|2020-10-06" totalcount="4" value="N"/>
    <sequence id="seq_hCoV-19/Scotland/QEUH-9FFF2C/2020|EPI_ISL_600191|2020-10-02" spec="Sequence" taxon="hCoV-19/Scotland/QEUH-9FFF2C/2020|EPI_ISL_600191|2020-10-02" totalcount="4" value="N"/>
    <sequence id="seq_hCoV-19/Scotland/MILK-A6B063/2020|EPI_ISL_625416|2020-10-08" spec="Sequence" taxon="hCoV-19/Scotland/MILK-A6B063/2020|EPI_ISL_625416|2020-10-08" totalcount="4" value="N"/>
    <sequence id="seq_hCoV-19/Scotland/CVR4864/2020|EPI_ISL_651734|2020-10-05" spec="Sequence" taxon="hCoV-19/Scotland/CVR4864/2020|EPI_ISL_651734|2020-10-05" totalcount="4" value="N"/>
    <sequence id="seq_hCoV-19/Scotland/CVR5073/2020|EPI_ISL_594806|2020-10-11" spec="Sequence" taxon="hCoV-19/Scotland/CVR5073/2020|EPI_ISL_594806|2020-10-11" totalcount="4" value="N"/>
    <sequence id="seq_hCoV-19/Scotland/EDB8291/2020|EPI_ISL_594841|2020-10-12" spec="Sequence" taxon="hCoV-19/Scotland/EDB8291/2020|EPI_ISL_594841|2020-10-12" totalcount="4" value="N"/>
    <sequence id="seq_hCoV-19/Scotland/CVR5252/2020|EPI_ISL_627414|2020-10-15" spec="Sequence" taxon="hCoV-19/Scotland/CVR5252/2020|EPI_ISL_627414|2020-10-15" totalcount="4" value="N"/>
    <sequence id="seq_hCoV-19/Scotland/CVR5260/2020|EPI_ISL_627420|2020-10-15" spec="Sequence" taxon="hCoV-19/Scotland/CVR5260/2020|EPI_ISL_627420|2020-10-15" totalcount="4" value="N"/>
    <sequence id="seq_hCoV-19/Scotland/CVR5263/2020|EPI_ISL_627422|2020-10-15" spec="Sequence" taxon="hCoV-19/Scotland/CVR5263/2020|EPI_ISL_627422|2020-10-15" totalcount="4" value="N"/>
    <sequence id="seq_hCoV-19/Scotland/CVR5005/2020|EPI_ISL_594744|2020-10-10" spec="Sequence" taxon="hCoV-19/Scotland/CVR5005/2020|EPI_ISL_594744|2020-10-10" totalcount="4" value="N"/>
    <sequence id="seq_hCoV-19/Scotland/CVR5037/2020|EPI_ISL_594771|2020-10-09" spec="Sequence" taxon="hCoV-19/Scotland/CVR5037/2020|EPI_ISL_594771|2020-10-09" totalcount="4" value="N"/>
    <sequence id="seq_hCoV-19/Scotland/CVR5047/2020|EPI_ISL_594781|2020-10-10" spec="Sequence" taxon="hCoV-19/Scotland/CVR5047/2020|EPI_ISL_594781|2020-10-10" totalcount="4" value="N"/>
    <sequence id="seq_hCoV-19/Scotland/CVR5049/2020|EPI_ISL_594783|2020-10-09" spec="Sequence" taxon="hCoV-19/Scotland/CVR5049/2020|EPI_ISL_594783|2020-10-09" totalcount="4" value="N"/>
    <sequence id="seq_hCoV-19/Scotland/CVR5055/2020|EPI_ISL_594789|2020-10-10" spec="Sequence" taxon="hCoV-19/Scotland/CVR5055/2020|EPI_ISL_594789|2020-10-10" totalcount="4" value="N"/>
    <sequence id="seq_hCoV-19/Scotland/CVR5062/2020|EPI_ISL_594795|2020-10-10" spec="Sequence" taxon="hCoV-19/Scotland/CVR5062/2020|EPI_ISL_594795|2020-10-10" totalcount="4" value="N"/>
    <sequence id="seq_hCoV-19/Scotland/QEUH-A63669/2020|EPI_ISL_596128|2020-10-13" spec="Sequence" taxon="hCoV-19/Scotland/QEUH-A63669/2020|EPI_ISL_596128|2020-10-13" totalcount="4" value="N"/>
    <sequence id="seq_hCoV-19/Scotland/QEUH-A6371B/2020|EPI_ISL_596137|2020-10-12" spec="Sequence" taxon="hCoV-19/Scotland/QEUH-A6371B/2020|EPI_ISL_596137|2020-10-12" totalcount="4" value="N"/>
    <sequence id="seq_hCoV-19/Scotland/QEUH-A63775/2020|EPI_ISL_596143|2020-10-12" spec="Sequence" taxon="hCoV-19/Scotland/QEUH-A63775/2020|EPI_ISL_596143|2020-10-12" totalcount="4" value="N"/>
    <sequence id="seq_hCoV-19/Scotland/QEUH-A6397F/2020|EPI_ISL_596170|2020-10-09" spec="Sequence" taxon="hCoV-19/Scotland/QEUH-A6397F/2020|EPI_ISL_596170|2020-10-09" totalcount="4" value="N"/>
    <sequence id="seq_hCoV-19/Scotland/QEUH-A63B3D/2020|EPI_ISL_596183|2020-10-13" spec="Sequence" taxon="hCoV-19/Scotland/QEUH-A63B3D/2020|EPI_ISL_596183|2020-10-13" totalcount="4" value="N"/>
    <sequence id="seq_hCoV-19/Scotland/EDB8360/2020|EPI_ISL_612341|2020-10-13" spec="Sequence" taxon="hCoV-19/Scotland/EDB8360/2020|EPI_ISL_612341|2020-10-13" totalcount="4" value="N"/>
    <sequence id="seq_hCoV-19/Scotland/EDB8415/2020|EPI_ISL_612356|2020-10-15" spec="Sequence" taxon="hCoV-19/Scotland/EDB8415/2020|EPI_ISL_612356|2020-10-15" totalcount="4" value="N"/>
    <sequence id="seq_hCoV-19/Scotland/QEUH-A78221/2020|EPI_ISL_638964|2020-10-14" spec="Sequence" taxon="hCoV-19/Scotland/QEUH-A78221/2020|EPI_ISL_638964|2020-10-14" totalcount="4" value="N"/>
    <sequence id="seq_hCoV-19/Scotland/QEUH-A782D6/2020|EPI_ISL_638969|2020-10-14" spec="Sequence" taxon="hCoV-19/Scotland/QEUH-A782D6/2020|EPI_ISL_638969|2020-10-14" totalcount="4" value="N"/>
    <sequence id="seq_hCoV-19/Scotland/QEUH-A78607/2020|EPI_ISL_638978|2020-10-14" spec="Sequence" taxon="hCoV-19/Scotland/QEUH-A78607/2020|EPI_ISL_638978|2020-10-14" totalcount="4" value="N"/>
    <sequence id="seq_hCoV-19/Scotland/QEUH-A78670/2020|EPI_ISL_638983|2020-10-14" spec="Sequence" taxon="hCoV-19/Scotland/QEUH-A78670/2020|EPI_ISL_638983|2020-10-14" totalcount="4" value="N"/>
    <sequence id="seq_hCoV-19/Scotland/QEUH-A79026/2020|EPI_ISL_638987|2020-10-14" spec="Sequence" taxon="hCoV-19/Scotland/QEUH-A79026/2020|EPI_ISL_638987|2020-10-14" totalcount="4" value="N"/>
    <sequence id="seq_hCoV-19/Scotland/QEUH-A7933C/2020|EPI_ISL_638990|2020-10-14" spec="Sequence" taxon="hCoV-19/Scotland/QEUH-A7933C/2020|EPI_ISL_638990|2020-10-14" totalcount="4" value="N"/>
    <sequence id="seq_hCoV-19/Scotland/QEUH-A7784E/2020|EPI_ISL_638945|2020-10-14" spec="Sequence" taxon="hCoV-19/Scotland/QEUH-A7784E/2020|EPI_ISL_638945|2020-10-14" totalcount="4" value="N"/>
    <sequence id="seq_hCoV-19/Scotland/QEUH-A780EB/2020|EPI_ISL_638957|2020-10-14" spec="Sequence" taxon="hCoV-19/Scotland/QEUH-A780EB/2020|EPI_ISL_638957|2020-10-14" totalcount="4" value="N"/>
    <sequence id="seq_hCoV-19/Scotland/QEUH-A61391/2020|EPI_ISL_666084|2020-10-13" spec="Sequence" taxon="hCoV-19/Scotland/QEUH-A61391/2020|EPI_ISL_666084|2020-10-13" totalcount="4" value="N"/>
    <sequence id="seq_hCoV-19/Scotland/QEUH-A62406/2020|EPI_ISL_706965|2020-10-12" spec="Sequence" taxon="hCoV-19/Scotland/QEUH-A62406/2020|EPI_ISL_706965|2020-10-12" totalcount="4" value="N"/>
    <sequence id="seq_hCoV-19/Scotland/QEUH-A769F1/2020|EPI_ISL_613343|2020-10-15" spec="Sequence" taxon="hCoV-19/Scotland/QEUH-A769F1/2020|EPI_ISL_613343|2020-10-15" totalcount="4" value="N"/>
    <sequence id="seq_hCoV-19/Scotland/QEUH-AAF1E8/2020|EPI_ISL_653017|2020-10-22" spec="Sequence" taxon="hCoV-19/Scotland/QEUH-AAF1E8/2020|EPI_ISL_653017|2020-10-22" totalcount="4" value="N"/>
    <sequence id="seq_hCoV-19/Scotland/QEUH-AAF3B5/2020|EPI_ISL_653019|2020-10-22" spec="Sequence" taxon="hCoV-19/Scotland/QEUH-AAF3B5/2020|EPI_ISL_653019|2020-10-22" totalcount="4" value="N"/>
    <sequence id="seq_hCoV-19/Scotland/CVR5236/2020|EPI_ISL_627404|2020-10-19" spec="Sequence" taxon="hCoV-19/Scotland/CVR5236/2020|EPI_ISL_627404|2020-10-19" totalcount="4" value="N"/>
    <sequence id="seq_hCoV-19/Scotland/CVR5241/2020|EPI_ISL_627407|2020-10-16" spec="Sequence" taxon="hCoV-19/Scotland/CVR5241/2020|EPI_ISL_627407|2020-10-16" totalcount="4" value="N"/>
    <sequence id="seq_hCoV-19/Scotland/EDB10199/2020|EPI_ISL_680500|2020-10-21" spec="Sequence" taxon="hCoV-19/Scotland/EDB10199/2020|EPI_ISL_680500|2020-10-21" totalcount="4" value="N"/>
    <sequence id="seq_hCoV-19/Scotland/CVR5242/2020|EPI_ISL_627408|2020-10-17" spec="Sequence" taxon="hCoV-19/Scotland/CVR5242/2020|EPI_ISL_627408|2020-10-17" totalcount="4" value="N"/>
    <sequence id="seq_hCoV-19/Scotland/CVR5248/2020|EPI_ISL_627410|2020-10-19" spec="Sequence" taxon="hCoV-19/Scotland/CVR5248/2020|EPI_ISL_627410|2020-10-19" totalcount="4" value="N"/>
    <sequence id="seq_hCoV-19/Scotland/QEUH-AADD40/2020|EPI_ISL_623876|2020-10-22" spec="Sequence" taxon="hCoV-19/Scotland/QEUH-AADD40/2020|EPI_ISL_623876|2020-10-22" totalcount="4" value="N"/>
    <sequence id="seq_hCoV-19/Scotland/CVR5219/2020|EPI_ISL_627393|2020-10-16" spec="Sequence" taxon="hCoV-19/Scotland/CVR5219/2020|EPI_ISL_627393|2020-10-16" totalcount="4" value="N"/>
    <sequence id="seq_hCoV-19/Scotland/CVR5182/2020|EPI_ISL_627381|2020-10-16" spec="Sequence" taxon="hCoV-19/Scotland/CVR5182/2020|EPI_ISL_627381|2020-10-16" totalcount="4" value="N"/>
    <sequence id="seq_hCoV-19/Scotland/CVR5202/2020|EPI_ISL_627388|2020-10-20" spec="Sequence" taxon="hCoV-19/Scotland/CVR5202/2020|EPI_ISL_627388|2020-10-20" totalcount="4" value="N"/>
    <sequence id="seq_hCoV-19/Scotland/QEUH-AAC619/2020|EPI_ISL_652860|2020-10-21" spec="Sequence" taxon="hCoV-19/Scotland/QEUH-AAC619/2020|EPI_ISL_652860|2020-10-21" totalcount="4" value="N"/>
    <sequence id="seq_hCoV-19/Scotland/QEUH-AACA68/2020|EPI_ISL_652888|2020-10-21" spec="Sequence" taxon="hCoV-19/Scotland/QEUH-AACA68/2020|EPI_ISL_652888|2020-10-21" totalcount="4" value="N"/>
    <sequence id="seq_hCoV-19/Scotland/QEUH-AACA95/2020|EPI_ISL_652889|2020-10-21" spec="Sequence" taxon="hCoV-19/Scotland/QEUH-AACA95/2020|EPI_ISL_652889|2020-10-21" totalcount="4" value="N"/>
    <sequence id="seq_hCoV-19/Scotland/QEUH-AACAB3/2020|EPI_ISL_652891|2020-10-21" spec="Sequence" taxon="hCoV-19/Scotland/QEUH-AACAB3/2020|EPI_ISL_652891|2020-10-21" totalcount="4" value="N"/>
    <sequence id="seq_hCoV-19/Scotland/QEUH-AAB4B6/2020|EPI_ISL_652793|2020-10-21" spec="Sequence" taxon="hCoV-19/Scotland/QEUH-AAB4B6/2020|EPI_ISL_652793|2020-10-21" totalcount="4" value="N"/>
    <sequence id="seq_hCoV-19/Scotland/QEUH-A9C403/2020|EPI_ISL_652640|2020-10-20" spec="Sequence" taxon="hCoV-19/Scotland/QEUH-A9C403/2020|EPI_ISL_652640|2020-10-20" totalcount="4" value="N"/>
    <sequence id="seq_hCoV-19/Scotland/QEUH-A9D174/2020|EPI_ISL_652660|2020-10-20" spec="Sequence" taxon="hCoV-19/Scotland/QEUH-A9D174/2020|EPI_ISL_652660|2020-10-20" totalcount="4" value="N"/>
    <sequence id="seq_hCoV-19/Scotland/QEUH-A9DFD4/2020|EPI_ISL_652674|2020-10-20" spec="Sequence" taxon="hCoV-19/Scotland/QEUH-A9DFD4/2020|EPI_ISL_652674|2020-10-20" totalcount="4" value="N"/>
    <sequence id="seq_hCoV-19/Scotland/QEUH-A9C333/2020|EPI_ISL_652630|2020-10-20" spec="Sequence" taxon="hCoV-19/Scotland/QEUH-A9C333/2020|EPI_ISL_652630|2020-10-20" totalcount="4" value="N"/>
    <sequence id="seq_hCoV-19/Scotland/QEUH-AAE5A1/2020|EPI_ISL_623921|2020-10-22" spec="Sequence" taxon="hCoV-19/Scotland/QEUH-AAE5A1/2020|EPI_ISL_623921|2020-10-22" totalcount="4" value="N"/>
    <sequence id="seq_hCoV-19/Scotland/QEUH-AAE547/2020|EPI_ISL_623990|2020-10-22" spec="Sequence" taxon="hCoV-19/Scotland/QEUH-AAE547/2020|EPI_ISL_623990|2020-10-22" totalcount="4" value="N"/>
    <sequence id="seq_hCoV-19/Scotland/EDB8565/2020|EPI_ISL_651961|2020-10-20" spec="Sequence" taxon="hCoV-19/Scotland/EDB8565/2020|EPI_ISL_651961|2020-10-20" totalcount="4" value="N"/>
    <sequence id="seq_hCoV-19/Scotland/EDB8569/2020|EPI_ISL_651962|2020-10-20" spec="Sequence" taxon="hCoV-19/Scotland/EDB8569/2020|EPI_ISL_651962|2020-10-20" totalcount="4" value="N"/>
    <sequence id="seq_hCoV-19/Scotland/EDB10198/2020|EPI_ISL_680499|2020-10-21" spec="Sequence" taxon="hCoV-19/Scotland/EDB10198/2020|EPI_ISL_680499|2020-10-21" totalcount="4" value="N"/>
    <sequence id="seq_hCoV-19/Scotland/MILK-A910BF/2020|EPI_ISL_638894|2020-10-16" spec="Sequence" taxon="hCoV-19/Scotland/MILK-A910BF/2020|EPI_ISL_638894|2020-10-16" totalcount="4" value="N"/>
    <sequence id="seq_hCoV-19/Scotland/CVR5495/2020|EPI_ISL_651819|2020-10-21" spec="Sequence" taxon="hCoV-19/Scotland/CVR5495/2020|EPI_ISL_651819|2020-10-21" totalcount="4" value="N"/>
    <sequence id="seq_hCoV-19/Scotland/CVR5291/2020|EPI_ISL_651741|2020-10-20" spec="Sequence" taxon="hCoV-19/Scotland/CVR5291/2020|EPI_ISL_651741|2020-10-20" totalcount="4" value="N"/>
    <sequence id="seq_hCoV-19/Scotland/CVR5299/2020|EPI_ISL_651743|2020-10-22" spec="Sequence" taxon="hCoV-19/Scotland/CVR5299/2020|EPI_ISL_651743|2020-10-22" totalcount="4" value="N"/>
    <sequence id="seq_hCoV-19/Scotland/CVR5309/2020|EPI_ISL_651748|2020-10-22" spec="Sequence" taxon="hCoV-19/Scotland/CVR5309/2020|EPI_ISL_651748|2020-10-22" totalcount="4" value="N"/>
    <sequence id="seq_hCoV-19/Scotland/QEUH-AADC34/2020|EPI_ISL_624105|2020-10-22" spec="Sequence" taxon="hCoV-19/Scotland/QEUH-AADC34/2020|EPI_ISL_624105|2020-10-22" totalcount="4" value="N"/>
    <sequence id="seq_hCoV-19/Scotland/QEUH-AAD3C6/2020|EPI_ISL_624147|2020-10-20" spec="Sequence" taxon="hCoV-19/Scotland/QEUH-AAD3C6/2020|EPI_ISL_624147|2020-10-20" totalcount="4" value="N"/>
    <sequence id="seq_hCoV-19/Scotland/CVR5370/2020|EPI_ISL_651782|2020-10-22" spec="Sequence" taxon="hCoV-19/Scotland/CVR5370/2020|EPI_ISL_651782|2020-10-22" totalcount="4" value="N"/>
    <sequence id="seq_hCoV-19/Scotland/CVR5374/2020|EPI_ISL_651783|2020-10-22" spec="Sequence" taxon="hCoV-19/Scotland/CVR5374/2020|EPI_ISL_651783|2020-10-22" totalcount="4" value="N"/>
    <sequence id="seq_hCoV-19/Scotland/QEUH-A9EDAC/2020|EPI_ISL_625330|2020-10-20" spec="Sequence" taxon="hCoV-19/Scotland/QEUH-A9EDAC/2020|EPI_ISL_625330|2020-10-20" totalcount="4" value="N"/>
    <sequence id="seq_hCoV-19/Scotland/QEUH-A9E87E/2020|EPI_ISL_625337|2020-10-20" spec="Sequence" taxon="hCoV-19/Scotland/QEUH-A9E87E/2020|EPI_ISL_625337|2020-10-20" totalcount="4" value="N"/>
    <sequence id="seq_hCoV-19/Scotland/QEUH-A9E86F/2020|EPI_ISL_625349|2020-10-20" spec="Sequence" taxon="hCoV-19/Scotland/QEUH-A9E86F/2020|EPI_ISL_625349|2020-10-20" totalcount="4" value="N"/>
    <sequence id="seq_hCoV-19/Scotland/QEUH-A9EAB4/2020|EPI_ISL_625356|2020-10-20" spec="Sequence" taxon="hCoV-19/Scotland/QEUH-A9EAB4/2020|EPI_ISL_625356|2020-10-20" totalcount="4" value="N"/>
    <sequence id="seq_hCoV-19/Scotland/QEUH-A9EFF1/2020|EPI_ISL_625359|2020-10-20" spec="Sequence" taxon="hCoV-19/Scotland/QEUH-A9EFF1/2020|EPI_ISL_625359|2020-10-20" totalcount="4" value="N"/>
    <sequence id="seq_hCoV-19/Scotland/QEUH-AACFC3/2020|EPI_ISL_652932|2020-10-20" spec="Sequence" taxon="hCoV-19/Scotland/QEUH-AACFC3/2020|EPI_ISL_652932|2020-10-20" totalcount="4" value="N"/>
    <sequence id="seq_hCoV-19/Scotland/QEUH-A9EA0F/2020|EPI_ISL_625323|2020-10-20" spec="Sequence" taxon="hCoV-19/Scotland/QEUH-A9EA0F/2020|EPI_ISL_625323|2020-10-20" totalcount="4" value="N"/>
    <sequence id="seq_hCoV-19/Scotland/QEUH-A9F0FD/2020|EPI_ISL_625383|2020-10-20" spec="Sequence" taxon="hCoV-19/Scotland/QEUH-A9F0FD/2020|EPI_ISL_625383|2020-10-20" totalcount="4" value="N"/>
    <sequence id="seq_hCoV-19/Scotland/QEUH-AACB74/2020|EPI_ISL_652901|2020-10-21" spec="Sequence" taxon="hCoV-19/Scotland/QEUH-AACB74/2020|EPI_ISL_652901|2020-10-21" totalcount="4" value="N"/>
    <sequence id="seq_hCoV-19/Scotland/QEUH-AACB83/2020|EPI_ISL_652902|2020-10-21" spec="Sequence" taxon="hCoV-19/Scotland/QEUH-AACB83/2020|EPI_ISL_652902|2020-10-21" totalcount="4" value="N"/>
    <sequence id="seq_hCoV-19/Scotland/QEUH-AACBB0/2020|EPI_ISL_652903|2020-10-21" spec="Sequence" taxon="hCoV-19/Scotland/QEUH-AACBB0/2020|EPI_ISL_652903|2020-10-21" totalcount="4" value="N"/>
    <sequence id="seq_hCoV-19/Scotland/QEUH-AD2182/2020|EPI_ISL_649735|2020-10-27" spec="Sequence" taxon="hCoV-19/Scotland/QEUH-AD2182/2020|EPI_ISL_649735|2020-10-27" totalcount="4" value="N"/>
    <sequence id="seq_hCoV-19/Scotland/QEUH-AD2119/2020|EPI_ISL_649736|2020-10-27" spec="Sequence" taxon="hCoV-19/Scotland/QEUH-AD2119/2020|EPI_ISL_649736|2020-10-27" totalcount="4" value="N"/>
    <sequence id="seq_hCoV-19/Scotland/QEUH-AD0227/2020|EPI_ISL_649755|2020-10-26" spec="Sequence" taxon="hCoV-19/Scotland/QEUH-AD0227/2020|EPI_ISL_649755|2020-10-26" totalcount="4" value="N"/>
    <sequence id="seq_hCoV-19/Scotland/QEUH-AD66CB/2020|EPI_ISL_649757|2020-10-26" spec="Sequence" taxon="hCoV-19/Scotland/QEUH-AD66CB/2020|EPI_ISL_649757|2020-10-26" totalcount="4" value="N"/>
    <sequence id="seq_hCoV-19/Scotland/QEUH-AD6731/2020|EPI_ISL_649765|2020-10-26" spec="Sequence" taxon="hCoV-19/Scotland/QEUH-AD6731/2020|EPI_ISL_649765|2020-10-26" totalcount="4" value="N"/>
    <sequence id="seq_hCoV-19/Scotland/QEUH-AD21BF/2020|EPI_ISL_649767|2020-10-27" spec="Sequence" taxon="hCoV-19/Scotland/QEUH-AD21BF/2020|EPI_ISL_649767|2020-10-27" totalcount="4" value="N"/>
    <sequence id="seq_hCoV-19/Scotland/QEUH-AD0773/2020|EPI_ISL_649777|2020-10-23" spec="Sequence" taxon="hCoV-19/Scotland/QEUH-AD0773/2020|EPI_ISL_649777|2020-10-23" totalcount="4" value="N"/>
    <sequence id="seq_hCoV-19/Scotland/QEUH-AD5459/2020|EPI_ISL_649704|2020-10-26" spec="Sequence" taxon="hCoV-19/Scotland/QEUH-AD5459/2020|EPI_ISL_649704|2020-10-26" totalcount="4" value="N"/>
    <sequence id="seq_hCoV-19/Scotland/QEUH-AD1AC4/2020|EPI_ISL_649711|2020-10-24" spec="Sequence" taxon="hCoV-19/Scotland/QEUH-AD1AC4/2020|EPI_ISL_649711|2020-10-24" totalcount="4" value="N"/>
    <sequence id="seq_hCoV-19/Scotland/EDB8870/2020|EPI_ISL_652012|2020-10-27" spec="Sequence" taxon="hCoV-19/Scotland/EDB8870/2020|EPI_ISL_652012|2020-10-27" totalcount="4" value="N"/>
    <sequence id="seq_hCoV-19/Scotland/EDB9105/2020|EPI_ISL_652041|2020-10-27" spec="Sequence" taxon="hCoV-19/Scotland/EDB9105/2020|EPI_ISL_652041|2020-10-27" totalcount="4" value="N"/>
    <sequence id="seq_hCoV-19/Scotland/EDB9115/2020|EPI_ISL_652048|2020-10-24" spec="Sequence" taxon="hCoV-19/Scotland/EDB9115/2020|EPI_ISL_652048|2020-10-24" totalcount="4" value="N"/>
    <sequence id="seq_hCoV-19/Scotland/QEUH-AD4A94/2020|EPI_ISL_643995|2020-10-27" spec="Sequence" taxon="hCoV-19/Scotland/QEUH-AD4A94/2020|EPI_ISL_643995|2020-10-27" totalcount="4" value="N"/>
    <sequence id="seq_hCoV-19/Scotland/QEUH-AD1BFE/2020|EPI_ISL_643999|2020-10-26" spec="Sequence" taxon="hCoV-19/Scotland/QEUH-AD1BFE/2020|EPI_ISL_643999|2020-10-26" totalcount="4" value="N"/>
    <sequence id="seq_hCoV-19/Scotland/QEUH-AD4AB2/2020|EPI_ISL_644048|2020-10-27" spec="Sequence" taxon="hCoV-19/Scotland/QEUH-AD4AB2/2020|EPI_ISL_644048|2020-10-27" totalcount="4" value="N"/>
    <sequence id="seq_hCoV-19/Scotland/QEUH-AD2744/2020|EPI_ISL_644005|2020-10-25" spec="Sequence" taxon="hCoV-19/Scotland/QEUH-AD2744/2020|EPI_ISL_644005|2020-10-25" totalcount="4" value="N"/>
    <sequence id="seq_hCoV-19/Scotland/QEUH-AD4AD0/2020|EPI_ISL_644011|2020-10-27" spec="Sequence" taxon="hCoV-19/Scotland/QEUH-AD4AD0/2020|EPI_ISL_644011|2020-10-27" totalcount="4" value="N"/>
    <sequence id="seq_hCoV-19/Scotland/QEUH-AD4AC1/2020|EPI_ISL_644014|2020-10-27" spec="Sequence" taxon="hCoV-19/Scotland/QEUH-AD4AC1/2020|EPI_ISL_644014|2020-10-27" totalcount="4" value="N"/>
    <sequence id="seq_hCoV-19/Scotland/QEUH-AD4A85/2020|EPI_ISL_644021|2020-10-27" spec="Sequence" taxon="hCoV-19/Scotland/QEUH-AD4A85/2020|EPI_ISL_644021|2020-10-27" totalcount="4" value="N"/>
    <sequence id="seq_hCoV-19/Scotland/QEUH-AD4B28/2020|EPI_ISL_644028|2020-10-27" spec="Sequence" taxon="hCoV-19/Scotland/QEUH-AD4B28/2020|EPI_ISL_644028|2020-10-27" totalcount="4" value="N"/>
    <sequence id="seq_hCoV-19/Scotland/QEUH-AF01D9/2020|EPI_ISL_676444|2020-10-29" spec="Sequence" taxon="hCoV-19/Scotland/QEUH-AF01D9/2020|EPI_ISL_676444|2020-10-29" totalcount="4" value="N"/>
    <sequence id="seq_hCoV-19/Scotland/QEUH-AE1DB9/2020|EPI_ISL_649637|2020-10-27" spec="Sequence" taxon="hCoV-19/Scotland/QEUH-AE1DB9/2020|EPI_ISL_649637|2020-10-27" totalcount="4" value="N"/>
    <sequence id="seq_hCoV-19/Scotland/QEUH-AE2662/2020|EPI_ISL_649644|2020-10-27" spec="Sequence" taxon="hCoV-19/Scotland/QEUH-AE2662/2020|EPI_ISL_649644|2020-10-27" totalcount="4" value="N"/>
    <sequence id="seq_hCoV-19/Scotland/QEUH-AE20A0/2020|EPI_ISL_649650|2020-10-24" spec="Sequence" taxon="hCoV-19/Scotland/QEUH-AE20A0/2020|EPI_ISL_649650|2020-10-24" totalcount="4" value="N"/>
    <sequence id="seq_hCoV-19/Scotland/QEUH-AE2125/2020|EPI_ISL_649656|2020-10-26" spec="Sequence" taxon="hCoV-19/Scotland/QEUH-AE2125/2020|EPI_ISL_649656|2020-10-26" totalcount="4" value="N"/>
    <sequence id="seq_hCoV-19/Scotland/QEUH-AD16A2/2020|EPI_ISL_649676|2020-10-26" spec="Sequence" taxon="hCoV-19/Scotland/QEUH-AD16A2/2020|EPI_ISL_649676|2020-10-26" totalcount="4" value="N"/>
    <sequence id="seq_hCoV-19/Scotland/EDB8769/2020|EPI_ISL_651993|2020-10-25" spec="Sequence" taxon="hCoV-19/Scotland/EDB8769/2020|EPI_ISL_651993|2020-10-25" totalcount="4" value="N"/>
    <sequence id="seq_hCoV-19/Scotland/EDB8792/2020|EPI_ISL_651998|2020-10-25" spec="Sequence" taxon="hCoV-19/Scotland/EDB8792/2020|EPI_ISL_651998|2020-10-25" totalcount="4" value="N"/>
    <sequence id="seq_hCoV-19/Scotland/EDB8794/2020|EPI_ISL_651999|2020-10-25" spec="Sequence" taxon="hCoV-19/Scotland/EDB8794/2020|EPI_ISL_651999|2020-10-25" totalcount="4" value="N"/>
    <sequence id="seq_hCoV-19/Scotland/CVR5569/2020|EPI_ISL_651844|2020-10-28" spec="Sequence" taxon="hCoV-19/Scotland/CVR5569/2020|EPI_ISL_651844|2020-10-28" totalcount="4" value="N"/>
    <sequence id="seq_hCoV-19/Scotland/QEUH-AF0D20/2020|EPI_ISL_666101|2020-10-29" spec="Sequence" taxon="hCoV-19/Scotland/QEUH-AF0D20/2020|EPI_ISL_666101|2020-10-29" totalcount="4" value="N"/>
    <sequence id="seq_hCoV-19/Scotland/QEUH-AF1132/2020|EPI_ISL_666102|2020-10-29" spec="Sequence" taxon="hCoV-19/Scotland/QEUH-AF1132/2020|EPI_ISL_666102|2020-10-29" totalcount="4" value="N"/>
    <sequence id="seq_hCoV-19/Scotland/QEUH-AF14EE/2020|EPI_ISL_666106|2020-10-29" spec="Sequence" taxon="hCoV-19/Scotland/QEUH-AF14EE/2020|EPI_ISL_666106|2020-10-29" totalcount="4" value="N"/>
    <sequence id="seq_hCoV-19/Scotland/CVR5560/2020|EPI_ISL_651837|2020-10-27" spec="Sequence" taxon="hCoV-19/Scotland/CVR5560/2020|EPI_ISL_651837|2020-10-27" totalcount="4" value="N"/>
    <sequence id="seq_hCoV-19/Scotland/CVR5323/2020|EPI_ISL_651756|2020-10-24" spec="Sequence" taxon="hCoV-19/Scotland/CVR5323/2020|EPI_ISL_651756|2020-10-24" totalcount="4" value="N"/>
    <sequence id="seq_hCoV-19/Scotland/CVR5324/2020|EPI_ISL_651757|2020-10-24" spec="Sequence" taxon="hCoV-19/Scotland/CVR5324/2020|EPI_ISL_651757|2020-10-24" totalcount="4" value="N"/>
    <sequence id="seq_hCoV-19/Scotland/CVR5332/2020|EPI_ISL_651763|2020-10-24" spec="Sequence" taxon="hCoV-19/Scotland/CVR5332/2020|EPI_ISL_651763|2020-10-24" totalcount="4" value="N"/>
    <sequence id="seq_hCoV-19/Scotland/EDB10209/2020|EPI_ISL_680509|2020-10-30" spec="Sequence" taxon="hCoV-19/Scotland/EDB10209/2020|EPI_ISL_680509|2020-10-30" totalcount="4" value="N"/>
    <sequence id="seq_hCoV-19/Scotland/EDB9415/2020|EPI_ISL_680519|2020-10-31" spec="Sequence" taxon="hCoV-19/Scotland/EDB9415/2020|EPI_ISL_680519|2020-10-31" totalcount="4" value="N"/>
    <sequence id="seq_hCoV-19/Scotland/EDB9417/2020|EPI_ISL_680521|2020-10-31" spec="Sequence" taxon="hCoV-19/Scotland/EDB9417/2020|EPI_ISL_680521|2020-10-31" totalcount="4" value="N"/>
    <sequence id="seq_hCoV-19/Scotland/EDB9430/2020|EPI_ISL_680524|2020-10-31" spec="Sequence" taxon="hCoV-19/Scotland/EDB9430/2020|EPI_ISL_680524|2020-10-31" totalcount="4" value="N"/>
    <sequence id="seq_hCoV-19/Scotland/EDB9431/2020|EPI_ISL_680525|2020-10-31" spec="Sequence" taxon="hCoV-19/Scotland/EDB9431/2020|EPI_ISL_680525|2020-10-31" totalcount="4" value="N"/>
    <sequence id="seq_hCoV-19/Scotland/QEUH-B2CCD2/2020|EPI_ISL_676396|2020-11-03" spec="Sequence" taxon="hCoV-19/Scotland/QEUH-B2CCD2/2020|EPI_ISL_676396|2020-11-03" totalcount="4" value="N"/>
    <sequence id="seq_hCoV-19/Scotland/EDB8967/2020|EPI_ISL_652024|2020-10-30" spec="Sequence" taxon="hCoV-19/Scotland/EDB8967/2020|EPI_ISL_652024|2020-10-30" totalcount="4" value="N"/>
    <sequence id="seq_hCoV-19/Scotland/EDB8987/2020|EPI_ISL_652028|2020-11-01" spec="Sequence" taxon="hCoV-19/Scotland/EDB8987/2020|EPI_ISL_652028|2020-11-01" totalcount="4" value="N"/>
    <sequence id="seq_hCoV-19/Scotland/EDB9018/2020|EPI_ISL_652034|2020-10-31" spec="Sequence" taxon="hCoV-19/Scotland/EDB9018/2020|EPI_ISL_652034|2020-10-31" totalcount="4" value="N"/>
    <sequence id="seq_hCoV-19/Scotland/EDB9048/2020|EPI_ISL_652038|2020-10-31" spec="Sequence" taxon="hCoV-19/Scotland/EDB9048/2020|EPI_ISL_652038|2020-10-31" totalcount="4" value="N"/>
    <sequence id="seq_hCoV-19/Scotland/EDB9051/2020|EPI_ISL_652040|2020-11-01" spec="Sequence" taxon="hCoV-19/Scotland/EDB9051/2020|EPI_ISL_652040|2020-11-01" totalcount="4" value="N"/>
    <sequence id="seq_hCoV-19/Scotland/EDB9456/2020|EPI_ISL_652058|2020-10-31" spec="Sequence" taxon="hCoV-19/Scotland/EDB9456/2020|EPI_ISL_652058|2020-10-31" totalcount="4" value="N"/>
    <sequence id="seq_hCoV-19/Scotland/QEUH-AF2887/2020|EPI_ISL_676460|2020-10-30" spec="Sequence" taxon="hCoV-19/Scotland/QEUH-AF2887/2020|EPI_ISL_676460|2020-10-30" totalcount="4" value="N"/>
    <sequence id="seq_hCoV-19/Scotland/QEUH-AF5DC1/2020|EPI_ISL_676464|2020-10-30" spec="Sequence" taxon="hCoV-19/Scotland/QEUH-AF5DC1/2020|EPI_ISL_676464|2020-10-30" totalcount="4" value="N"/>
    <sequence id="seq_hCoV-19/Scotland/QEUH-AF50AA/2020|EPI_ISL_676472|2020-10-30" spec="Sequence" taxon="hCoV-19/Scotland/QEUH-AF50AA/2020|EPI_ISL_676472|2020-10-30" totalcount="4" value="N"/>
    <sequence id="seq_hCoV-19/Scotland/QEUH-AF5110/2020|EPI_ISL_676473|2020-10-30" spec="Sequence" taxon="hCoV-19/Scotland/QEUH-AF5110/2020|EPI_ISL_676473|2020-10-30" totalcount="4" value="N"/>
    <sequence id="seq_hCoV-19/Scotland/QEUH-B3189A/2020|EPI_ISL_676423|2020-11-04" spec="Sequence" taxon="hCoV-19/Scotland/QEUH-B3189A/2020|EPI_ISL_676423|2020-11-04" totalcount="4" value="N"/>
    <sequence id="seq_hCoV-19/Scotland/QEUH-B2B6C6/2020|EPI_ISL_676435|2020-11-03" spec="Sequence" taxon="hCoV-19/Scotland/QEUH-B2B6C6/2020|EPI_ISL_676435|2020-11-03" totalcount="4" value="N"/>
    <sequence id="seq_hCoV-19/Scotland/QEUH-AEFF5B/2020|EPI_ISL_676443|2020-10-30" spec="Sequence" taxon="hCoV-19/Scotland/QEUH-AEFF5B/2020|EPI_ISL_676443|2020-10-30" totalcount="4" value="N"/>
    <sequence id="seq_hCoV-19/Scotland/QEUH-AEFF79/2020|EPI_ISL_676452|2020-10-30" spec="Sequence" taxon="hCoV-19/Scotland/QEUH-AEFF79/2020|EPI_ISL_676452|2020-10-30" totalcount="4" value="N"/>
    <sequence id="seq_hCoV-19/Scotland/QEUH-AEFE5E/2020|EPI_ISL_676455|2020-10-30" spec="Sequence" taxon="hCoV-19/Scotland/QEUH-AEFE5E/2020|EPI_ISL_676455|2020-10-30" totalcount="4" value="N"/>
    <sequence id="seq_hCoV-19/Scotland/QEUH-B1297E/2020|EPI_ISL_649610|2020-11-02" spec="Sequence" taxon="hCoV-19/Scotland/QEUH-B1297E/2020|EPI_ISL_649610|2020-11-02" totalcount="4" value="N"/>
    <sequence id="seq_hCoV-19/Scotland/QEUH-B13333/2020|EPI_ISL_649612|2020-11-03" spec="Sequence" taxon="hCoV-19/Scotland/QEUH-B13333/2020|EPI_ISL_649612|2020-11-03" totalcount="4" value="N"/>
    <sequence id="seq_hCoV-19/Scotland/QEUH-B135D3/2020|EPI_ISL_649617|2020-11-03" spec="Sequence" taxon="hCoV-19/Scotland/QEUH-B135D3/2020|EPI_ISL_649617|2020-11-03" totalcount="4" value="N"/>
    <sequence id="seq_hCoV-19/Scotland/CVR5706/2020|EPI_ISL_651924|2020-11-05" spec="Sequence" taxon="hCoV-19/Scotland/CVR5706/2020|EPI_ISL_651924|2020-11-05" totalcount="4" value="N"/>
    <sequence id="seq_hCoV-19/Scotland/EDB9849/2020|EPI_ISL_814687|2020-11-01" spec="Sequence" taxon="hCoV-19/Scotland/EDB9849/2020|EPI_ISL_814687|2020-11-01" totalcount="4" value="N"/>
    <sequence id="seq_hCoV-19/Scotland/QEUH-B13C38/2020|EPI_ISL_649509|2020-11-02" spec="Sequence" taxon="hCoV-19/Scotland/QEUH-B13C38/2020|EPI_ISL_649509|2020-11-02" totalcount="4" value="N"/>
    <sequence id="seq_hCoV-19/Scotland/QEUH-B0F279/2020|EPI_ISL_649533|2020-11-02" spec="Sequence" taxon="hCoV-19/Scotland/QEUH-B0F279/2020|EPI_ISL_649533|2020-11-02" totalcount="4" value="N"/>
    <sequence id="seq_hCoV-19/Scotland/QEUH-B10FAB/2020|EPI_ISL_649534|2020-11-03" spec="Sequence" taxon="hCoV-19/Scotland/QEUH-B10FAB/2020|EPI_ISL_649534|2020-11-03" totalcount="4" value="N"/>
    <sequence id="seq_hCoV-19/Scotland/QEUH-B0DCC8/2020|EPI_ISL_649540|2020-11-02" spec="Sequence" taxon="hCoV-19/Scotland/QEUH-B0DCC8/2020|EPI_ISL_649540|2020-11-02" totalcount="4" value="N"/>
    <sequence id="seq_hCoV-19/Scotland/QEUH-B0EFDD/2020|EPI_ISL_649507|2020-11-02" spec="Sequence" taxon="hCoV-19/Scotland/QEUH-B0EFDD/2020|EPI_ISL_649507|2020-11-02" totalcount="4" value="N"/>
    <sequence id="seq_hCoV-19/Scotland/QEUH-B0F08E/2020|EPI_ISL_649511|2020-11-02" spec="Sequence" taxon="hCoV-19/Scotland/QEUH-B0F08E/2020|EPI_ISL_649511|2020-11-02" totalcount="4" value="N"/>
    <sequence id="seq_hCoV-19/Scotland/QEUH-B0DAEC/2020|EPI_ISL_649517|2020-11-02" spec="Sequence" taxon="hCoV-19/Scotland/QEUH-B0DAEC/2020|EPI_ISL_649517|2020-11-02" totalcount="4" value="N"/>
    <sequence id="seq_hCoV-19/Scotland/QEUH-B0F297/2020|EPI_ISL_649526|2020-11-02" spec="Sequence" taxon="hCoV-19/Scotland/QEUH-B0F297/2020|EPI_ISL_649526|2020-11-02" totalcount="4" value="N"/>
    <sequence id="seq_hCoV-19/Scotland/QEUH-B13324/2020|EPI_ISL_649594|2020-11-03" spec="Sequence" taxon="hCoV-19/Scotland/QEUH-B13324/2020|EPI_ISL_649594|2020-11-03" totalcount="4" value="N"/>
    <sequence id="seq_hCoV-19/Scotland/EDB8981/2020|EPI_ISL_666060|2020-10-30" spec="Sequence" taxon="hCoV-19/Scotland/EDB8981/2020|EPI_ISL_666060|2020-10-30" totalcount="4" value="N"/>
    <sequence id="seq_hCoV-19/Scotland/EDB9219/2020|EPI_ISL_666062|2020-11-03" spec="Sequence" taxon="hCoV-19/Scotland/EDB9219/2020|EPI_ISL_666062|2020-11-03" totalcount="4" value="N"/>
    <sequence id="seq_hCoV-19/Scotland/EDB9262/2020|EPI_ISL_666066|2020-11-03" spec="Sequence" taxon="hCoV-19/Scotland/EDB9262/2020|EPI_ISL_666066|2020-11-03" totalcount="4" value="N"/>
    <sequence id="seq_hCoV-19/Scotland/QEUH-B105B8/2020|EPI_ISL_649583|2020-11-02" spec="Sequence" taxon="hCoV-19/Scotland/QEUH-B105B8/2020|EPI_ISL_649583|2020-11-02" totalcount="4" value="N"/>
    <sequence id="seq_hCoV-19/Scotland/CVR5658/2020|EPI_ISL_651889|2020-11-05" spec="Sequence" taxon="hCoV-19/Scotland/CVR5658/2020|EPI_ISL_651889|2020-11-05" totalcount="4" value="N"/>
    <sequence id="seq_hCoV-19/Scotland/QEUH-B0F033/2020|EPI_ISL_649494|2020-11-02" spec="Sequence" taxon="hCoV-19/Scotland/QEUH-B0F033/2020|EPI_ISL_649494|2020-11-02" totalcount="4" value="N"/>
    <sequence id="seq_hCoV-19/Scotland/EDB10427/2020|EPI_ISL_705754|2020-11-05" spec="Sequence" taxon="hCoV-19/Scotland/EDB10427/2020|EPI_ISL_705754|2020-11-05" totalcount="4" value="N"/>
    <sequence id="seq_hCoV-19/Scotland/EDB10212/2020|EPI_ISL_680510|2020-11-10" spec="Sequence" taxon="hCoV-19/Scotland/EDB10212/2020|EPI_ISL_680510|2020-11-10" totalcount="4" value="N"/>
    <sequence id="seq_hCoV-19/Scotland/QEUH-B6A29A/2020|EPI_ISL_676341|2020-11-10" spec="Sequence" taxon="hCoV-19/Scotland/QEUH-B6A29A/2020|EPI_ISL_676341|2020-11-10" totalcount="4" value="N"/>
    <sequence id="seq_hCoV-19/Scotland/QEUH-B6639B/2020|EPI_ISL_676344|2020-11-10" spec="Sequence" taxon="hCoV-19/Scotland/QEUH-B6639B/2020|EPI_ISL_676344|2020-11-10" totalcount="4" value="N"/>
    <sequence id="seq_hCoV-19/Scotland/QEUH-B68BA0/2020|EPI_ISL_676381|2020-11-11" spec="Sequence" taxon="hCoV-19/Scotland/QEUH-B68BA0/2020|EPI_ISL_676381|2020-11-11" totalcount="4" value="N"/>
    <sequence id="seq_hCoV-19/Scotland/EDB9322/2020|EPI_ISL_652056|2020-11-06" spec="Sequence" taxon="hCoV-19/Scotland/EDB9322/2020|EPI_ISL_652056|2020-11-06" totalcount="4" value="N"/>
    <sequence id="seq_hCoV-19/Scotland/CVR5730/2020|EPI_ISL_651940|2020-11-08" spec="Sequence" taxon="hCoV-19/Scotland/CVR5730/2020|EPI_ISL_651940|2020-11-08" totalcount="4" value="N"/>
    <sequence id="seq_hCoV-19/Scotland/CVR5734/2020|EPI_ISL_651944|2020-11-06" spec="Sequence" taxon="hCoV-19/Scotland/CVR5734/2020|EPI_ISL_651944|2020-11-06" totalcount="4" value="N"/>
    <sequence id="seq_hCoV-19/Scotland/CVR5736/2020|EPI_ISL_651945|2020-11-09" spec="Sequence" taxon="hCoV-19/Scotland/CVR5736/2020|EPI_ISL_651945|2020-11-09" totalcount="4" value="N"/>
    <sequence id="seq_hCoV-19/Scotland/CVR5683/2020|EPI_ISL_651906|2020-11-08" spec="Sequence" taxon="hCoV-19/Scotland/CVR5683/2020|EPI_ISL_651906|2020-11-08" totalcount="4" value="N"/>
    <sequence id="seq_hCoV-19/Scotland/CVR5687/2020|EPI_ISL_651909|2020-11-09" spec="Sequence" taxon="hCoV-19/Scotland/CVR5687/2020|EPI_ISL_651909|2020-11-09" totalcount="4" value="N"/>
    <sequence id="seq_hCoV-19/Scotland/CVR5690/2020|EPI_ISL_651911|2020-11-08" spec="Sequence" taxon="hCoV-19/Scotland/CVR5690/2020|EPI_ISL_651911|2020-11-08" totalcount="4" value="N"/>
    <sequence id="seq_hCoV-19/Scotland/CVR5725/2020|EPI_ISL_651936|2020-11-08" spec="Sequence" taxon="hCoV-19/Scotland/CVR5725/2020|EPI_ISL_651936|2020-11-08" totalcount="4" value="N"/>
    <sequence id="seq_hCoV-19/Scotland/CVR5726/2020|EPI_ISL_651937|2020-11-06" spec="Sequence" taxon="hCoV-19/Scotland/CVR5726/2020|EPI_ISL_651937|2020-11-06" totalcount="4" value="N"/>
    <sequence id="seq_hCoV-19/Scotland/CVR5782/2020|EPI_ISL_666023|2020-11-09" spec="Sequence" taxon="hCoV-19/Scotland/CVR5782/2020|EPI_ISL_666023|2020-11-09" totalcount="4" value="N"/>
    <sequence id="seq_hCoV-19/Scotland/EDB10424/2020|EPI_ISL_705753|2020-11-06" spec="Sequence" taxon="hCoV-19/Scotland/EDB10424/2020|EPI_ISL_705753|2020-11-06" totalcount="4" value="N"/>
    <sequence id="seq_hCoV-19/Scotland/EDB10455/2020|EPI_ISL_705765|2020-11-10" spec="Sequence" taxon="hCoV-19/Scotland/EDB10455/2020|EPI_ISL_705765|2020-11-10" totalcount="4" value="N"/>
    <sequence id="seq_hCoV-19/Scotland/ALDP-B48450/2020|EPI_ISL_649359|2020-11-06" spec="Sequence" taxon="hCoV-19/Scotland/ALDP-B48450/2020|EPI_ISL_649359|2020-11-06" totalcount="4" value="N"/>
    <sequence id="seq_hCoV-19/Scotland/QEUH-B7F46F/2020|EPI_ISL_676354|2020-11-14" spec="Sequence" taxon="hCoV-19/Scotland/QEUH-B7F46F/2020|EPI_ISL_676354|2020-11-14" totalcount="4" value="N"/>
    <sequence id="seq_hCoV-19/Scotland/QEUH-B7E390/2020|EPI_ISL_676355|2020-11-14" spec="Sequence" taxon="hCoV-19/Scotland/QEUH-B7E390/2020|EPI_ISL_676355|2020-11-14" totalcount="4" value="N"/>
    <sequence id="seq_hCoV-19/Scotland/QEUH-B7F441/2020|EPI_ISL_676357|2020-11-14" spec="Sequence" taxon="hCoV-19/Scotland/QEUH-B7F441/2020|EPI_ISL_676357|2020-11-14" totalcount="4" value="N"/>
    <sequence id="seq_hCoV-19/Scotland/QEUH-BA308C/2020|EPI_ISL_710832|2020-11-18" spec="Sequence" taxon="hCoV-19/Scotland/QEUH-BA308C/2020|EPI_ISL_710832|2020-11-18" totalcount="4" value="N"/>
    <sequence id="seq_hCoV-19/Scotland/QEUH-B7F2ED/2020|EPI_ISL_710853|2020-11-14" spec="Sequence" taxon="hCoV-19/Scotland/QEUH-B7F2ED/2020|EPI_ISL_710853|2020-11-14" totalcount="4" value="N"/>
    <sequence id="seq_hCoV-19/Scotland/QEUH-BA1A62/2020|EPI_ISL_757188|2020-11-18" spec="Sequence" taxon="hCoV-19/Scotland/QEUH-BA1A62/2020|EPI_ISL_757188|2020-11-18" totalcount="4" value="N"/>
    <sequence id="seq_hCoV-19/Scotland/QEUH-BA0FFB/2020|EPI_ISL_757194|2020-11-18" spec="Sequence" taxon="hCoV-19/Scotland/QEUH-BA0FFB/2020|EPI_ISL_757194|2020-11-18" totalcount="4" value="N"/>
    <sequence id="seq_hCoV-19/Scotland/QEUH-B9F85E/2020|EPI_ISL_757273|2020-11-18" spec="Sequence" taxon="hCoV-19/Scotland/QEUH-B9F85E/2020|EPI_ISL_757273|2020-11-18" totalcount="4" value="N"/>
    <sequence id="seq_hCoV-19/Scotland/QEUH-BA4249/2020|EPI_ISL_757276|2020-11-18" spec="Sequence" taxon="hCoV-19/Scotland/QEUH-BA4249/2020|EPI_ISL_757276|2020-11-18" totalcount="4" value="N"/>
    <sequence id="seq_hCoV-19/Scotland/EDB10044/2020|EPI_ISL_680461|2020-11-19" spec="Sequence" taxon="hCoV-19/Scotland/EDB10044/2020|EPI_ISL_680461|2020-11-19" totalcount="4" value="N"/>
    <sequence id="seq_hCoV-19/Scotland/CVR5859/2020|EPI_ISL_666050|2020-11-17" spec="Sequence" taxon="hCoV-19/Scotland/CVR5859/2020|EPI_ISL_666050|2020-11-17" totalcount="4" value="N"/>
    <sequence id="seq_hCoV-19/Scotland/CVR5866/2020|EPI_ISL_666056|2020-11-17" spec="Sequence" taxon="hCoV-19/Scotland/CVR5866/2020|EPI_ISL_666056|2020-11-17" totalcount="4" value="N"/>
    <sequence id="seq_hCoV-19/Scotland/CVR5882/2020|EPI_ISL_705644|2020-11-17" spec="Sequence" taxon="hCoV-19/Scotland/CVR5882/2020|EPI_ISL_705644|2020-11-17" totalcount="4" value="N"/>
    <sequence id="seq_hCoV-19/Scotland/CVR5890/2020|EPI_ISL_705649|2020-11-18" spec="Sequence" taxon="hCoV-19/Scotland/CVR5890/2020|EPI_ISL_705649|2020-11-18" totalcount="4" value="N"/>
    <sequence id="seq_hCoV-19/Scotland/CVR5891/2020|EPI_ISL_705650|2020-11-17" spec="Sequence" taxon="hCoV-19/Scotland/CVR5891/2020|EPI_ISL_705650|2020-11-17" totalcount="4" value="N"/>
    <sequence id="seq_hCoV-19/Scotland/CVR5904/2020|EPI_ISL_705662|2020-11-17" spec="Sequence" taxon="hCoV-19/Scotland/CVR5904/2020|EPI_ISL_705662|2020-11-17" totalcount="4" value="N"/>
    <sequence id="seq_hCoV-19/Scotland/QEUH-BCCD1D/2020|EPI_ISL_710800|2020-11-26" spec="Sequence" taxon="hCoV-19/Scotland/QEUH-BCCD1D/2020|EPI_ISL_710800|2020-11-26" totalcount="4" value="N"/>
    <sequence id="seq_hCoV-19/Scotland/QEUH-BCCC89/2020|EPI_ISL_710808|2020-11-26" spec="Sequence" taxon="hCoV-19/Scotland/QEUH-BCCC89/2020|EPI_ISL_710808|2020-11-26" totalcount="4" value="N"/>
    <sequence id="seq_hCoV-19/Scotland/QEUH-BCCD4A/2020|EPI_ISL_710811|2020-11-26" spec="Sequence" taxon="hCoV-19/Scotland/QEUH-BCCD4A/2020|EPI_ISL_710811|2020-11-26" totalcount="4" value="N"/>
    <sequence id="seq_hCoV-19/Scotland/QEUH-BCD65D/2020|EPI_ISL_710819|2020-11-26" spec="Sequence" taxon="hCoV-19/Scotland/QEUH-BCD65D/2020|EPI_ISL_710819|2020-11-26" totalcount="4" value="N"/>
    <sequence id="seq_hCoV-19/Scotland/CVR6679/2020|EPI_ISL_919239|2020-11-26" spec="Sequence" taxon="hCoV-19/Scotland/CVR6679/2020|EPI_ISL_919239|2020-11-26" totalcount="4" value="N"/>
    <sequence id="seq_hCoV-19/Scotland/QEUH-BC3912/2020|EPI_ISL_710787|2020-11-25" spec="Sequence" taxon="hCoV-19/Scotland/QEUH-BC3912/2020|EPI_ISL_710787|2020-11-25" totalcount="4" value="N"/>
    <sequence id="seq_hCoV-19/Scotland/QEUH-BCCB7D/2020|EPI_ISL_710795|2020-11-26" spec="Sequence" taxon="hCoV-19/Scotland/QEUH-BCCB7D/2020|EPI_ISL_710795|2020-11-26" totalcount="4" value="N"/>
    <sequence id="seq_hCoV-19/Scotland/QEUH-BCCC3E/2020|EPI_ISL_710796|2020-11-26" spec="Sequence" taxon="hCoV-19/Scotland/QEUH-BCCC3E/2020|EPI_ISL_710796|2020-11-26" totalcount="4" value="N"/>
    <sequence id="seq_hCoV-19/Scotland/QEUH-BCCCD4/2020|EPI_ISL_710797|2020-11-26" spec="Sequence" taxon="hCoV-19/Scotland/QEUH-BCCCD4/2020|EPI_ISL_710797|2020-11-26" totalcount="4" value="N"/>
    <sequence id="seq_hCoV-19/Scotland/EDB10177/2020|EPI_ISL_680492|2020-11-23" spec="Sequence" taxon="hCoV-19/Scotland/EDB10177/2020|EPI_ISL_680492|2020-11-23" totalcount="4" value="N"/>
    <sequence id="seq_hCoV-19/Scotland/CVR5935/2020|EPI_ISL_705680|2020-11-21" spec="Sequence" taxon="hCoV-19/Scotland/CVR5935/2020|EPI_ISL_705680|2020-11-21" totalcount="4" value="N"/>
    <sequence id="seq_hCoV-19/Scotland/CVR5961/2020|EPI_ISL_705698|2020-11-24" spec="Sequence" taxon="hCoV-19/Scotland/CVR5961/2020|EPI_ISL_705698|2020-11-24" totalcount="4" value="N"/>
    <sequence id="seq_hCoV-19/Scotland/CVR5963/2020|EPI_ISL_705700|2020-11-24" spec="Sequence" taxon="hCoV-19/Scotland/CVR5963/2020|EPI_ISL_705700|2020-11-24" totalcount="4" value="N"/>
    <sequence id="seq_hCoV-19/Scotland/CVR5964/2020|EPI_ISL_705701|2020-11-23" spec="Sequence" taxon="hCoV-19/Scotland/CVR5964/2020|EPI_ISL_705701|2020-11-23" totalcount="4" value="N"/>
    <sequence id="seq_hCoV-19/Scotland/EDB10264/2020|EPI_ISL_705738|2020-11-23" spec="Sequence" taxon="hCoV-19/Scotland/EDB10264/2020|EPI_ISL_705738|2020-11-23" totalcount="4" value="N"/>
    <sequence id="seq_hCoV-19/Scotland/EDB10699/2020|EPI_ISL_838215|2020-12-01" spec="Sequence" taxon="hCoV-19/Scotland/EDB10699/2020|EPI_ISL_838215|2020-12-01" totalcount="4" value="N"/>
    <sequence id="seq_hCoV-19/Scotland/CVR6830/2020|EPI_ISL_949631|2020-12-01" spec="Sequence" taxon="hCoV-19/Scotland/CVR6830/2020|EPI_ISL_949631|2020-12-01" totalcount="4" value="N"/>
    <sequence id="seq_hCoV-19/Scotland/QEUH-BCC3B1/2020|EPI_ISL_710789|2020-11-27" spec="Sequence" taxon="hCoV-19/Scotland/QEUH-BCC3B1/2020|EPI_ISL_710789|2020-11-27" totalcount="4" value="N"/>
    <sequence id="seq_hCoV-19/Scotland/CVR6021/2020|EPI_ISL_680458|2020-11-29" spec="Sequence" taxon="hCoV-19/Scotland/CVR6021/2020|EPI_ISL_680458|2020-11-29" totalcount="4" value="N"/>
    <sequence id="seq_hCoV-19/Scotland/EDB10636/2020|EPI_ISL_814668|2020-12-01" spec="Sequence" taxon="hCoV-19/Scotland/EDB10636/2020|EPI_ISL_814668|2020-12-01" totalcount="4" value="N"/>
    <sequence id="seq_hCoV-19/Scotland/CVR6030/2020|EPI_ISL_705712|2020-11-28" spec="Sequence" taxon="hCoV-19/Scotland/CVR6030/2020|EPI_ISL_705712|2020-11-28" totalcount="4" value="N"/>
    <sequence id="seq_hCoV-19/Scotland/CVR6033/2020|EPI_ISL_705713|2020-11-29" spec="Sequence" taxon="hCoV-19/Scotland/CVR6033/2020|EPI_ISL_705713|2020-11-29" totalcount="4" value="N"/>
    <sequence id="seq_hCoV-19/Scotland/EDB10516/2020|EPI_ISL_705774|2020-11-29" spec="Sequence" taxon="hCoV-19/Scotland/EDB10516/2020|EPI_ISL_705774|2020-11-29" totalcount="4" value="N"/>
    <sequence id="seq_hCoV-19/Scotland/EDB10574/2020|EPI_ISL_705781|2020-11-30" spec="Sequence" taxon="hCoV-19/Scotland/EDB10574/2020|EPI_ISL_705781|2020-11-30" totalcount="4" value="N"/>
    <sequence id="seq_hCoV-19/Scotland/EDB10592/2020|EPI_ISL_705784|2020-11-30" spec="Sequence" taxon="hCoV-19/Scotland/EDB10592/2020|EPI_ISL_705784|2020-11-30" totalcount="4" value="N"/>
    <sequence id="seq_hCoV-19/Scotland/QEUH-C1A957/2020|EPI_ISL_859547|2020-12-08" spec="Sequence" taxon="hCoV-19/Scotland/QEUH-C1A957/2020|EPI_ISL_859547|2020-12-08" totalcount="4" value="N"/>
    <sequence id="seq_hCoV-19/Scotland/QEUH-C1843A/2020|EPI_ISL_859549|2020-12-07" spec="Sequence" taxon="hCoV-19/Scotland/QEUH-C1843A/2020|EPI_ISL_859549|2020-12-07" totalcount="4" value="N"/>
    <sequence id="seq_hCoV-19/Scotland/CVR6673/2020|EPI_ISL_919234|2020-12-09" spec="Sequence" taxon="hCoV-19/Scotland/CVR6673/2020|EPI_ISL_919234|2020-12-09" totalcount="4" value="N"/>
    <sequence id="seq_hCoV-19/Scotland/CVR6716/2020|EPI_ISL_919269|2020-12-06" spec="Sequence" taxon="hCoV-19/Scotland/CVR6716/2020|EPI_ISL_919269|2020-12-06" totalcount="4" value="N"/>
    <sequence id="seq_hCoV-19/Scotland/CVR6128/2020|EPI_ISL_724219|2020-12-07" spec="Sequence" taxon="hCoV-19/Scotland/CVR6128/2020|EPI_ISL_724219|2020-12-07" totalcount="4" value="N"/>
    <sequence id="seq_hCoV-19/Scotland/CVR6120/2020|EPI_ISL_724214|2020-12-06" spec="Sequence" taxon="hCoV-19/Scotland/CVR6120/2020|EPI_ISL_724214|2020-12-06" totalcount="4" value="N"/>
    <sequence id="seq_hCoV-19/Scotland/EDB10771/2020|EPI_ISL_724230|2020-12-05" spec="Sequence" taxon="hCoV-19/Scotland/EDB10771/2020|EPI_ISL_724230|2020-12-05" totalcount="4" value="N"/>
    <sequence id="seq_hCoV-19/Scotland/EDB10775/2020|EPI_ISL_724232|2020-12-07" spec="Sequence" taxon="hCoV-19/Scotland/EDB10775/2020|EPI_ISL_724232|2020-12-07" totalcount="4" value="N"/>
    <sequence id="seq_hCoV-19/Scotland/CVR6211/2020|EPI_ISL_838110|2020-12-06" spec="Sequence" taxon="hCoV-19/Scotland/CVR6211/2020|EPI_ISL_838110|2020-12-06" totalcount="4" value="N"/>
    <sequence id="seq_hCoV-19/Scotland/EDB10824/2020|EPI_ISL_724241|2020-12-08" spec="Sequence" taxon="hCoV-19/Scotland/EDB10824/2020|EPI_ISL_724241|2020-12-08" totalcount="4" value="N"/>
    <sequence id="seq_hCoV-19/Scotland/EDB10858/2020|EPI_ISL_724246|2020-12-08" spec="Sequence" taxon="hCoV-19/Scotland/EDB10858/2020|EPI_ISL_724246|2020-12-08" totalcount="4" value="N"/>
    <sequence id="seq_hCoV-19/Scotland/EDB10859/2020|EPI_ISL_865070|2020-12-09" spec="Sequence" taxon="hCoV-19/Scotland/EDB10859/2020|EPI_ISL_865070|2020-12-09" totalcount="4" value="N"/>
    <sequence id="seq_hCoV-19/Scotland/EDB13810/2020|EPI_ISL_919382|2020-12-07" spec="Sequence" taxon="hCoV-19/Scotland/EDB13810/2020|EPI_ISL_919382|2020-12-07" totalcount="4" value="N"/>
    <sequence id="seq_hCoV-19/Scotland/EDB13813/2020|EPI_ISL_919384|2020-12-07" spec="Sequence" taxon="hCoV-19/Scotland/EDB13813/2020|EPI_ISL_919384|2020-12-07" totalcount="4" value="N"/>
    <sequence id="seq_hCoV-19/Scotland/QEUH-C3187B/2020|EPI_ISL_757228|2020-12-10" spec="Sequence" taxon="hCoV-19/Scotland/QEUH-C3187B/2020|EPI_ISL_757228|2020-12-10" totalcount="4" value="N"/>
    <sequence id="seq_hCoV-19/Scotland/EDB10875/2020|EPI_ISL_919310|2020-12-09" spec="Sequence" taxon="hCoV-19/Scotland/EDB10875/2020|EPI_ISL_919310|2020-12-09" totalcount="4" value="N"/>
    <sequence id="seq_hCoV-19/Scotland/QEUH-C01DDF/2020|EPI_ISL_757252|2020-12-05" spec="Sequence" taxon="hCoV-19/Scotland/QEUH-C01DDF/2020|EPI_ISL_757252|2020-12-05" totalcount="4" value="N"/>
    <sequence id="seq_hCoV-19/Scotland/QEUH-C01B5D/2020|EPI_ISL_757256|2020-12-05" spec="Sequence" taxon="hCoV-19/Scotland/QEUH-C01B5D/2020|EPI_ISL_757256|2020-12-05" totalcount="4" value="N"/>
    <sequence id="seq_hCoV-19/Scotland/QEUH-BEAE9E/2020|EPI_ISL_710621|2020-12-04" spec="Sequence" taxon="hCoV-19/Scotland/QEUH-BEAE9E/2020|EPI_ISL_710621|2020-12-04" totalcount="4" value="N"/>
    <sequence id="seq_hCoV-19/Scotland/QEUH-C012EF/2020|EPI_ISL_757269|2020-12-05" spec="Sequence" taxon="hCoV-19/Scotland/QEUH-C012EF/2020|EPI_ISL_757269|2020-12-05" totalcount="4" value="N"/>
    <sequence id="seq_hCoV-19/Scotland/QEUH-BF1993/2020|EPI_ISL_710652|2020-12-05" spec="Sequence" taxon="hCoV-19/Scotland/QEUH-BF1993/2020|EPI_ISL_710652|2020-12-05" totalcount="4" value="N"/>
    <sequence id="seq_hCoV-19/Scotland/QEUH-C14850/2020|EPI_ISL_710686|2020-12-06" spec="Sequence" taxon="hCoV-19/Scotland/QEUH-C14850/2020|EPI_ISL_710686|2020-12-06" totalcount="4" value="N"/>
    <sequence id="seq_hCoV-19/Scotland/CVR6248/2020|EPI_ISL_814627|2020-12-17" spec="Sequence" taxon="hCoV-19/Scotland/CVR6248/2020|EPI_ISL_814627|2020-12-17" totalcount="4" value="N"/>
    <sequence id="seq_hCoV-19/Scotland/CVR6268/2020|EPI_ISL_814639|2020-12-16" spec="Sequence" taxon="hCoV-19/Scotland/CVR6268/2020|EPI_ISL_814639|2020-12-16" totalcount="4" value="N"/>
    <sequence id="seq_hCoV-19/Scotland/CVR6309/2020|EPI_ISL_814660|2020-12-15" spec="Sequence" taxon="hCoV-19/Scotland/CVR6309/2020|EPI_ISL_814660|2020-12-15" totalcount="4" value="N"/>
    <sequence id="seq_hCoV-19/Scotland/QEUH-C31D21/2020|EPI_ISL_859521|2020-12-11" spec="Sequence" taxon="hCoV-19/Scotland/QEUH-C31D21/2020|EPI_ISL_859521|2020-12-11" totalcount="4" value="N"/>
    <sequence id="seq_hCoV-19/Scotland/QEUH-C32959/2020|EPI_ISL_859527|2020-12-11" spec="Sequence" taxon="hCoV-19/Scotland/QEUH-C32959/2020|EPI_ISL_859527|2020-12-11" totalcount="4" value="N"/>
    <sequence id="seq_hCoV-19/Scotland/CVR6672/2020|EPI_ISL_919233|2020-12-13" spec="Sequence" taxon="hCoV-19/Scotland/CVR6672/2020|EPI_ISL_919233|2020-12-13" totalcount="4" value="N"/>
    <sequence id="seq_hCoV-19/Scotland/CVR6678/2020|EPI_ISL_919238|2020-12-14" spec="Sequence" taxon="hCoV-19/Scotland/CVR6678/2020|EPI_ISL_919238|2020-12-14" totalcount="4" value="N"/>
    <sequence id="seq_hCoV-19/Scotland/QEUH-C4BC36/2020|EPI_ISL_757118|2020-12-14" spec="Sequence" taxon="hCoV-19/Scotland/QEUH-C4BC36/2020|EPI_ISL_757118|2020-12-14" totalcount="4" value="N"/>
    <sequence id="seq_hCoV-19/Scotland/QEUH-C30FD1/2020|EPI_ISL_757122|2020-12-11" spec="Sequence" taxon="hCoV-19/Scotland/QEUH-C30FD1/2020|EPI_ISL_757122|2020-12-11" totalcount="4" value="N"/>
    <sequence id="seq_hCoV-19/Scotland/QEUH-C30CDA/2020|EPI_ISL_757135|2020-12-11" spec="Sequence" taxon="hCoV-19/Scotland/QEUH-C30CDA/2020|EPI_ISL_757135|2020-12-11" totalcount="4" value="N"/>
    <sequence id="seq_hCoV-19/Scotland/QEUH-C3432C/2020|EPI_ISL_757136|2020-12-11" spec="Sequence" taxon="hCoV-19/Scotland/QEUH-C3432C/2020|EPI_ISL_757136|2020-12-11" totalcount="4" value="N"/>
    <sequence id="seq_hCoV-19/Scotland/QEUH-C4B6B0/2020|EPI_ISL_859479|2020-12-12" spec="Sequence" taxon="hCoV-19/Scotland/QEUH-C4B6B0/2020|EPI_ISL_859479|2020-12-12" totalcount="4" value="N"/>
    <sequence id="seq_hCoV-19/Scotland/EDB11004/2020|EPI_ISL_724252|2020-12-13" spec="Sequence" taxon="hCoV-19/Scotland/EDB11004/2020|EPI_ISL_724252|2020-12-13" totalcount="4" value="N"/>
    <sequence id="seq_hCoV-19/Scotland/QEUH-C3477B/2020|EPI_ISL_757150|2020-12-11" spec="Sequence" taxon="hCoV-19/Scotland/QEUH-C3477B/2020|EPI_ISL_757150|2020-12-11" totalcount="4" value="N"/>
    <sequence id="seq_hCoV-19/Scotland/QEUH-C32E3C/2020|EPI_ISL_757170|2020-12-11" spec="Sequence" taxon="hCoV-19/Scotland/QEUH-C32E3C/2020|EPI_ISL_757170|2020-12-11" totalcount="4" value="N"/>
    <sequence id="seq_hCoV-19/Scotland/QEUH-C33E68/2020|EPI_ISL_757175|2020-12-11" spec="Sequence" taxon="hCoV-19/Scotland/QEUH-C33E68/2020|EPI_ISL_757175|2020-12-11" totalcount="4" value="N"/>
    <sequence id="seq_hCoV-19/Scotland/EDB13827/2020|EPI_ISL_919397|2020-12-14" spec="Sequence" taxon="hCoV-19/Scotland/EDB13827/2020|EPI_ISL_919397|2020-12-14" totalcount="4" value="N"/>
    <sequence id="seq_hCoV-19/Scotland/EDB13830/2020|EPI_ISL_919399|2020-12-17" spec="Sequence" taxon="hCoV-19/Scotland/EDB13830/2020|EPI_ISL_919399|2020-12-17" totalcount="4" value="N"/>
    <sequence id="seq_hCoV-19/Scotland/EDB13798/2020|EPI_ISL_919374|2020-12-17" spec="Sequence" taxon="hCoV-19/Scotland/EDB13798/2020|EPI_ISL_919374|2020-12-17" totalcount="4" value="N"/>
    <sequence id="seq_hCoV-19/Scotland/EDB13809/2020|EPI_ISL_919381|2020-12-11" spec="Sequence" taxon="hCoV-19/Scotland/EDB13809/2020|EPI_ISL_919381|2020-12-11" totalcount="4" value="N"/>
    <sequence id="seq_hCoV-19/Scotland/EDB10922/2020|EPI_ISL_742185|2020-12-12" spec="Sequence" taxon="hCoV-19/Scotland/EDB10922/2020|EPI_ISL_742185|2020-12-12" totalcount="4" value="N"/>
    <sequence id="seq_hCoV-19/Scotland/EDB11045/2020|EPI_ISL_838223|2020-12-14" spec="Sequence" taxon="hCoV-19/Scotland/EDB11045/2020|EPI_ISL_838223|2020-12-14" totalcount="4" value="N"/>
    <sequence id="seq_hCoV-19/Scotland/EDB11252/2020|EPI_ISL_838231|2020-12-17" spec="Sequence" taxon="hCoV-19/Scotland/EDB11252/2020|EPI_ISL_838231|2020-12-17" totalcount="4" value="N"/>
    <sequence id="seq_hCoV-19/Scotland/QEUH-C6403B/2020|EPI_ISL_858410|2020-12-15" spec="Sequence" taxon="hCoV-19/Scotland/QEUH-C6403B/2020|EPI_ISL_858410|2020-12-15" totalcount="4" value="N"/>
    <sequence id="seq_hCoV-19/Scotland/QEUH-C6401D/2020|EPI_ISL_858421|2020-12-15" spec="Sequence" taxon="hCoV-19/Scotland/QEUH-C6401D/2020|EPI_ISL_858421|2020-12-15" totalcount="4" value="N"/>
    <sequence id="seq_hCoV-19/Scotland/QEUH-C4B708/2020|EPI_ISL_859463|2020-12-13" spec="Sequence" taxon="hCoV-19/Scotland/QEUH-C4B708/2020|EPI_ISL_859463|2020-12-13" totalcount="4" value="N"/>
    <sequence id="seq_hCoV-19/Scotland/QEUH-C5447E/2020|EPI_ISL_757045|2020-12-12" spec="Sequence" taxon="hCoV-19/Scotland/QEUH-C5447E/2020|EPI_ISL_757045|2020-12-12" totalcount="4" value="N"/>
    <sequence id="seq_hCoV-19/Scotland/QEUH-C543CC/2020|EPI_ISL_757049|2020-12-12" spec="Sequence" taxon="hCoV-19/Scotland/QEUH-C543CC/2020|EPI_ISL_757049|2020-12-12" totalcount="4" value="N"/>
    <sequence id="seq_hCoV-19/Scotland/QEUH-C54326/2020|EPI_ISL_757052|2020-12-12" spec="Sequence" taxon="hCoV-19/Scotland/QEUH-C54326/2020|EPI_ISL_757052|2020-12-12" totalcount="4" value="N"/>
    <sequence id="seq_hCoV-19/Scotland/QEUH-C543DB/2020|EPI_ISL_757053|2020-12-12" spec="Sequence" taxon="hCoV-19/Scotland/QEUH-C543DB/2020|EPI_ISL_757053|2020-12-12" totalcount="4" value="N"/>
    <sequence id="seq_hCoV-19/Scotland/QEUH-C540C5/2020|EPI_ISL_757058|2020-12-12" spec="Sequence" taxon="hCoV-19/Scotland/QEUH-C540C5/2020|EPI_ISL_757058|2020-12-12" totalcount="4" value="N"/>
    <sequence id="seq_hCoV-19/Scotland/QEUH-C541B3/2020|EPI_ISL_757059|2020-12-12" spec="Sequence" taxon="hCoV-19/Scotland/QEUH-C541B3/2020|EPI_ISL_757059|2020-12-12" totalcount="4" value="N"/>
    <sequence id="seq_hCoV-19/Scotland/QEUH-C54344/2020|EPI_ISL_757063|2020-12-12" spec="Sequence" taxon="hCoV-19/Scotland/QEUH-C54344/2020|EPI_ISL_757063|2020-12-12" totalcount="4" value="N"/>
    <sequence id="seq_hCoV-19/Scotland/QEUH-C542FC/2020|EPI_ISL_757070|2020-12-12" spec="Sequence" taxon="hCoV-19/Scotland/QEUH-C542FC/2020|EPI_ISL_757070|2020-12-12" totalcount="4" value="N"/>
    <sequence id="seq_hCoV-19/Scotland/QEUH-C54317/2020|EPI_ISL_757073|2020-12-12" spec="Sequence" taxon="hCoV-19/Scotland/QEUH-C54317/2020|EPI_ISL_757073|2020-12-12" totalcount="4" value="N"/>
    <sequence id="seq_hCoV-19/Scotland/QEUH-C4BF1F/2020|EPI_ISL_757087|2020-12-14" spec="Sequence" taxon="hCoV-19/Scotland/QEUH-C4BF1F/2020|EPI_ISL_757087|2020-12-14" totalcount="4" value="N"/>
    <sequence id="seq_hCoV-19/Scotland/QEUH-C4BE4F/2020|EPI_ISL_757088|2020-12-14" spec="Sequence" taxon="hCoV-19/Scotland/QEUH-C4BE4F/2020|EPI_ISL_757088|2020-12-14" totalcount="4" value="N"/>
    <sequence id="seq_hCoV-19/Scotland/CVR6233/2020|EPI_ISL_814622|2020-12-18" spec="Sequence" taxon="hCoV-19/Scotland/CVR6233/2020|EPI_ISL_814622|2020-12-18" totalcount="4" value="N"/>
    <sequence id="seq_hCoV-19/Scotland/CVR6290/2020|EPI_ISL_814653|2020-12-18" spec="Sequence" taxon="hCoV-19/Scotland/CVR6290/2020|EPI_ISL_814653|2020-12-18" totalcount="4" value="N"/>
    <sequence id="seq_hCoV-19/Scotland/CVR6294/2020|EPI_ISL_814656|2020-12-18" spec="Sequence" taxon="hCoV-19/Scotland/CVR6294/2020|EPI_ISL_814656|2020-12-18" totalcount="4" value="N"/>
    <sequence id="seq_hCoV-19/Scotland/CVR6303/2020|EPI_ISL_814658|2020-12-18" spec="Sequence" taxon="hCoV-19/Scotland/CVR6303/2020|EPI_ISL_814658|2020-12-18" totalcount="4" value="N"/>
    <sequence id="seq_hCoV-19/Scotland/CVR6683/2020|EPI_ISL_919243|2020-12-22" spec="Sequence" taxon="hCoV-19/Scotland/CVR6683/2020|EPI_ISL_919243|2020-12-22" totalcount="4" value="N"/>
    <sequence id="seq_hCoV-19/Scotland/CVR6686/2020|EPI_ISL_919246|2020-12-18" spec="Sequence" taxon="hCoV-19/Scotland/CVR6686/2020|EPI_ISL_919246|2020-12-18" totalcount="4" value="N"/>
    <sequence id="seq_hCoV-19/Scotland/CVR6687/2020|EPI_ISL_919247|2020-12-22" spec="Sequence" taxon="hCoV-19/Scotland/CVR6687/2020|EPI_ISL_919247|2020-12-22" totalcount="4" value="N"/>
    <sequence id="seq_hCoV-19/Scotland/CVR6237/2020|EPI_ISL_838118|2020-12-18" spec="Sequence" taxon="hCoV-19/Scotland/CVR6237/2020|EPI_ISL_838118|2020-12-18" totalcount="4" value="N"/>
    <sequence id="seq_hCoV-19/Scotland/CVR6370/2020|EPI_ISL_838158|2020-12-23" spec="Sequence" taxon="hCoV-19/Scotland/CVR6370/2020|EPI_ISL_838158|2020-12-23" totalcount="4" value="N"/>
    <sequence id="seq_hCoV-19/Scotland/QEUH-CADD20/2020|EPI_ISL_859036|2020-12-20" spec="Sequence" taxon="hCoV-19/Scotland/QEUH-CADD20/2020|EPI_ISL_859036|2020-12-20" totalcount="4" value="N"/>
    <sequence id="seq_hCoV-19/Scotland/QEUH-CADC05/2020|EPI_ISL_859087|2020-12-20" spec="Sequence" taxon="hCoV-19/Scotland/QEUH-CADC05/2020|EPI_ISL_859087|2020-12-20" totalcount="4" value="N"/>
    <sequence id="seq_hCoV-19/Scotland/EDB13800/2020|EPI_ISL_919376|2020-12-19" spec="Sequence" taxon="hCoV-19/Scotland/EDB13800/2020|EPI_ISL_919376|2020-12-19" totalcount="4" value="N"/>
    <sequence id="seq_hCoV-19/Scotland/EDB11314/2020|EPI_ISL_764361|2020-12-24" spec="Sequence" taxon="hCoV-19/Scotland/EDB11314/2020|EPI_ISL_764361|2020-12-24" totalcount="4" value="N"/>
    <sequence id="seq_hCoV-19/Scotland/QEUH-CAD968/2020|EPI_ISL_859112|2020-12-20" spec="Sequence" taxon="hCoV-19/Scotland/QEUH-CAD968/2020|EPI_ISL_859112|2020-12-20" totalcount="4" value="N"/>
    <sequence id="seq_hCoV-19/Scotland/QEUH-CADDA8/2020|EPI_ISL_859125|2020-12-20" spec="Sequence" taxon="hCoV-19/Scotland/QEUH-CADDA8/2020|EPI_ISL_859125|2020-12-20" totalcount="4" value="N"/>
    <sequence id="seq_hCoV-19/Scotland/EDB11640/2020|EPI_ISL_838251|2020-12-21" spec="Sequence" taxon="hCoV-19/Scotland/EDB11640/2020|EPI_ISL_838251|2020-12-21" totalcount="4" value="N"/>
    <sequence id="seq_hCoV-19/Scotland/EDB11668/2020|EPI_ISL_838275|2020-12-19" spec="Sequence" taxon="hCoV-19/Scotland/EDB11668/2020|EPI_ISL_838275|2020-12-19" totalcount="4" value="N"/>
    <sequence id="seq_hCoV-19/Scotland/QEUH-CAD670/2020|EPI_ISL_859131|2020-12-20" spec="Sequence" taxon="hCoV-19/Scotland/QEUH-CAD670/2020|EPI_ISL_859131|2020-12-20" totalcount="4" value="N"/>
    <sequence id="seq_hCoV-19/Scotland/QEUH-CC7591/2020|EPI_ISL_859151|2020-12-22" spec="Sequence" taxon="hCoV-19/Scotland/QEUH-CC7591/2020|EPI_ISL_859151|2020-12-22" totalcount="4" value="N"/>
    <sequence id="seq_hCoV-19/Scotland/QEUH-CC3C90/2020|EPI_ISL_859190|2020-12-21" spec="Sequence" taxon="hCoV-19/Scotland/QEUH-CC3C90/2020|EPI_ISL_859190|2020-12-21" totalcount="4" value="N"/>
    <sequence id="seq_hCoV-19/Scotland/QEUH-CC36DE/2020|EPI_ISL_859191|2020-12-22" spec="Sequence" taxon="hCoV-19/Scotland/QEUH-CC36DE/2020|EPI_ISL_859191|2020-12-22" totalcount="4" value="N"/>
    <sequence id="seq_hCoV-19/Scotland/QEUH-CC5A94/2020|EPI_ISL_859195|2020-12-22" spec="Sequence" taxon="hCoV-19/Scotland/QEUH-CC5A94/2020|EPI_ISL_859195|2020-12-22" totalcount="4" value="N"/>
    <sequence id="seq_hCoV-19/Scotland/QEUH-CC750A/2020|EPI_ISL_859196|2020-12-22" spec="Sequence" taxon="hCoV-19/Scotland/QEUH-CC750A/2020|EPI_ISL_859196|2020-12-22" totalcount="4" value="N"/>
    <sequence id="seq_hCoV-19/Scotland/QEUH-C9325B/2020|EPI_ISL_859324|2020-12-18" spec="Sequence" taxon="hCoV-19/Scotland/QEUH-C9325B/2020|EPI_ISL_859324|2020-12-18" totalcount="4" value="N"/>
    <sequence id="seq_hCoV-19/Scotland/QEUH-CC39B7/2020|EPI_ISL_859256|2020-12-21" spec="Sequence" taxon="hCoV-19/Scotland/QEUH-CC39B7/2020|EPI_ISL_859256|2020-12-21" totalcount="4" value="N"/>
    <sequence id="seq_hCoV-19/Scotland/QEUH-CC91F5/2020|EPI_ISL_858904|2020-12-22" spec="Sequence" taxon="hCoV-19/Scotland/QEUH-CC91F5/2020|EPI_ISL_858904|2020-12-22" totalcount="4" value="N"/>
    <sequence id="seq_hCoV-19/Scotland/QEUH-CC99C0/2020|EPI_ISL_858906|2020-12-23" spec="Sequence" taxon="hCoV-19/Scotland/QEUH-CC99C0/2020|EPI_ISL_858906|2020-12-23" totalcount="4" value="N"/>
    <sequence id="seq_hCoV-19/Scotland/QEUH-CC941A/2020|EPI_ISL_858930|2020-12-23" spec="Sequence" taxon="hCoV-19/Scotland/QEUH-CC941A/2020|EPI_ISL_858930|2020-12-23" totalcount="4" value="N"/>
    <sequence id="seq_hCoV-19/Scotland/OXON-F44942/2020|EPI_ISL_950786|2020-12-21" spec="Sequence" taxon="hCoV-19/Scotland/OXON-F44942/2020|EPI_ISL_950786|2020-12-21" totalcount="4" value="N"/>
    <sequence id="seq_hCoV-19/Scotland/CVR6696/2020|EPI_ISL_919255|2020-12-25" spec="Sequence" taxon="hCoV-19/Scotland/CVR6696/2020|EPI_ISL_919255|2020-12-25" totalcount="4" value="N"/>
    <sequence id="seq_hCoV-19/Scotland/OXON-F47226/2020|EPI_ISL_950956|2020-12-29" spec="Sequence" taxon="hCoV-19/Scotland/OXON-F47226/2020|EPI_ISL_950956|2020-12-29" totalcount="4" value="N"/>
    <sequence id="seq_hCoV-19/Scotland/OXON-F4729F/2020|EPI_ISL_950957|2020-12-29" spec="Sequence" taxon="hCoV-19/Scotland/OXON-F4729F/2020|EPI_ISL_950957|2020-12-29" totalcount="4" value="N"/>
    <sequence id="seq_hCoV-19/Scotland/QEUH-D533EA/2020|EPI_ISL_858729|2020-12-29" spec="Sequence" taxon="hCoV-19/Scotland/QEUH-D533EA/2020|EPI_ISL_858729|2020-12-29" totalcount="4" value="N"/>
    <sequence id="seq_hCoV-19/Scotland/QEUH-D50848/2020|EPI_ISL_858746|2020-12-29" spec="Sequence" taxon="hCoV-19/Scotland/QEUH-D50848/2020|EPI_ISL_858746|2020-12-29" totalcount="4" value="N"/>
    <sequence id="seq_hCoV-19/Scotland/QEUH-D52A22/2020|EPI_ISL_858754|2020-12-29" spec="Sequence" taxon="hCoV-19/Scotland/QEUH-D52A22/2020|EPI_ISL_858754|2020-12-29" totalcount="4" value="N"/>
    <sequence id="seq_hCoV-19/Scotland/CVR6481/2020|EPI_ISL_865002|2020-12-30" spec="Sequence" taxon="hCoV-19/Scotland/CVR6481/2020|EPI_ISL_865002|2020-12-30" totalcount="4" value="N"/>
    <sequence id="seq_hCoV-19/Scotland/CVR6482/2020|EPI_ISL_865003|2020-12-31" spec="Sequence" taxon="hCoV-19/Scotland/CVR6482/2020|EPI_ISL_865003|2020-12-31" totalcount="4" value="N"/>
    <sequence id="seq_hCoV-19/Scotland/QEUH-D142F7/2020|EPI_ISL_858793|2020-12-27" spec="Sequence" taxon="hCoV-19/Scotland/QEUH-D142F7/2020|EPI_ISL_858793|2020-12-27" totalcount="4" value="N"/>
    <sequence id="seq_hCoV-19/Scotland/EDB12206/2020|EPI_ISL_865084|2020-12-28" spec="Sequence" taxon="hCoV-19/Scotland/EDB12206/2020|EPI_ISL_865084|2020-12-28" totalcount="4" value="N"/>
    <sequence id="seq_hCoV-19/Scotland/EDB11336/2020|EPI_ISL_764369|2020-12-26" spec="Sequence" taxon="hCoV-19/Scotland/EDB11336/2020|EPI_ISL_764369|2020-12-26" totalcount="4" value="N"/>
    <sequence id="seq_hCoV-19/Scotland/QEUH-D11FA8/2020|EPI_ISL_858867|2020-12-27" spec="Sequence" taxon="hCoV-19/Scotland/QEUH-D11FA8/2020|EPI_ISL_858867|2020-12-27" totalcount="4" value="N"/>
    <sequence id="seq_hCoV-19/Scotland/QEUH-D12165/2020|EPI_ISL_858874|2020-12-27" spec="Sequence" taxon="hCoV-19/Scotland/QEUH-D12165/2020|EPI_ISL_858874|2020-12-27" totalcount="4" value="N"/>
    <sequence id="seq_hCoV-19/Scotland/EDB13456/2020|EPI_ISL_865147|2020-12-25" spec="Sequence" taxon="hCoV-19/Scotland/EDB13456/2020|EPI_ISL_865147|2020-12-25" totalcount="4" value="N"/>
    <sequence id="seq_hCoV-19/Scotland/QEUH-D8C324/2020|EPI_ISL_858591|2020-12-30" spec="Sequence" taxon="hCoV-19/Scotland/QEUH-D8C324/2020|EPI_ISL_858591|2020-12-30" totalcount="4" value="N"/>
    <sequence id="seq_hCoV-19/Scotland/QEUH-D9AD8F/2021|EPI_ISL_858638|2021-01-02" spec="Sequence" taxon="hCoV-19/Scotland/QEUH-D9AD8F/2021|EPI_ISL_858638|2021-01-02" totalcount="4" value="N"/>
    <sequence id="seq_hCoV-19/Scotland/QEUH-D94426/2021|EPI_ISL_858640|2021-01-02" spec="Sequence" taxon="hCoV-19/Scotland/QEUH-D94426/2021|EPI_ISL_858640|2021-01-02" totalcount="4" value="N"/>
    <sequence id="seq_hCoV-19/Scotland/QEUH-DD2E88/2021|EPI_ISL_858651|2021-01-02" spec="Sequence" taxon="hCoV-19/Scotland/QEUH-DD2E88/2021|EPI_ISL_858651|2021-01-02" totalcount="4" value="N"/>
    <sequence id="seq_hCoV-19/Scotland/QEUH-EFF2C4/2021|EPI_ISL_858159|2021-01-06" spec="Sequence" taxon="hCoV-19/Scotland/QEUH-EFF2C4/2021|EPI_ISL_858159|2021-01-06" totalcount="4" value="N"/>
    <sequence id="seq_hCoV-19/Scotland/QEUH-EFB9E1/2021|EPI_ISL_858161|2021-01-06" spec="Sequence" taxon="hCoV-19/Scotland/QEUH-EFB9E1/2021|EPI_ISL_858161|2021-01-06" totalcount="4" value="N"/>
    <sequence id="seq_hCoV-19/Scotland/QEUH-EFDC9B/2021|EPI_ISL_858166|2021-01-05" spec="Sequence" taxon="hCoV-19/Scotland/QEUH-EFDC9B/2021|EPI_ISL_858166|2021-01-05" totalcount="4" value="N"/>
    <sequence id="seq_hCoV-19/Scotland/QEUH-EFE67E/2021|EPI_ISL_858196|2021-01-06" spec="Sequence" taxon="hCoV-19/Scotland/QEUH-EFE67E/2021|EPI_ISL_858196|2021-01-06" totalcount="4" value="N"/>
    <sequence id="seq_hCoV-19/Scotland/QEUH-E97219/2021|EPI_ISL_836917|2021-01-04" spec="Sequence" taxon="hCoV-19/Scotland/QEUH-E97219/2021|EPI_ISL_836917|2021-01-04" totalcount="4" value="N"/>
    <sequence id="seq_hCoV-19/Scotland/QEUH-E4CF67/2021|EPI_ISL_821069|2021-01-04" spec="Sequence" taxon="hCoV-19/Scotland/QEUH-E4CF67/2021|EPI_ISL_821069|2021-01-04" totalcount="4" value="N"/>
    <sequence id="seq_hCoV-19/Scotland/EDB12841/2021|EPI_ISL_865095|2021-01-04" spec="Sequence" taxon="hCoV-19/Scotland/EDB12841/2021|EPI_ISL_865095|2021-01-04" totalcount="4" value="N"/>
    <sequence id="seq_hCoV-19/Scotland/EDB12845/2021|EPI_ISL_865099|2021-01-03" spec="Sequence" taxon="hCoV-19/Scotland/EDB12845/2021|EPI_ISL_865099|2021-01-03" totalcount="4" value="N"/>
    <sequence id="seq_hCoV-19/Scotland/QEUH-EF85D1/2021|EPI_ISL_858260|2021-01-05" spec="Sequence" taxon="hCoV-19/Scotland/QEUH-EF85D1/2021|EPI_ISL_858260|2021-01-05" totalcount="4" value="N"/>
    <sequence id="seq_hCoV-19/Scotland/QEUH-E97282/2021|EPI_ISL_858276|2021-01-05" spec="Sequence" taxon="hCoV-19/Scotland/QEUH-E97282/2021|EPI_ISL_858276|2021-01-05" totalcount="4" value="N"/>
    <sequence id="seq_hCoV-19/Scotland/QEUH-E976C2/2021|EPI_ISL_858356|2021-01-05" spec="Sequence" taxon="hCoV-19/Scotland/QEUH-E976C2/2021|EPI_ISL_858356|2021-01-05" totalcount="4" value="N"/>
    <sequence id="seq_hCoV-19/Scotland/QEUH-E4B593/2021|EPI_ISL_858458|2021-01-03" spec="Sequence" taxon="hCoV-19/Scotland/QEUH-E4B593/2021|EPI_ISL_858458|2021-01-03" totalcount="4" value="N"/>
    <sequence id="seq_hCoV-19/Scotland/QEUH-E491A0/2021|EPI_ISL_858468|2021-01-04" spec="Sequence" taxon="hCoV-19/Scotland/QEUH-E491A0/2021|EPI_ISL_858468|2021-01-04" totalcount="4" value="N"/>
    <sequence id="seq_hCoV-19/Scotland/EDB12087/2021|EPI_ISL_838304|2021-01-05" spec="Sequence" taxon="hCoV-19/Scotland/EDB12087/2021|EPI_ISL_838304|2021-01-05" totalcount="4" value="N"/>
    <sequence id="seq_hCoV-19/Scotland/EDB12094/2021|EPI_ISL_838311|2021-01-05" spec="Sequence" taxon="hCoV-19/Scotland/EDB12094/2021|EPI_ISL_838311|2021-01-05" totalcount="4" value="N"/>
    <sequence id="seq_hCoV-19/Scotland/EDB12846/2021|EPI_ISL_865100|2021-01-03" spec="Sequence" taxon="hCoV-19/Scotland/EDB12846/2021|EPI_ISL_865100|2021-01-03" totalcount="4" value="N"/>
    <sequence id="seq_hCoV-19/Scotland/QEUH-F56EA8/2021|EPI_ISL_858037|2021-01-06" spec="Sequence" taxon="hCoV-19/Scotland/QEUH-F56EA8/2021|EPI_ISL_858037|2021-01-06" totalcount="4" value="N"/>
    <sequence id="seq_hCoV-19/Scotland/QEUH-E4D027/2021|EPI_ISL_858517|2021-01-04" spec="Sequence" taxon="hCoV-19/Scotland/QEUH-E4D027/2021|EPI_ISL_858517|2021-01-04" totalcount="4" value="N"/>
    <sequence id="seq_hCoV-19/Scotland/QEUH-E508FC/2021|EPI_ISL_858534|2021-01-04" spec="Sequence" taxon="hCoV-19/Scotland/QEUH-E508FC/2021|EPI_ISL_858534|2021-01-04" totalcount="4" value="N"/>
    <sequence id="seq_hCoV-19/Scotland/QEUH-E502B2/2021|EPI_ISL_858540|2021-01-04" spec="Sequence" taxon="hCoV-19/Scotland/QEUH-E502B2/2021|EPI_ISL_858540|2021-01-04" totalcount="4" value="N"/>
    <sequence id="seq_hCoV-19/Scotland/QEUH-E509EA/2021|EPI_ISL_858555|2021-01-04" spec="Sequence" taxon="hCoV-19/Scotland/QEUH-E509EA/2021|EPI_ISL_858555|2021-01-04" totalcount="4" value="N"/>
    <sequence id="seq_hCoV-19/Scotland/QEUH-E4CF76/2021|EPI_ISL_858567|2021-01-04" spec="Sequence" taxon="hCoV-19/Scotland/QEUH-E4CF76/2021|EPI_ISL_858567|2021-01-04" totalcount="4" value="N"/>
    <sequence id="seq_hCoV-19/Scotland/CVR6581/2021|EPI_ISL_919196|2021-01-07" spec="Sequence" taxon="hCoV-19/Scotland/CVR6581/2021|EPI_ISL_919196|2021-01-07" totalcount="4" value="N"/>
    <sequence id="seq_hCoV-19/Scotland/QEUH-1003653/2021|EPI_ISL_918095|2021-01-14" spec="Sequence" taxon="hCoV-19/Scotland/QEUH-1003653/2021|EPI_ISL_918095|2021-01-14" totalcount="4" value="N"/>
    <sequence id="seq_hCoV-19/Scotland/EDB12745/2021|EPI_ISL_865092|2021-01-12" spec="Sequence" taxon="hCoV-19/Scotland/EDB12745/2021|EPI_ISL_865092|2021-01-12" totalcount="4" value="N"/>
    <sequence id="seq_hCoV-19/Scotland/EDB12911/2021|EPI_ISL_865114|2021-01-08" spec="Sequence" taxon="hCoV-19/Scotland/EDB12911/2021|EPI_ISL_865114|2021-01-08" totalcount="4" value="N"/>
    <sequence id="seq_hCoV-19/Scotland/EDB12924/2021|EPI_ISL_865124|2021-01-09" spec="Sequence" taxon="hCoV-19/Scotland/EDB12924/2021|EPI_ISL_865124|2021-01-09" totalcount="4" value="N"/>
    <sequence id="seq_hCoV-19/Scotland/EDB13234/2021|EPI_ISL_865140|2021-01-11" spec="Sequence" taxon="hCoV-19/Scotland/EDB13234/2021|EPI_ISL_865140|2021-01-11" totalcount="4" value="N"/>
    <sequence id="seq_hCoV-19/Scotland/QEUH-F8CF00/2021|EPI_ISL_857942|2021-01-09" spec="Sequence" taxon="hCoV-19/Scotland/QEUH-F8CF00/2021|EPI_ISL_857942|2021-01-09" totalcount="4" value="N"/>
    <sequence id="seq_hCoV-19/Scotland/QEUH-F65D6D/2021|EPI_ISL_858039|2021-01-08" spec="Sequence" taxon="hCoV-19/Scotland/QEUH-F65D6D/2021|EPI_ISL_858039|2021-01-08" totalcount="4" value="N"/>
    <sequence id="seq_hCoV-19/Scotland/OXON-F5589C/2021|EPI_ISL_999113|2021-01-12" spec="Sequence" taxon="hCoV-19/Scotland/OXON-F5589C/2021|EPI_ISL_999113|2021-01-12" totalcount="4" value="N"/>
    <sequence id="seq_hCoV-19/Scotland/OXON-F558BA/2021|EPI_ISL_999114|2021-01-12" spec="Sequence" taxon="hCoV-19/Scotland/OXON-F558BA/2021|EPI_ISL_999114|2021-01-12" totalcount="4" value="N"/>
    <sequence id="seq_hCoV-19/Scotland/QEUH-106756F/2021|EPI_ISL_917918|2021-01-17" spec="Sequence" taxon="hCoV-19/Scotland/QEUH-106756F/2021|EPI_ISL_917918|2021-01-17" totalcount="4" value="N"/>
    <sequence id="seq_hCoV-19/Scotland/CVR6655/2021|EPI_ISL_919227|2021-01-17" spec="Sequence" taxon="hCoV-19/Scotland/CVR6655/2021|EPI_ISL_919227|2021-01-17" totalcount="4" value="N"/>
    <sequence id="seq_hCoV-19/Scotland/CVR6765/2021|EPI_ISL_919293|2021-01-21" spec="Sequence" taxon="hCoV-19/Scotland/CVR6765/2021|EPI_ISL_919293|2021-01-21" totalcount="4" value="N"/>
    <sequence id="seq_hCoV-19/Scotland/QEUH-1014ADB/2021|EPI_ISL_949060|2021-01-15" spec="Sequence" taxon="hCoV-19/Scotland/QEUH-1014ADB/2021|EPI_ISL_949060|2021-01-15" totalcount="4" value="N"/>
    <sequence id="seq_hCoV-19/Scotland/QEUH-1066CB6/2021|EPI_ISL_917870|2021-01-17" spec="Sequence" taxon="hCoV-19/Scotland/QEUH-1066CB6/2021|EPI_ISL_917870|2021-01-17" totalcount="4" value="N"/>
    <sequence id="seq_hCoV-19/Scotland/QEUH-10B9DDF/2021|EPI_ISL_918018|2021-01-20" spec="Sequence" taxon="hCoV-19/Scotland/QEUH-10B9DDF/2021|EPI_ISL_918018|2021-01-20" totalcount="4" value="N"/>
    <sequence id="seq_hCoV-19/Scotland/QEUH-10BB1FF/2021|EPI_ISL_918049|2021-01-20" spec="Sequence" taxon="hCoV-19/Scotland/QEUH-10BB1FF/2021|EPI_ISL_918049|2021-01-20" totalcount="4" value="N"/>
    <sequence id="seq_hCoV-19/Scotland/EDB13412/2021|EPI_ISL_919342|2021-01-15" spec="Sequence" taxon="hCoV-19/Scotland/EDB13412/2021|EPI_ISL_919342|2021-01-15" totalcount="4" value="N"/>
    <sequence id="seq_hCoV-19/Scotland/QEUH-10B9D93/2021|EPI_ISL_918007|2021-01-20" spec="Sequence" taxon="hCoV-19/Scotland/QEUH-10B9D93/2021|EPI_ISL_918007|2021-01-20" totalcount="4" value="N"/>
    <sequence id="seq_hCoV-19/Scotland/QEUH-10B9E18/2021|EPI_ISL_918009|2021-01-20" spec="Sequence" taxon="hCoV-19/Scotland/QEUH-10B9E18/2021|EPI_ISL_918009|2021-01-20" totalcount="4" value="N"/>
    <sequence id="seq_hCoV-19/Scotland/QEUH-1066991/2021|EPI_ISL_917930|2021-01-17" spec="Sequence" taxon="hCoV-19/Scotland/QEUH-1066991/2021|EPI_ISL_917930|2021-01-17" totalcount="4" value="N"/>
    <sequence id="seq_hCoV-19/Scotland/EDB13379/2021|EPI_ISL_997076|2021-01-15" spec="Sequence" taxon="hCoV-19/Scotland/EDB13379/2021|EPI_ISL_997076|2021-01-15" totalcount="4" value="N"/>
    <sequence id="seq_hCoV-19/Scotland/OXON-F57AFE/2021|EPI_ISL_999166|2021-01-18" spec="Sequence" taxon="hCoV-19/Scotland/OXON-F57AFE/2021|EPI_ISL_999166|2021-01-18" totalcount="4" value="N"/>
    <sequence id="seq_hCoV-19/Scotland/QEUH-10F82F3/2021|EPI_ISL_916592|2021-01-23" spec="Sequence" taxon="hCoV-19/Scotland/QEUH-10F82F3/2021|EPI_ISL_916592|2021-01-23" totalcount="4" value="N"/>
    <sequence id="seq_hCoV-19/Scotland/QEUH-10F8C22/2021|EPI_ISL_916529|2021-01-23" spec="Sequence" taxon="hCoV-19/Scotland/QEUH-10F8C22/2021|EPI_ISL_916529|2021-01-23" totalcount="4" value="N"/>
    <sequence id="seq_hCoV-19/Scotland/QEUH-10F89D0/2021|EPI_ISL_916563|2021-01-23" spec="Sequence" taxon="hCoV-19/Scotland/QEUH-10F89D0/2021|EPI_ISL_916563|2021-01-23" totalcount="4" value="N"/>
    <sequence id="seq_hCoV-19/Scotland/QEUH-10F8CD7/2021|EPI_ISL_916589|2021-01-23" spec="Sequence" taxon="hCoV-19/Scotland/QEUH-10F8CD7/2021|EPI_ISL_916589|2021-01-23" totalcount="4" value="N"/>
    <sequence id="seq_hCoV-19/Scotland/QEUH-116EA68/2021|EPI_ISL_948132|2021-01-26" spec="Sequence" taxon="hCoV-19/Scotland/QEUH-116EA68/2021|EPI_ISL_948132|2021-01-26" totalcount="4" value="N"/>
    <sequence id="seq_hCoV-19/Scotland/QEUH-10F8CF5/2021|EPI_ISL_916533|2021-01-23" spec="Sequence" taxon="hCoV-19/Scotland/QEUH-10F8CF5/2021|EPI_ISL_916533|2021-01-23" totalcount="4" value="N"/>
    <sequence id="seq_hCoV-19/Scotland/EDB14531/2021|EPI_ISL_997103|2021-01-27" spec="Sequence" taxon="hCoV-19/Scotland/EDB14531/2021|EPI_ISL_997103|2021-01-27" totalcount="4" value="N"/>
    <sequence id="seq_hCoV-19/Scotland/QEUH-10F11DF/2021|EPI_ISL_916605|2021-01-22" spec="Sequence" taxon="hCoV-19/Scotland/QEUH-10F11DF/2021|EPI_ISL_916605|2021-01-22" totalcount="4" value="N"/>
    <sequence id="seq_hCoV-19/Scotland/QEUH-10EF23B/2021|EPI_ISL_916614|2021-01-22" spec="Sequence" taxon="hCoV-19/Scotland/QEUH-10EF23B/2021|EPI_ISL_916614|2021-01-22" totalcount="4" value="N"/>
    <sequence id="seq_hCoV-19/Scotland/QEUH-1189F77/2021|EPI_ISL_945732|2021-01-28" spec="Sequence" taxon="hCoV-19/Scotland/QEUH-1189F77/2021|EPI_ISL_945732|2021-01-28" totalcount="4" value="N"/>
    <sequence id="seq_hCoV-19/Scotland/QEUH-116EA4A/2021|EPI_ISL_948360|2021-01-26" spec="Sequence" taxon="hCoV-19/Scotland/QEUH-116EA4A/2021|EPI_ISL_948360|2021-01-26" totalcount="4" value="N"/>
    <sequence id="seq_hCoV-19/Scotland/QEUH-11CC761/2021|EPI_ISL_989662|2021-02-01" spec="Sequence" taxon="hCoV-19/Scotland/QEUH-11CC761/2021|EPI_ISL_989662|2021-02-01" totalcount="4" value="N"/>
    <sequence id="seq_hCoV-19/Scotland/QEUH-1199D89/2021|EPI_ISL_989957|2021-01-29" spec="Sequence" taxon="hCoV-19/Scotland/QEUH-1199D89/2021|EPI_ISL_989957|2021-01-29" totalcount="4" value="N"/>
    <sequence id="seq_hCoV-19/Scotland/QEUH-11CC066/2021|EPI_ISL_989556|2021-02-01" spec="Sequence" taxon="hCoV-19/Scotland/QEUH-11CC066/2021|EPI_ISL_989556|2021-02-01" totalcount="4" value="N"/>
    <sequence id="seq_hCoV-19/Scotland/QEUH-11CB8D8/2021|EPI_ISL_989812|2021-01-31" spec="Sequence" taxon="hCoV-19/Scotland/QEUH-11CB8D8/2021|EPI_ISL_989812|2021-01-31" totalcount="4" value="N"/>
    <sequence id="seq_hCoV-19/Scotland/QEUH-11B6A25/2021|EPI_ISL_989850|2021-01-31" spec="Sequence" taxon="hCoV-19/Scotland/QEUH-11B6A25/2021|EPI_ISL_989850|2021-01-31" totalcount="4" value="N"/>
    <sequence id="seq_hCoV-19/Scotland/QEUH-11B6603/2021|EPI_ISL_989849|2021-01-31" spec="Sequence" taxon="hCoV-19/Scotland/QEUH-11B6603/2021|EPI_ISL_989849|2021-01-31" totalcount="4" value="N"/>
</data>

<data id="clusterB.1.1.311" name="alignment">
    <sequence id="seq_hCoV-19/Scotland/QEUH-A4B9F5/2020|EPI_ISL_628501|2020-10-08" spec="Sequence" taxon="hCoV-19/Scotland/QEUH-A4B9F5/2020|EPI_ISL_628501|2020-10-08" totalcount="4" value="N"/>
    <sequence id="seq_hCoV-19/Scotland/QEUH-A009DE/2020|EPI_ISL_585537|2020-10-02" spec="Sequence" taxon="hCoV-19/Scotland/QEUH-A009DE/2020|EPI_ISL_585537|2020-10-02" totalcount="4" value="N"/>
    <sequence id="seq_hCoV-19/Scotland/QEUH-A00DF0/2020|EPI_ISL_585576|2020-10-02" spec="Sequence" taxon="hCoV-19/Scotland/QEUH-A00DF0/2020|EPI_ISL_585576|2020-10-02" totalcount="4" value="N"/>
    <sequence id="seq_hCoV-19/Scotland/QEUH-AAF18E/2020|EPI_ISL_653016|2020-10-22" spec="Sequence" taxon="hCoV-19/Scotland/QEUH-AAF18E/2020|EPI_ISL_653016|2020-10-22" totalcount="4" value="N"/>
    <sequence id="seq_hCoV-19/Scotland/QEUH-AD051F/2020|EPI_ISL_649734|2020-10-26" spec="Sequence" taxon="hCoV-19/Scotland/QEUH-AD051F/2020|EPI_ISL_649734|2020-10-26" totalcount="4" value="N"/>
    <sequence id="seq_hCoV-19/Scotland/QEUH-AD56F9/2020|EPI_ISL_649705|2020-10-26" spec="Sequence" taxon="hCoV-19/Scotland/QEUH-AD56F9/2020|EPI_ISL_649705|2020-10-26" totalcount="4" value="N"/>
    <sequence id="seq_hCoV-19/Scotland/QEUH-B68BEC/2020|EPI_ISL_676365|2020-11-11" spec="Sequence" taxon="hCoV-19/Scotland/QEUH-B68BEC/2020|EPI_ISL_676365|2020-11-11" totalcount="4" value="N"/>
    <sequence id="seq_hCoV-19/Scotland/QEUH-B68C25/2020|EPI_ISL_676376|2020-11-11" spec="Sequence" taxon="hCoV-19/Scotland/QEUH-B68C25/2020|EPI_ISL_676376|2020-11-11" totalcount="4" value="N"/>
    <sequence id="seq_hCoV-19/Scotland/QEUH-B694B3/2020|EPI_ISL_676317|2020-11-11" spec="Sequence" taxon="hCoV-19/Scotland/QEUH-B694B3/2020|EPI_ISL_676317|2020-11-11" totalcount="4" value="N"/>
    <sequence id="seq_hCoV-19/Scotland/QEUH-BA182C/2020|EPI_ISL_757202|2020-11-17" spec="Sequence" taxon="hCoV-19/Scotland/QEUH-BA182C/2020|EPI_ISL_757202|2020-11-17" totalcount="4" value="N"/>
    <sequence id="seq_hCoV-19/Scotland/QEUH-C4BF00/2020|EPI_ISL_757100|2020-12-14" spec="Sequence" taxon="hCoV-19/Scotland/QEUH-C4BF00/2020|EPI_ISL_757100|2020-12-14" totalcount="4" value="N"/>
    <sequence id="seq_hCoV-19/Scotland/QEUH-C4BF2E/2020|EPI_ISL_757117|2020-12-14" spec="Sequence" taxon="hCoV-19/Scotland/QEUH-C4BF2E/2020|EPI_ISL_757117|2020-12-14" totalcount="4" value="N"/>
</data>

<data id="clusterB.1.177.4" name="alignment">
    <sequence id="seq_hCoV-19/Scotland/QEUH-9FF78E/2020|EPI_ISL_600207|2020-10-02" spec="Sequence" taxon="hCoV-19/Scotland/QEUH-9FF78E/2020|EPI_ISL_600207|2020-10-02" totalcount="4" value="N"/>
    <sequence id="seq_hCoV-19/Scotland/QEUH-A63881/2020|EPI_ISL_596156|2020-10-09" spec="Sequence" taxon="hCoV-19/Scotland/QEUH-A63881/2020|EPI_ISL_596156|2020-10-09" totalcount="4" value="N"/>
    <sequence id="seq_hCoV-19/Scotland/QEUH-B132FA/2020|EPI_ISL_649589|2020-11-03" spec="Sequence" taxon="hCoV-19/Scotland/QEUH-B132FA/2020|EPI_ISL_649589|2020-11-03" totalcount="4" value="N"/>
    <sequence id="seq_hCoV-19/Scotland/CVR5659/2020|EPI_ISL_651890|2020-11-04" spec="Sequence" taxon="hCoV-19/Scotland/CVR5659/2020|EPI_ISL_651890|2020-11-04" totalcount="4" value="N"/>
    <sequence id="seq_hCoV-19/Scotland/CVR5881/2020|EPI_ISL_705643|2020-11-17" spec="Sequence" taxon="hCoV-19/Scotland/CVR5881/2020|EPI_ISL_705643|2020-11-17" totalcount="4" value="N"/>
    <sequence id="seq_hCoV-19/Scotland/QEUH-EF84D4/2021|EPI_ISL_858258|2021-01-05" spec="Sequence" taxon="hCoV-19/Scotland/QEUH-EF84D4/2021|EPI_ISL_858258|2021-01-05" totalcount="4" value="N"/>
</data>

<data id="clusterB.1.177.8" name="alignment">
    <sequence id="seq_hCoV-19/Scotland/QEUH-9B9C63/2020|EPI_ISL_568256|2020-09-07" spec="Sequence" taxon="hCoV-19/Scotland/QEUH-9B9C63/2020|EPI_ISL_568256|2020-09-07" totalcount="4" value="N"/>
    <sequence id="seq_hCoV-19/Scotland/QEUH-9AE3D5/2020|EPI_ISL_638904|2020-09-05" spec="Sequence" taxon="hCoV-19/Scotland/QEUH-9AE3D5/2020|EPI_ISL_638904|2020-09-05" totalcount="4" value="N"/>
    <sequence id="seq_hCoV-19/Scotland/EDB7762/2020|EPI_ISL_540893|2020-09-13" spec="Sequence" taxon="hCoV-19/Scotland/EDB7762/2020|EPI_ISL_540893|2020-09-13" totalcount="4" value="N"/>
    <sequence id="seq_hCoV-19/Scotland/CVR4367/2020|EPI_ISL_573789|2020-09-15" spec="Sequence" taxon="hCoV-19/Scotland/CVR4367/2020|EPI_ISL_573789|2020-09-15" totalcount="4" value="N"/>
    <sequence id="seq_hCoV-19/Scotland/QEUH-9DA983/2020|EPI_ISL_575362|2020-09-22" spec="Sequence" taxon="hCoV-19/Scotland/QEUH-9DA983/2020|EPI_ISL_575362|2020-09-22" totalcount="4" value="N"/>
    <sequence id="seq_hCoV-19/Scotland/QEUH-9F45F8/2020|EPI_ISL_600675|2020-09-27" spec="Sequence" taxon="hCoV-19/Scotland/QEUH-9F45F8/2020|EPI_ISL_600675|2020-09-27" totalcount="4" value="N"/>
    <sequence id="seq_hCoV-19/Scotland/QEUH-A1F6C6/2020|EPI_ISL_599072|2020-10-01" spec="Sequence" taxon="hCoV-19/Scotland/QEUH-A1F6C6/2020|EPI_ISL_599072|2020-10-01" totalcount="4" value="N"/>
    <sequence id="seq_hCoV-19/Scotland/QEUH-9F7DC0/2020|EPI_ISL_600924|2020-09-27" spec="Sequence" taxon="hCoV-19/Scotland/QEUH-9F7DC0/2020|EPI_ISL_600924|2020-09-27" totalcount="4" value="N"/>
    <sequence id="seq_hCoV-19/Scotland/QEUH-9F612F/2020|EPI_ISL_600837|2020-09-25" spec="Sequence" taxon="hCoV-19/Scotland/QEUH-9F612F/2020|EPI_ISL_600837|2020-09-25" totalcount="4" value="N"/>
    <sequence id="seq_hCoV-19/Scotland/QEUH-9F8DED/2020|EPI_ISL_600866|2020-09-27" spec="Sequence" taxon="hCoV-19/Scotland/QEUH-9F8DED/2020|EPI_ISL_600866|2020-09-27" totalcount="4" value="N"/>
    <sequence id="seq_hCoV-19/Scotland/QEUH-A1E0C9/2020|EPI_ISL_598878|2020-10-01" spec="Sequence" taxon="hCoV-19/Scotland/QEUH-A1E0C9/2020|EPI_ISL_598878|2020-10-01" totalcount="4" value="N"/>
    <sequence id="seq_hCoV-19/Scotland/QEUH-A1FC3D/2020|EPI_ISL_598985|2020-10-01" spec="Sequence" taxon="hCoV-19/Scotland/QEUH-A1FC3D/2020|EPI_ISL_598985|2020-10-01" totalcount="4" value="N"/>
    <sequence id="seq_hCoV-19/Scotland/QEUH-A1FA42/2020|EPI_ISL_598993|2020-10-01" spec="Sequence" taxon="hCoV-19/Scotland/QEUH-A1FA42/2020|EPI_ISL_598993|2020-10-01" totalcount="4" value="N"/>
    <sequence id="seq_hCoV-19/Scotland/QEUH-A0BD5F/2020|EPI_ISL_599286|2020-10-03" spec="Sequence" taxon="hCoV-19/Scotland/QEUH-A0BD5F/2020|EPI_ISL_599286|2020-10-03" totalcount="4" value="N"/>
    <sequence id="seq_hCoV-19/Scotland/QEUH-9FF690/2020|EPI_ISL_600450|2020-10-02" spec="Sequence" taxon="hCoV-19/Scotland/QEUH-9FF690/2020|EPI_ISL_600450|2020-10-02" totalcount="4" value="N"/>
    <sequence id="seq_hCoV-19/Scotland/QEUH-A4906B/2020|EPI_ISL_595951|2020-10-08" spec="Sequence" taxon="hCoV-19/Scotland/QEUH-A4906B/2020|EPI_ISL_595951|2020-10-08" totalcount="4" value="N"/>
    <sequence id="seq_hCoV-19/Scotland/QEUH-A4AAB7/2020|EPI_ISL_595969|2020-10-08" spec="Sequence" taxon="hCoV-19/Scotland/QEUH-A4AAB7/2020|EPI_ISL_595969|2020-10-08" totalcount="4" value="N"/>
    <sequence id="seq_hCoV-19/Scotland/QEUH-A4BA10/2020|EPI_ISL_628503|2020-10-08" spec="Sequence" taxon="hCoV-19/Scotland/QEUH-A4BA10/2020|EPI_ISL_628503|2020-10-08" totalcount="4" value="N"/>
    <sequence id="seq_hCoV-19/Scotland/QEUH-A4B8F8/2020|EPI_ISL_628491|2020-10-08" spec="Sequence" taxon="hCoV-19/Scotland/QEUH-A4B8F8/2020|EPI_ISL_628491|2020-10-08" totalcount="4" value="N"/>
    <sequence id="seq_hCoV-19/Scotland/QEUH-A0B557/2020|EPI_ISL_599426|2020-10-03" spec="Sequence" taxon="hCoV-19/Scotland/QEUH-A0B557/2020|EPI_ISL_599426|2020-10-03" totalcount="4" value="N"/>
    <sequence id="seq_hCoV-19/Scotland/QEUH-A33635/2020|EPI_ISL_628397|2020-10-07" spec="Sequence" taxon="hCoV-19/Scotland/QEUH-A33635/2020|EPI_ISL_628397|2020-10-07" totalcount="4" value="N"/>
    <sequence id="seq_hCoV-19/Scotland/QEUH-A4D29E/2020|EPI_ISL_596106|2020-10-07" spec="Sequence" taxon="hCoV-19/Scotland/QEUH-A4D29E/2020|EPI_ISL_596106|2020-10-07" totalcount="4" value="N"/>
    <sequence id="seq_hCoV-19/Scotland/QEUH-A4C842/2020|EPI_ISL_596006|2020-10-08" spec="Sequence" taxon="hCoV-19/Scotland/QEUH-A4C842/2020|EPI_ISL_596006|2020-10-08" totalcount="4" value="N"/>
    <sequence id="seq_hCoV-19/Scotland/CVR5250/2020|EPI_ISL_627412|2020-10-15" spec="Sequence" taxon="hCoV-19/Scotland/CVR5250/2020|EPI_ISL_627412|2020-10-15" totalcount="4" value="N"/>
    <sequence id="seq_hCoV-19/Scotland/CVR5039/2020|EPI_ISL_594773|2020-10-09" spec="Sequence" taxon="hCoV-19/Scotland/CVR5039/2020|EPI_ISL_594773|2020-10-09" totalcount="4" value="N"/>
    <sequence id="seq_hCoV-19/Scotland/QEUH-A636B4/2020|EPI_ISL_596133|2020-10-12" spec="Sequence" taxon="hCoV-19/Scotland/QEUH-A636B4/2020|EPI_ISL_596133|2020-10-12" totalcount="4" value="N"/>
    <sequence id="seq_hCoV-19/Scotland/QEUH-A63766/2020|EPI_ISL_596142|2020-10-12" spec="Sequence" taxon="hCoV-19/Scotland/QEUH-A63766/2020|EPI_ISL_596142|2020-10-12" totalcount="4" value="N"/>
    <sequence id="seq_hCoV-19/Scotland/EDB8382/2020|EPI_ISL_612351|2020-10-14" spec="Sequence" taxon="hCoV-19/Scotland/EDB8382/2020|EPI_ISL_612351|2020-10-14" totalcount="4" value="N"/>
    <sequence id="seq_hCoV-19/Scotland/MILK-A6B7B9/2020|EPI_ISL_625420|2020-10-09" spec="Sequence" taxon="hCoV-19/Scotland/MILK-A6B7B9/2020|EPI_ISL_625420|2020-10-09" totalcount="4" value="N"/>
    <sequence id="seq_hCoV-19/Scotland/QEUH-A76A3A/2020|EPI_ISL_613346|2020-10-15" spec="Sequence" taxon="hCoV-19/Scotland/QEUH-A76A3A/2020|EPI_ISL_613346|2020-10-15" totalcount="4" value="N"/>
    <sequence id="seq_hCoV-19/Scotland/CVR5256/2020|EPI_ISL_627418|2020-10-19" spec="Sequence" taxon="hCoV-19/Scotland/CVR5256/2020|EPI_ISL_627418|2020-10-19" totalcount="4" value="N"/>
    <sequence id="seq_hCoV-19/Scotland/CVR5259/2020|EPI_ISL_627419|2020-10-19" spec="Sequence" taxon="hCoV-19/Scotland/CVR5259/2020|EPI_ISL_627419|2020-10-19" totalcount="4" value="N"/>
    <sequence id="seq_hCoV-19/Scotland/CVR5096/2020|EPI_ISL_627372|2020-10-17" spec="Sequence" taxon="hCoV-19/Scotland/CVR5096/2020|EPI_ISL_627372|2020-10-17" totalcount="4" value="N"/>
    <sequence id="seq_hCoV-19/Scotland/QEUH-AACA0E/2020|EPI_ISL_652885|2020-10-21" spec="Sequence" taxon="hCoV-19/Scotland/QEUH-AACA0E/2020|EPI_ISL_652885|2020-10-21" totalcount="4" value="N"/>
    <sequence id="seq_hCoV-19/Scotland/QEUH-AACB38/2020|EPI_ISL_652897|2020-10-21" spec="Sequence" taxon="hCoV-19/Scotland/QEUH-AACB38/2020|EPI_ISL_652897|2020-10-21" totalcount="4" value="N"/>
    <sequence id="seq_hCoV-19/Scotland/QEUH-AAB155/2020|EPI_ISL_652775|2020-10-21" spec="Sequence" taxon="hCoV-19/Scotland/QEUH-AAB155/2020|EPI_ISL_652775|2020-10-21" totalcount="4" value="N"/>
    <sequence id="seq_hCoV-19/Scotland/EDB8583/2020|EPI_ISL_651964|2020-10-21" spec="Sequence" taxon="hCoV-19/Scotland/EDB8583/2020|EPI_ISL_651964|2020-10-21" totalcount="4" value="N"/>
    <sequence id="seq_hCoV-19/Scotland/EDB8451/2020|EPI_ISL_612363|2020-10-16" spec="Sequence" taxon="hCoV-19/Scotland/EDB8451/2020|EPI_ISL_612363|2020-10-16" totalcount="4" value="N"/>
    <sequence id="seq_hCoV-19/Scotland/QEUH-A8BC0F/2020|EPI_ISL_649556|2020-10-16" spec="Sequence" taxon="hCoV-19/Scotland/QEUH-A8BC0F/2020|EPI_ISL_649556|2020-10-16" totalcount="4" value="N"/>
    <sequence id="seq_hCoV-19/Scotland/QEUH-AADE2F/2020|EPI_ISL_652954|2020-10-22" spec="Sequence" taxon="hCoV-19/Scotland/QEUH-AADE2F/2020|EPI_ISL_652954|2020-10-22" totalcount="4" value="N"/>
    <sequence id="seq_hCoV-19/Scotland/QEUH-A9B361/2020|EPI_ISL_625392|2020-10-20" spec="Sequence" taxon="hCoV-19/Scotland/QEUH-A9B361/2020|EPI_ISL_625392|2020-10-20" totalcount="4" value="N"/>
    <sequence id="seq_hCoV-19/Scotland/QEUH-AD2094/2020|EPI_ISL_649773|2020-10-26" spec="Sequence" taxon="hCoV-19/Scotland/QEUH-AD2094/2020|EPI_ISL_649773|2020-10-26" totalcount="4" value="N"/>
    <sequence id="seq_hCoV-19/Scotland/EDB8898/2020|EPI_ISL_652019|2020-10-28" spec="Sequence" taxon="hCoV-19/Scotland/EDB8898/2020|EPI_ISL_652019|2020-10-28" totalcount="4" value="N"/>
    <sequence id="seq_hCoV-19/Scotland/EDB8826/2020|EPI_ISL_652006|2020-10-26" spec="Sequence" taxon="hCoV-19/Scotland/EDB8826/2020|EPI_ISL_652006|2020-10-26" totalcount="4" value="N"/>
    <sequence id="seq_hCoV-19/Scotland/EDB8836/2020|EPI_ISL_652008|2020-10-26" spec="Sequence" taxon="hCoV-19/Scotland/EDB8836/2020|EPI_ISL_652008|2020-10-26" totalcount="4" value="N"/>
    <sequence id="seq_hCoV-19/Scotland/QEUH-AD02AF/2020|EPI_ISL_644012|2020-10-26" spec="Sequence" taxon="hCoV-19/Scotland/QEUH-AD02AF/2020|EPI_ISL_644012|2020-10-26" totalcount="4" value="N"/>
    <sequence id="seq_hCoV-19/Scotland/QEUH-AD2B1B/2020|EPI_ISL_644018|2020-10-27" spec="Sequence" taxon="hCoV-19/Scotland/QEUH-AD2B1B/2020|EPI_ISL_644018|2020-10-27" totalcount="4" value="N"/>
    <sequence id="seq_hCoV-19/Scotland/QEUH-AD1D52/2020|EPI_ISL_644038|2020-10-27" spec="Sequence" taxon="hCoV-19/Scotland/QEUH-AD1D52/2020|EPI_ISL_644038|2020-10-27" totalcount="4" value="N"/>
    <sequence id="seq_hCoV-19/Scotland/QEUH-AE5456/2020|EPI_ISL_649662|2020-10-27" spec="Sequence" taxon="hCoV-19/Scotland/QEUH-AE5456/2020|EPI_ISL_649662|2020-10-27" totalcount="4" value="N"/>
    <sequence id="seq_hCoV-19/Scotland/QEUH-AD0F7B/2020|EPI_ISL_649673|2020-10-26" spec="Sequence" taxon="hCoV-19/Scotland/QEUH-AD0F7B/2020|EPI_ISL_649673|2020-10-26" totalcount="4" value="N"/>
    <sequence id="seq_hCoV-19/Scotland/EDB8783/2020|EPI_ISL_651996|2020-10-26" spec="Sequence" taxon="hCoV-19/Scotland/EDB8783/2020|EPI_ISL_651996|2020-10-26" totalcount="4" value="N"/>
    <sequence id="seq_hCoV-19/Scotland/CVR5627/2020|EPI_ISL_651876|2020-10-27" spec="Sequence" taxon="hCoV-19/Scotland/CVR5627/2020|EPI_ISL_651876|2020-10-27" totalcount="4" value="N"/>
    <sequence id="seq_hCoV-19/Scotland/CVR5628/2020|EPI_ISL_651877|2020-10-27" spec="Sequence" taxon="hCoV-19/Scotland/CVR5628/2020|EPI_ISL_651877|2020-10-27" totalcount="4" value="N"/>
    <sequence id="seq_hCoV-19/Scotland/CVR5317/2020|EPI_ISL_651754|2020-10-23" spec="Sequence" taxon="hCoV-19/Scotland/CVR5317/2020|EPI_ISL_651754|2020-10-23" totalcount="4" value="N"/>
    <sequence id="seq_hCoV-19/Scotland/EDB9006/2020|EPI_ISL_652032|2020-11-01" spec="Sequence" taxon="hCoV-19/Scotland/EDB9006/2020|EPI_ISL_652032|2020-11-01" totalcount="4" value="N"/>
    <sequence id="seq_hCoV-19/Scotland/EDB9206/2020|EPI_ISL_652049|2020-11-03" spec="Sequence" taxon="hCoV-19/Scotland/EDB9206/2020|EPI_ISL_652049|2020-11-03" totalcount="4" value="N"/>
    <sequence id="seq_hCoV-19/Scotland/EDB9257/2020|EPI_ISL_652055|2020-11-05" spec="Sequence" taxon="hCoV-19/Scotland/EDB9257/2020|EPI_ISL_652055|2020-11-05" totalcount="4" value="N"/>
    <sequence id="seq_hCoV-19/Scotland/QEUH-AF4E1A/2020|EPI_ISL_676481|2020-10-30" spec="Sequence" taxon="hCoV-19/Scotland/QEUH-AF4E1A/2020|EPI_ISL_676481|2020-10-30" totalcount="4" value="N"/>
    <sequence id="seq_hCoV-19/Scotland/QEUH-B1059A/2020|EPI_ISL_649600|2020-11-02" spec="Sequence" taxon="hCoV-19/Scotland/QEUH-B1059A/2020|EPI_ISL_649600|2020-11-02" totalcount="4" value="N"/>
    <sequence id="seq_hCoV-19/Scotland/QEUH-B108EC/2020|EPI_ISL_649620|2020-11-02" spec="Sequence" taxon="hCoV-19/Scotland/QEUH-B108EC/2020|EPI_ISL_649620|2020-11-02" totalcount="4" value="N"/>
    <sequence id="seq_hCoV-19/Scotland/QEUH-B0DA46/2020|EPI_ISL_649531|2020-11-02" spec="Sequence" taxon="hCoV-19/Scotland/QEUH-B0DA46/2020|EPI_ISL_649531|2020-11-02" totalcount="4" value="N"/>
    <sequence id="seq_hCoV-19/Scotland/QEUH-B0DABF/2020|EPI_ISL_649544|2020-11-02" spec="Sequence" taxon="hCoV-19/Scotland/QEUH-B0DABF/2020|EPI_ISL_649544|2020-11-02" totalcount="4" value="N"/>
    <sequence id="seq_hCoV-19/Scotland/QEUH-B0DB25/2020|EPI_ISL_649520|2020-11-02" spec="Sequence" taxon="hCoV-19/Scotland/QEUH-B0DB25/2020|EPI_ISL_649520|2020-11-02" totalcount="4" value="N"/>
    <sequence id="seq_hCoV-19/Scotland/EDB9053/2020|EPI_ISL_705798|2020-11-01" spec="Sequence" taxon="hCoV-19/Scotland/EDB9053/2020|EPI_ISL_705798|2020-11-01" totalcount="4" value="N"/>
    <sequence id="seq_hCoV-19/Scotland/QEUH-B67A95/2020|EPI_ISL_676348|2020-11-11" spec="Sequence" taxon="hCoV-19/Scotland/QEUH-B67A95/2020|EPI_ISL_676348|2020-11-11" totalcount="4" value="N"/>
    <sequence id="seq_hCoV-19/Scotland/QEUH-B68108/2020|EPI_ISL_676368|2020-11-11" spec="Sequence" taxon="hCoV-19/Scotland/QEUH-B68108/2020|EPI_ISL_676368|2020-11-11" totalcount="4" value="N"/>
    <sequence id="seq_hCoV-19/Scotland/QEUH-B68117/2020|EPI_ISL_676372|2020-11-11" spec="Sequence" taxon="hCoV-19/Scotland/QEUH-B68117/2020|EPI_ISL_676372|2020-11-11" totalcount="4" value="N"/>
    <sequence id="seq_hCoV-19/Scotland/QEUH-B6944A/2020|EPI_ISL_676332|2020-11-11" spec="Sequence" taxon="hCoV-19/Scotland/QEUH-B6944A/2020|EPI_ISL_676332|2020-11-11" totalcount="4" value="N"/>
    <sequence id="seq_hCoV-19/Scotland/QEUH-B403C4/2020|EPI_ISL_676391|2020-11-09" spec="Sequence" taxon="hCoV-19/Scotland/QEUH-B403C4/2020|EPI_ISL_676391|2020-11-09" totalcount="4" value="N"/>
    <sequence id="seq_hCoV-19/Scotland/EDB9335/2020|EPI_ISL_705800|2020-11-06" spec="Sequence" taxon="hCoV-19/Scotland/EDB9335/2020|EPI_ISL_705800|2020-11-06" totalcount="4" value="N"/>
    <sequence id="seq_hCoV-19/Scotland/QEUH-B7CDB2/2020|EPI_ISL_742248|2020-11-14" spec="Sequence" taxon="hCoV-19/Scotland/QEUH-B7CDB2/2020|EPI_ISL_742248|2020-11-14" totalcount="4" value="N"/>
    <sequence id="seq_hCoV-19/Scotland/QEUH-B7DE09/2020|EPI_ISL_742252|2020-11-13" spec="Sequence" taxon="hCoV-19/Scotland/QEUH-B7DE09/2020|EPI_ISL_742252|2020-11-13" totalcount="4" value="N"/>
    <sequence id="seq_hCoV-19/Scotland/EDB9964/2020|EPI_ISL_680553|2020-11-17" spec="Sequence" taxon="hCoV-19/Scotland/EDB9964/2020|EPI_ISL_680553|2020-11-17" totalcount="4" value="N"/>
    <sequence id="seq_hCoV-19/Scotland/QEUH-BA1464/2020|EPI_ISL_757221|2020-11-18" spec="Sequence" taxon="hCoV-19/Scotland/QEUH-BA1464/2020|EPI_ISL_757221|2020-11-18" totalcount="4" value="N"/>
    <sequence id="seq_hCoV-19/Scotland/QEUH-B9E682/2020|EPI_ISL_757224|2020-11-18" spec="Sequence" taxon="hCoV-19/Scotland/QEUH-B9E682/2020|EPI_ISL_757224|2020-11-18" totalcount="4" value="N"/>
    <sequence id="seq_hCoV-19/Scotland/CVR5820/2020|EPI_ISL_666033|2020-11-13" spec="Sequence" taxon="hCoV-19/Scotland/CVR5820/2020|EPI_ISL_666033|2020-11-13" totalcount="4" value="N"/>
    <sequence id="seq_hCoV-19/Scotland/CVR5848/2020|EPI_ISL_666043|2020-11-16" spec="Sequence" taxon="hCoV-19/Scotland/CVR5848/2020|EPI_ISL_666043|2020-11-16" totalcount="4" value="N"/>
    <sequence id="seq_hCoV-19/Scotland/CVR5854/2020|EPI_ISL_666049|2020-11-16" spec="Sequence" taxon="hCoV-19/Scotland/CVR5854/2020|EPI_ISL_666049|2020-11-16" totalcount="4" value="N"/>
    <sequence id="seq_hCoV-19/Scotland/CVR5892/2020|EPI_ISL_705651|2020-11-17" spec="Sequence" taxon="hCoV-19/Scotland/CVR5892/2020|EPI_ISL_705651|2020-11-17" totalcount="4" value="N"/>
    <sequence id="seq_hCoV-19/Scotland/CVR5902/2020|EPI_ISL_705660|2020-11-17" spec="Sequence" taxon="hCoV-19/Scotland/CVR5902/2020|EPI_ISL_705660|2020-11-17" totalcount="4" value="N"/>
    <sequence id="seq_hCoV-19/Scotland/QEUH-BC397C/2020|EPI_ISL_710757|2020-11-25" spec="Sequence" taxon="hCoV-19/Scotland/QEUH-BC397C/2020|EPI_ISL_710757|2020-11-25" totalcount="4" value="N"/>
    <sequence id="seq_hCoV-19/Scotland/CVR5915/2020|EPI_ISL_705668|2020-11-20" spec="Sequence" taxon="hCoV-19/Scotland/CVR5915/2020|EPI_ISL_705668|2020-11-20" totalcount="4" value="N"/>
    <sequence id="seq_hCoV-19/Scotland/CVR5937/2020|EPI_ISL_705681|2020-11-21" spec="Sequence" taxon="hCoV-19/Scotland/CVR5937/2020|EPI_ISL_705681|2020-11-21" totalcount="4" value="N"/>
    <sequence id="seq_hCoV-19/Scotland/CVR5946/2020|EPI_ISL_705687|2020-11-22" spec="Sequence" taxon="hCoV-19/Scotland/CVR5946/2020|EPI_ISL_705687|2020-11-22" totalcount="4" value="N"/>
    <sequence id="seq_hCoV-19/Scotland/CVR5966/2020|EPI_ISL_705703|2020-11-24" spec="Sequence" taxon="hCoV-19/Scotland/CVR5966/2020|EPI_ISL_705703|2020-11-24" totalcount="4" value="N"/>
    <sequence id="seq_hCoV-19/Scotland/EDB10313/2020|EPI_ISL_705742|2020-11-25" spec="Sequence" taxon="hCoV-19/Scotland/EDB10313/2020|EPI_ISL_705742|2020-11-25" totalcount="4" value="N"/>
    <sequence id="seq_hCoV-19/Scotland/EDB10249/2020|EPI_ISL_705735|2020-11-25" spec="Sequence" taxon="hCoV-19/Scotland/EDB10249/2020|EPI_ISL_705735|2020-11-25" totalcount="4" value="N"/>
    <sequence id="seq_hCoV-19/Scotland/EDB10631/2020|EPI_ISL_705787|2020-12-02" spec="Sequence" taxon="hCoV-19/Scotland/EDB10631/2020|EPI_ISL_705787|2020-12-02" totalcount="4" value="N"/>
    <sequence id="seq_hCoV-19/Scotland/CVR6177/2020|EPI_ISL_838076|2020-12-02" spec="Sequence" taxon="hCoV-19/Scotland/CVR6177/2020|EPI_ISL_838076|2020-12-02" totalcount="4" value="N"/>
    <sequence id="seq_hCoV-19/Scotland/CVR6179/2020|EPI_ISL_838078|2020-12-02" spec="Sequence" taxon="hCoV-19/Scotland/CVR6179/2020|EPI_ISL_838078|2020-12-02" totalcount="4" value="N"/>
    <sequence id="seq_hCoV-19/Scotland/CVR6055/2020|EPI_ISL_705721|2020-11-30" spec="Sequence" taxon="hCoV-19/Scotland/CVR6055/2020|EPI_ISL_705721|2020-11-30" totalcount="4" value="N"/>
    <sequence id="seq_hCoV-19/Scotland/CVR6332/2020|EPI_ISL_814591|2020-12-08" spec="Sequence" taxon="hCoV-19/Scotland/CVR6332/2020|EPI_ISL_814591|2020-12-08" totalcount="4" value="N"/>
    <sequence id="seq_hCoV-19/Scotland/EDB10861/2020|EPI_ISL_865071|2020-12-09" spec="Sequence" taxon="hCoV-19/Scotland/EDB10861/2020|EPI_ISL_865071|2020-12-09" totalcount="4" value="N"/>
    <sequence id="seq_hCoV-19/Scotland/QEUH-F382FB/2020|EPI_ISL_989992|2020-12-10" spec="Sequence" taxon="hCoV-19/Scotland/QEUH-F382FB/2020|EPI_ISL_989992|2020-12-10" totalcount="4" value="N"/>
    <sequence id="seq_hCoV-19/Scotland/QEUH-C0116A/2020|EPI_ISL_757272|2020-12-05" spec="Sequence" taxon="hCoV-19/Scotland/QEUH-C0116A/2020|EPI_ISL_757272|2020-12-05" totalcount="4" value="N"/>
    <sequence id="seq_hCoV-19/Scotland/QEUH-C14CFA/2020|EPI_ISL_710678|2020-12-06" spec="Sequence" taxon="hCoV-19/Scotland/QEUH-C14CFA/2020|EPI_ISL_710678|2020-12-06" totalcount="4" value="N"/>
    <sequence id="seq_hCoV-19/Scotland/CVR6249/2020|EPI_ISL_814628|2020-12-16" spec="Sequence" taxon="hCoV-19/Scotland/CVR6249/2020|EPI_ISL_814628|2020-12-16" totalcount="4" value="N"/>
    <sequence id="seq_hCoV-19/Scotland/QEUH-C30D31/2020|EPI_ISL_757129|2020-12-11" spec="Sequence" taxon="hCoV-19/Scotland/QEUH-C30D31/2020|EPI_ISL_757129|2020-12-11" totalcount="4" value="N"/>
    <sequence id="seq_hCoV-19/Scotland/QEUH-C30CF8/2020|EPI_ISL_757133|2020-12-11" spec="Sequence" taxon="hCoV-19/Scotland/QEUH-C30CF8/2020|EPI_ISL_757133|2020-12-11" totalcount="4" value="N"/>
    <sequence id="seq_hCoV-19/Scotland/QEUH-C3378B/2020|EPI_ISL_757147|2020-12-11" spec="Sequence" taxon="hCoV-19/Scotland/QEUH-C3378B/2020|EPI_ISL_757147|2020-12-11" totalcount="4" value="N"/>
    <sequence id="seq_hCoV-19/Scotland/QEUH-C330BD/2020|EPI_ISL_757178|2020-12-11" spec="Sequence" taxon="hCoV-19/Scotland/QEUH-C330BD/2020|EPI_ISL_757178|2020-12-11" totalcount="4" value="N"/>
    <sequence id="seq_hCoV-19/Scotland/QEUH-C63FC6/2020|EPI_ISL_858412|2020-12-14" spec="Sequence" taxon="hCoV-19/Scotland/QEUH-C63FC6/2020|EPI_ISL_858412|2020-12-14" totalcount="4" value="N"/>
    <sequence id="seq_hCoV-19/Scotland/QEUH-C63FD5/2020|EPI_ISL_858420|2020-12-15" spec="Sequence" taxon="hCoV-19/Scotland/QEUH-C63FD5/2020|EPI_ISL_858420|2020-12-15" totalcount="4" value="N"/>
    <sequence id="seq_hCoV-19/Scotland/QEUH-C543EA/2020|EPI_ISL_757048|2020-12-12" spec="Sequence" taxon="hCoV-19/Scotland/QEUH-C543EA/2020|EPI_ISL_757048|2020-12-12" totalcount="4" value="N"/>
    <sequence id="seq_hCoV-19/Scotland/QEUH-C54414/2020|EPI_ISL_757075|2020-12-12" spec="Sequence" taxon="hCoV-19/Scotland/QEUH-C54414/2020|EPI_ISL_757075|2020-12-12" totalcount="4" value="N"/>
    <sequence id="seq_hCoV-19/Scotland/CVR6383/2020|EPI_ISL_838171|2020-12-24" spec="Sequence" taxon="hCoV-19/Scotland/CVR6383/2020|EPI_ISL_838171|2020-12-24" totalcount="4" value="N"/>
    <sequence id="seq_hCoV-19/Scotland/QEUH-CC7573/2020|EPI_ISL_859175|2020-12-22" spec="Sequence" taxon="hCoV-19/Scotland/QEUH-CC7573/2020|EPI_ISL_859175|2020-12-22" totalcount="4" value="N"/>
    <sequence id="seq_hCoV-19/Scotland/QEUH-D8C8AD/2020|EPI_ISL_858619|2020-12-28" spec="Sequence" taxon="hCoV-19/Scotland/QEUH-D8C8AD/2020|EPI_ISL_858619|2020-12-28" totalcount="4" value="N"/>
    <sequence id="seq_hCoV-19/Scotland/CVR6699/2020|EPI_ISL_919257|2020-12-29" spec="Sequence" taxon="hCoV-19/Scotland/CVR6699/2020|EPI_ISL_919257|2020-12-29" totalcount="4" value="N"/>
    <sequence id="seq_hCoV-19/Scotland/QEUH-EF4669/2021|EPI_ISL_858245|2021-01-05" spec="Sequence" taxon="hCoV-19/Scotland/QEUH-EF4669/2021|EPI_ISL_858245|2021-01-05" totalcount="4" value="N"/>
    <sequence id="seq_hCoV-19/Scotland/QEUH-E96B97/2021|EPI_ISL_858336|2021-01-05" spec="Sequence" taxon="hCoV-19/Scotland/QEUH-E96B97/2021|EPI_ISL_858336|2021-01-05" totalcount="4" value="N"/>
    <sequence id="seq_hCoV-19/Scotland/CVR6546/2021|EPI_ISL_865042|2021-01-05" spec="Sequence" taxon="hCoV-19/Scotland/CVR6546/2021|EPI_ISL_865042|2021-01-05" totalcount="4" value="N"/>
    <sequence id="seq_hCoV-19/Scotland/QEUH-E97228/2021|EPI_ISL_858377|2021-01-05" spec="Sequence" taxon="hCoV-19/Scotland/QEUH-E97228/2021|EPI_ISL_858377|2021-01-05" totalcount="4" value="N"/>
    <sequence id="seq_hCoV-19/Scotland/QEUH-E501F1/2021|EPI_ISL_858507|2021-01-04" spec="Sequence" taxon="hCoV-19/Scotland/QEUH-E501F1/2021|EPI_ISL_858507|2021-01-04" totalcount="4" value="N"/>
    <sequence id="seq_hCoV-19/Scotland/CVR6522/2021|EPI_ISL_865025|2021-01-09" spec="Sequence" taxon="hCoV-19/Scotland/CVR6522/2021|EPI_ISL_865025|2021-01-09" totalcount="4" value="N"/>
    <sequence id="seq_hCoV-19/Scotland/QEUH-100383F/2021|EPI_ISL_918079|2021-01-14" spec="Sequence" taxon="hCoV-19/Scotland/QEUH-100383F/2021|EPI_ISL_918079|2021-01-14" totalcount="4" value="N"/>
    <sequence id="seq_hCoV-19/Scotland/CVR6746/2021|EPI_ISL_919282|2021-01-20" spec="Sequence" taxon="hCoV-19/Scotland/CVR6746/2021|EPI_ISL_919282|2021-01-20" totalcount="4" value="N"/>
    <sequence id="seq_hCoV-19/Scotland/QEUH-1014ACC/2021|EPI_ISL_949065|2021-01-15" spec="Sequence" taxon="hCoV-19/Scotland/QEUH-1014ACC/2021|EPI_ISL_949065|2021-01-15" totalcount="4" value="N"/>
    <sequence id="seq_hCoV-19/Scotland/QEUH-10BA002/2021|EPI_ISL_918014|2021-01-20" spec="Sequence" taxon="hCoV-19/Scotland/QEUH-10BA002/2021|EPI_ISL_918014|2021-01-20" totalcount="4" value="N"/>
    <sequence id="seq_hCoV-19/Scotland/QEUH-1067602/2021|EPI_ISL_917975|2021-01-15" spec="Sequence" taxon="hCoV-19/Scotland/QEUH-1067602/2021|EPI_ISL_917975|2021-01-15" totalcount="4" value="N"/>
    <sequence id="seq_hCoV-19/Scotland/QEUH-10F824E/2021|EPI_ISL_916562|2021-01-23" spec="Sequence" taxon="hCoV-19/Scotland/QEUH-10F824E/2021|EPI_ISL_916562|2021-01-23" totalcount="4" value="N"/>
    <sequence id="seq_hCoV-19/Scotland/QEUH-11719FC/2021|EPI_ISL_990059|2021-01-27" spec="Sequence" taxon="hCoV-19/Scotland/QEUH-11719FC/2021|EPI_ISL_990059|2021-01-27" totalcount="4" value="N"/>
    <sequence id="seq_hCoV-19/Scotland/OXON-F5EA8E/2021|EPI_ISL_999323|2021-01-27" spec="Sequence" taxon="hCoV-19/Scotland/OXON-F5EA8E/2021|EPI_ISL_999323|2021-01-27" totalcount="4" value="N"/>
    <sequence id="seq_hCoV-19/Scotland/QEUH-114B788/2021|EPI_ISL_948884|2021-01-25" spec="Sequence" taxon="hCoV-19/Scotland/QEUH-114B788/2021|EPI_ISL_948884|2021-01-25" totalcount="4" value="N"/>
    <sequence id="seq_hCoV-19/Scotland/CVR6825/2021|EPI_ISL_949621|2021-01-28" spec="Sequence" taxon="hCoV-19/Scotland/CVR6825/2021|EPI_ISL_949621|2021-01-28" totalcount="4" value="N"/>
    <sequence id="seq_hCoV-19/Scotland/QEUH-11B6B8C/2021|EPI_ISL_989846|2021-01-31" spec="Sequence" taxon="hCoV-19/Scotland/QEUH-11B6B8C/2021|EPI_ISL_989846|2021-01-31" totalcount="4" value="N"/>
</data>

<data id="clusterB.1.177.5" name="alignment">
    <sequence id="seq_hCoV-19/Scotland/QEUH-9B7BE0/2020|EPI_ISL_602115|2020-09-04" spec="Sequence" taxon="hCoV-19/Scotland/QEUH-9B7BE0/2020|EPI_ISL_602115|2020-09-04" totalcount="4" value="N"/>
    <sequence id="seq_hCoV-19/Scotland/QEUH-9B4AE6/2020|EPI_ISL_602068|2020-09-07" spec="Sequence" taxon="hCoV-19/Scotland/QEUH-9B4AE6/2020|EPI_ISL_602068|2020-09-07" totalcount="4" value="N"/>
    <sequence id="seq_hCoV-19/Scotland/EDB7748/2020|EPI_ISL_540886|2020-09-10" spec="Sequence" taxon="hCoV-19/Scotland/EDB7748/2020|EPI_ISL_540886|2020-09-10" totalcount="4" value="N"/>
    <sequence id="seq_hCoV-19/Scotland/QEUH-9BAC35/2020|EPI_ISL_573835|2020-09-07" spec="Sequence" taxon="hCoV-19/Scotland/QEUH-9BAC35/2020|EPI_ISL_573835|2020-09-07" totalcount="4" value="N"/>
    <sequence id="seq_hCoV-19/Scotland/QEUH-9CE551/2020|EPI_ISL_601937|2020-09-16" spec="Sequence" taxon="hCoV-19/Scotland/QEUH-9CE551/2020|EPI_ISL_601937|2020-09-16" totalcount="4" value="N"/>
    <sequence id="seq_hCoV-19/Scotland/QEUH-9DEAF5/2020|EPI_ISL_601228|2020-09-21" spec="Sequence" taxon="hCoV-19/Scotland/QEUH-9DEAF5/2020|EPI_ISL_601228|2020-09-21" totalcount="4" value="N"/>
    <sequence id="seq_hCoV-19/Scotland/QEUH-9DCE73/2020|EPI_ISL_601122|2020-09-22" spec="Sequence" taxon="hCoV-19/Scotland/QEUH-9DCE73/2020|EPI_ISL_601122|2020-09-22" totalcount="4" value="N"/>
    <sequence id="seq_hCoV-19/Scotland/QEUH-A0B1F9/2020|EPI_ISL_599247|2020-10-01" spec="Sequence" taxon="hCoV-19/Scotland/QEUH-A0B1F9/2020|EPI_ISL_599247|2020-10-01" totalcount="4" value="N"/>
    <sequence id="seq_hCoV-19/Scotland/QEUH-A22578/2020|EPI_ISL_599100|2020-10-01" spec="Sequence" taxon="hCoV-19/Scotland/QEUH-A22578/2020|EPI_ISL_599100|2020-10-01" totalcount="4" value="N"/>
    <sequence id="seq_hCoV-19/Scotland/QEUH-9F44FB/2020|EPI_ISL_600654|2020-09-27" spec="Sequence" taxon="hCoV-19/Scotland/QEUH-9F44FB/2020|EPI_ISL_600654|2020-09-27" totalcount="4" value="N"/>
    <sequence id="seq_hCoV-19/Scotland/QEUH-A1FDD0/2020|EPI_ISL_599002|2020-10-01" spec="Sequence" taxon="hCoV-19/Scotland/QEUH-A1FDD0/2020|EPI_ISL_599002|2020-10-01" totalcount="4" value="N"/>
    <sequence id="seq_hCoV-19/Scotland/QEUH-A1FA33/2020|EPI_ISL_599065|2020-10-01" spec="Sequence" taxon="hCoV-19/Scotland/QEUH-A1FA33/2020|EPI_ISL_599065|2020-10-01" totalcount="4" value="N"/>
    <sequence id="seq_hCoV-19/Scotland/CVR4681/2020|EPI_ISL_612309|2020-09-29" spec="Sequence" taxon="hCoV-19/Scotland/CVR4681/2020|EPI_ISL_612309|2020-09-29" totalcount="4" value="N"/>
    <sequence id="seq_hCoV-19/Scotland/QEUH-A225A5/2020|EPI_ISL_598922|2020-10-01" spec="Sequence" taxon="hCoV-19/Scotland/QEUH-A225A5/2020|EPI_ISL_598922|2020-10-01" totalcount="4" value="N"/>
    <sequence id="seq_hCoV-19/Scotland/CAMC-A586C1/2020|EPI_ISL_609172|2020-10-08" spec="Sequence" taxon="hCoV-19/Scotland/CAMC-A586C1/2020|EPI_ISL_609172|2020-10-08" totalcount="4" value="N"/>
    <sequence id="seq_hCoV-19/Scotland/QEUH-A4B88F/2020|EPI_ISL_628486|2020-10-08" spec="Sequence" taxon="hCoV-19/Scotland/QEUH-A4B88F/2020|EPI_ISL_628486|2020-10-08" totalcount="4" value="N"/>
    <sequence id="seq_hCoV-19/Scotland/QEUH-A4B922/2020|EPI_ISL_628494|2020-10-08" spec="Sequence" taxon="hCoV-19/Scotland/QEUH-A4B922/2020|EPI_ISL_628494|2020-10-08" totalcount="4" value="N"/>
    <sequence id="seq_hCoV-19/Scotland/QEUH-A78458/2020|EPI_ISL_638973|2020-10-14" spec="Sequence" taxon="hCoV-19/Scotland/QEUH-A78458/2020|EPI_ISL_638973|2020-10-14" totalcount="4" value="N"/>
    <sequence id="seq_hCoV-19/Scotland/EDB10557/2020|EPI_ISL_705779|2020-10-13" spec="Sequence" taxon="hCoV-19/Scotland/EDB10557/2020|EPI_ISL_705779|2020-10-13" totalcount="4" value="N"/>
    <sequence id="seq_hCoV-19/Scotland/QEUH-A75E7B/2020|EPI_ISL_613307|2020-10-15" spec="Sequence" taxon="hCoV-19/Scotland/QEUH-A75E7B/2020|EPI_ISL_613307|2020-10-15" totalcount="4" value="N"/>
    <sequence id="seq_hCoV-19/Scotland/QEUH-AADCF8/2020|EPI_ISL_624132|2020-10-22" spec="Sequence" taxon="hCoV-19/Scotland/QEUH-AADCF8/2020|EPI_ISL_624132|2020-10-22" totalcount="4" value="N"/>
    <sequence id="seq_hCoV-19/Scotland/QEUH-A9EA87/2020|EPI_ISL_625381|2020-10-20" spec="Sequence" taxon="hCoV-19/Scotland/QEUH-A9EA87/2020|EPI_ISL_625381|2020-10-20" totalcount="4" value="N"/>
    <sequence id="seq_hCoV-19/Scotland/QEUH-AD668F/2020|EPI_ISL_649729|2020-10-26" spec="Sequence" taxon="hCoV-19/Scotland/QEUH-AD668F/2020|EPI_ISL_649729|2020-10-26" totalcount="4" value="N"/>
    <sequence id="seq_hCoV-19/Scotland/MILK-B027D1/2020|EPI_ISL_649549|2020-10-24" spec="Sequence" taxon="hCoV-19/Scotland/MILK-B027D1/2020|EPI_ISL_649549|2020-10-24" totalcount="4" value="N"/>
    <sequence id="seq_hCoV-19/Scotland/CVR5330/2020|EPI_ISL_651762|2020-10-24" spec="Sequence" taxon="hCoV-19/Scotland/CVR5330/2020|EPI_ISL_651762|2020-10-24" totalcount="4" value="N"/>
    <sequence id="seq_hCoV-19/Scotland/QEUH-AF52D1/2020|EPI_ISL_676469|2020-10-30" spec="Sequence" taxon="hCoV-19/Scotland/QEUH-AF52D1/2020|EPI_ISL_676469|2020-10-30" totalcount="4" value="N"/>
    <sequence id="seq_hCoV-19/Scotland/QEUH-AF51B6/2020|EPI_ISL_676478|2020-10-30" spec="Sequence" taxon="hCoV-19/Scotland/QEUH-AF51B6/2020|EPI_ISL_676478|2020-10-30" totalcount="4" value="N"/>
    <sequence id="seq_hCoV-19/Scotland/QEUH-B2ED64/2020|EPI_ISL_676440|2020-11-03" spec="Sequence" taxon="hCoV-19/Scotland/QEUH-B2ED64/2020|EPI_ISL_676440|2020-11-03" totalcount="4" value="N"/>
    <sequence id="seq_hCoV-19/Scotland/CVR5747/2020|EPI_ISL_651953|2020-11-05" spec="Sequence" taxon="hCoV-19/Scotland/CVR5747/2020|EPI_ISL_651953|2020-11-05" totalcount="4" value="N"/>
    <sequence id="seq_hCoV-19/Scotland/CVR5584/2020|EPI_ISL_651850|2020-10-31" spec="Sequence" taxon="hCoV-19/Scotland/CVR5584/2020|EPI_ISL_651850|2020-10-31" totalcount="4" value="N"/>
    <sequence id="seq_hCoV-19/Scotland/CVR5605/2020|EPI_ISL_651864|2020-11-02" spec="Sequence" taxon="hCoV-19/Scotland/CVR5605/2020|EPI_ISL_651864|2020-11-02" totalcount="4" value="N"/>
    <sequence id="seq_hCoV-19/Scotland/CVR5613/2020|EPI_ISL_651867|2020-11-01" spec="Sequence" taxon="hCoV-19/Scotland/CVR5613/2020|EPI_ISL_651867|2020-11-01" totalcount="4" value="N"/>
    <sequence id="seq_hCoV-19/Scotland/CVR5656/2020|EPI_ISL_651887|2020-11-03" spec="Sequence" taxon="hCoV-19/Scotland/CVR5656/2020|EPI_ISL_651887|2020-11-03" totalcount="4" value="N"/>
    <sequence id="seq_hCoV-19/Scotland/QEUH-B4033D/2020|EPI_ISL_676389|2020-11-09" spec="Sequence" taxon="hCoV-19/Scotland/QEUH-B4033D/2020|EPI_ISL_676389|2020-11-09" totalcount="4" value="N"/>
    <sequence id="seq_hCoV-19/Scotland/QEUH-B4042B/2020|EPI_ISL_676392|2020-11-09" spec="Sequence" taxon="hCoV-19/Scotland/QEUH-B4042B/2020|EPI_ISL_676392|2020-11-09" totalcount="4" value="N"/>
    <sequence id="seq_hCoV-19/Scotland/CVR5701/2020|EPI_ISL_651920|2020-11-09" spec="Sequence" taxon="hCoV-19/Scotland/CVR5701/2020|EPI_ISL_651920|2020-11-09" totalcount="4" value="N"/>
    <sequence id="seq_hCoV-19/Scotland/CVR5671/2020|EPI_ISL_651896|2020-11-08" spec="Sequence" taxon="hCoV-19/Scotland/CVR5671/2020|EPI_ISL_651896|2020-11-08" totalcount="4" value="N"/>
    <sequence id="seq_hCoV-19/Scotland/QEUH-B7F344/2020|EPI_ISL_710840|2020-11-14" spec="Sequence" taxon="hCoV-19/Scotland/QEUH-B7F344/2020|EPI_ISL_710840|2020-11-14" totalcount="4" value="N"/>
    <sequence id="seq_hCoV-19/Scotland/QEUH-B7C101/2020|EPI_ISL_710852|2020-11-14" spec="Sequence" taxon="hCoV-19/Scotland/QEUH-B7C101/2020|EPI_ISL_710852|2020-11-14" totalcount="4" value="N"/>
    <sequence id="seq_hCoV-19/Scotland/QEUH-B9E646/2020|EPI_ISL_757197|2020-11-18" spec="Sequence" taxon="hCoV-19/Scotland/QEUH-B9E646/2020|EPI_ISL_757197|2020-11-18" totalcount="4" value="N"/>
    <sequence id="seq_hCoV-19/Scotland/EDB11097/2020|EPI_ISL_764360|2020-11-21" spec="Sequence" taxon="hCoV-19/Scotland/EDB11097/2020|EPI_ISL_764360|2020-11-21" totalcount="4" value="N"/>
    <sequence id="seq_hCoV-19/Scotland/CVR6089/2020|EPI_ISL_838070|2020-11-28" spec="Sequence" taxon="hCoV-19/Scotland/CVR6089/2020|EPI_ISL_838070|2020-11-28" totalcount="4" value="N"/>
    <sequence id="seq_hCoV-19/Scotland/EDB13773/2020|EPI_ISL_919353|2020-12-08" spec="Sequence" taxon="hCoV-19/Scotland/EDB13773/2020|EPI_ISL_919353|2020-12-08" totalcount="4" value="N"/>
    <sequence id="seq_hCoV-19/Scotland/EDB13778/2020|EPI_ISL_919357|2020-12-08" spec="Sequence" taxon="hCoV-19/Scotland/EDB13778/2020|EPI_ISL_919357|2020-12-08" totalcount="4" value="N"/>
    <sequence id="seq_hCoV-19/Scotland/EDB13787/2020|EPI_ISL_919364|2020-12-06" spec="Sequence" taxon="hCoV-19/Scotland/EDB13787/2020|EPI_ISL_919364|2020-12-06" totalcount="4" value="N"/>
    <sequence id="seq_hCoV-19/Scotland/QEUH-C01DA2/2020|EPI_ISL_757248|2020-12-05" spec="Sequence" taxon="hCoV-19/Scotland/QEUH-C01DA2/2020|EPI_ISL_757248|2020-12-05" totalcount="4" value="N"/>
    <sequence id="seq_hCoV-19/Scotland/QEUH-C01DEE/2020|EPI_ISL_757247|2020-12-05" spec="Sequence" taxon="hCoV-19/Scotland/QEUH-C01DEE/2020|EPI_ISL_757247|2020-12-05" totalcount="4" value="N"/>
    <sequence id="seq_hCoV-19/Scotland/QEUH-BEB185/2020|EPI_ISL_710627|2020-12-05" spec="Sequence" taxon="hCoV-19/Scotland/QEUH-BEB185/2020|EPI_ISL_710627|2020-12-05" totalcount="4" value="N"/>
    <sequence id="seq_hCoV-19/Scotland/QEUH-BEAF5F/2020|EPI_ISL_710643|2020-12-04" spec="Sequence" taxon="hCoV-19/Scotland/QEUH-BEAF5F/2020|EPI_ISL_710643|2020-12-04" totalcount="4" value="N"/>
    <sequence id="seq_hCoV-19/Scotland/QEUH-BEAF31/2020|EPI_ISL_710644|2020-12-04" spec="Sequence" taxon="hCoV-19/Scotland/QEUH-BEAF31/2020|EPI_ISL_710644|2020-12-04" totalcount="4" value="N"/>
    <sequence id="seq_hCoV-19/Scotland/CVR6273/2020|EPI_ISL_814642|2020-12-17" spec="Sequence" taxon="hCoV-19/Scotland/CVR6273/2020|EPI_ISL_814642|2020-12-17" totalcount="4" value="N"/>
    <sequence id="seq_hCoV-19/Scotland/QEUH-C339C1/2020|EPI_ISL_757149|2020-12-11" spec="Sequence" taxon="hCoV-19/Scotland/QEUH-C339C1/2020|EPI_ISL_757149|2020-12-11" totalcount="4" value="N"/>
    <sequence id="seq_hCoV-19/Scotland/QEUH-C540D4/2020|EPI_ISL_757068|2020-12-12" spec="Sequence" taxon="hCoV-19/Scotland/QEUH-C540D4/2020|EPI_ISL_757068|2020-12-12" totalcount="4" value="N"/>
    <sequence id="seq_hCoV-19/Scotland/CVR6346/2020|EPI_ISL_838136|2020-12-21" spec="Sequence" taxon="hCoV-19/Scotland/CVR6346/2020|EPI_ISL_838136|2020-12-21" totalcount="4" value="N"/>
    <sequence id="seq_hCoV-19/Scotland/QEUH-CAD564/2020|EPI_ISL_859048|2020-12-20" spec="Sequence" taxon="hCoV-19/Scotland/QEUH-CAD564/2020|EPI_ISL_859048|2020-12-20" totalcount="4" value="N"/>
    <sequence id="seq_hCoV-19/Scotland/QEUH-CC7546/2020|EPI_ISL_859180|2020-12-22" spec="Sequence" taxon="hCoV-19/Scotland/QEUH-CC7546/2020|EPI_ISL_859180|2020-12-22" totalcount="4" value="N"/>
    <sequence id="seq_hCoV-19/Scotland/QEUH-D509DC/2020|EPI_ISL_858775|2020-12-29" spec="Sequence" taxon="hCoV-19/Scotland/QEUH-D509DC/2020|EPI_ISL_858775|2020-12-29" totalcount="4" value="N"/>
    <sequence id="seq_hCoV-19/Scotland/QEUH-D14CBD/2020|EPI_ISL_858794|2020-12-27" spec="Sequence" taxon="hCoV-19/Scotland/QEUH-D14CBD/2020|EPI_ISL_858794|2020-12-27" totalcount="4" value="N"/>
    <sequence id="seq_hCoV-19/Scotland/QEUH-D9AD9E/2021|EPI_ISL_858598|2021-01-02" spec="Sequence" taxon="hCoV-19/Scotland/QEUH-D9AD9E/2021|EPI_ISL_858598|2021-01-02" totalcount="4" value="N"/>
    <sequence id="seq_hCoV-19/Scotland/QEUH-F8AB68/2021|EPI_ISL_857923|2021-01-09" spec="Sequence" taxon="hCoV-19/Scotland/QEUH-F8AB68/2021|EPI_ISL_857923|2021-01-09" totalcount="4" value="N"/>
    <sequence id="seq_hCoV-19/Scotland/QEUH-1032424/2021|EPI_ISL_923794|2021-01-16" spec="Sequence" taxon="hCoV-19/Scotland/QEUH-1032424/2021|EPI_ISL_923794|2021-01-16" totalcount="4" value="N"/>
    <sequence id="seq_hCoV-19/Scotland/QEUH-109C0CA/2021|EPI_ISL_918034|2021-01-19" spec="Sequence" taxon="hCoV-19/Scotland/QEUH-109C0CA/2021|EPI_ISL_918034|2021-01-19" totalcount="4" value="N"/>
    <sequence id="seq_hCoV-19/Scotland/QEUH-1033BB5/2021|EPI_ISL_952939|2021-01-16" spec="Sequence" taxon="hCoV-19/Scotland/QEUH-1033BB5/2021|EPI_ISL_952939|2021-01-16" totalcount="4" value="N"/>
    <sequence id="seq_hCoV-19/Scotland/QEUH-118A082/2021|EPI_ISL_945956|2021-01-28" spec="Sequence" taxon="hCoV-19/Scotland/QEUH-118A082/2021|EPI_ISL_945956|2021-01-28" totalcount="4" value="N"/>
    <sequence id="seq_hCoV-19/Scotland/QEUH-114B06F/2021|EPI_ISL_948833|2021-01-25" spec="Sequence" taxon="hCoV-19/Scotland/QEUH-114B06F/2021|EPI_ISL_948833|2021-01-25" totalcount="4" value="N"/>
    <sequence id="seq_hCoV-19/Scotland/QEUH-11CBAF0/2021|EPI_ISL_989633|2021-02-01" spec="Sequence" taxon="hCoV-19/Scotland/QEUH-11CBAF0/2021|EPI_ISL_989633|2021-02-01" totalcount="4" value="N"/>
</data>

<data id="clusterB.1.177.20" name="alignment">
    <sequence id="seq_hCoV-19/Scotland/QEUH-9F670F/2020|EPI_ISL_600726|2020-09-27" spec="Sequence" taxon="hCoV-19/Scotland/QEUH-9F670F/2020|EPI_ISL_600726|2020-09-27" totalcount="4" value="N"/>
    <sequence id="seq_hCoV-19/Scotland/QEUH-A1F787/2020|EPI_ISL_599078|2020-10-01" spec="Sequence" taxon="hCoV-19/Scotland/QEUH-A1F787/2020|EPI_ISL_599078|2020-10-01" totalcount="4" value="N"/>
    <sequence id="seq_hCoV-19/Scotland/CVR6314/2020|EPI_ISL_814662|2020-12-15" spec="Sequence" taxon="hCoV-19/Scotland/CVR6314/2020|EPI_ISL_814662|2020-12-15" totalcount="4" value="N"/>
</data>

<data id="clusterB.1.1.7" name="alignment">
    <sequence id="seq_hCoV-19/Scotland/EDB11087/2020|EPI_ISL_742202|2020-11-11" spec="Sequence" taxon="hCoV-19/Scotland/EDB11087/2020|EPI_ISL_742202|2020-11-11" totalcount="4" value="N"/>
    <sequence id="seq_hCoV-19/Scotland/CVR6182/2020|EPI_ISL_838081|2020-12-03" spec="Sequence" taxon="hCoV-19/Scotland/CVR6182/2020|EPI_ISL_838081|2020-12-03" totalcount="4" value="N"/>
    <sequence id="seq_hCoV-19/Scotland/CVR6080/2020|EPI_ISL_724213|2020-11-27" spec="Sequence" taxon="hCoV-19/Scotland/CVR6080/2020|EPI_ISL_724213|2020-11-27" totalcount="4" value="N"/>
    <sequence id="seq_hCoV-19/Scotland/CVR6031/2020|EPI_ISL_704596|2020-11-30" spec="Sequence" taxon="hCoV-19/Scotland/CVR6031/2020|EPI_ISL_704596|2020-11-30" totalcount="4" value="N"/>
    <sequence id="seq_hCoV-19/Scotland/CVR6043/2020|EPI_ISL_704804|2020-12-01" spec="Sequence" taxon="hCoV-19/Scotland/CVR6043/2020|EPI_ISL_704804|2020-12-01" totalcount="4" value="N"/>
    <sequence id="seq_hCoV-19/Scotland/CVR6219/2020|EPI_ISL_838115|2020-12-08" spec="Sequence" taxon="hCoV-19/Scotland/CVR6219/2020|EPI_ISL_838115|2020-12-08" totalcount="4" value="N"/>
    <sequence id="seq_hCoV-19/Scotland/QEUH-C31899/2020|EPI_ISL_757227|2020-12-09" spec="Sequence" taxon="hCoV-19/Scotland/QEUH-C31899/2020|EPI_ISL_757227|2020-12-09" totalcount="4" value="N"/>
    <sequence id="seq_hCoV-19/Scotland/EDB11165/2020|EPI_ISL_763903|2020-12-07" spec="Sequence" taxon="hCoV-19/Scotland/EDB11165/2020|EPI_ISL_763903|2020-12-07" totalcount="4" value="N"/>
    <sequence id="seq_hCoV-19/Scotland/QEUH-C31D12/2020|EPI_ISL_859514|2020-12-11" spec="Sequence" taxon="hCoV-19/Scotland/QEUH-C31D12/2020|EPI_ISL_859514|2020-12-11" totalcount="4" value="N"/>
    <sequence id="seq_hCoV-19/Scotland/QEUH-C32DF3/2020|EPI_ISL_859520|2020-12-11" spec="Sequence" taxon="hCoV-19/Scotland/QEUH-C32DF3/2020|EPI_ISL_859520|2020-12-11" totalcount="4" value="N"/>
    <sequence id="seq_hCoV-19/Scotland/QEUH-C33EB3/2020|EPI_ISL_757161|2020-12-11" spec="Sequence" taxon="hCoV-19/Scotland/QEUH-C33EB3/2020|EPI_ISL_757161|2020-12-11" totalcount="4" value="N"/>
    <sequence id="seq_hCoV-19/Scotland/EDB11076/2020|EPI_ISL_763892|2020-12-15" spec="Sequence" taxon="hCoV-19/Scotland/EDB11076/2020|EPI_ISL_763892|2020-12-15" totalcount="4" value="N"/>
    <sequence id="seq_hCoV-19/Scotland/EDB11159/2020|EPI_ISL_763899|2020-12-16" spec="Sequence" taxon="hCoV-19/Scotland/EDB11159/2020|EPI_ISL_763899|2020-12-16" totalcount="4" value="N"/>
    <sequence id="seq_hCoV-19/Scotland/EDB11163/2020|EPI_ISL_763902|2020-12-15" spec="Sequence" taxon="hCoV-19/Scotland/EDB11163/2020|EPI_ISL_763902|2020-12-15" totalcount="4" value="N"/>
    <sequence id="seq_hCoV-19/Scotland/EDB11107/2020|EPI_ISL_742204|2020-12-17" spec="Sequence" taxon="hCoV-19/Scotland/EDB11107/2020|EPI_ISL_742204|2020-12-17" totalcount="4" value="N"/>
    <sequence id="seq_hCoV-19/Scotland/EDB12063/2020|EPI_ISL_838287|2020-12-13" spec="Sequence" taxon="hCoV-19/Scotland/EDB12063/2020|EPI_ISL_838287|2020-12-13" totalcount="4" value="N"/>
    <sequence id="seq_hCoV-19/Scotland/EDB11114/2020|EPI_ISL_742210|2020-12-17" spec="Sequence" taxon="hCoV-19/Scotland/EDB11114/2020|EPI_ISL_742210|2020-12-17" totalcount="4" value="N"/>
    <sequence id="seq_hCoV-19/Scotland/EDB11119/2020|EPI_ISL_742215|2020-12-17" spec="Sequence" taxon="hCoV-19/Scotland/EDB11119/2020|EPI_ISL_742215|2020-12-17" totalcount="4" value="N"/>
    <sequence id="seq_hCoV-19/Scotland/EDB11124/2020|EPI_ISL_742220|2020-12-17" spec="Sequence" taxon="hCoV-19/Scotland/EDB11124/2020|EPI_ISL_742220|2020-12-17" totalcount="4" value="N"/>
    <sequence id="seq_hCoV-19/Scotland/EDB11127/2020|EPI_ISL_742222|2020-12-17" spec="Sequence" taxon="hCoV-19/Scotland/EDB11127/2020|EPI_ISL_742222|2020-12-17" totalcount="4" value="N"/>
    <sequence id="seq_hCoV-19/Scotland/EDB11138/2020|EPI_ISL_742232|2020-12-17" spec="Sequence" taxon="hCoV-19/Scotland/EDB11138/2020|EPI_ISL_742232|2020-12-17" totalcount="4" value="N"/>
    <sequence id="seq_hCoV-19/Scotland/EDB11141/2020|EPI_ISL_742235|2020-12-17" spec="Sequence" taxon="hCoV-19/Scotland/EDB11141/2020|EPI_ISL_742235|2020-12-17" totalcount="4" value="N"/>
    <sequence id="seq_hCoV-19/Scotland/QEUH-C4B665/2020|EPI_ISL_859468|2020-12-12" spec="Sequence" taxon="hCoV-19/Scotland/QEUH-C4B665/2020|EPI_ISL_859468|2020-12-12" totalcount="4" value="N"/>
    <sequence id="seq_hCoV-19/Scotland/QEUH-C4C251/2020|EPI_ISL_757092|2020-12-14" spec="Sequence" taxon="hCoV-19/Scotland/QEUH-C4C251/2020|EPI_ISL_757092|2020-12-14" totalcount="4" value="N"/>
    <sequence id="seq_hCoV-19/Scotland/CVR6235/2020|EPI_ISL_838116|2020-12-18" spec="Sequence" taxon="hCoV-19/Scotland/CVR6235/2020|EPI_ISL_838116|2020-12-18" totalcount="4" value="N"/>
    <sequence id="seq_hCoV-19/Scotland/CVR6348/2020|EPI_ISL_838138|2020-12-21" spec="Sequence" taxon="hCoV-19/Scotland/CVR6348/2020|EPI_ISL_838138|2020-12-21" totalcount="4" value="N"/>
    <sequence id="seq_hCoV-19/Scotland/CVR6369/2020|EPI_ISL_838157|2020-12-24" spec="Sequence" taxon="hCoV-19/Scotland/CVR6369/2020|EPI_ISL_838157|2020-12-24" totalcount="4" value="N"/>
    <sequence id="seq_hCoV-19/Scotland/QEUH-CAD397/2020|EPI_ISL_859078|2020-12-20" spec="Sequence" taxon="hCoV-19/Scotland/QEUH-CAD397/2020|EPI_ISL_859078|2020-12-20" totalcount="4" value="N"/>
    <sequence id="seq_hCoV-19/Scotland/CVR6377/2020|EPI_ISL_838165|2020-12-24" spec="Sequence" taxon="hCoV-19/Scotland/CVR6377/2020|EPI_ISL_838165|2020-12-24" totalcount="4" value="N"/>
    <sequence id="seq_hCoV-19/Scotland/QEUH-CC2226/2020|EPI_ISL_859214|2020-12-21" spec="Sequence" taxon="hCoV-19/Scotland/QEUH-CC2226/2020|EPI_ISL_859214|2020-12-21" totalcount="4" value="N"/>
    <sequence id="seq_hCoV-19/Scotland/EDB11629/2020|EPI_ISL_838242|2020-12-22" spec="Sequence" taxon="hCoV-19/Scotland/EDB11629/2020|EPI_ISL_838242|2020-12-22" totalcount="4" value="N"/>
    <sequence id="seq_hCoV-19/Scotland/EDB11109/2020|EPI_ISL_742206|2020-12-18" spec="Sequence" taxon="hCoV-19/Scotland/EDB11109/2020|EPI_ISL_742206|2020-12-18" totalcount="4" value="N"/>
    <sequence id="seq_hCoV-19/Scotland/EDB11117/2020|EPI_ISL_742213|2020-12-18" spec="Sequence" taxon="hCoV-19/Scotland/EDB11117/2020|EPI_ISL_742213|2020-12-18" totalcount="4" value="N"/>
    <sequence id="seq_hCoV-19/Scotland/EDB11131/2020|EPI_ISL_742226|2020-12-18" spec="Sequence" taxon="hCoV-19/Scotland/EDB11131/2020|EPI_ISL_742226|2020-12-18" totalcount="4" value="N"/>
    <sequence id="seq_hCoV-19/Scotland/CVR6223/2020|EPI_ISL_814439|2020-12-19" spec="Sequence" taxon="hCoV-19/Scotland/CVR6223/2020|EPI_ISL_814439|2020-12-19" totalcount="4" value="N"/>
    <sequence id="seq_hCoV-19/Scotland/CVR6225/2020|EPI_ISL_814441|2020-12-19" spec="Sequence" taxon="hCoV-19/Scotland/CVR6225/2020|EPI_ISL_814441|2020-12-19" totalcount="4" value="N"/>
    <sequence id="seq_hCoV-19/Scotland/CVR6226/2020|EPI_ISL_814442|2020-12-20" spec="Sequence" taxon="hCoV-19/Scotland/CVR6226/2020|EPI_ISL_814442|2020-12-20" totalcount="4" value="N"/>
    <sequence id="seq_hCoV-19/Scotland/QEUH-CC2EE6/2020|EPI_ISL_859301|2020-12-21" spec="Sequence" taxon="hCoV-19/Scotland/QEUH-CC2EE6/2020|EPI_ISL_859301|2020-12-21" totalcount="4" value="N"/>
    <sequence id="seq_hCoV-19/Scotland/CVR6313/2020|EPI_ISL_814458|2020-12-18" spec="Sequence" taxon="hCoV-19/Scotland/CVR6313/2020|EPI_ISL_814458|2020-12-18" totalcount="4" value="N"/>
    <sequence id="seq_hCoV-19/Scotland/CVR6317/2020|EPI_ISL_814459|2020-12-21" spec="Sequence" taxon="hCoV-19/Scotland/CVR6317/2020|EPI_ISL_814459|2020-12-21" totalcount="4" value="N"/>
    <sequence id="seq_hCoV-19/Scotland/EDB11920/2020|EPI_ISL_814463|2020-12-19" spec="Sequence" taxon="hCoV-19/Scotland/EDB11920/2020|EPI_ISL_814463|2020-12-19" totalcount="4" value="N"/>
    <sequence id="seq_hCoV-19/Scotland/QEUH-CC9B15/2020|EPI_ISL_858969|2020-12-23" spec="Sequence" taxon="hCoV-19/Scotland/QEUH-CC9B15/2020|EPI_ISL_858969|2020-12-23" totalcount="4" value="N"/>
    <sequence id="seq_hCoV-19/Scotland/QEUH-CC99A2/2020|EPI_ISL_858900|2020-12-23" spec="Sequence" taxon="hCoV-19/Scotland/QEUH-CC99A2/2020|EPI_ISL_858900|2020-12-23" totalcount="4" value="N"/>
    <sequence id="seq_hCoV-19/Scotland/QEUH-D99272/2020|EPI_ISL_858605|2020-12-30" spec="Sequence" taxon="hCoV-19/Scotland/QEUH-D99272/2020|EPI_ISL_858605|2020-12-30" totalcount="4" value="N"/>
    <sequence id="seq_hCoV-19/Scotland/QEUH-D92929/2020|EPI_ISL_858629|2020-12-31" spec="Sequence" taxon="hCoV-19/Scotland/QEUH-D92929/2020|EPI_ISL_858629|2020-12-31" totalcount="4" value="N"/>
    <sequence id="seq_hCoV-19/Scotland/CVR6393/2020|EPI_ISL_838181|2020-12-26" spec="Sequence" taxon="hCoV-19/Scotland/CVR6393/2020|EPI_ISL_838181|2020-12-26" totalcount="4" value="N"/>
    <sequence id="seq_hCoV-19/Scotland/CVR6402/2020|EPI_ISL_838190|2020-12-27" spec="Sequence" taxon="hCoV-19/Scotland/CVR6402/2020|EPI_ISL_838190|2020-12-27" totalcount="4" value="N"/>
    <sequence id="seq_hCoV-19/Scotland/CVR6406/2020|EPI_ISL_838193|2020-12-27" spec="Sequence" taxon="hCoV-19/Scotland/CVR6406/2020|EPI_ISL_838193|2020-12-27" totalcount="4" value="N"/>
    <sequence id="seq_hCoV-19/Scotland/QEUH-D5464A/2020|EPI_ISL_858721|2020-12-29" spec="Sequence" taxon="hCoV-19/Scotland/QEUH-D5464A/2020|EPI_ISL_858721|2020-12-29" totalcount="4" value="N"/>
    <sequence id="seq_hCoV-19/Scotland/QEUH-D529DA/2020|EPI_ISL_858726|2020-12-29" spec="Sequence" taxon="hCoV-19/Scotland/QEUH-D529DA/2020|EPI_ISL_858726|2020-12-29" totalcount="4" value="N"/>
    <sequence id="seq_hCoV-19/Scotland/QEUH-D539BB/2020|EPI_ISL_858728|2020-12-29" spec="Sequence" taxon="hCoV-19/Scotland/QEUH-D539BB/2020|EPI_ISL_858728|2020-12-29" totalcount="4" value="N"/>
    <sequence id="seq_hCoV-19/Scotland/QEUH-D51F33/2020|EPI_ISL_858731|2020-12-29" spec="Sequence" taxon="hCoV-19/Scotland/QEUH-D51F33/2020|EPI_ISL_858731|2020-12-29" totalcount="4" value="N"/>
    <sequence id="seq_hCoV-19/Scotland/QEUH-D54677/2020|EPI_ISL_858771|2020-12-29" spec="Sequence" taxon="hCoV-19/Scotland/QEUH-D54677/2020|EPI_ISL_858771|2020-12-29" totalcount="4" value="N"/>
    <sequence id="seq_hCoV-19/Scotland/CVR6440/2020|EPI_ISL_864970|2020-12-31" spec="Sequence" taxon="hCoV-19/Scotland/CVR6440/2020|EPI_ISL_864970|2020-12-31" totalcount="4" value="N"/>
    <sequence id="seq_hCoV-19/Scotland/EDB11743/2020|EPI_ISL_919330|2020-12-31" spec="Sequence" taxon="hCoV-19/Scotland/EDB11743/2020|EPI_ISL_919330|2020-12-31" totalcount="4" value="N"/>
    <sequence id="seq_hCoV-19/Scotland/EDB11747/2020|EPI_ISL_919334|2020-12-31" spec="Sequence" taxon="hCoV-19/Scotland/EDB11747/2020|EPI_ISL_919334|2020-12-31" totalcount="4" value="N"/>
    <sequence id="seq_hCoV-19/Scotland/CVR6450/2020|EPI_ISL_864979|2020-12-29" spec="Sequence" taxon="hCoV-19/Scotland/CVR6450/2020|EPI_ISL_864979|2020-12-29" totalcount="4" value="N"/>
    <sequence id="seq_hCoV-19/Scotland/CVR6451/2020|EPI_ISL_864980|2020-12-31" spec="Sequence" taxon="hCoV-19/Scotland/CVR6451/2020|EPI_ISL_864980|2020-12-31" totalcount="4" value="N"/>
    <sequence id="seq_hCoV-19/Scotland/QEUH-D12244/2020|EPI_ISL_858842|2020-12-27" spec="Sequence" taxon="hCoV-19/Scotland/QEUH-D12244/2020|EPI_ISL_858842|2020-12-27" totalcount="4" value="N"/>
    <sequence id="seq_hCoV-19/Scotland/CVR6802/2020|EPI_ISL_997051|2020-12-27" spec="Sequence" taxon="hCoV-19/Scotland/CVR6802/2020|EPI_ISL_997051|2020-12-27" totalcount="4" value="N"/>
    <sequence id="seq_hCoV-19/Scotland/QEUH-EFDB8F/2021|EPI_ISL_858201|2021-01-05" spec="Sequence" taxon="hCoV-19/Scotland/QEUH-EFDB8F/2021|EPI_ISL_858201|2021-01-05" totalcount="4" value="N"/>
    <sequence id="seq_hCoV-19/Scotland/QEUH-EF3873/2021|EPI_ISL_858230|2021-01-05" spec="Sequence" taxon="hCoV-19/Scotland/QEUH-EF3873/2021|EPI_ISL_858230|2021-01-05" totalcount="4" value="N"/>
    <sequence id="seq_hCoV-19/Scotland/QEUH-D94435/2021|EPI_ISL_858607|2021-01-02" spec="Sequence" taxon="hCoV-19/Scotland/QEUH-D94435/2021|EPI_ISL_858607|2021-01-02" totalcount="4" value="N"/>
    <sequence id="seq_hCoV-19/Scotland/QEUH-D9AD43/2021|EPI_ISL_858635|2021-01-02" spec="Sequence" taxon="hCoV-19/Scotland/QEUH-D9AD43/2021|EPI_ISL_858635|2021-01-02" totalcount="4" value="N"/>
    <sequence id="seq_hCoV-19/Scotland/QEUH-D944F9/2021|EPI_ISL_858637|2021-01-02" spec="Sequence" taxon="hCoV-19/Scotland/QEUH-D944F9/2021|EPI_ISL_858637|2021-01-02" totalcount="4" value="N"/>
    <sequence id="seq_hCoV-19/Scotland/QEUH-DD2DC7/2021|EPI_ISL_858664|2021-01-02" spec="Sequence" taxon="hCoV-19/Scotland/QEUH-DD2DC7/2021|EPI_ISL_858664|2021-01-02" totalcount="4" value="N"/>
    <sequence id="seq_hCoV-19/Scotland/QEUH-EFDBBC/2021|EPI_ISL_858168|2021-01-05" spec="Sequence" taxon="hCoV-19/Scotland/QEUH-EFDBBC/2021|EPI_ISL_858168|2021-01-05" totalcount="4" value="N"/>
    <sequence id="seq_hCoV-19/Scotland/QEUH-EFD114/2021|EPI_ISL_858174|2021-01-05" spec="Sequence" taxon="hCoV-19/Scotland/QEUH-EFD114/2021|EPI_ISL_858174|2021-01-05" totalcount="4" value="N"/>
    <sequence id="seq_hCoV-19/Scotland/QEUH-EFBA66/2021|EPI_ISL_858178|2021-01-06" spec="Sequence" taxon="hCoV-19/Scotland/QEUH-EFBA66/2021|EPI_ISL_858178|2021-01-06" totalcount="4" value="N"/>
    <sequence id="seq_hCoV-19/Scotland/QEUH-EF73E7/2021|EPI_ISL_858242|2021-01-05" spec="Sequence" taxon="hCoV-19/Scotland/QEUH-EF73E7/2021|EPI_ISL_858242|2021-01-05" totalcount="4" value="N"/>
    <sequence id="seq_hCoV-19/Scotland/QEUH-EF464B/2021|EPI_ISL_858249|2021-01-05" spec="Sequence" taxon="hCoV-19/Scotland/QEUH-EF464B/2021|EPI_ISL_858249|2021-01-05" totalcount="4" value="N"/>
    <sequence id="seq_hCoV-19/Scotland/QEUH-EF8629/2021|EPI_ISL_858253|2021-01-05" spec="Sequence" taxon="hCoV-19/Scotland/QEUH-EF8629/2021|EPI_ISL_858253|2021-01-05" totalcount="4" value="N"/>
    <sequence id="seq_hCoV-19/Scotland/QEUH-EFB9D2/2021|EPI_ISL_858182|2021-01-06" spec="Sequence" taxon="hCoV-19/Scotland/QEUH-EFB9D2/2021|EPI_ISL_858182|2021-01-06" totalcount="4" value="N"/>
    <sequence id="seq_hCoV-19/Scotland/QEUH-EFDC13/2021|EPI_ISL_858187|2021-01-05" spec="Sequence" taxon="hCoV-19/Scotland/QEUH-EFDC13/2021|EPI_ISL_858187|2021-01-05" totalcount="4" value="N"/>
    <sequence id="seq_hCoV-19/Scotland/QEUH-EFF2E2/2021|EPI_ISL_858188|2021-01-06" spec="Sequence" taxon="hCoV-19/Scotland/QEUH-EFF2E2/2021|EPI_ISL_858188|2021-01-06" totalcount="4" value="N"/>
    <sequence id="seq_hCoV-19/Scotland/QEUH-EFBA75/2021|EPI_ISL_858191|2021-01-06" spec="Sequence" taxon="hCoV-19/Scotland/QEUH-EFBA75/2021|EPI_ISL_858191|2021-01-06" totalcount="4" value="N"/>
    <sequence id="seq_hCoV-19/Scotland/QEUH-EFF26A/2021|EPI_ISL_858194|2021-01-06" spec="Sequence" taxon="hCoV-19/Scotland/QEUH-EFF26A/2021|EPI_ISL_858194|2021-01-06" totalcount="4" value="N"/>
    <sequence id="seq_hCoV-19/Scotland/QEUH-EFDC22/2021|EPI_ISL_858197|2021-01-05" spec="Sequence" taxon="hCoV-19/Scotland/QEUH-EFDC22/2021|EPI_ISL_858197|2021-01-05" totalcount="4" value="N"/>
    <sequence id="seq_hCoV-19/Scotland/CVR6483/2021|EPI_ISL_865004|2021-01-01" spec="Sequence" taxon="hCoV-19/Scotland/CVR6483/2021|EPI_ISL_865004|2021-01-01" totalcount="4" value="N"/>
    <sequence id="seq_hCoV-19/Scotland/CVR6557/2021|EPI_ISL_865050|2021-01-07" spec="Sequence" taxon="hCoV-19/Scotland/CVR6557/2021|EPI_ISL_865050|2021-01-07" totalcount="4" value="N"/>
    <sequence id="seq_hCoV-19/Scotland/QEUH-E96DFB/2021|EPI_ISL_858300|2021-01-05" spec="Sequence" taxon="hCoV-19/Scotland/QEUH-E96DFB/2021|EPI_ISL_858300|2021-01-05" totalcount="4" value="N"/>
    <sequence id="seq_hCoV-19/Scotland/QEUH-E96BD3/2021|EPI_ISL_858305|2021-01-05" spec="Sequence" taxon="hCoV-19/Scotland/QEUH-E96BD3/2021|EPI_ISL_858305|2021-01-05" totalcount="4" value="N"/>
    <sequence id="seq_hCoV-19/Scotland/QEUH-E96344/2021|EPI_ISL_858331|2021-01-05" spec="Sequence" taxon="hCoV-19/Scotland/QEUH-E96344/2021|EPI_ISL_858331|2021-01-05" totalcount="4" value="N"/>
    <sequence id="seq_hCoV-19/Scotland/EDB12151/2021|EPI_ISL_865074|2021-01-06" spec="Sequence" taxon="hCoV-19/Scotland/EDB12151/2021|EPI_ISL_865074|2021-01-06" totalcount="4" value="N"/>
    <sequence id="seq_hCoV-19/Scotland/QEUH-E96D82/2021|EPI_ISL_858295|2021-01-05" spec="Sequence" taxon="hCoV-19/Scotland/QEUH-E96D82/2021|EPI_ISL_858295|2021-01-05" totalcount="4" value="N"/>
    <sequence id="seq_hCoV-19/Scotland/QEUH-E96D64/2021|EPI_ISL_858298|2021-01-05" spec="Sequence" taxon="hCoV-19/Scotland/QEUH-E96D64/2021|EPI_ISL_858298|2021-01-05" totalcount="4" value="N"/>
    <sequence id="seq_hCoV-19/Scotland/QEUH-E96C58/2021|EPI_ISL_858347|2021-01-05" spec="Sequence" taxon="hCoV-19/Scotland/QEUH-E96C58/2021|EPI_ISL_858347|2021-01-05" totalcount="4" value="N"/>
    <sequence id="seq_hCoV-19/Scotland/QEUH-E97756/2021|EPI_ISL_858349|2021-01-05" spec="Sequence" taxon="hCoV-19/Scotland/QEUH-E97756/2021|EPI_ISL_858349|2021-01-05" totalcount="4" value="N"/>
    <sequence id="seq_hCoV-19/Scotland/QEUH-E96DBF/2021|EPI_ISL_858358|2021-01-05" spec="Sequence" taxon="hCoV-19/Scotland/QEUH-E96DBF/2021|EPI_ISL_858358|2021-01-05" totalcount="4" value="N"/>
    <sequence id="seq_hCoV-19/Scotland/QEUH-E95E35/2021|EPI_ISL_858359|2021-01-05" spec="Sequence" taxon="hCoV-19/Scotland/QEUH-E95E35/2021|EPI_ISL_858359|2021-01-05" totalcount="4" value="N"/>
    <sequence id="seq_hCoV-19/Scotland/QEUH-E96E52/2021|EPI_ISL_858360|2021-01-05" spec="Sequence" taxon="hCoV-19/Scotland/QEUH-E96E52/2021|EPI_ISL_858360|2021-01-05" totalcount="4" value="N"/>
    <sequence id="seq_hCoV-19/Scotland/QEUH-E95E44/2021|EPI_ISL_858366|2021-01-05" spec="Sequence" taxon="hCoV-19/Scotland/QEUH-E95E44/2021|EPI_ISL_858366|2021-01-05" totalcount="4" value="N"/>
    <sequence id="seq_hCoV-19/Scotland/QEUH-E95E80/2021|EPI_ISL_858376|2021-01-05" spec="Sequence" taxon="hCoV-19/Scotland/QEUH-E95E80/2021|EPI_ISL_858376|2021-01-05" totalcount="4" value="N"/>
    <sequence id="seq_hCoV-19/Scotland/QEUH-E96BE2/2021|EPI_ISL_858284|2021-01-05" spec="Sequence" taxon="hCoV-19/Scotland/QEUH-E96BE2/2021|EPI_ISL_858284|2021-01-05" totalcount="4" value="N"/>
    <sequence id="seq_hCoV-19/Scotland/QEUH-D944DB/2021|EPI_ISL_864543|2021-01-02" spec="Sequence" taxon="hCoV-19/Scotland/QEUH-D944DB/2021|EPI_ISL_864543|2021-01-02" totalcount="4" value="N"/>
    <sequence id="seq_hCoV-19/Scotland/CVR6461/2021|EPI_ISL_864990|2021-01-03" spec="Sequence" taxon="hCoV-19/Scotland/CVR6461/2021|EPI_ISL_864990|2021-01-03" totalcount="4" value="N"/>
    <sequence id="seq_hCoV-19/Scotland/CVR6462/2021|EPI_ISL_864991|2021-01-03" spec="Sequence" taxon="hCoV-19/Scotland/CVR6462/2021|EPI_ISL_864991|2021-01-03" totalcount="4" value="N"/>
    <sequence id="seq_hCoV-19/Scotland/EDB14819/2021|EPI_ISL_997162|2021-01-06" spec="Sequence" taxon="hCoV-19/Scotland/EDB14819/2021|EPI_ISL_997162|2021-01-06" totalcount="4" value="N"/>
    <sequence id="seq_hCoV-19/Scotland/QEUH-E49164/2021|EPI_ISL_858435|2021-01-04" spec="Sequence" taxon="hCoV-19/Scotland/QEUH-E49164/2021|EPI_ISL_858435|2021-01-04" totalcount="4" value="N"/>
    <sequence id="seq_hCoV-19/Scotland/QEUH-E49085/2021|EPI_ISL_858445|2021-01-03" spec="Sequence" taxon="hCoV-19/Scotland/QEUH-E49085/2021|EPI_ISL_858445|2021-01-03" totalcount="4" value="N"/>
    <sequence id="seq_hCoV-19/Scotland/QEUH-E49243/2021|EPI_ISL_858474|2021-01-04" spec="Sequence" taxon="hCoV-19/Scotland/QEUH-E49243/2021|EPI_ISL_858474|2021-01-04" totalcount="4" value="N"/>
    <sequence id="seq_hCoV-19/Scotland/QEUH-E4B4E1/2021|EPI_ISL_858486|2021-01-03" spec="Sequence" taxon="hCoV-19/Scotland/QEUH-E4B4E1/2021|EPI_ISL_858486|2021-01-03" totalcount="4" value="N"/>
    <sequence id="seq_hCoV-19/Scotland/QEUH-E97246/2021|EPI_ISL_858383|2021-01-03" spec="Sequence" taxon="hCoV-19/Scotland/QEUH-E97246/2021|EPI_ISL_858383|2021-01-03" totalcount="4" value="N"/>
    <sequence id="seq_hCoV-19/Scotland/QEUH-E95CFF/2021|EPI_ISL_858385|2021-01-04" spec="Sequence" taxon="hCoV-19/Scotland/QEUH-E95CFF/2021|EPI_ISL_858385|2021-01-04" totalcount="4" value="N"/>
    <sequence id="seq_hCoV-19/Scotland/QEUH-E972BF/2021|EPI_ISL_858392|2021-01-04" spec="Sequence" taxon="hCoV-19/Scotland/QEUH-E972BF/2021|EPI_ISL_858392|2021-01-04" totalcount="4" value="N"/>
    <sequence id="seq_hCoV-19/Scotland/QEUH-E49076/2021|EPI_ISL_858481|2021-01-03" spec="Sequence" taxon="hCoV-19/Scotland/QEUH-E49076/2021|EPI_ISL_858481|2021-01-03" totalcount="4" value="N"/>
    <sequence id="seq_hCoV-19/Scotland/QEUH-F56E99/2021|EPI_ISL_858020|2021-01-06" spec="Sequence" taxon="hCoV-19/Scotland/QEUH-F56E99/2021|EPI_ISL_858020|2021-01-06" totalcount="4" value="N"/>
    <sequence id="seq_hCoV-19/Scotland/QEUH-F5AB07/2021|EPI_ISL_858024|2021-01-07" spec="Sequence" taxon="hCoV-19/Scotland/QEUH-F5AB07/2021|EPI_ISL_858024|2021-01-07" totalcount="4" value="N"/>
    <sequence id="seq_hCoV-19/Scotland/QEUH-F5AA91/2021|EPI_ISL_858031|2021-01-07" spec="Sequence" taxon="hCoV-19/Scotland/QEUH-F5AA91/2021|EPI_ISL_858031|2021-01-07" totalcount="4" value="N"/>
    <sequence id="seq_hCoV-19/Scotland/QEUH-F5AE0E/2021|EPI_ISL_858036|2021-01-07" spec="Sequence" taxon="hCoV-19/Scotland/QEUH-F5AE0E/2021|EPI_ISL_858036|2021-01-07" totalcount="4" value="N"/>
    <sequence id="seq_hCoV-19/Scotland/QEUH-F5740F/2021|EPI_ISL_858038|2021-01-07" spec="Sequence" taxon="hCoV-19/Scotland/QEUH-F5740F/2021|EPI_ISL_858038|2021-01-07" totalcount="4" value="N"/>
    <sequence id="seq_hCoV-19/Scotland/QEUH-F69ADB/2021|EPI_ISL_858059|2021-01-07" spec="Sequence" taxon="hCoV-19/Scotland/QEUH-F69ADB/2021|EPI_ISL_858059|2021-01-07" totalcount="4" value="N"/>
    <sequence id="seq_hCoV-19/Scotland/QEUH-E49137/2021|EPI_ISL_858500|2021-01-04" spec="Sequence" taxon="hCoV-19/Scotland/QEUH-E49137/2021|EPI_ISL_858500|2021-01-04" totalcount="4" value="N"/>
    <sequence id="seq_hCoV-19/Scotland/QEUH-E509DB/2021|EPI_ISL_858502|2021-01-04" spec="Sequence" taxon="hCoV-19/Scotland/QEUH-E509DB/2021|EPI_ISL_858502|2021-01-04" totalcount="4" value="N"/>
    <sequence id="seq_hCoV-19/Scotland/QEUH-E50980/2021|EPI_ISL_858515|2021-01-04" spec="Sequence" taxon="hCoV-19/Scotland/QEUH-E50980/2021|EPI_ISL_858515|2021-01-04" totalcount="4" value="N"/>
    <sequence id="seq_hCoV-19/Scotland/QEUH-E4F4A1/2021|EPI_ISL_858556|2021-01-04" spec="Sequence" taxon="hCoV-19/Scotland/QEUH-E4F4A1/2021|EPI_ISL_858556|2021-01-04" totalcount="4" value="N"/>
    <sequence id="seq_hCoV-19/Scotland/QEUH-F5AAA0/2021|EPI_ISL_858051|2021-01-07" spec="Sequence" taxon="hCoV-19/Scotland/QEUH-F5AAA0/2021|EPI_ISL_858051|2021-01-07" totalcount="4" value="N"/>
    <sequence id="seq_hCoV-19/Scotland/QEUH-F5AE1D/2021|EPI_ISL_858061|2021-01-07" spec="Sequence" taxon="hCoV-19/Scotland/QEUH-F5AE1D/2021|EPI_ISL_858061|2021-01-07" totalcount="4" value="N"/>
    <sequence id="seq_hCoV-19/Scotland/CVR6617/2021|EPI_ISL_919202|2021-01-14" spec="Sequence" taxon="hCoV-19/Scotland/CVR6617/2021|EPI_ISL_919202|2021-01-14" totalcount="4" value="N"/>
    <sequence id="seq_hCoV-19/Scotland/CVR6622/2021|EPI_ISL_919203|2021-01-13" spec="Sequence" taxon="hCoV-19/Scotland/CVR6622/2021|EPI_ISL_919203|2021-01-13" totalcount="4" value="N"/>
    <sequence id="seq_hCoV-19/Scotland/QEUH-F8FF49/2021|EPI_ISL_857871|2021-01-10" spec="Sequence" taxon="hCoV-19/Scotland/QEUH-F8FF49/2021|EPI_ISL_857871|2021-01-10" totalcount="4" value="N"/>
    <sequence id="seq_hCoV-19/Scotland/QEUH-F8FF1C/2021|EPI_ISL_857872|2021-01-10" spec="Sequence" taxon="hCoV-19/Scotland/QEUH-F8FF1C/2021|EPI_ISL_857872|2021-01-10" totalcount="4" value="N"/>
    <sequence id="seq_hCoV-19/Scotland/CVR6523/2021|EPI_ISL_865026|2021-01-09" spec="Sequence" taxon="hCoV-19/Scotland/CVR6523/2021|EPI_ISL_865026|2021-01-09" totalcount="4" value="N"/>
    <sequence id="seq_hCoV-19/Scotland/CVR6568/2021|EPI_ISL_865059|2021-01-08" spec="Sequence" taxon="hCoV-19/Scotland/CVR6568/2021|EPI_ISL_865059|2021-01-08" totalcount="4" value="N"/>
    <sequence id="seq_hCoV-19/Scotland/QEUH-100387B/2021|EPI_ISL_918067|2021-01-14" spec="Sequence" taxon="hCoV-19/Scotland/QEUH-100387B/2021|EPI_ISL_918067|2021-01-14" totalcount="4" value="N"/>
    <sequence id="seq_hCoV-19/Scotland/QEUH-1003671/2021|EPI_ISL_918096|2021-01-14" spec="Sequence" taxon="hCoV-19/Scotland/QEUH-1003671/2021|EPI_ISL_918096|2021-01-14" totalcount="4" value="N"/>
    <sequence id="seq_hCoV-19/Scotland/QEUH-F8F83F/2021|EPI_ISL_857893|2021-01-11" spec="Sequence" taxon="hCoV-19/Scotland/QEUH-F8F83F/2021|EPI_ISL_857893|2021-01-11" totalcount="4" value="N"/>
    <sequence id="seq_hCoV-19/Scotland/CVR6534/2021|EPI_ISL_865036|2021-01-11" spec="Sequence" taxon="hCoV-19/Scotland/CVR6534/2021|EPI_ISL_865036|2021-01-11" totalcount="4" value="N"/>
    <sequence id="seq_hCoV-19/Scotland/CVR6539/2021|EPI_ISL_865040|2021-01-10" spec="Sequence" taxon="hCoV-19/Scotland/CVR6539/2021|EPI_ISL_865040|2021-01-10" totalcount="4" value="N"/>
    <sequence id="seq_hCoV-19/Scotland/CVR6577/2021|EPI_ISL_865065|2021-01-08" spec="Sequence" taxon="hCoV-19/Scotland/CVR6577/2021|EPI_ISL_865065|2021-01-08" totalcount="4" value="N"/>
    <sequence id="seq_hCoV-19/Scotland/ALDP-10311D3/2021|EPI_ISL_880237|2021-01-14" spec="Sequence" taxon="hCoV-19/Scotland/ALDP-10311D3/2021|EPI_ISL_880237|2021-01-14" totalcount="4" value="N"/>
    <sequence id="seq_hCoV-19/Scotland/QEUH-100341D/2021|EPI_ISL_918074|2021-01-14" spec="Sequence" taxon="hCoV-19/Scotland/QEUH-100341D/2021|EPI_ISL_918074|2021-01-14" totalcount="4" value="N"/>
    <sequence id="seq_hCoV-19/Scotland/QEUH-100388A/2021|EPI_ISL_918083|2021-01-14" spec="Sequence" taxon="hCoV-19/Scotland/QEUH-100388A/2021|EPI_ISL_918083|2021-01-14" totalcount="4" value="N"/>
    <sequence id="seq_hCoV-19/Scotland/QEUH-1002EF2/2021|EPI_ISL_918089|2021-01-13" spec="Sequence" taxon="hCoV-19/Scotland/QEUH-1002EF2/2021|EPI_ISL_918089|2021-01-13" totalcount="4" value="N"/>
    <sequence id="seq_hCoV-19/Scotland/EDB12919/2021|EPI_ISL_865119|2021-01-09" spec="Sequence" taxon="hCoV-19/Scotland/EDB12919/2021|EPI_ISL_865119|2021-01-09" totalcount="4" value="N"/>
    <sequence id="seq_hCoV-19/Scotland/EDB13170/2021|EPI_ISL_865136|2021-01-12" spec="Sequence" taxon="hCoV-19/Scotland/EDB13170/2021|EPI_ISL_865136|2021-01-12" totalcount="4" value="N"/>
    <sequence id="seq_hCoV-19/Scotland/EDB13448/2021|EPI_ISL_865144|2021-01-14" spec="Sequence" taxon="hCoV-19/Scotland/EDB13448/2021|EPI_ISL_865144|2021-01-14" totalcount="4" value="N"/>
    <sequence id="seq_hCoV-19/Scotland/QEUH-F89D45/2021|EPI_ISL_857912|2021-01-09" spec="Sequence" taxon="hCoV-19/Scotland/QEUH-F89D45/2021|EPI_ISL_857912|2021-01-09" totalcount="4" value="N"/>
    <sequence id="seq_hCoV-19/Scotland/QEUH-F8B129/2021|EPI_ISL_857924|2021-01-09" spec="Sequence" taxon="hCoV-19/Scotland/QEUH-F8B129/2021|EPI_ISL_857924|2021-01-09" totalcount="4" value="N"/>
    <sequence id="seq_hCoV-19/Scotland/QEUH-F89CDF/2021|EPI_ISL_857926|2021-01-09" spec="Sequence" taxon="hCoV-19/Scotland/QEUH-F89CDF/2021|EPI_ISL_857926|2021-01-09" totalcount="4" value="N"/>
    <sequence id="seq_hCoV-19/Scotland/QEUH-F8B10B/2021|EPI_ISL_857933|2021-01-09" spec="Sequence" taxon="hCoV-19/Scotland/QEUH-F8B10B/2021|EPI_ISL_857933|2021-01-09" totalcount="4" value="N"/>
    <sequence id="seq_hCoV-19/Scotland/QEUH-F89C2A/2021|EPI_ISL_857939|2021-01-09" spec="Sequence" taxon="hCoV-19/Scotland/QEUH-F89C2A/2021|EPI_ISL_857939|2021-01-09" totalcount="4" value="N"/>
    <sequence id="seq_hCoV-19/Scotland/QEUH-F89D09/2021|EPI_ISL_857952|2021-01-09" spec="Sequence" taxon="hCoV-19/Scotland/QEUH-F89D09/2021|EPI_ISL_857952|2021-01-09" totalcount="4" value="N"/>
    <sequence id="seq_hCoV-19/Scotland/QEUH-F8B11A/2021|EPI_ISL_857955|2021-01-09" spec="Sequence" taxon="hCoV-19/Scotland/QEUH-F8B11A/2021|EPI_ISL_857955|2021-01-09" totalcount="4" value="N"/>
    <sequence id="seq_hCoV-19/Scotland/EDB12901/2021|EPI_ISL_865106|2021-01-12" spec="Sequence" taxon="hCoV-19/Scotland/EDB12901/2021|EPI_ISL_865106|2021-01-12" totalcount="4" value="N"/>
    <sequence id="seq_hCoV-19/Scotland/CVR6541/2021|EPI_ISL_919190|2021-01-10" spec="Sequence" taxon="hCoV-19/Scotland/CVR6541/2021|EPI_ISL_919190|2021-01-10" totalcount="4" value="N"/>
    <sequence id="seq_hCoV-19/Scotland/CVR6542/2021|EPI_ISL_919191|2021-01-10" spec="Sequence" taxon="hCoV-19/Scotland/CVR6542/2021|EPI_ISL_919191|2021-01-10" totalcount="4" value="N"/>
    <sequence id="seq_hCoV-19/Scotland/QEUH-1015050/2021|EPI_ISL_917074|2021-01-15" spec="Sequence" taxon="hCoV-19/Scotland/QEUH-1015050/2021|EPI_ISL_917074|2021-01-15" totalcount="4" value="N"/>
    <sequence id="seq_hCoV-19/Scotland/QEUH-1066A52/2021|EPI_ISL_917903|2021-01-17" spec="Sequence" taxon="hCoV-19/Scotland/QEUH-1066A52/2021|EPI_ISL_917903|2021-01-17" totalcount="4" value="N"/>
    <sequence id="seq_hCoV-19/Scotland/QEUH-1066982/2021|EPI_ISL_917905|2021-01-17" spec="Sequence" taxon="hCoV-19/Scotland/QEUH-1066982/2021|EPI_ISL_917905|2021-01-17" totalcount="4" value="N"/>
    <sequence id="seq_hCoV-19/Scotland/QEUH-1067B5E/2021|EPI_ISL_917906|2021-01-17" spec="Sequence" taxon="hCoV-19/Scotland/QEUH-1067B5E/2021|EPI_ISL_917906|2021-01-17" totalcount="4" value="N"/>
    <sequence id="seq_hCoV-19/Scotland/CVR6650/2021|EPI_ISL_919223|2021-01-17" spec="Sequence" taxon="hCoV-19/Scotland/CVR6650/2021|EPI_ISL_919223|2021-01-17" totalcount="4" value="N"/>
    <sequence id="seq_hCoV-19/Scotland/CVR6653/2021|EPI_ISL_919225|2021-01-17" spec="Sequence" taxon="hCoV-19/Scotland/CVR6653/2021|EPI_ISL_919225|2021-01-17" totalcount="4" value="N"/>
    <sequence id="seq_hCoV-19/Scotland/CVR6654/2021|EPI_ISL_919226|2021-01-17" spec="Sequence" taxon="hCoV-19/Scotland/CVR6654/2021|EPI_ISL_919226|2021-01-17" totalcount="4" value="N"/>
    <sequence id="seq_hCoV-19/Scotland/QEUH-101506F/2021|EPI_ISL_949020|2021-01-15" spec="Sequence" taxon="hCoV-19/Scotland/QEUH-101506F/2021|EPI_ISL_949020|2021-01-15" totalcount="4" value="N"/>
    <sequence id="seq_hCoV-19/Scotland/QEUH-1014B14/2021|EPI_ISL_949021|2021-01-15" spec="Sequence" taxon="hCoV-19/Scotland/QEUH-1014B14/2021|EPI_ISL_949021|2021-01-15" totalcount="4" value="N"/>
    <sequence id="seq_hCoV-19/Scotland/QEUH-10161A7/2021|EPI_ISL_949027|2021-01-15" spec="Sequence" taxon="hCoV-19/Scotland/QEUH-10161A7/2021|EPI_ISL_949027|2021-01-15" totalcount="4" value="N"/>
    <sequence id="seq_hCoV-19/Scotland/QEUH-1014AEA/2021|EPI_ISL_949030|2021-01-15" spec="Sequence" taxon="hCoV-19/Scotland/QEUH-1014AEA/2021|EPI_ISL_949030|2021-01-15" totalcount="4" value="N"/>
    <sequence id="seq_hCoV-19/Scotland/QEUH-10160E6/2021|EPI_ISL_949040|2021-01-15" spec="Sequence" taxon="hCoV-19/Scotland/QEUH-10160E6/2021|EPI_ISL_949040|2021-01-15" totalcount="4" value="N"/>
    <sequence id="seq_hCoV-19/Scotland/QEUH-101616B/2021|EPI_ISL_949048|2021-01-15" spec="Sequence" taxon="hCoV-19/Scotland/QEUH-101616B/2021|EPI_ISL_949048|2021-01-15" totalcount="4" value="N"/>
    <sequence id="seq_hCoV-19/Scotland/QEUH-1015D86/2021|EPI_ISL_949053|2021-01-15" spec="Sequence" taxon="hCoV-19/Scotland/QEUH-1015D86/2021|EPI_ISL_949053|2021-01-15" totalcount="4" value="N"/>
    <sequence id="seq_hCoV-19/Scotland/QEUH-1014B23/2021|EPI_ISL_949054|2021-01-15" spec="Sequence" taxon="hCoV-19/Scotland/QEUH-1014B23/2021|EPI_ISL_949054|2021-01-15" totalcount="4" value="N"/>
    <sequence id="seq_hCoV-19/Scotland/QEUH-101615C/2021|EPI_ISL_949061|2021-01-15" spec="Sequence" taxon="hCoV-19/Scotland/QEUH-101615C/2021|EPI_ISL_949061|2021-01-15" totalcount="4" value="N"/>
    <sequence id="seq_hCoV-19/Scotland/QEUH-1014B6F/2021|EPI_ISL_949066|2021-01-15" spec="Sequence" taxon="hCoV-19/Scotland/QEUH-1014B6F/2021|EPI_ISL_949066|2021-01-15" totalcount="4" value="N"/>
    <sequence id="seq_hCoV-19/Scotland/QEUH-10E70B1/2021|EPI_ISL_917844|2021-01-21" spec="Sequence" taxon="hCoV-19/Scotland/QEUH-10E70B1/2021|EPI_ISL_917844|2021-01-21" totalcount="4" value="N"/>
    <sequence id="seq_hCoV-19/Scotland/QEUH-10E70EE/2021|EPI_ISL_917847|2021-01-20" spec="Sequence" taxon="hCoV-19/Scotland/QEUH-10E70EE/2021|EPI_ISL_917847|2021-01-20" totalcount="4" value="N"/>
    <sequence id="seq_hCoV-19/Scotland/QEUH-1067D76/2021|EPI_ISL_917850|2021-01-17" spec="Sequence" taxon="hCoV-19/Scotland/QEUH-1067D76/2021|EPI_ISL_917850|2021-01-17" totalcount="4" value="N"/>
    <sequence id="seq_hCoV-19/Scotland/QEUH-1067C97/2021|EPI_ISL_917859|2021-01-17" spec="Sequence" taxon="hCoV-19/Scotland/QEUH-1067C97/2021|EPI_ISL_917859|2021-01-17" totalcount="4" value="N"/>
    <sequence id="seq_hCoV-19/Scotland/QEUH-1066C89/2021|EPI_ISL_917882|2021-01-17" spec="Sequence" taxon="hCoV-19/Scotland/QEUH-1066C89/2021|EPI_ISL_917882|2021-01-17" totalcount="4" value="N"/>
    <sequence id="seq_hCoV-19/Scotland/QEUH-1067B4F/2021|EPI_ISL_917883|2021-01-17" spec="Sequence" taxon="hCoV-19/Scotland/QEUH-1067B4F/2021|EPI_ISL_917883|2021-01-17" totalcount="4" value="N"/>
    <sequence id="seq_hCoV-19/Scotland/QEUH-1067DFE/2021|EPI_ISL_917889|2021-01-17" spec="Sequence" taxon="hCoV-19/Scotland/QEUH-1067DFE/2021|EPI_ISL_917889|2021-01-17" totalcount="4" value="N"/>
    <sequence id="seq_hCoV-19/Scotland/QEUH-1067D2B/2021|EPI_ISL_917864|2021-01-17" spec="Sequence" taxon="hCoV-19/Scotland/QEUH-1067D2B/2021|EPI_ISL_917864|2021-01-17" totalcount="4" value="N"/>
    <sequence id="seq_hCoV-19/Scotland/QEUH-1067DC1/2021|EPI_ISL_917867|2021-01-17" spec="Sequence" taxon="hCoV-19/Scotland/QEUH-1067DC1/2021|EPI_ISL_917867|2021-01-17" totalcount="4" value="N"/>
    <sequence id="seq_hCoV-19/Scotland/CVR6818/2021|EPI_ISL_949614|2021-01-21" spec="Sequence" taxon="hCoV-19/Scotland/CVR6818/2021|EPI_ISL_949614|2021-01-21" totalcount="4" value="N"/>
    <sequence id="seq_hCoV-19/Scotland/QEUH-109C17C/2021|EPI_ISL_918038|2021-01-19" spec="Sequence" taxon="hCoV-19/Scotland/QEUH-109C17C/2021|EPI_ISL_918038|2021-01-19" totalcount="4" value="N"/>
    <sequence id="seq_hCoV-19/Scotland/QEUH-10BB48D/2021|EPI_ISL_918047|2021-01-20" spec="Sequence" taxon="hCoV-19/Scotland/QEUH-10BB48D/2021|EPI_ISL_918047|2021-01-20" totalcount="4" value="N"/>
    <sequence id="seq_hCoV-19/Scotland/QEUH-10BB502/2021|EPI_ISL_918059|2021-01-20" spec="Sequence" taxon="hCoV-19/Scotland/QEUH-10BB502/2021|EPI_ISL_918059|2021-01-20" totalcount="4" value="N"/>
    <sequence id="seq_hCoV-19/Scotland/QEUH-10B9FE8/2021|EPI_ISL_918001|2021-01-20" spec="Sequence" taxon="hCoV-19/Scotland/QEUH-10B9FE8/2021|EPI_ISL_918001|2021-01-20" totalcount="4" value="N"/>
    <sequence id="seq_hCoV-19/Scotland/QEUH-10B9FCA/2021|EPI_ISL_918002|2021-01-20" spec="Sequence" taxon="hCoV-19/Scotland/QEUH-10B9FCA/2021|EPI_ISL_918002|2021-01-20" totalcount="4" value="N"/>
    <sequence id="seq_hCoV-19/Scotland/QEUH-10676E4/2021|EPI_ISL_917965|2021-01-17" spec="Sequence" taxon="hCoV-19/Scotland/QEUH-10676E4/2021|EPI_ISL_917965|2021-01-17" totalcount="4" value="N"/>
    <sequence id="seq_hCoV-19/Scotland/QEUH-1067AF7/2021|EPI_ISL_917970|2021-01-17" spec="Sequence" taxon="hCoV-19/Scotland/QEUH-1067AF7/2021|EPI_ISL_917970|2021-01-17" totalcount="4" value="N"/>
    <sequence id="seq_hCoV-19/Scotland/EDB14800/2021|EPI_ISL_997146|2021-01-21" spec="Sequence" taxon="hCoV-19/Scotland/EDB14800/2021|EPI_ISL_997146|2021-01-21" totalcount="4" value="N"/>
    <sequence id="seq_hCoV-19/Scotland/EDB14804/2021|EPI_ISL_997149|2021-01-20" spec="Sequence" taxon="hCoV-19/Scotland/EDB14804/2021|EPI_ISL_997149|2021-01-20" totalcount="4" value="N"/>
    <sequence id="seq_hCoV-19/Scotland/QEUH-10676C6/2021|EPI_ISL_917926|2021-01-17" spec="Sequence" taxon="hCoV-19/Scotland/QEUH-10676C6/2021|EPI_ISL_917926|2021-01-17" totalcount="4" value="N"/>
    <sequence id="seq_hCoV-19/Scotland/QEUH-1067A9D/2021|EPI_ISL_917959|2021-01-17" spec="Sequence" taxon="hCoV-19/Scotland/QEUH-1067A9D/2021|EPI_ISL_917959|2021-01-17" totalcount="4" value="N"/>
    <sequence id="seq_hCoV-19/Scotland/QEUH-1033308/2021|EPI_ISL_923928|2021-01-15" spec="Sequence" taxon="hCoV-19/Scotland/QEUH-1033308/2021|EPI_ISL_923928|2021-01-15" totalcount="4" value="N"/>
    <sequence id="seq_hCoV-19/Scotland/QEUH-103310E/2021|EPI_ISL_923901|2021-01-16" spec="Sequence" taxon="hCoV-19/Scotland/QEUH-103310E/2021|EPI_ISL_923901|2021-01-16" totalcount="4" value="N"/>
    <sequence id="seq_hCoV-19/Scotland/EDB14241/2021|EPI_ISL_997080|2021-01-21" spec="Sequence" taxon="hCoV-19/Scotland/EDB14241/2021|EPI_ISL_997080|2021-01-21" totalcount="4" value="N"/>
    <sequence id="seq_hCoV-19/Scotland/OXON-F5C4DD/2021|EPI_ISL_999241|2021-01-21" spec="Sequence" taxon="hCoV-19/Scotland/OXON-F5C4DD/2021|EPI_ISL_999241|2021-01-21" totalcount="4" value="N"/>
    <sequence id="seq_hCoV-19/Scotland/QEUH-1066C6B/2021|EPI_ISL_908081|2021-01-17" spec="Sequence" taxon="hCoV-19/Scotland/QEUH-1066C6B/2021|EPI_ISL_908081|2021-01-17" totalcount="4" value="N"/>
    <sequence id="seq_hCoV-19/Scotland/QEUH-1015542/2021|EPI_ISL_948969|2021-01-15" spec="Sequence" taxon="hCoV-19/Scotland/QEUH-1015542/2021|EPI_ISL_948969|2021-01-15" totalcount="4" value="N"/>
    <sequence id="seq_hCoV-19/Scotland/QEUH-10155E8/2021|EPI_ISL_948974|2021-01-15" spec="Sequence" taxon="hCoV-19/Scotland/QEUH-10155E8/2021|EPI_ISL_948974|2021-01-15" totalcount="4" value="N"/>
    <sequence id="seq_hCoV-19/Scotland/QEUH-1033B97/2021|EPI_ISL_952938|2021-01-16" spec="Sequence" taxon="hCoV-19/Scotland/QEUH-1033B97/2021|EPI_ISL_952938|2021-01-16" totalcount="4" value="N"/>
    <sequence id="seq_hCoV-19/Scotland/QEUH-118A2B9/2021|EPI_ISL_945971|2021-01-28" spec="Sequence" taxon="hCoV-19/Scotland/QEUH-118A2B9/2021|EPI_ISL_945971|2021-01-28" totalcount="4" value="N"/>
    <sequence id="seq_hCoV-19/Scotland/QEUH-1189830/2021|EPI_ISL_945980|2021-01-28" spec="Sequence" taxon="hCoV-19/Scotland/QEUH-1189830/2021|EPI_ISL_945980|2021-01-28" totalcount="4" value="N"/>
    <sequence id="seq_hCoV-19/Scotland/QEUH-10F8369/2021|EPI_ISL_916569|2021-01-23" spec="Sequence" taxon="hCoV-19/Scotland/QEUH-10F8369/2021|EPI_ISL_916569|2021-01-23" totalcount="4" value="N"/>
    <sequence id="seq_hCoV-19/Scotland/QEUH-10F83C3/2021|EPI_ISL_916593|2021-01-23" spec="Sequence" taxon="hCoV-19/Scotland/QEUH-10F83C3/2021|EPI_ISL_916593|2021-01-23" totalcount="4" value="N"/>
    <sequence id="seq_hCoV-19/Scotland/QEUH-10F842A/2021|EPI_ISL_916594|2021-01-23" spec="Sequence" taxon="hCoV-19/Scotland/QEUH-10F842A/2021|EPI_ISL_916594|2021-01-23" totalcount="4" value="N"/>
    <sequence id="seq_hCoV-19/Scotland/QEUH-10F81BA/2021|EPI_ISL_916595|2021-01-23" spec="Sequence" taxon="hCoV-19/Scotland/QEUH-10F81BA/2021|EPI_ISL_916595|2021-01-23" totalcount="4" value="N"/>
    <sequence id="seq_hCoV-19/Scotland/QEUH-1189F95/2021|EPI_ISL_945961|2021-01-28" spec="Sequence" taxon="hCoV-19/Scotland/QEUH-1189F95/2021|EPI_ISL_945961|2021-01-28" totalcount="4" value="N"/>
    <sequence id="seq_hCoV-19/Scotland/QEUH-10F8ADD/2021|EPI_ISL_916510|2021-01-23" spec="Sequence" taxon="hCoV-19/Scotland/QEUH-10F8ADD/2021|EPI_ISL_916510|2021-01-23" totalcount="4" value="N"/>
    <sequence id="seq_hCoV-19/Scotland/QEUH-10F8A91/2021|EPI_ISL_916514|2021-01-23" spec="Sequence" taxon="hCoV-19/Scotland/QEUH-10F8A91/2021|EPI_ISL_916514|2021-01-23" totalcount="4" value="N"/>
    <sequence id="seq_hCoV-19/Scotland/QEUH-10F826C/2021|EPI_ISL_916521|2021-01-23" spec="Sequence" taxon="hCoV-19/Scotland/QEUH-10F826C/2021|EPI_ISL_916521|2021-01-23" totalcount="4" value="N"/>
    <sequence id="seq_hCoV-19/Scotland/QEUH-10F819C/2021|EPI_ISL_916522|2021-01-23" spec="Sequence" taxon="hCoV-19/Scotland/QEUH-10F819C/2021|EPI_ISL_916522|2021-01-23" totalcount="4" value="N"/>
    <sequence id="seq_hCoV-19/Scotland/QEUH-10F8A82/2021|EPI_ISL_916548|2021-01-23" spec="Sequence" taxon="hCoV-19/Scotland/QEUH-10F8A82/2021|EPI_ISL_916548|2021-01-23" totalcount="4" value="N"/>
    <sequence id="seq_hCoV-19/Scotland/QEUH-10F8123/2021|EPI_ISL_916550|2021-01-23" spec="Sequence" taxon="hCoV-19/Scotland/QEUH-10F8123/2021|EPI_ISL_916550|2021-01-23" totalcount="4" value="N"/>
    <sequence id="seq_hCoV-19/Scotland/QEUH-10F8ACE/2021|EPI_ISL_916561|2021-01-23" spec="Sequence" taxon="hCoV-19/Scotland/QEUH-10F8ACE/2021|EPI_ISL_916561|2021-01-23" totalcount="4" value="N"/>
    <sequence id="seq_hCoV-19/Scotland/QEUH-10F8E86/2021|EPI_ISL_916568|2021-01-23" spec="Sequence" taxon="hCoV-19/Scotland/QEUH-10F8E86/2021|EPI_ISL_916568|2021-01-23" totalcount="4" value="N"/>
    <sequence id="seq_hCoV-19/Scotland/QEUH-10F8CC8/2021|EPI_ISL_916572|2021-01-23" spec="Sequence" taxon="hCoV-19/Scotland/QEUH-10F8CC8/2021|EPI_ISL_916572|2021-01-23" totalcount="4" value="N"/>
    <sequence id="seq_hCoV-19/Scotland/QEUH-10F89FE/2021|EPI_ISL_916573|2021-01-23" spec="Sequence" taxon="hCoV-19/Scotland/QEUH-10F89FE/2021|EPI_ISL_916573|2021-01-23" totalcount="4" value="N"/>
    <sequence id="seq_hCoV-19/Scotland/QEUH-10F8E77/2021|EPI_ISL_916577|2021-01-23" spec="Sequence" taxon="hCoV-19/Scotland/QEUH-10F8E77/2021|EPI_ISL_916577|2021-01-23" totalcount="4" value="N"/>
    <sequence id="seq_hCoV-19/Scotland/QEUH-10F8439/2021|EPI_ISL_916585|2021-01-23" spec="Sequence" taxon="hCoV-19/Scotland/QEUH-10F8439/2021|EPI_ISL_916585|2021-01-23" totalcount="4" value="N"/>
    <sequence id="seq_hCoV-19/Scotland/QEUH-116E9C5/2021|EPI_ISL_948130|2021-01-26" spec="Sequence" taxon="hCoV-19/Scotland/QEUH-116E9C5/2021|EPI_ISL_948130|2021-01-26" totalcount="4" value="N"/>
    <sequence id="seq_hCoV-19/Scotland/QEUH-116EBB0/2021|EPI_ISL_948156|2021-01-26" spec="Sequence" taxon="hCoV-19/Scotland/QEUH-116EBB0/2021|EPI_ISL_948156|2021-01-26" totalcount="4" value="N"/>
    <sequence id="seq_hCoV-19/Scotland/QEUH-10F832D/2021|EPI_ISL_916503|2021-01-23" spec="Sequence" taxon="hCoV-19/Scotland/QEUH-10F832D/2021|EPI_ISL_916503|2021-01-23" totalcount="4" value="N"/>
    <sequence id="seq_hCoV-19/Scotland/QEUH-10F8035/2021|EPI_ISL_916505|2021-01-23" spec="Sequence" taxon="hCoV-19/Scotland/QEUH-10F8035/2021|EPI_ISL_916505|2021-01-23" totalcount="4" value="N"/>
    <sequence id="seq_hCoV-19/Scotland/QEUH-10F8493/2021|EPI_ISL_916509|2021-01-23" spec="Sequence" taxon="hCoV-19/Scotland/QEUH-10F8493/2021|EPI_ISL_916509|2021-01-23" totalcount="4" value="N"/>
    <sequence id="seq_hCoV-19/Scotland/QEUH-10F8A0A/2021|EPI_ISL_916532|2021-01-23" spec="Sequence" taxon="hCoV-19/Scotland/QEUH-10F8A0A/2021|EPI_ISL_916532|2021-01-23" totalcount="4" value="N"/>
    <sequence id="seq_hCoV-19/Scotland/QEUH-1188330/2021|EPI_ISL_946351|2021-01-28" spec="Sequence" taxon="hCoV-19/Scotland/QEUH-1188330/2021|EPI_ISL_946351|2021-01-28" totalcount="4" value="N"/>
    <sequence id="seq_hCoV-19/Scotland/QEUH-11882AC/2021|EPI_ISL_946385|2021-01-28" spec="Sequence" taxon="hCoV-19/Scotland/QEUH-11882AC/2021|EPI_ISL_946385|2021-01-28" totalcount="4" value="N"/>
    <sequence id="seq_hCoV-19/Scotland/CVR6792/2021|EPI_ISL_949609|2021-01-24" spec="Sequence" taxon="hCoV-19/Scotland/CVR6792/2021|EPI_ISL_949609|2021-01-24" totalcount="4" value="N"/>
    <sequence id="seq_hCoV-19/Scotland/CVR6821/2021|EPI_ISL_949615|2021-01-27" spec="Sequence" taxon="hCoV-19/Scotland/CVR6821/2021|EPI_ISL_949615|2021-01-27" totalcount="4" value="N"/>
    <sequence id="seq_hCoV-19/Scotland/CVR6823/2021|EPI_ISL_949617|2021-01-28" spec="Sequence" taxon="hCoV-19/Scotland/CVR6823/2021|EPI_ISL_949617|2021-01-28" totalcount="4" value="N"/>
    <sequence id="seq_hCoV-19/Scotland/QEUH-1170EB2/2021|EPI_ISL_990058|2021-01-27" spec="Sequence" taxon="hCoV-19/Scotland/QEUH-1170EB2/2021|EPI_ISL_990058|2021-01-27" totalcount="4" value="N"/>
    <sequence id="seq_hCoV-19/Scotland/QEUH-1171491/2021|EPI_ISL_990060|2021-01-27" spec="Sequence" taxon="hCoV-19/Scotland/QEUH-1171491/2021|EPI_ISL_990060|2021-01-27" totalcount="4" value="N"/>
    <sequence id="seq_hCoV-19/Scotland/QEUH-117109D/2021|EPI_ISL_990069|2021-01-27" spec="Sequence" taxon="hCoV-19/Scotland/QEUH-117109D/2021|EPI_ISL_990069|2021-01-27" totalcount="4" value="N"/>
    <sequence id="seq_hCoV-19/Scotland/QEUH-1171947/2021|EPI_ISL_990072|2021-01-27" spec="Sequence" taxon="hCoV-19/Scotland/QEUH-1171947/2021|EPI_ISL_990072|2021-01-27" totalcount="4" value="N"/>
    <sequence id="seq_hCoV-19/Scotland/QEUH-11711B8/2021|EPI_ISL_990074|2021-01-27" spec="Sequence" taxon="hCoV-19/Scotland/QEUH-11711B8/2021|EPI_ISL_990074|2021-01-27" totalcount="4" value="N"/>
    <sequence id="seq_hCoV-19/Scotland/QEUH-117183B/2021|EPI_ISL_990075|2021-01-27" spec="Sequence" taxon="hCoV-19/Scotland/QEUH-117183B/2021|EPI_ISL_990075|2021-01-27" totalcount="4" value="N"/>
    <sequence id="seq_hCoV-19/Scotland/EDB14522/2021|EPI_ISL_997100|2021-01-27" spec="Sequence" taxon="hCoV-19/Scotland/EDB14522/2021|EPI_ISL_997100|2021-01-27" totalcount="4" value="N"/>
    <sequence id="seq_hCoV-19/Scotland/EDB14785/2021|EPI_ISL_997132|2021-01-27" spec="Sequence" taxon="hCoV-19/Scotland/EDB14785/2021|EPI_ISL_997132|2021-01-27" totalcount="4" value="N"/>
    <sequence id="seq_hCoV-19/Scotland/QEUH-1189D40/2021|EPI_ISL_946048|2021-01-28" spec="Sequence" taxon="hCoV-19/Scotland/QEUH-1189D40/2021|EPI_ISL_946048|2021-01-28" totalcount="4" value="N"/>
    <sequence id="seq_hCoV-19/Scotland/QEUH-118A3C5/2021|EPI_ISL_946057|2021-01-28" spec="Sequence" taxon="hCoV-19/Scotland/QEUH-118A3C5/2021|EPI_ISL_946057|2021-01-28" totalcount="4" value="N"/>
    <sequence id="seq_hCoV-19/Scotland/QEUH-118A29B/2021|EPI_ISL_946067|2021-01-28" spec="Sequence" taxon="hCoV-19/Scotland/QEUH-118A29B/2021|EPI_ISL_946067|2021-01-28" totalcount="4" value="N"/>
    <sequence id="seq_hCoV-19/Scotland/QEUH-117118B/2021|EPI_ISL_990118|2021-01-27" spec="Sequence" taxon="hCoV-19/Scotland/QEUH-117118B/2021|EPI_ISL_990118|2021-01-27" totalcount="4" value="N"/>
    <sequence id="seq_hCoV-19/Scotland/EDB14794/2021|EPI_ISL_997140|2021-01-24" spec="Sequence" taxon="hCoV-19/Scotland/EDB14794/2021|EPI_ISL_997140|2021-01-24" totalcount="4" value="N"/>
    <sequence id="seq_hCoV-19/Scotland/OXON-F5EC97/2021|EPI_ISL_999328|2021-01-28" spec="Sequence" taxon="hCoV-19/Scotland/OXON-F5EC97/2021|EPI_ISL_999328|2021-01-28" totalcount="4" value="N"/>
    <sequence id="seq_hCoV-19/Scotland/QEUH-1189F86/2021|EPI_ISL_945781|2021-01-28" spec="Sequence" taxon="hCoV-19/Scotland/QEUH-1189F86/2021|EPI_ISL_945781|2021-01-28" totalcount="4" value="N"/>
    <sequence id="seq_hCoV-19/Scotland/QEUH-11880C0/2021|EPI_ISL_945796|2021-01-28" spec="Sequence" taxon="hCoV-19/Scotland/QEUH-11880C0/2021|EPI_ISL_945796|2021-01-28" totalcount="4" value="N"/>
    <sequence id="seq_hCoV-19/Scotland/QEUH-1189FE0/2021|EPI_ISL_946005|2021-01-28" spec="Sequence" taxon="hCoV-19/Scotland/QEUH-1189FE0/2021|EPI_ISL_946005|2021-01-28" totalcount="4" value="N"/>
    <sequence id="seq_hCoV-19/Scotland/QEUH-114AB9C/2021|EPI_ISL_948814|2021-01-25" spec="Sequence" taxon="hCoV-19/Scotland/QEUH-114AB9C/2021|EPI_ISL_948814|2021-01-25" totalcount="4" value="N"/>
    <sequence id="seq_hCoV-19/Scotland/QEUH-114ADE1/2021|EPI_ISL_948817|2021-01-25" spec="Sequence" taxon="hCoV-19/Scotland/QEUH-114ADE1/2021|EPI_ISL_948817|2021-01-25" totalcount="4" value="N"/>
    <sequence id="seq_hCoV-19/Scotland/QEUH-114AB05/2021|EPI_ISL_948819|2021-01-25" spec="Sequence" taxon="hCoV-19/Scotland/QEUH-114AB05/2021|EPI_ISL_948819|2021-01-25" totalcount="4" value="N"/>
    <sequence id="seq_hCoV-19/Scotland/QEUH-114AE48/2021|EPI_ISL_948820|2021-01-25" spec="Sequence" taxon="hCoV-19/Scotland/QEUH-114AE48/2021|EPI_ISL_948820|2021-01-25" totalcount="4" value="N"/>
    <sequence id="seq_hCoV-19/Scotland/QEUH-114AB6F/2021|EPI_ISL_948824|2021-01-25" spec="Sequence" taxon="hCoV-19/Scotland/QEUH-114AB6F/2021|EPI_ISL_948824|2021-01-25" totalcount="4" value="N"/>
    <sequence id="seq_hCoV-19/Scotland/QEUH-114AB23/2021|EPI_ISL_948829|2021-01-24" spec="Sequence" taxon="hCoV-19/Scotland/QEUH-114AB23/2021|EPI_ISL_948829|2021-01-24" totalcount="4" value="N"/>
    <sequence id="seq_hCoV-19/Scotland/QEUH-114AC99/2021|EPI_ISL_948852|2021-01-25" spec="Sequence" taxon="hCoV-19/Scotland/QEUH-114AC99/2021|EPI_ISL_948852|2021-01-25" totalcount="4" value="N"/>
    <sequence id="seq_hCoV-19/Scotland/QEUH-114ABBA/2021|EPI_ISL_948853|2021-01-25" spec="Sequence" taxon="hCoV-19/Scotland/QEUH-114ABBA/2021|EPI_ISL_948853|2021-01-25" totalcount="4" value="N"/>
    <sequence id="seq_hCoV-19/Scotland/QEUH-114B6F4/2021|EPI_ISL_948860|2021-01-25" spec="Sequence" taxon="hCoV-19/Scotland/QEUH-114B6F4/2021|EPI_ISL_948860|2021-01-25" totalcount="4" value="N"/>
    <sequence id="seq_hCoV-19/Scotland/QEUH-114B4BE/2021|EPI_ISL_948883|2021-01-25" spec="Sequence" taxon="hCoV-19/Scotland/QEUH-114B4BE/2021|EPI_ISL_948883|2021-01-25" totalcount="4" value="N"/>
    <sequence id="seq_hCoV-19/Scotland/QEUH-1170F64/2021|EPI_ISL_990111|2021-01-27" spec="Sequence" taxon="hCoV-19/Scotland/QEUH-1170F64/2021|EPI_ISL_990111|2021-01-27" totalcount="4" value="N"/>
    <sequence id="seq_hCoV-19/Scotland/QEUH-11719DE/2021|EPI_ISL_990124|2021-01-27" spec="Sequence" taxon="hCoV-19/Scotland/QEUH-11719DE/2021|EPI_ISL_990124|2021-01-27" totalcount="4" value="N"/>
    <sequence id="seq_hCoV-19/Scotland/QEUH-1170E49/2021|EPI_ISL_990128|2021-01-27" spec="Sequence" taxon="hCoV-19/Scotland/QEUH-1170E49/2021|EPI_ISL_990128|2021-01-27" totalcount="4" value="N"/>
    <sequence id="seq_hCoV-19/Scotland/QEUH-1171965/2021|EPI_ISL_990133|2021-01-27" spec="Sequence" taxon="hCoV-19/Scotland/QEUH-1171965/2021|EPI_ISL_990133|2021-01-27" totalcount="4" value="N"/>
    <sequence id="seq_hCoV-19/Scotland/QEUH-1171A35/2021|EPI_ISL_990137|2021-01-27" spec="Sequence" taxon="hCoV-19/Scotland/QEUH-1171A35/2021|EPI_ISL_990137|2021-01-27" totalcount="4" value="N"/>
    <sequence id="seq_hCoV-19/Scotland/QEUH-117119A/2021|EPI_ISL_990139|2021-01-27" spec="Sequence" taxon="hCoV-19/Scotland/QEUH-117119A/2021|EPI_ISL_990139|2021-01-27" totalcount="4" value="N"/>
    <sequence id="seq_hCoV-19/Scotland/QEUH-1188093/2021|EPI_ISL_945726|2021-01-28" spec="Sequence" taxon="hCoV-19/Scotland/QEUH-1188093/2021|EPI_ISL_945726|2021-01-28" totalcount="4" value="N"/>
    <sequence id="seq_hCoV-19/Scotland/QEUH-118A0CE/2021|EPI_ISL_945729|2021-01-28" spec="Sequence" taxon="hCoV-19/Scotland/QEUH-118A0CE/2021|EPI_ISL_945729|2021-01-28" totalcount="4" value="N"/>
    <sequence id="seq_hCoV-19/Scotland/QEUH-118A028/2021|EPI_ISL_945743|2021-01-28" spec="Sequence" taxon="hCoV-19/Scotland/QEUH-118A028/2021|EPI_ISL_945743|2021-01-28" totalcount="4" value="N"/>
    <sequence id="seq_hCoV-19/Scotland/QEUH-1189C52/2021|EPI_ISL_945747|2021-01-28" spec="Sequence" taxon="hCoV-19/Scotland/QEUH-1189C52/2021|EPI_ISL_945747|2021-01-28" totalcount="4" value="N"/>
    <sequence id="seq_hCoV-19/Scotland/QEUH-118A2C8/2021|EPI_ISL_945755|2021-01-28" spec="Sequence" taxon="hCoV-19/Scotland/QEUH-118A2C8/2021|EPI_ISL_945755|2021-01-28" totalcount="4" value="N"/>
    <sequence id="seq_hCoV-19/Scotland/QEUH-118A107/2021|EPI_ISL_945772|2021-01-28" spec="Sequence" taxon="hCoV-19/Scotland/QEUH-118A107/2021|EPI_ISL_945772|2021-01-28" totalcount="4" value="N"/>
    <sequence id="seq_hCoV-19/Scotland/QEUH-116EA3B/2021|EPI_ISL_948399|2021-01-26" spec="Sequence" taxon="hCoV-19/Scotland/QEUH-116EA3B/2021|EPI_ISL_948399|2021-01-26" totalcount="4" value="N"/>
    <sequence id="seq_hCoV-19/Scotland/QEUH-114D249/2021|EPI_ISL_948792|2021-01-25" spec="Sequence" taxon="hCoV-19/Scotland/QEUH-114D249/2021|EPI_ISL_948792|2021-01-25" totalcount="4" value="N"/>
    <sequence id="seq_hCoV-19/Scotland/QEUH-114C471/2021|EPI_ISL_948793|2021-01-25" spec="Sequence" taxon="hCoV-19/Scotland/QEUH-114C471/2021|EPI_ISL_948793|2021-01-25" totalcount="4" value="N"/>
    <sequence id="seq_hCoV-19/Scotland/QEUH-114C4BD/2021|EPI_ISL_948798|2021-01-25" spec="Sequence" taxon="hCoV-19/Scotland/QEUH-114C4BD/2021|EPI_ISL_948798|2021-01-25" totalcount="4" value="N"/>
    <sequence id="seq_hCoV-19/Scotland/CVR6813/2021|EPI_ISL_997060|2021-01-26" spec="Sequence" taxon="hCoV-19/Scotland/CVR6813/2021|EPI_ISL_997060|2021-01-26" totalcount="4" value="N"/>
    <sequence id="seq_hCoV-19/Scotland/CVR6854/2021|EPI_ISL_997068|2021-01-28" spec="Sequence" taxon="hCoV-19/Scotland/CVR6854/2021|EPI_ISL_997068|2021-01-28" totalcount="4" value="N"/>
    <sequence id="seq_hCoV-19/Scotland/OXON-F5CE84/2021|EPI_ISL_999281|2021-01-23" spec="Sequence" taxon="hCoV-19/Scotland/OXON-F5CE84/2021|EPI_ISL_999281|2021-01-23" totalcount="4" value="N"/>
    <sequence id="seq_hCoV-19/Scotland/QEUH-118A19E/2021|EPI_ISL_945813|2021-01-28" spec="Sequence" taxon="hCoV-19/Scotland/QEUH-118A19E/2021|EPI_ISL_945813|2021-01-28" totalcount="4" value="N"/>
    <sequence id="seq_hCoV-19/Scotland/QEUH-118A134/2021|EPI_ISL_945849|2021-01-28" spec="Sequence" taxon="hCoV-19/Scotland/QEUH-118A134/2021|EPI_ISL_945849|2021-01-28" totalcount="4" value="N"/>
    <sequence id="seq_hCoV-19/Scotland/QEUH-1188084/2021|EPI_ISL_945865|2021-01-28" spec="Sequence" taxon="hCoV-19/Scotland/QEUH-1188084/2021|EPI_ISL_945865|2021-01-28" totalcount="4" value="N"/>
    <sequence id="seq_hCoV-19/Scotland/QEUH-118A073/2021|EPI_ISL_945877|2021-01-28" spec="Sequence" taxon="hCoV-19/Scotland/QEUH-118A073/2021|EPI_ISL_945877|2021-01-28" totalcount="4" value="N"/>
    <sequence id="seq_hCoV-19/Scotland/QEUH-114B8FE/2021|EPI_ISL_948913|2021-01-25" spec="Sequence" taxon="hCoV-19/Scotland/QEUH-114B8FE/2021|EPI_ISL_948913|2021-01-25" totalcount="4" value="N"/>
    <sequence id="seq_hCoV-19/Scotland/QEUH-114B102/2021|EPI_ISL_948916|2021-01-25" spec="Sequence" taxon="hCoV-19/Scotland/QEUH-114B102/2021|EPI_ISL_948916|2021-01-25" totalcount="4" value="N"/>
    <sequence id="seq_hCoV-19/Scotland/QEUH-114B779/2021|EPI_ISL_948930|2021-01-25" spec="Sequence" taxon="hCoV-19/Scotland/QEUH-114B779/2021|EPI_ISL_948930|2021-01-25" totalcount="4" value="N"/>
    <sequence id="seq_hCoV-19/Scotland/QEUH-112A488/2021|EPI_ISL_948950|2021-01-24" spec="Sequence" taxon="hCoV-19/Scotland/QEUH-112A488/2021|EPI_ISL_948950|2021-01-24" totalcount="4" value="N"/>
    <sequence id="seq_hCoV-19/Scotland/QEUH-112A497/2021|EPI_ISL_948962|2021-01-24" spec="Sequence" taxon="hCoV-19/Scotland/QEUH-112A497/2021|EPI_ISL_948962|2021-01-24" totalcount="4" value="N"/>
    <sequence id="seq_hCoV-19/Scotland/QEUH-112A479/2021|EPI_ISL_948963|2021-01-24" spec="Sequence" taxon="hCoV-19/Scotland/QEUH-112A479/2021|EPI_ISL_948963|2021-01-24" totalcount="4" value="N"/>
    <sequence id="seq_hCoV-19/Scotland/QEUH-116EBDE/2021|EPI_ISL_948448|2021-01-26" spec="Sequence" taxon="hCoV-19/Scotland/QEUH-116EBDE/2021|EPI_ISL_948448|2021-01-26" totalcount="4" value="N"/>
    <sequence id="seq_hCoV-19/Scotland/ALDP-1144EE4/2021|EPI_ISL_948454|2021-01-22" spec="Sequence" taxon="hCoV-19/Scotland/ALDP-1144EE4/2021|EPI_ISL_948454|2021-01-22" totalcount="4" value="N"/>
    <sequence id="seq_hCoV-19/Scotland/QEUH-114B551/2021|EPI_ISL_948899|2021-01-25" spec="Sequence" taxon="hCoV-19/Scotland/QEUH-114B551/2021|EPI_ISL_948899|2021-01-25" totalcount="4" value="N"/>
    <sequence id="seq_hCoV-19/Scotland/QEUH-11CC3C7/2021|EPI_ISL_989609|2021-02-01" spec="Sequence" taxon="hCoV-19/Scotland/QEUH-11CC3C7/2021|EPI_ISL_989609|2021-02-01" totalcount="4" value="N"/>
    <sequence id="seq_hCoV-19/Scotland/QEUH-11CC136/2021|EPI_ISL_989615|2021-02-01" spec="Sequence" taxon="hCoV-19/Scotland/QEUH-11CC136/2021|EPI_ISL_989615|2021-02-01" totalcount="4" value="N"/>
    <sequence id="seq_hCoV-19/Scotland/QEUH-11CC50D/2021|EPI_ISL_989618|2021-02-01" spec="Sequence" taxon="hCoV-19/Scotland/QEUH-11CC50D/2021|EPI_ISL_989618|2021-02-01" totalcount="4" value="N"/>
    <sequence id="seq_hCoV-19/Scotland/QEUH-11CB88D/2021|EPI_ISL_989620|2021-02-01" spec="Sequence" taxon="hCoV-19/Scotland/QEUH-11CB88D/2021|EPI_ISL_989620|2021-02-01" totalcount="4" value="N"/>
    <sequence id="seq_hCoV-19/Scotland/QEUH-11CC3B8/2021|EPI_ISL_989635|2021-02-01" spec="Sequence" taxon="hCoV-19/Scotland/QEUH-11CC3B8/2021|EPI_ISL_989635|2021-02-01" totalcount="4" value="N"/>
    <sequence id="seq_hCoV-19/Scotland/QEUH-11CCAD1/2021|EPI_ISL_989649|2021-02-01" spec="Sequence" taxon="hCoV-19/Scotland/QEUH-11CCAD1/2021|EPI_ISL_989649|2021-02-01" totalcount="4" value="N"/>
    <sequence id="seq_hCoV-19/Scotland/QEUH-11CC901/2021|EPI_ISL_989651|2021-02-01" spec="Sequence" taxon="hCoV-19/Scotland/QEUH-11CC901/2021|EPI_ISL_989651|2021-02-01" totalcount="4" value="N"/>
    <sequence id="seq_hCoV-19/Scotland/QEUH-11CC039/2021|EPI_ISL_989673|2021-02-01" spec="Sequence" taxon="hCoV-19/Scotland/QEUH-11CC039/2021|EPI_ISL_989673|2021-02-01" totalcount="4" value="N"/>
    <sequence id="seq_hCoV-19/Scotland/QEUH-11CC4A6/2021|EPI_ISL_989675|2021-02-01" spec="Sequence" taxon="hCoV-19/Scotland/QEUH-11CC4A6/2021|EPI_ISL_989675|2021-02-01" totalcount="4" value="N"/>
    <sequence id="seq_hCoV-19/Scotland/QEUH-11CC6EC/2021|EPI_ISL_989684|2021-02-01" spec="Sequence" taxon="hCoV-19/Scotland/QEUH-11CC6EC/2021|EPI_ISL_989684|2021-02-01" totalcount="4" value="N"/>
    <sequence id="seq_hCoV-19/Scotland/QEUH-1199F29/2021|EPI_ISL_989900|2021-01-29" spec="Sequence" taxon="hCoV-19/Scotland/QEUH-1199F29/2021|EPI_ISL_989900|2021-01-29" totalcount="4" value="N"/>
    <sequence id="seq_hCoV-19/Scotland/QEUH-119AA36/2021|EPI_ISL_989908|2021-01-29" spec="Sequence" taxon="hCoV-19/Scotland/QEUH-119AA36/2021|EPI_ISL_989908|2021-01-29" totalcount="4" value="N"/>
    <sequence id="seq_hCoV-19/Scotland/QEUH-119B622/2021|EPI_ISL_989915|2021-01-29" spec="Sequence" taxon="hCoV-19/Scotland/QEUH-119B622/2021|EPI_ISL_989915|2021-01-29" totalcount="4" value="N"/>
    <sequence id="seq_hCoV-19/Scotland/QEUH-1199E77/2021|EPI_ISL_989916|2021-01-29" spec="Sequence" taxon="hCoV-19/Scotland/QEUH-1199E77/2021|EPI_ISL_989916|2021-01-29" totalcount="4" value="N"/>
    <sequence id="seq_hCoV-19/Scotland/QEUH-1199EFF/2021|EPI_ISL_989918|2021-01-29" spec="Sequence" taxon="hCoV-19/Scotland/QEUH-1199EFF/2021|EPI_ISL_989918|2021-01-29" totalcount="4" value="N"/>
    <sequence id="seq_hCoV-19/Scotland/QEUH-119ADD3/2021|EPI_ISL_989924|2021-01-29" spec="Sequence" taxon="hCoV-19/Scotland/QEUH-119ADD3/2021|EPI_ISL_989924|2021-01-29" totalcount="4" value="N"/>
    <sequence id="seq_hCoV-19/Scotland/QEUH-1199D6B/2021|EPI_ISL_989925|2021-01-29" spec="Sequence" taxon="hCoV-19/Scotland/QEUH-1199D6B/2021|EPI_ISL_989925|2021-01-29" totalcount="4" value="N"/>
    <sequence id="seq_hCoV-19/Scotland/QEUH-1199D3E/2021|EPI_ISL_989930|2021-01-29" spec="Sequence" taxon="hCoV-19/Scotland/QEUH-1199D3E/2021|EPI_ISL_989930|2021-01-29" totalcount="4" value="N"/>
    <sequence id="seq_hCoV-19/Scotland/QEUH-119A33B/2021|EPI_ISL_989932|2021-01-29" spec="Sequence" taxon="hCoV-19/Scotland/QEUH-119A33B/2021|EPI_ISL_989932|2021-01-29" totalcount="4" value="N"/>
    <sequence id="seq_hCoV-19/Scotland/QEUH-119B9DE/2021|EPI_ISL_989935|2021-01-29" spec="Sequence" taxon="hCoV-19/Scotland/QEUH-119B9DE/2021|EPI_ISL_989935|2021-01-29" totalcount="4" value="N"/>
    <sequence id="seq_hCoV-19/Scotland/QEUH-119B947/2021|EPI_ISL_989945|2021-01-29" spec="Sequence" taxon="hCoV-19/Scotland/QEUH-119B947/2021|EPI_ISL_989945|2021-01-29" totalcount="4" value="N"/>
    <sequence id="seq_hCoV-19/Scotland/QEUH-119A32C/2021|EPI_ISL_989937|2021-01-29" spec="Sequence" taxon="hCoV-19/Scotland/QEUH-119A32C/2021|EPI_ISL_989937|2021-01-29" totalcount="4" value="N"/>
    <sequence id="seq_hCoV-19/Scotland/QEUH-119A3E0/2021|EPI_ISL_989940|2021-01-29" spec="Sequence" taxon="hCoV-19/Scotland/QEUH-119A3E0/2021|EPI_ISL_989940|2021-01-29" totalcount="4" value="N"/>
    <sequence id="seq_hCoV-19/Scotland/QEUH-119BA17/2021|EPI_ISL_989954|2021-01-29" spec="Sequence" taxon="hCoV-19/Scotland/QEUH-119BA17/2021|EPI_ISL_989954|2021-01-29" totalcount="4" value="N"/>
    <sequence id="seq_hCoV-19/Scotland/QEUH-1199FB0/2021|EPI_ISL_989962|2021-01-29" spec="Sequence" taxon="hCoV-19/Scotland/QEUH-1199FB0/2021|EPI_ISL_989962|2021-01-29" totalcount="4" value="N"/>
    <sequence id="seq_hCoV-19/Scotland/QEUH-119BB23/2021|EPI_ISL_989972|2021-01-29" spec="Sequence" taxon="hCoV-19/Scotland/QEUH-119BB23/2021|EPI_ISL_989972|2021-01-29" totalcount="4" value="N"/>
    <sequence id="seq_hCoV-19/Scotland/QEUH-119B938/2021|EPI_ISL_989974|2021-01-29" spec="Sequence" taxon="hCoV-19/Scotland/QEUH-119B938/2021|EPI_ISL_989974|2021-01-29" totalcount="4" value="N"/>
    <sequence id="seq_hCoV-19/Scotland/QEUH-11CBFB5/2021|EPI_ISL_989530|2021-02-01" spec="Sequence" taxon="hCoV-19/Scotland/QEUH-11CBFB5/2021|EPI_ISL_989530|2021-02-01" totalcount="4" value="N"/>
    <sequence id="seq_hCoV-19/Scotland/QEUH-11CB87E/2021|EPI_ISL_989536|2021-02-01" spec="Sequence" taxon="hCoV-19/Scotland/QEUH-11CB87E/2021|EPI_ISL_989536|2021-02-01" totalcount="4" value="N"/>
    <sequence id="seq_hCoV-19/Scotland/QEUH-11CBF3D/2021|EPI_ISL_989549|2021-02-01" spec="Sequence" taxon="hCoV-19/Scotland/QEUH-11CBF3D/2021|EPI_ISL_989549|2021-02-01" totalcount="4" value="N"/>
    <sequence id="seq_hCoV-19/Scotland/QEUH-11CBD9D/2021|EPI_ISL_989550|2021-01-31" spec="Sequence" taxon="hCoV-19/Scotland/QEUH-11CBD9D/2021|EPI_ISL_989550|2021-01-31" totalcount="4" value="N"/>
    <sequence id="seq_hCoV-19/Scotland/QEUH-11CC8F5/2021|EPI_ISL_989554|2021-02-01" spec="Sequence" taxon="hCoV-19/Scotland/QEUH-11CC8F5/2021|EPI_ISL_989554|2021-02-01" totalcount="4" value="N"/>
    <sequence id="seq_hCoV-19/Scotland/QEUH-11CBBC0/2021|EPI_ISL_989555|2021-02-01" spec="Sequence" taxon="hCoV-19/Scotland/QEUH-11CBBC0/2021|EPI_ISL_989555|2021-02-01" totalcount="4" value="N"/>
    <sequence id="seq_hCoV-19/Scotland/QEUH-11CBAD2/2021|EPI_ISL_989567|2021-02-01" spec="Sequence" taxon="hCoV-19/Scotland/QEUH-11CBAD2/2021|EPI_ISL_989567|2021-02-01" totalcount="4" value="N"/>
    <sequence id="seq_hCoV-19/Scotland/QEUH-11CCB38/2021|EPI_ISL_989569|2021-02-01" spec="Sequence" taxon="hCoV-19/Scotland/QEUH-11CCB38/2021|EPI_ISL_989569|2021-02-01" totalcount="4" value="N"/>
    <sequence id="seq_hCoV-19/Scotland/QEUH-11CBFA6/2021|EPI_ISL_989571|2021-02-01" spec="Sequence" taxon="hCoV-19/Scotland/QEUH-11CBFA6/2021|EPI_ISL_989571|2021-02-01" totalcount="4" value="N"/>
    <sequence id="seq_hCoV-19/Scotland/QEUH-11CBF97/2021|EPI_ISL_989573|2021-02-01" spec="Sequence" taxon="hCoV-19/Scotland/QEUH-11CBF97/2021|EPI_ISL_989573|2021-02-01" totalcount="4" value="N"/>
    <sequence id="seq_hCoV-19/Scotland/QEUH-11CBFD3/2021|EPI_ISL_989577|2021-02-01" spec="Sequence" taxon="hCoV-19/Scotland/QEUH-11CBFD3/2021|EPI_ISL_989577|2021-02-01" totalcount="4" value="N"/>
    <sequence id="seq_hCoV-19/Scotland/QEUH-11CB841/2021|EPI_ISL_989579|2021-02-01" spec="Sequence" taxon="hCoV-19/Scotland/QEUH-11CB841/2021|EPI_ISL_989579|2021-02-01" totalcount="4" value="N"/>
    <sequence id="seq_hCoV-19/Scotland/QEUH-11CBAE1/2021|EPI_ISL_989580|2021-02-01" spec="Sequence" taxon="hCoV-19/Scotland/QEUH-11CBAE1/2021|EPI_ISL_989580|2021-02-01" totalcount="4" value="N"/>
    <sequence id="seq_hCoV-19/Scotland/QEUH-11CBFF1/2021|EPI_ISL_989587|2021-02-01" spec="Sequence" taxon="hCoV-19/Scotland/QEUH-11CBFF1/2021|EPI_ISL_989587|2021-02-01" totalcount="4" value="N"/>
    <sequence id="seq_hCoV-19/Scotland/QEUH-11CBBDF/2021|EPI_ISL_989592|2021-02-01" spec="Sequence" taxon="hCoV-19/Scotland/QEUH-11CBBDF/2021|EPI_ISL_989592|2021-02-01" totalcount="4" value="N"/>
    <sequence id="seq_hCoV-19/Scotland/QEUH-11CB656/2021|EPI_ISL_989805|2021-02-01" spec="Sequence" taxon="hCoV-19/Scotland/QEUH-11CB656/2021|EPI_ISL_989805|2021-02-01" totalcount="4" value="N"/>
    <sequence id="seq_hCoV-19/Scotland/QEUH-11CB6ED/2021|EPI_ISL_989809|2021-01-31" spec="Sequence" taxon="hCoV-19/Scotland/QEUH-11CB6ED/2021|EPI_ISL_989809|2021-01-31" totalcount="4" value="N"/>
    <sequence id="seq_hCoV-19/Scotland/QEUH-11CB1CE/2021|EPI_ISL_989816|2021-01-31" spec="Sequence" taxon="hCoV-19/Scotland/QEUH-11CB1CE/2021|EPI_ISL_989816|2021-01-31" totalcount="4" value="N"/>
    <sequence id="seq_hCoV-19/Scotland/QEUH-11CB45C/2021|EPI_ISL_989822|2021-02-01" spec="Sequence" taxon="hCoV-19/Scotland/QEUH-11CB45C/2021|EPI_ISL_989822|2021-02-01" totalcount="4" value="N"/>
    <sequence id="seq_hCoV-19/Scotland/QEUH-11B6973/2021|EPI_ISL_989852|2021-01-30" spec="Sequence" taxon="hCoV-19/Scotland/QEUH-11B6973/2021|EPI_ISL_989852|2021-01-30" totalcount="4" value="N"/>
    <sequence id="seq_hCoV-19/Scotland/QEUH-1199DD4/2021|EPI_ISL_989450|2021-01-29" spec="Sequence" taxon="hCoV-19/Scotland/QEUH-1199DD4/2021|EPI_ISL_989450|2021-01-29" totalcount="4" value="N"/>
    <sequence id="seq_hCoV-19/Scotland/QEUH-119AB51/2021|EPI_ISL_989461|2021-01-29" spec="Sequence" taxon="hCoV-19/Scotland/QEUH-119AB51/2021|EPI_ISL_989461|2021-01-29" totalcount="4" value="N"/>
    <sequence id="seq_hCoV-19/Scotland/QEUH-1199E4A/2021|EPI_ISL_989468|2021-01-29" spec="Sequence" taxon="hCoV-19/Scotland/QEUH-1199E4A/2021|EPI_ISL_989468|2021-01-29" totalcount="4" value="N"/>
    <sequence id="seq_hCoV-19/Scotland/QEUH-1199C8C/2021|EPI_ISL_989473|2021-01-29" spec="Sequence" taxon="hCoV-19/Scotland/QEUH-1199C8C/2021|EPI_ISL_989473|2021-01-29" totalcount="4" value="N"/>
    <sequence id="seq_hCoV-19/Scotland/QEUH-119B3A3/2021|EPI_ISL_989476|2021-01-29" spec="Sequence" taxon="hCoV-19/Scotland/QEUH-119B3A3/2021|EPI_ISL_989476|2021-01-29" totalcount="4" value="N"/>
    <sequence id="seq_hCoV-19/Scotland/QEUH-119AB7F/2021|EPI_ISL_989480|2021-01-29" spec="Sequence" taxon="hCoV-19/Scotland/QEUH-119AB7F/2021|EPI_ISL_989480|2021-01-29" totalcount="4" value="N"/>
    <sequence id="seq_hCoV-19/Scotland/QEUH-119AFA0/2021|EPI_ISL_989892|2021-01-29" spec="Sequence" taxon="hCoV-19/Scotland/QEUH-119AFA0/2021|EPI_ISL_989892|2021-01-29" totalcount="4" value="N"/>
    <sequence id="seq_hCoV-19/Scotland/QEUH-1199E95/2021|EPI_ISL_989898|2021-01-29" spec="Sequence" taxon="hCoV-19/Scotland/QEUH-1199E95/2021|EPI_ISL_989898|2021-01-29" totalcount="4" value="N"/>
    <sequence id="seq_hCoV-19/Scotland/QEUH-11CB401/2021|EPI_ISL_989797|2021-01-31" spec="Sequence" taxon="hCoV-19/Scotland/QEUH-11CB401/2021|EPI_ISL_989797|2021-01-31" totalcount="4" value="N"/>
    <sequence id="seq_hCoV-19/Scotland/QEUH-11CB489/2021|EPI_ISL_989798|2021-02-01" spec="Sequence" taxon="hCoV-19/Scotland/QEUH-11CB489/2021|EPI_ISL_989798|2021-02-01" totalcount="4" value="N"/>
    <sequence id="seq_hCoV-19/Scotland/QEUH-11CB410/2021|EPI_ISL_989799|2021-02-01" spec="Sequence" taxon="hCoV-19/Scotland/QEUH-11CB410/2021|EPI_ISL_989799|2021-02-01" totalcount="4" value="N"/>
</data>

<data id="clusterB.1.177.7" name="alignment">
    <sequence id="seq_hCoV-19/Scotland/EDB12908/2021|EPI_ISL_865111|2021-01-10" spec="Sequence" taxon="hCoV-19/Scotland/EDB12908/2021|EPI_ISL_865111|2021-01-10" totalcount="4" value="N"/>
    <sequence id="seq_hCoV-19/Scotland/EDB12925/2021|EPI_ISL_865125|2021-01-09" spec="Sequence" taxon="hCoV-19/Scotland/EDB12925/2021|EPI_ISL_865125|2021-01-09" totalcount="4" value="N"/>
    <sequence id="seq_hCoV-19/Scotland/QEUH-11CBCBE/2021|EPI_ISL_989657|2021-02-01" spec="Sequence" taxon="hCoV-19/Scotland/QEUH-11CBCBE/2021|EPI_ISL_989657|2021-02-01" totalcount="4" value="N"/>
    <sequence id="seq_hCoV-19/Scotland/QEUH-11CBD51/2021|EPI_ISL_989578|2021-02-01" spec="Sequence" taxon="hCoV-19/Scotland/QEUH-11CBD51/2021|EPI_ISL_989578|2021-02-01" totalcount="4" value="N"/>
</data>

<data id="clusterB.1.258-0" name="alignment">
    <sequence id="seq_hCoV-19/Scotland/QEUH-998D1C/2020|EPI_ISL_568343|2020-08-26" spec="Sequence" taxon="hCoV-19/Scotland/QEUH-998D1C/2020|EPI_ISL_568343|2020-08-26" totalcount="4" value="N"/>
    <sequence id="seq_hCoV-19/Scotland/QEUH-998CE2/2020|EPI_ISL_540040|2020-08-26" spec="Sequence" taxon="hCoV-19/Scotland/QEUH-998CE2/2020|EPI_ISL_540040|2020-08-26" totalcount="4" value="N"/>
    <sequence id="seq_hCoV-19/Scotland/CVR4142/2020|EPI_ISL_540830|2020-08-30" spec="Sequence" taxon="hCoV-19/Scotland/CVR4142/2020|EPI_ISL_540830|2020-08-30" totalcount="4" value="N"/>
    <sequence id="seq_hCoV-19/Scotland/CVR4151/2020|EPI_ISL_540836|2020-08-28" spec="Sequence" taxon="hCoV-19/Scotland/CVR4151/2020|EPI_ISL_540836|2020-08-28" totalcount="4" value="N"/>
    <sequence id="seq_hCoV-19/Scotland/EDB7745/2020|EPI_ISL_540884|2020-09-07" spec="Sequence" taxon="hCoV-19/Scotland/EDB7745/2020|EPI_ISL_540884|2020-09-07" totalcount="4" value="N"/>
    <sequence id="seq_hCoV-19/Scotland/QEUH-9CECC5/2020|EPI_ISL_602009|2020-09-17" spec="Sequence" taxon="hCoV-19/Scotland/QEUH-9CECC5/2020|EPI_ISL_602009|2020-09-17" totalcount="4" value="N"/>
    <sequence id="seq_hCoV-19/Scotland/QEUH-9DA631/2020|EPI_ISL_575339|2020-09-22" spec="Sequence" taxon="hCoV-19/Scotland/QEUH-9DA631/2020|EPI_ISL_575339|2020-09-22" totalcount="4" value="N"/>
    <sequence id="seq_hCoV-19/Scotland/QEUH-9E469E/2020|EPI_ISL_601034|2020-09-23" spec="Sequence" taxon="hCoV-19/Scotland/QEUH-9E469E/2020|EPI_ISL_601034|2020-09-23" totalcount="4" value="N"/>
    <sequence id="seq_hCoV-19/Scotland/QEUH-A0AC9F/2020|EPI_ISL_599227|2020-10-03" spec="Sequence" taxon="hCoV-19/Scotland/QEUH-A0AC9F/2020|EPI_ISL_599227|2020-10-03" totalcount="4" value="N"/>
    <sequence id="seq_hCoV-19/Scotland/QEUH-A0AD50/2020|EPI_ISL_599238|2020-10-03" spec="Sequence" taxon="hCoV-19/Scotland/QEUH-A0AD50/2020|EPI_ISL_599238|2020-10-03" totalcount="4" value="N"/>
    <sequence id="seq_hCoV-19/Scotland/QEUH-A0B77F/2020|EPI_ISL_599255|2020-10-03" spec="Sequence" taxon="hCoV-19/Scotland/QEUH-A0B77F/2020|EPI_ISL_599255|2020-10-03" totalcount="4" value="N"/>
    <sequence id="seq_hCoV-19/Scotland/QEUH-A00C11/2020|EPI_ISL_585561|2020-10-02" spec="Sequence" taxon="hCoV-19/Scotland/QEUH-A00C11/2020|EPI_ISL_585561|2020-10-02" totalcount="4" value="N"/>
    <sequence id="seq_hCoV-19/Scotland/QEUH-AAE592/2020|EPI_ISL_624067|2020-10-22" spec="Sequence" taxon="hCoV-19/Scotland/QEUH-AAE592/2020|EPI_ISL_624067|2020-10-22" totalcount="4" value="N"/>
    <sequence id="seq_hCoV-19/Scotland/QEUH-A9E805/2020|EPI_ISL_625379|2020-10-20" spec="Sequence" taxon="hCoV-19/Scotland/QEUH-A9E805/2020|EPI_ISL_625379|2020-10-20" totalcount="4" value="N"/>
    <sequence id="seq_hCoV-19/Scotland/QEUH-AD6722/2020|EPI_ISL_649743|2020-10-26" spec="Sequence" taxon="hCoV-19/Scotland/QEUH-AD6722/2020|EPI_ISL_649743|2020-10-26" totalcount="4" value="N"/>
</data>

<data id="clusterB.1.221" name="alignment">
    <sequence id="seq_hCoV-19/Scotland/QEUH-96A302/2020|EPI_ISL_534378|2020-08-15" spec="Sequence" taxon="hCoV-19/Scotland/QEUH-96A302/2020|EPI_ISL_534378|2020-08-15" totalcount="4" value="N"/>
    <sequence id="seq_hCoV-19/Scotland/QEUH-A0BCCB/2020|EPI_ISL_599378|2020-10-03" spec="Sequence" taxon="hCoV-19/Scotland/QEUH-A0BCCB/2020|EPI_ISL_599378|2020-10-03" totalcount="4" value="N"/>
    <sequence id="seq_hCoV-19/Scotland/QEUH-C32D20/2020|EPI_ISL_859493|2020-12-11" spec="Sequence" taxon="hCoV-19/Scotland/QEUH-C32D20/2020|EPI_ISL_859493|2020-12-11" totalcount="4" value="N"/>
    <sequence id="seq_hCoV-19/Scotland/QEUH-C32E78/2020|EPI_ISL_757171|2020-12-11" spec="Sequence" taxon="hCoV-19/Scotland/QEUH-C32E78/2020|EPI_ISL_757171|2020-12-11" totalcount="4" value="N"/>
</data>

<data id="clusterB.1-0" name="alignment">
    <sequence id="seq_hCoV-19/Scotland/CVR05/2020|EPI_ISL_414027|2020-03-04" spec="Sequence" taxon="hCoV-19/Scotland/CVR05/2020|EPI_ISL_414027|2020-03-04" totalcount="4" value="N"/>
    <sequence id="seq_hCoV-19/Scotland/EDB004/2020|EPI_ISL_415629|2020-03-04" spec="Sequence" taxon="hCoV-19/Scotland/EDB004/2020|EPI_ISL_415629|2020-03-04" totalcount="4" value="N"/>
    <sequence id="seq_hCoV-19/Scotland/CVR83/2020|EPI_ISL_425811|2020-03-09" spec="Sequence" taxon="hCoV-19/Scotland/CVR83/2020|EPI_ISL_425811|2020-03-09" totalcount="4" value="N"/>
    <sequence id="seq_hCoV-19/Scotland/CVR19/2020|EPI_ISL_425724|2020-03-12" spec="Sequence" taxon="hCoV-19/Scotland/CVR19/2020|EPI_ISL_425724|2020-03-12" totalcount="4" value="N"/>
    <sequence id="seq_hCoV-19/Scotland/CVR57/2020|EPI_ISL_425787|2020-03-12" spec="Sequence" taxon="hCoV-19/Scotland/CVR57/2020|EPI_ISL_425787|2020-03-12" totalcount="4" value="N"/>
    <sequence id="seq_hCoV-19/Scotland/CVR58/2020|EPI_ISL_425788|2020-03-12" spec="Sequence" taxon="hCoV-19/Scotland/CVR58/2020|EPI_ISL_425788|2020-03-12" totalcount="4" value="N"/>
    <sequence id="seq_hCoV-19/Scotland/CVR164/2020|EPI_ISL_425703|2020-03-17" spec="Sequence" taxon="hCoV-19/Scotland/CVR164/2020|EPI_ISL_425703|2020-03-17" totalcount="4" value="N"/>
    <sequence id="seq_hCoV-19/Scotland/CVR199/2020|EPI_ISL_425729|2020-03-18" spec="Sequence" taxon="hCoV-19/Scotland/CVR199/2020|EPI_ISL_425729|2020-03-18" totalcount="4" value="N"/>
    <sequence id="seq_hCoV-19/Scotland/CVR219/2020|EPI_ISL_425746|2020-03-19" spec="Sequence" taxon="hCoV-19/Scotland/CVR219/2020|EPI_ISL_425746|2020-03-19" totalcount="4" value="N"/>
    <sequence id="seq_hCoV-19/Scotland/CVR220/2020|EPI_ISL_425747|2020-03-18" spec="Sequence" taxon="hCoV-19/Scotland/CVR220/2020|EPI_ISL_425747|2020-03-18" totalcount="4" value="N"/>
    <sequence id="seq_hCoV-19/Scotland/CVR54/2020|EPI_ISL_425783|2020-03-13" spec="Sequence" taxon="hCoV-19/Scotland/CVR54/2020|EPI_ISL_425783|2020-03-13" totalcount="4" value="N"/>
    <sequence id="seq_hCoV-19/Scotland/EDB017/2020|EPI_ISL_425823|2020-03-14" spec="Sequence" taxon="hCoV-19/Scotland/EDB017/2020|EPI_ISL_425823|2020-03-14" totalcount="4" value="N"/>
    <sequence id="seq_hCoV-19/Scotland/EDB218/2020|EPI_ISL_425946|2020-03-26" spec="Sequence" taxon="hCoV-19/Scotland/EDB218/2020|EPI_ISL_425946|2020-03-26" totalcount="4" value="N"/>
    <sequence id="seq_hCoV-19/Scotland/EDB219/2020|EPI_ISL_425947|2020-03-26" spec="Sequence" taxon="hCoV-19/Scotland/EDB219/2020|EPI_ISL_425947|2020-03-26" totalcount="4" value="N"/>
    <sequence id="seq_hCoV-19/Scotland/CVR355/2020|EPI_ISL_439063|2020-03-21" spec="Sequence" taxon="hCoV-19/Scotland/CVR355/2020|EPI_ISL_439063|2020-03-21" totalcount="4" value="N"/>
    <sequence id="seq_hCoV-19/Scotland/EDB149/2020|EPI_ISL_425917|2020-03-22" spec="Sequence" taxon="hCoV-19/Scotland/EDB149/2020|EPI_ISL_425917|2020-03-22" totalcount="4" value="N"/>
    <sequence id="seq_hCoV-19/Scotland/EDB194/2020|EPI_ISL_425937|2020-03-25" spec="Sequence" taxon="hCoV-19/Scotland/EDB194/2020|EPI_ISL_425937|2020-03-25" totalcount="4" value="N"/>
    <sequence id="seq_hCoV-19/Scotland/EDB198/2020|EPI_ISL_425939|2020-03-25" spec="Sequence" taxon="hCoV-19/Scotland/EDB198/2020|EPI_ISL_425939|2020-03-25" totalcount="4" value="N"/>
    <sequence id="seq_hCoV-19/Scotland/EDB065/2020|EPI_ISL_425864|2020-03-20" spec="Sequence" taxon="hCoV-19/Scotland/EDB065/2020|EPI_ISL_425864|2020-03-20" totalcount="4" value="N"/>
    <sequence id="seq_hCoV-19/Scotland/EDB082/2020|EPI_ISL_425874|2020-03-20" spec="Sequence" taxon="hCoV-19/Scotland/EDB082/2020|EPI_ISL_425874|2020-03-20" totalcount="4" value="N"/>
    <sequence id="seq_hCoV-19/Scotland/GCVR-1707F6/2020|EPI_ISL_489668|2020-03-26" spec="Sequence" taxon="hCoV-19/Scotland/GCVR-1707F6/2020|EPI_ISL_489668|2020-03-26" totalcount="4" value="N"/>
    <sequence id="seq_hCoV-19/Scotland/CVR583/2020|EPI_ISL_433313|2020-03-25" spec="Sequence" taxon="hCoV-19/Scotland/CVR583/2020|EPI_ISL_433313|2020-03-25" totalcount="4" value="N"/>
    <sequence id="seq_hCoV-19/Scotland/CVR367/2020|EPI_ISL_433286|2020-03-22" spec="Sequence" taxon="hCoV-19/Scotland/CVR367/2020|EPI_ISL_433286|2020-03-22" totalcount="4" value="N"/>
    <sequence id="seq_hCoV-19/Scotland/CVR450/2020|EPI_ISL_433295|2020-03-23" spec="Sequence" taxon="hCoV-19/Scotland/CVR450/2020|EPI_ISL_433295|2020-03-23" totalcount="4" value="N"/>
    <sequence id="seq_hCoV-19/Scotland/GCVR-1708E4/2020|EPI_ISL_501633|2020-03-25" spec="Sequence" taxon="hCoV-19/Scotland/GCVR-1708E4/2020|EPI_ISL_501633|2020-03-25" totalcount="4" value="N"/>
    <sequence id="seq_hCoV-19/Scotland/GCVR-17083F/2020|EPI_ISL_489587|2020-03-25" spec="Sequence" taxon="hCoV-19/Scotland/GCVR-17083F/2020|EPI_ISL_489587|2020-03-25" totalcount="4" value="N"/>
    <sequence id="seq_hCoV-19/Scotland/CVR788/2020|EPI_ISL_433340|2020-03-26" spec="Sequence" taxon="hCoV-19/Scotland/CVR788/2020|EPI_ISL_433340|2020-03-26" totalcount="4" value="N"/>
    <sequence id="seq_hCoV-19/Scotland/CVR1308/2020|EPI_ISL_433535|2020-03-26" spec="Sequence" taxon="hCoV-19/Scotland/CVR1308/2020|EPI_ISL_433535|2020-03-26" totalcount="4" value="N"/>
    <sequence id="seq_hCoV-19/Scotland/EDB2907/2020|EPI_ISL_487934|2020-04-01" spec="Sequence" taxon="hCoV-19/Scotland/EDB2907/2020|EPI_ISL_487934|2020-04-01" totalcount="4" value="N"/>
    <sequence id="seq_hCoV-19/Scotland/EDB2766/2020|EPI_ISL_487654|2020-03-29" spec="Sequence" taxon="hCoV-19/Scotland/EDB2766/2020|EPI_ISL_487654|2020-03-29" totalcount="4" value="N"/>
    <sequence id="seq_hCoV-19/Scotland/EDB2805/2020|EPI_ISL_488947|2020-03-30" spec="Sequence" taxon="hCoV-19/Scotland/EDB2805/2020|EPI_ISL_488947|2020-03-30" totalcount="4" value="N"/>
    <sequence id="seq_hCoV-19/Scotland/EDB2754/2020|EPI_ISL_488925|2020-03-29" spec="Sequence" taxon="hCoV-19/Scotland/EDB2754/2020|EPI_ISL_488925|2020-03-29" totalcount="4" value="N"/>
    <sequence id="seq_hCoV-19/Scotland/EDB2744/2020|EPI_ISL_487788|2020-03-27" spec="Sequence" taxon="hCoV-19/Scotland/EDB2744/2020|EPI_ISL_487788|2020-03-27" totalcount="4" value="N"/>
    <sequence id="seq_hCoV-19/Scotland/CVR1249/2020|EPI_ISL_438779|2020-03-31" spec="Sequence" taxon="hCoV-19/Scotland/CVR1249/2020|EPI_ISL_438779|2020-03-31" totalcount="4" value="N"/>
    <sequence id="seq_hCoV-19/Scotland/EDB283/2020|EPI_ISL_425963|2020-03-27" spec="Sequence" taxon="hCoV-19/Scotland/EDB283/2020|EPI_ISL_425963|2020-03-27" totalcount="4" value="N"/>
    <sequence id="seq_hCoV-19/Scotland/EDB325/2020|EPI_ISL_425971|2020-03-28" spec="Sequence" taxon="hCoV-19/Scotland/EDB325/2020|EPI_ISL_425971|2020-03-28" totalcount="4" value="N"/>
    <sequence id="seq_hCoV-19/Scotland/EDB391/2020|EPI_ISL_425994|2020-03-30" spec="Sequence" taxon="hCoV-19/Scotland/EDB391/2020|EPI_ISL_425994|2020-03-30" totalcount="4" value="N"/>
    <sequence id="seq_hCoV-19/Scotland/EDB392/2020|EPI_ISL_425995|2020-03-30" spec="Sequence" taxon="hCoV-19/Scotland/EDB392/2020|EPI_ISL_425995|2020-03-30" totalcount="4" value="N"/>
    <sequence id="seq_hCoV-19/Scotland/EDB397/2020|EPI_ISL_425997|2020-03-30" spec="Sequence" taxon="hCoV-19/Scotland/EDB397/2020|EPI_ISL_425997|2020-03-30" totalcount="4" value="N"/>
    <sequence id="seq_hCoV-19/Scotland/EDB4828/2020|EPI_ISL_453157|2020-04-01" spec="Sequence" taxon="hCoV-19/Scotland/EDB4828/2020|EPI_ISL_453157|2020-04-01" totalcount="4" value="N"/>
    <sequence id="seq_hCoV-19/Scotland/EDB2725/2020|EPI_ISL_489020|2020-03-27" spec="Sequence" taxon="hCoV-19/Scotland/EDB2725/2020|EPI_ISL_489020|2020-03-27" totalcount="4" value="N"/>
    <sequence id="seq_hCoV-19/Scotland/EDB2763/2020|EPI_ISL_489062|2020-03-28" spec="Sequence" taxon="hCoV-19/Scotland/EDB2763/2020|EPI_ISL_489062|2020-03-28" totalcount="4" value="N"/>
    <sequence id="seq_hCoV-19/Scotland/GCVR-171889/2020|EPI_ISL_489660|2020-03-28" spec="Sequence" taxon="hCoV-19/Scotland/GCVR-171889/2020|EPI_ISL_489660|2020-03-28" totalcount="4" value="N"/>
    <sequence id="seq_hCoV-19/Scotland/EDB653/2020|EPI_ISL_433221|2020-04-02" spec="Sequence" taxon="hCoV-19/Scotland/EDB653/2020|EPI_ISL_433221|2020-04-02" totalcount="4" value="N"/>
    <sequence id="seq_hCoV-19/Scotland/EDB694/2020|EPI_ISL_433224|2020-04-01" spec="Sequence" taxon="hCoV-19/Scotland/EDB694/2020|EPI_ISL_433224|2020-04-01" totalcount="4" value="N"/>
    <sequence id="seq_hCoV-19/Scotland/EDB5370/2020|EPI_ISL_457010|2020-03-29" spec="Sequence" taxon="hCoV-19/Scotland/EDB5370/2020|EPI_ISL_457010|2020-03-29" totalcount="4" value="N"/>
    <sequence id="seq_hCoV-19/Scotland/EDB5373/2020|EPI_ISL_457011|2020-03-30" spec="Sequence" taxon="hCoV-19/Scotland/EDB5373/2020|EPI_ISL_457011|2020-03-30" totalcount="4" value="N"/>
    <sequence id="seq_hCoV-19/Scotland/CVR1434/2020|EPI_ISL_433585|2020-04-02" spec="Sequence" taxon="hCoV-19/Scotland/CVR1434/2020|EPI_ISL_433585|2020-04-02" totalcount="4" value="N"/>
    <sequence id="seq_hCoV-19/Scotland/EDB2719/2020|EPI_ISL_488899|2020-03-27" spec="Sequence" taxon="hCoV-19/Scotland/EDB2719/2020|EPI_ISL_488899|2020-03-27" totalcount="4" value="N"/>
    <sequence id="seq_hCoV-19/Scotland/EDB740/2020|EPI_ISL_705796|2020-04-02" spec="Sequence" taxon="hCoV-19/Scotland/EDB740/2020|EPI_ISL_705796|2020-04-02" totalcount="4" value="N"/>
    <sequence id="seq_hCoV-19/Scotland/EDB3359/2020|EPI_ISL_487874|2020-04-09" spec="Sequence" taxon="hCoV-19/Scotland/EDB3359/2020|EPI_ISL_487874|2020-04-09" totalcount="4" value="N"/>
    <sequence id="seq_hCoV-19/Scotland/EDB894/2020|EPI_ISL_432868|2020-04-05" spec="Sequence" taxon="hCoV-19/Scotland/EDB894/2020|EPI_ISL_432868|2020-04-05" totalcount="4" value="N"/>
    <sequence id="seq_hCoV-19/Scotland/EDB897/2020|EPI_ISL_432871|2020-04-05" spec="Sequence" taxon="hCoV-19/Scotland/EDB897/2020|EPI_ISL_432871|2020-04-05" totalcount="4" value="N"/>
    <sequence id="seq_hCoV-19/Scotland/EDB929/2020|EPI_ISL_432888|2020-04-04" spec="Sequence" taxon="hCoV-19/Scotland/EDB929/2020|EPI_ISL_432888|2020-04-04" totalcount="4" value="N"/>
    <sequence id="seq_hCoV-19/Scotland/EDB971/2020|EPI_ISL_432892|2020-04-06" spec="Sequence" taxon="hCoV-19/Scotland/EDB971/2020|EPI_ISL_432892|2020-04-06" totalcount="4" value="N"/>
    <sequence id="seq_hCoV-19/Scotland/EDB6271/2020|EPI_ISL_487927|2020-04-07" spec="Sequence" taxon="hCoV-19/Scotland/EDB6271/2020|EPI_ISL_487927|2020-04-07" totalcount="4" value="N"/>
    <sequence id="seq_hCoV-19/Scotland/EDB1030/2020|EPI_ISL_559971|2020-04-06" spec="Sequence" taxon="hCoV-19/Scotland/EDB1030/2020|EPI_ISL_559971|2020-04-06" totalcount="4" value="N"/>
    <sequence id="seq_hCoV-19/Scotland/EDB3098/2020|EPI_ISL_488954|2020-04-04" spec="Sequence" taxon="hCoV-19/Scotland/EDB3098/2020|EPI_ISL_488954|2020-04-04" totalcount="4" value="N"/>
    <sequence id="seq_hCoV-19/Scotland/EDB3233/2020|EPI_ISL_488983|2020-04-07" spec="Sequence" taxon="hCoV-19/Scotland/EDB3233/2020|EPI_ISL_488983|2020-04-07" totalcount="4" value="N"/>
    <sequence id="seq_hCoV-19/Scotland/EDB3043/2020|EPI_ISL_488929|2020-04-03" spec="Sequence" taxon="hCoV-19/Scotland/EDB3043/2020|EPI_ISL_488929|2020-04-03" totalcount="4" value="N"/>
    <sequence id="seq_hCoV-19/Scotland/CVR1956/2020|EPI_ISL_448140|2020-04-08" spec="Sequence" taxon="hCoV-19/Scotland/CVR1956/2020|EPI_ISL_448140|2020-04-08" totalcount="4" value="N"/>
    <sequence id="seq_hCoV-19/Scotland/EDB3358/2020|EPI_ISL_487746|2020-04-09" spec="Sequence" taxon="hCoV-19/Scotland/EDB3358/2020|EPI_ISL_487746|2020-04-09" totalcount="4" value="N"/>
    <sequence id="seq_hCoV-19/Scotland/EDB1192/2020|EPI_ISL_491530|2020-04-08" spec="Sequence" taxon="hCoV-19/Scotland/EDB1192/2020|EPI_ISL_491530|2020-04-08" totalcount="4" value="N"/>
    <sequence id="seq_hCoV-19/Scotland/EDB869/2020|EPI_ISL_491604|2020-04-04" spec="Sequence" taxon="hCoV-19/Scotland/EDB869/2020|EPI_ISL_491604|2020-04-04" totalcount="4" value="N"/>
    <sequence id="seq_hCoV-19/Scotland/EDB1258/2020|EPI_ISL_491559|2020-04-09" spec="Sequence" taxon="hCoV-19/Scotland/EDB1258/2020|EPI_ISL_491559|2020-04-09" totalcount="4" value="N"/>
    <sequence id="seq_hCoV-19/Scotland/CVR2055/2020|EPI_ISL_453019|2020-04-09" spec="Sequence" taxon="hCoV-19/Scotland/CVR2055/2020|EPI_ISL_453019|2020-04-09" totalcount="4" value="N"/>
    <sequence id="seq_hCoV-19/Scotland/GCVR-173C9A/2020|EPI_ISL_459153|2020-04-06" spec="Sequence" taxon="hCoV-19/Scotland/GCVR-173C9A/2020|EPI_ISL_459153|2020-04-06" totalcount="4" value="N"/>
    <sequence id="seq_hCoV-19/Scotland/CVR2046/2020|EPI_ISL_473509|2020-04-09" spec="Sequence" taxon="hCoV-19/Scotland/CVR2046/2020|EPI_ISL_473509|2020-04-09" totalcount="4" value="N"/>
    <sequence id="seq_hCoV-19/Scotland/EDB3194/2020|EPI_ISL_489012|2020-04-07" spec="Sequence" taxon="hCoV-19/Scotland/EDB3194/2020|EPI_ISL_489012|2020-04-07" totalcount="4" value="N"/>
    <sequence id="seq_hCoV-19/Scotland/EDB3309/2020|EPI_ISL_489017|2020-04-08" spec="Sequence" taxon="hCoV-19/Scotland/EDB3309/2020|EPI_ISL_489017|2020-04-08" totalcount="4" value="N"/>
    <sequence id="seq_hCoV-19/Scotland/CVR1857/2020|EPI_ISL_512452|2020-04-08" spec="Sequence" taxon="hCoV-19/Scotland/CVR1857/2020|EPI_ISL_512452|2020-04-08" totalcount="4" value="N"/>
    <sequence id="seq_hCoV-19/Scotland/CVR1862/2020|EPI_ISL_512453|2020-04-07" spec="Sequence" taxon="hCoV-19/Scotland/CVR1862/2020|EPI_ISL_512453|2020-04-07" totalcount="4" value="N"/>
    <sequence id="seq_hCoV-19/Scotland/EDB781/2020|EPI_ISL_433242|2020-04-03" spec="Sequence" taxon="hCoV-19/Scotland/EDB781/2020|EPI_ISL_433242|2020-04-03" totalcount="4" value="N"/>
    <sequence id="seq_hCoV-19/Scotland/CVR1978/2020|EPI_ISL_433270|2020-04-07" spec="Sequence" taxon="hCoV-19/Scotland/CVR1978/2020|EPI_ISL_433270|2020-04-07" totalcount="4" value="N"/>
    <sequence id="seq_hCoV-19/Scotland/EDB889/2020|EPI_ISL_433267|2020-04-04" spec="Sequence" taxon="hCoV-19/Scotland/EDB889/2020|EPI_ISL_433267|2020-04-04" totalcount="4" value="N"/>
    <sequence id="seq_hCoV-19/Scotland/EDB808/2020|EPI_ISL_457019|2020-04-03" spec="Sequence" taxon="hCoV-19/Scotland/EDB808/2020|EPI_ISL_457019|2020-04-03" totalcount="4" value="N"/>
    <sequence id="seq_hCoV-19/Scotland/EDB949/2020|EPI_ISL_457023|2020-04-05" spec="Sequence" taxon="hCoV-19/Scotland/EDB949/2020|EPI_ISL_457023|2020-04-05" totalcount="4" value="N"/>
    <sequence id="seq_hCoV-19/Scotland/CVR1554/2020|EPI_ISL_433615|2020-04-03" spec="Sequence" taxon="hCoV-19/Scotland/CVR1554/2020|EPI_ISL_433615|2020-04-03" totalcount="4" value="N"/>
    <sequence id="seq_hCoV-19/Scotland/CVR1652/2020|EPI_ISL_433643|2020-04-06" spec="Sequence" taxon="hCoV-19/Scotland/CVR1652/2020|EPI_ISL_433643|2020-04-06" totalcount="4" value="N"/>
    <sequence id="seq_hCoV-19/Scotland/CVR1663/2020|EPI_ISL_433646|2020-04-05" spec="Sequence" taxon="hCoV-19/Scotland/CVR1663/2020|EPI_ISL_433646|2020-04-05" totalcount="4" value="N"/>
    <sequence id="seq_hCoV-19/Scotland/CVR1961/2020|EPI_ISL_433664|2020-04-09" spec="Sequence" taxon="hCoV-19/Scotland/CVR1961/2020|EPI_ISL_433664|2020-04-09" totalcount="4" value="N"/>
    <sequence id="seq_hCoV-19/Scotland/EDB3223/2020|EPI_ISL_488894|2020-04-06" spec="Sequence" taxon="hCoV-19/Scotland/EDB3223/2020|EPI_ISL_488894|2020-04-06" totalcount="4" value="N"/>
    <sequence id="seq_hCoV-19/Scotland/EDB1117/2020|EPI_ISL_433405|2020-04-06" spec="Sequence" taxon="hCoV-19/Scotland/EDB1117/2020|EPI_ISL_433405|2020-04-06" totalcount="4" value="N"/>
    <sequence id="seq_hCoV-19/Scotland/EDB1118/2020|EPI_ISL_433406|2020-04-06" spec="Sequence" taxon="hCoV-19/Scotland/EDB1118/2020|EPI_ISL_433406|2020-04-06" totalcount="4" value="N"/>
    <sequence id="seq_hCoV-19/Scotland/EDB1152/2020|EPI_ISL_433411|2020-04-07" spec="Sequence" taxon="hCoV-19/Scotland/EDB1152/2020|EPI_ISL_433411|2020-04-07" totalcount="4" value="N"/>
    <sequence id="seq_hCoV-19/Scotland/EDB1158/2020|EPI_ISL_433412|2020-04-07" spec="Sequence" taxon="hCoV-19/Scotland/EDB1158/2020|EPI_ISL_433412|2020-04-07" totalcount="4" value="N"/>
    <sequence id="seq_hCoV-19/Scotland/EDB1180/2020|EPI_ISL_433425|2020-04-07" spec="Sequence" taxon="hCoV-19/Scotland/EDB1180/2020|EPI_ISL_433425|2020-04-07" totalcount="4" value="N"/>
    <sequence id="seq_hCoV-19/Scotland/EDB1182/2020|EPI_ISL_433426|2020-04-08" spec="Sequence" taxon="hCoV-19/Scotland/EDB1182/2020|EPI_ISL_433426|2020-04-08" totalcount="4" value="N"/>
    <sequence id="seq_hCoV-19/Scotland/CVR1986/2020|EPI_ISL_477842|2020-04-08" spec="Sequence" taxon="hCoV-19/Scotland/CVR1986/2020|EPI_ISL_477842|2020-04-08" totalcount="4" value="N"/>
    <sequence id="seq_hCoV-19/Scotland/EDB1070/2020|EPI_ISL_433380|2020-04-06" spec="Sequence" taxon="hCoV-19/Scotland/EDB1070/2020|EPI_ISL_433380|2020-04-06" totalcount="4" value="N"/>
    <sequence id="seq_hCoV-19/Scotland/EDB1094/2020|EPI_ISL_433390|2020-04-07" spec="Sequence" taxon="hCoV-19/Scotland/EDB1094/2020|EPI_ISL_433390|2020-04-07" totalcount="4" value="N"/>
    <sequence id="seq_hCoV-19/Scotland/EDB1105/2020|EPI_ISL_433396|2020-04-08" spec="Sequence" taxon="hCoV-19/Scotland/EDB1105/2020|EPI_ISL_433396|2020-04-08" totalcount="4" value="N"/>
    <sequence id="seq_hCoV-19/Scotland/EDB6407/2020|EPI_ISL_487848|2020-04-14" spec="Sequence" taxon="hCoV-19/Scotland/EDB6407/2020|EPI_ISL_487848|2020-04-14" totalcount="4" value="N"/>
    <sequence id="seq_hCoV-19/Scotland/EDB3494/2020|EPI_ISL_487870|2020-04-13" spec="Sequence" taxon="hCoV-19/Scotland/EDB3494/2020|EPI_ISL_487870|2020-04-13" totalcount="4" value="N"/>
    <sequence id="seq_hCoV-19/Scotland/EDB1334/2020|EPI_ISL_507180|2020-04-10" spec="Sequence" taxon="hCoV-19/Scotland/EDB1334/2020|EPI_ISL_507180|2020-04-10" totalcount="4" value="N"/>
    <sequence id="seq_hCoV-19/Scotland/EDB6396/2020|EPI_ISL_487836|2020-04-15" spec="Sequence" taxon="hCoV-19/Scotland/EDB6396/2020|EPI_ISL_487836|2020-04-15" totalcount="4" value="N"/>
    <sequence id="seq_hCoV-19/Scotland/CVR2446/2020|EPI_ISL_438907|2020-04-14" spec="Sequence" taxon="hCoV-19/Scotland/CVR2446/2020|EPI_ISL_438907|2020-04-14" totalcount="4" value="N"/>
    <sequence id="seq_hCoV-19/Scotland/CVR2536/2020|EPI_ISL_438925|2020-04-16" spec="Sequence" taxon="hCoV-19/Scotland/CVR2536/2020|EPI_ISL_438925|2020-04-16" totalcount="4" value="N"/>
    <sequence id="seq_hCoV-19/Scotland/CVR2219/2020|EPI_ISL_448163|2020-04-12" spec="Sequence" taxon="hCoV-19/Scotland/CVR2219/2020|EPI_ISL_448163|2020-04-12" totalcount="4" value="N"/>
    <sequence id="seq_hCoV-19/Scotland/CVR2414/2020|EPI_ISL_448184|2020-04-14" spec="Sequence" taxon="hCoV-19/Scotland/CVR2414/2020|EPI_ISL_448184|2020-04-14" totalcount="4" value="N"/>
    <sequence id="seq_hCoV-19/Scotland/EDB3534/2020|EPI_ISL_487715|2020-04-13" spec="Sequence" taxon="hCoV-19/Scotland/EDB3534/2020|EPI_ISL_487715|2020-04-13" totalcount="4" value="N"/>
    <sequence id="seq_hCoV-19/Scotland/EDB1407/2020|EPI_ISL_491512|2020-04-12" spec="Sequence" taxon="hCoV-19/Scotland/EDB1407/2020|EPI_ISL_491512|2020-04-12" totalcount="4" value="N"/>
    <sequence id="seq_hCoV-19/Scotland/EDB6730/2020|EPI_ISL_491560|2020-04-13" spec="Sequence" taxon="hCoV-19/Scotland/EDB6730/2020|EPI_ISL_491560|2020-04-13" totalcount="4" value="N"/>
    <sequence id="seq_hCoV-19/Scotland/EDB1757/2020|EPI_ISL_526466|2020-04-14" spec="Sequence" taxon="hCoV-19/Scotland/EDB1757/2020|EPI_ISL_526466|2020-04-14" totalcount="4" value="N"/>
    <sequence id="seq_hCoV-19/Scotland/CVR2641/2020|EPI_ISL_453065|2020-04-16" spec="Sequence" taxon="hCoV-19/Scotland/CVR2641/2020|EPI_ISL_453065|2020-04-16" totalcount="4" value="N"/>
    <sequence id="seq_hCoV-19/Scotland/CVR2556/2020|EPI_ISL_473515|2020-04-15" spec="Sequence" taxon="hCoV-19/Scotland/CVR2556/2020|EPI_ISL_473515|2020-04-15" totalcount="4" value="N"/>
    <sequence id="seq_hCoV-19/Scotland/CVR2572/2020|EPI_ISL_473516|2020-04-16" spec="Sequence" taxon="hCoV-19/Scotland/CVR2572/2020|EPI_ISL_473516|2020-04-16" totalcount="4" value="N"/>
    <sequence id="seq_hCoV-19/Scotland/CVR2369/2020|EPI_ISL_490687|2020-04-13" spec="Sequence" taxon="hCoV-19/Scotland/CVR2369/2020|EPI_ISL_490687|2020-04-13" totalcount="4" value="N"/>
    <sequence id="seq_hCoV-19/Scotland/EDB1641/2020|EPI_ISL_433100|2020-04-14" spec="Sequence" taxon="hCoV-19/Scotland/EDB1641/2020|EPI_ISL_433100|2020-04-14" totalcount="4" value="N"/>
    <sequence id="seq_hCoV-19/Scotland/EDB1671/2020|EPI_ISL_433112|2020-04-15" spec="Sequence" taxon="hCoV-19/Scotland/EDB1671/2020|EPI_ISL_433112|2020-04-15" totalcount="4" value="N"/>
    <sequence id="seq_hCoV-19/Scotland/EDB1738/2020|EPI_ISL_433132|2020-04-16" spec="Sequence" taxon="hCoV-19/Scotland/EDB1738/2020|EPI_ISL_433132|2020-04-16" totalcount="4" value="N"/>
    <sequence id="seq_hCoV-19/Scotland/CVR2519/2020|EPI_ISL_484595|2020-04-15" spec="Sequence" taxon="hCoV-19/Scotland/CVR2519/2020|EPI_ISL_484595|2020-04-15" totalcount="4" value="N"/>
    <sequence id="seq_hCoV-19/Scotland/CVR2068/2020|EPI_ISL_484551|2020-04-10" spec="Sequence" taxon="hCoV-19/Scotland/CVR2068/2020|EPI_ISL_484551|2020-04-10" totalcount="4" value="N"/>
    <sequence id="seq_hCoV-19/Scotland/CVR2103/2020|EPI_ISL_484559|2020-04-10" spec="Sequence" taxon="hCoV-19/Scotland/CVR2103/2020|EPI_ISL_484559|2020-04-10" totalcount="4" value="N"/>
    <sequence id="seq_hCoV-19/Scotland/CVR2296/2020|EPI_ISL_484573|2020-04-11" spec="Sequence" taxon="hCoV-19/Scotland/CVR2296/2020|EPI_ISL_484573|2020-04-11" totalcount="4" value="N"/>
    <sequence id="seq_hCoV-19/Scotland/EDB1342/2020|EPI_ISL_491699|2020-04-10" spec="Sequence" taxon="hCoV-19/Scotland/EDB1342/2020|EPI_ISL_491699|2020-04-10" totalcount="4" value="N"/>
    <sequence id="seq_hCoV-19/Scotland/EDB1525/2020|EPI_ISL_433071|2020-04-14" spec="Sequence" taxon="hCoV-19/Scotland/EDB1525/2020|EPI_ISL_433071|2020-04-14" totalcount="4" value="N"/>
    <sequence id="seq_hCoV-19/Scotland/EDB1566/2020|EPI_ISL_433083|2020-04-13" spec="Sequence" taxon="hCoV-19/Scotland/EDB1566/2020|EPI_ISL_433083|2020-04-13" totalcount="4" value="N"/>
    <sequence id="seq_hCoV-19/Scotland/EDB1640/2020|EPI_ISL_433099|2020-04-14" spec="Sequence" taxon="hCoV-19/Scotland/EDB1640/2020|EPI_ISL_433099|2020-04-14" totalcount="4" value="N"/>
    <sequence id="seq_hCoV-19/Scotland/CVR2636/2020|EPI_ISL_484624|2020-04-16" spec="Sequence" taxon="hCoV-19/Scotland/CVR2636/2020|EPI_ISL_484624|2020-04-16" totalcount="4" value="N"/>
    <sequence id="seq_hCoV-19/Scotland/CVR2131/2020|EPI_ISL_477859|2020-04-10" spec="Sequence" taxon="hCoV-19/Scotland/CVR2131/2020|EPI_ISL_477859|2020-04-10" totalcount="4" value="N"/>
    <sequence id="seq_hCoV-19/Scotland/CVR2138/2020|EPI_ISL_477861|2020-04-10" spec="Sequence" taxon="hCoV-19/Scotland/CVR2138/2020|EPI_ISL_477861|2020-04-10" totalcount="4" value="N"/>
    <sequence id="seq_hCoV-19/Scotland/CVR2220/2020|EPI_ISL_477875|2020-04-12" spec="Sequence" taxon="hCoV-19/Scotland/CVR2220/2020|EPI_ISL_477875|2020-04-12" totalcount="4" value="N"/>
    <sequence id="seq_hCoV-19/Scotland/CVR2370/2020|EPI_ISL_477919|2020-04-14" spec="Sequence" taxon="hCoV-19/Scotland/CVR2370/2020|EPI_ISL_477919|2020-04-14" totalcount="4" value="N"/>
    <sequence id="seq_hCoV-19/Scotland/CVR2385/2020|EPI_ISL_477925|2020-04-13" spec="Sequence" taxon="hCoV-19/Scotland/CVR2385/2020|EPI_ISL_477925|2020-04-13" totalcount="4" value="N"/>
    <sequence id="seq_hCoV-19/Scotland/CVR2445/2020|EPI_ISL_477942|2020-04-14" spec="Sequence" taxon="hCoV-19/Scotland/CVR2445/2020|EPI_ISL_477942|2020-04-14" totalcount="4" value="N"/>
    <sequence id="seq_hCoV-19/Scotland/CVR2458/2020|EPI_ISL_477946|2020-04-14" spec="Sequence" taxon="hCoV-19/Scotland/CVR2458/2020|EPI_ISL_477946|2020-04-14" totalcount="4" value="N"/>
    <sequence id="seq_hCoV-19/Scotland/EDB1450/2020|EPI_ISL_433452|2020-04-13" spec="Sequence" taxon="hCoV-19/Scotland/EDB1450/2020|EPI_ISL_433452|2020-04-13" totalcount="4" value="N"/>
    <sequence id="seq_hCoV-19/Scotland/EDB1511/2020|EPI_ISL_433464|2020-04-13" spec="Sequence" taxon="hCoV-19/Scotland/EDB1511/2020|EPI_ISL_433464|2020-04-13" totalcount="4" value="N"/>
    <sequence id="seq_hCoV-19/Scotland/EDB4275/2020|EPI_ISL_487841|2020-04-20" spec="Sequence" taxon="hCoV-19/Scotland/EDB4275/2020|EPI_ISL_487841|2020-04-20" totalcount="4" value="N"/>
    <sequence id="seq_hCoV-19/Scotland/CVR2698/2020|EPI_ISL_478020|2020-04-18" spec="Sequence" taxon="hCoV-19/Scotland/CVR2698/2020|EPI_ISL_478020|2020-04-18" totalcount="4" value="N"/>
    <sequence id="seq_hCoV-19/Scotland/EDB2280/2020|EPI_ISL_491511|2020-04-21" spec="Sequence" taxon="hCoV-19/Scotland/EDB2280/2020|EPI_ISL_491511|2020-04-21" totalcount="4" value="N"/>
    <sequence id="seq_hCoV-19/Scotland/CVR3045/2020|EPI_ISL_461633|2020-04-23" spec="Sequence" taxon="hCoV-19/Scotland/CVR3045/2020|EPI_ISL_461633|2020-04-23" totalcount="4" value="N"/>
    <sequence id="seq_hCoV-19/Scotland/CVR3057/2020|EPI_ISL_461643|2020-04-23" spec="Sequence" taxon="hCoV-19/Scotland/CVR3057/2020|EPI_ISL_461643|2020-04-23" totalcount="4" value="N"/>
    <sequence id="seq_hCoV-19/Scotland/EDB2267/2020|EPI_ISL_491521|2020-04-21" spec="Sequence" taxon="hCoV-19/Scotland/EDB2267/2020|EPI_ISL_491521|2020-04-21" totalcount="4" value="N"/>
    <sequence id="seq_hCoV-19/Scotland/CVR2999/2020|EPI_ISL_461615|2020-04-23" spec="Sequence" taxon="hCoV-19/Scotland/CVR2999/2020|EPI_ISL_461615|2020-04-23" totalcount="4" value="N"/>
    <sequence id="seq_hCoV-19/Scotland/CVR2958/2020|EPI_ISL_473632|2020-04-23" spec="Sequence" taxon="hCoV-19/Scotland/CVR2958/2020|EPI_ISL_473632|2020-04-23" totalcount="4" value="N"/>
    <sequence id="seq_hCoV-19/Scotland/EDB1995/2020|EPI_ISL_491635|2020-04-18" spec="Sequence" taxon="hCoV-19/Scotland/EDB1995/2020|EPI_ISL_491635|2020-04-18" totalcount="4" value="N"/>
    <sequence id="seq_hCoV-19/Scotland/EDB2143/2020|EPI_ISL_491583|2020-04-21" spec="Sequence" taxon="hCoV-19/Scotland/EDB2143/2020|EPI_ISL_491583|2020-04-21" totalcount="4" value="N"/>
    <sequence id="seq_hCoV-19/Scotland/EDB4161/2020|EPI_ISL_456928|2020-04-19" spec="Sequence" taxon="hCoV-19/Scotland/EDB4161/2020|EPI_ISL_456928|2020-04-19" totalcount="4" value="N"/>
    <sequence id="seq_hCoV-19/Scotland/EDB4201/2020|EPI_ISL_456934|2020-04-20" spec="Sequence" taxon="hCoV-19/Scotland/EDB4201/2020|EPI_ISL_456934|2020-04-20" totalcount="4" value="N"/>
    <sequence id="seq_hCoV-19/Scotland/CVR2938/2020|EPI_ISL_461599|2020-04-22" spec="Sequence" taxon="hCoV-19/Scotland/CVR2938/2020|EPI_ISL_461599|2020-04-22" totalcount="4" value="N"/>
    <sequence id="seq_hCoV-19/Scotland/CVR2813/2020|EPI_ISL_473578|2020-04-21" spec="Sequence" taxon="hCoV-19/Scotland/CVR2813/2020|EPI_ISL_473578|2020-04-21" totalcount="4" value="N"/>
    <sequence id="seq_hCoV-19/Scotland/CVR2849/2020|EPI_ISL_473594|2020-04-21" spec="Sequence" taxon="hCoV-19/Scotland/CVR2849/2020|EPI_ISL_473594|2020-04-21" totalcount="4" value="N"/>
    <sequence id="seq_hCoV-19/Scotland/CVR2854/2020|EPI_ISL_473597|2020-04-22" spec="Sequence" taxon="hCoV-19/Scotland/CVR2854/2020|EPI_ISL_473597|2020-04-22" totalcount="4" value="N"/>
    <sequence id="seq_hCoV-19/Scotland/CVR2856/2020|EPI_ISL_473599|2020-04-21" spec="Sequence" taxon="hCoV-19/Scotland/CVR2856/2020|EPI_ISL_473599|2020-04-21" totalcount="4" value="N"/>
    <sequence id="seq_hCoV-19/Scotland/EDB2057/2020|EPI_ISL_433169|2020-04-18" spec="Sequence" taxon="hCoV-19/Scotland/EDB2057/2020|EPI_ISL_433169|2020-04-18" totalcount="4" value="N"/>
    <sequence id="seq_hCoV-19/Scotland/EDB2066/2020|EPI_ISL_433173|2020-04-18" spec="Sequence" taxon="hCoV-19/Scotland/EDB2066/2020|EPI_ISL_433173|2020-04-18" totalcount="4" value="N"/>
    <sequence id="seq_hCoV-19/Scotland/EDB2084/2020|EPI_ISL_433183|2020-04-19" spec="Sequence" taxon="hCoV-19/Scotland/EDB2084/2020|EPI_ISL_433183|2020-04-19" totalcount="4" value="N"/>
    <sequence id="seq_hCoV-19/Scotland/EDB2097/2020|EPI_ISL_433195|2020-04-19" spec="Sequence" taxon="hCoV-19/Scotland/EDB2097/2020|EPI_ISL_433195|2020-04-19" totalcount="4" value="N"/>
    <sequence id="seq_hCoV-19/Scotland/EDB2104/2020|EPI_ISL_439153|2020-04-20" spec="Sequence" taxon="hCoV-19/Scotland/EDB2104/2020|EPI_ISL_439153|2020-04-20" totalcount="4" value="N"/>
    <sequence id="seq_hCoV-19/Scotland/EDB2130/2020|EPI_ISL_439162|2020-04-20" spec="Sequence" taxon="hCoV-19/Scotland/EDB2130/2020|EPI_ISL_439162|2020-04-20" totalcount="4" value="N"/>
    <sequence id="seq_hCoV-19/Scotland/EDB2242/2020|EPI_ISL_439174|2020-04-21" spec="Sequence" taxon="hCoV-19/Scotland/EDB2242/2020|EPI_ISL_439174|2020-04-21" totalcount="4" value="N"/>
    <sequence id="seq_hCoV-19/Scotland/EDB2274/2020|EPI_ISL_491660|2020-04-21" spec="Sequence" taxon="hCoV-19/Scotland/EDB2274/2020|EPI_ISL_491660|2020-04-21" totalcount="4" value="N"/>
    <sequence id="seq_hCoV-19/Scotland/EDB2457/2020|EPI_ISL_491665|2020-04-22" spec="Sequence" taxon="hCoV-19/Scotland/EDB2457/2020|EPI_ISL_491665|2020-04-22" totalcount="4" value="N"/>
    <sequence id="seq_hCoV-19/Scotland/EDB2435/2020|EPI_ISL_439207|2020-04-23" spec="Sequence" taxon="hCoV-19/Scotland/EDB2435/2020|EPI_ISL_439207|2020-04-23" totalcount="4" value="N"/>
    <sequence id="seq_hCoV-19/Scotland/EDB2466/2020|EPI_ISL_439216|2020-04-23" spec="Sequence" taxon="hCoV-19/Scotland/EDB2466/2020|EPI_ISL_439216|2020-04-23" totalcount="4" value="N"/>
    <sequence id="seq_hCoV-19/Scotland/EDB2468/2020|EPI_ISL_439218|2020-04-23" spec="Sequence" taxon="hCoV-19/Scotland/EDB2468/2020|EPI_ISL_439218|2020-04-23" totalcount="4" value="N"/>
    <sequence id="seq_hCoV-19/Scotland/EDB2571/2020|EPI_ISL_491497|2020-04-24" spec="Sequence" taxon="hCoV-19/Scotland/EDB2571/2020|EPI_ISL_491497|2020-04-24" totalcount="4" value="N"/>
    <sequence id="seq_hCoV-19/Scotland/EDB2633/2020|EPI_ISL_473787|2020-04-25" spec="Sequence" taxon="hCoV-19/Scotland/EDB2633/2020|EPI_ISL_473787|2020-04-25" totalcount="4" value="N"/>
    <sequence id="seq_hCoV-19/Scotland/EDB3662/2020|EPI_ISL_453101|2020-04-28" spec="Sequence" taxon="hCoV-19/Scotland/EDB3662/2020|EPI_ISL_453101|2020-04-28" totalcount="4" value="N"/>
    <sequence id="seq_hCoV-19/Scotland/EDB3790/2020|EPI_ISL_439324|2020-04-29" spec="Sequence" taxon="hCoV-19/Scotland/EDB3790/2020|EPI_ISL_439324|2020-04-29" totalcount="4" value="N"/>
    <sequence id="seq_hCoV-19/Scotland/EDB3849/2020|EPI_ISL_439338|2020-04-29" spec="Sequence" taxon="hCoV-19/Scotland/EDB3849/2020|EPI_ISL_439338|2020-04-29" totalcount="4" value="N"/>
    <sequence id="seq_hCoV-19/Scotland/EDB3864/2020|EPI_ISL_439344|2020-04-30" spec="Sequence" taxon="hCoV-19/Scotland/EDB3864/2020|EPI_ISL_439344|2020-04-30" totalcount="4" value="N"/>
    <sequence id="seq_hCoV-19/Scotland/EDB3871/2020|EPI_ISL_439349|2020-04-30" spec="Sequence" taxon="hCoV-19/Scotland/EDB3871/2020|EPI_ISL_439349|2020-04-30" totalcount="4" value="N"/>
    <sequence id="seq_hCoV-19/Scotland/EDB3628/2020|EPI_ISL_439300|2020-04-27" spec="Sequence" taxon="hCoV-19/Scotland/EDB3628/2020|EPI_ISL_439300|2020-04-27" totalcount="4" value="N"/>
    <sequence id="seq_hCoV-19/Scotland/EDB3653/2020|EPI_ISL_439305|2020-04-28" spec="Sequence" taxon="hCoV-19/Scotland/EDB3653/2020|EPI_ISL_439305|2020-04-28" totalcount="4" value="N"/>
    <sequence id="seq_hCoV-19/Scotland/EDB3879/2020|EPI_ISL_439352|2020-04-30" spec="Sequence" taxon="hCoV-19/Scotland/EDB3879/2020|EPI_ISL_439352|2020-04-30" totalcount="4" value="N"/>
    <sequence id="seq_hCoV-19/Scotland/EDB2543/2020|EPI_ISL_439227|2020-04-24" spec="Sequence" taxon="hCoV-19/Scotland/EDB2543/2020|EPI_ISL_439227|2020-04-24" totalcount="4" value="N"/>
    <sequence id="seq_hCoV-19/Scotland/EDB2597/2020|EPI_ISL_439236|2020-04-24" spec="Sequence" taxon="hCoV-19/Scotland/EDB2597/2020|EPI_ISL_439236|2020-04-24" totalcount="4" value="N"/>
    <sequence id="seq_hCoV-19/Scotland/EDB2605/2020|EPI_ISL_439238|2020-04-25" spec="Sequence" taxon="hCoV-19/Scotland/EDB2605/2020|EPI_ISL_439238|2020-04-25" totalcount="4" value="N"/>
    <sequence id="seq_hCoV-19/Scotland/EDB2631/2020|EPI_ISL_439246|2020-04-25" spec="Sequence" taxon="hCoV-19/Scotland/EDB2631/2020|EPI_ISL_439246|2020-04-25" totalcount="4" value="N"/>
    <sequence id="seq_hCoV-19/Scotland/EDB2638/2020|EPI_ISL_439248|2020-04-25" spec="Sequence" taxon="hCoV-19/Scotland/EDB2638/2020|EPI_ISL_439248|2020-04-25" totalcount="4" value="N"/>
    <sequence id="seq_hCoV-19/Scotland/EDB2663/2020|EPI_ISL_439255|2020-04-26" spec="Sequence" taxon="hCoV-19/Scotland/EDB2663/2020|EPI_ISL_439255|2020-04-26" totalcount="4" value="N"/>
    <sequence id="seq_hCoV-19/Scotland/EDB2673/2020|EPI_ISL_439258|2020-04-26" spec="Sequence" taxon="hCoV-19/Scotland/EDB2673/2020|EPI_ISL_439258|2020-04-26" totalcount="4" value="N"/>
    <sequence id="seq_hCoV-19/Scotland/EDB2678/2020|EPI_ISL_439261|2020-04-26" spec="Sequence" taxon="hCoV-19/Scotland/EDB2678/2020|EPI_ISL_439261|2020-04-26" totalcount="4" value="N"/>
    <sequence id="seq_hCoV-19/Scotland/EDB2679/2020|EPI_ISL_439262|2020-04-26" spec="Sequence" taxon="hCoV-19/Scotland/EDB2679/2020|EPI_ISL_439262|2020-04-26" totalcount="4" value="N"/>
    <sequence id="seq_hCoV-19/Scotland/EDB3944/2020|EPI_ISL_439669|2020-04-30" spec="Sequence" taxon="hCoV-19/Scotland/EDB3944/2020|EPI_ISL_439669|2020-04-30" totalcount="4" value="N"/>
    <sequence id="seq_hCoV-19/Scotland/CVR3353/2020|EPI_ISL_456785|2020-05-01" spec="Sequence" taxon="hCoV-19/Scotland/CVR3353/2020|EPI_ISL_456785|2020-05-01" totalcount="4" value="N"/>
    <sequence id="seq_hCoV-19/Scotland/EDB6703/2020|EPI_ISL_507192|2020-05-06" spec="Sequence" taxon="hCoV-19/Scotland/EDB6703/2020|EPI_ISL_507192|2020-05-06" totalcount="4" value="N"/>
    <sequence id="seq_hCoV-19/Scotland/EDB4595/2020|EPI_ISL_478165|2020-05-07" spec="Sequence" taxon="hCoV-19/Scotland/EDB4595/2020|EPI_ISL_478165|2020-05-07" totalcount="4" value="N"/>
    <sequence id="seq_hCoV-19/Scotland/EDB4401/2020|EPI_ISL_449309|2020-05-04" spec="Sequence" taxon="hCoV-19/Scotland/EDB4401/2020|EPI_ISL_449309|2020-05-04" totalcount="4" value="N"/>
    <sequence id="seq_hCoV-19/Scotland/EDB4558/2020|EPI_ISL_461726|2020-05-06" spec="Sequence" taxon="hCoV-19/Scotland/EDB4558/2020|EPI_ISL_461726|2020-05-06" totalcount="4" value="N"/>
    <sequence id="seq_hCoV-19/Scotland/EDB4453/2020|EPI_ISL_453129|2020-05-05" spec="Sequence" taxon="hCoV-19/Scotland/EDB4453/2020|EPI_ISL_453129|2020-05-05" totalcount="4" value="N"/>
    <sequence id="seq_hCoV-19/Scotland/EDB4705/2020|EPI_ISL_449322|2020-05-09" spec="Sequence" taxon="hCoV-19/Scotland/EDB4705/2020|EPI_ISL_449322|2020-05-09" totalcount="4" value="N"/>
    <sequence id="seq_hCoV-19/Scotland/EDB4890/2020|EPI_ISL_453174|2020-05-13" spec="Sequence" taxon="hCoV-19/Scotland/EDB4890/2020|EPI_ISL_453174|2020-05-13" totalcount="4" value="N"/>
    <sequence id="seq_hCoV-19/Scotland/EDB4695/2020|EPI_ISL_493914|2020-05-09" spec="Sequence" taxon="hCoV-19/Scotland/EDB4695/2020|EPI_ISL_493914|2020-05-09" totalcount="4" value="N"/>
    <sequence id="seq_hCoV-19/Scotland/EDB4905/2020|EPI_ISL_493920|2020-05-13" spec="Sequence" taxon="hCoV-19/Scotland/EDB4905/2020|EPI_ISL_493920|2020-05-13" totalcount="4" value="N"/>
    <sequence id="seq_hCoV-19/Scotland/EDB6578/2020|EPI_ISL_478260|2020-05-10" spec="Sequence" taxon="hCoV-19/Scotland/EDB6578/2020|EPI_ISL_478260|2020-05-10" totalcount="4" value="N"/>
    <sequence id="seq_hCoV-19/Scotland/EDB4745/2020|EPI_ISL_453145|2020-05-10" spec="Sequence" taxon="hCoV-19/Scotland/EDB4745/2020|EPI_ISL_453145|2020-05-10" totalcount="4" value="N"/>
    <sequence id="seq_hCoV-19/Scotland/EDB4755/2020|EPI_ISL_453148|2020-05-10" spec="Sequence" taxon="hCoV-19/Scotland/EDB4755/2020|EPI_ISL_453148|2020-05-10" totalcount="4" value="N"/>
    <sequence id="seq_hCoV-19/Scotland/QEUH-53102F/2020|EPI_ISL_532195|2020-05-18" spec="Sequence" taxon="hCoV-19/Scotland/QEUH-53102F/2020|EPI_ISL_532195|2020-05-18" totalcount="4" value="N"/>
    <sequence id="seq_hCoV-19/Scotland/CVR3796/2020|EPI_ISL_478124|2020-05-18" spec="Sequence" taxon="hCoV-19/Scotland/CVR3796/2020|EPI_ISL_478124|2020-05-18" totalcount="4" value="N"/>
    <sequence id="seq_hCoV-19/Scotland/EDB5126/2020|EPI_ISL_456976|2020-05-17" spec="Sequence" taxon="hCoV-19/Scotland/EDB5126/2020|EPI_ISL_456976|2020-05-17" totalcount="4" value="N"/>
    <sequence id="seq_hCoV-19/Scotland/EDB6590/2020|EPI_ISL_478270|2020-05-20" spec="Sequence" taxon="hCoV-19/Scotland/EDB6590/2020|EPI_ISL_478270|2020-05-20" totalcount="4" value="N"/>
    <sequence id="seq_hCoV-19/Scotland/EDB5157/2020|EPI_ISL_473813|2020-05-17" spec="Sequence" taxon="hCoV-19/Scotland/EDB5157/2020|EPI_ISL_473813|2020-05-17" totalcount="4" value="N"/>
    <sequence id="seq_hCoV-19/Scotland/EDB5676/2020|EPI_ISL_473832|2020-05-27" spec="Sequence" taxon="hCoV-19/Scotland/EDB5676/2020|EPI_ISL_473832|2020-05-27" totalcount="4" value="N"/>
    <sequence id="seq_hCoV-19/Scotland/EDB5344/2020|EPI_ISL_457002|2020-05-22" spec="Sequence" taxon="hCoV-19/Scotland/EDB5344/2020|EPI_ISL_457002|2020-05-22" totalcount="4" value="N"/>
    <sequence id="seq_hCoV-19/Scotland/EDB5345/2020|EPI_ISL_457003|2020-05-23" spec="Sequence" taxon="hCoV-19/Scotland/EDB5345/2020|EPI_ISL_457003|2020-05-23" totalcount="4" value="N"/>
</data>

<data id="clusterB.1-1" name="alignment">
    <sequence id="seq_hCoV-19/Scotland/QEUH-9D11B1/2020|EPI_ISL_601825|2020-09-16" spec="Sequence" taxon="hCoV-19/Scotland/QEUH-9D11B1/2020|EPI_ISL_601825|2020-09-16" totalcount="4" value="N"/>
    <sequence id="seq_hCoV-19/Scotland/QEUH-9CE982/2020|EPI_ISL_601875|2020-09-17" spec="Sequence" taxon="hCoV-19/Scotland/QEUH-9CE982/2020|EPI_ISL_601875|2020-09-17" totalcount="4" value="N"/>
    <sequence id="seq_hCoV-19/Scotland/QEUH-9DBF44/2020|EPI_ISL_575338|2020-09-22" spec="Sequence" taxon="hCoV-19/Scotland/QEUH-9DBF44/2020|EPI_ISL_575338|2020-09-22" totalcount="4" value="N"/>
    <sequence id="seq_hCoV-19/Scotland/QEUH-9DA9CF/2020|EPI_ISL_575346|2020-09-22" spec="Sequence" taxon="hCoV-19/Scotland/QEUH-9DA9CF/2020|EPI_ISL_575346|2020-09-22" totalcount="4" value="N"/>
    <sequence id="seq_hCoV-19/Scotland/QEUH-9DAA08/2020|EPI_ISL_575361|2020-09-22" spec="Sequence" taxon="hCoV-19/Scotland/QEUH-9DAA08/2020|EPI_ISL_575361|2020-09-22" totalcount="4" value="N"/>
    <sequence id="seq_hCoV-19/Scotland/QEUH-9DD407/2020|EPI_ISL_599671|2020-09-22" spec="Sequence" taxon="hCoV-19/Scotland/QEUH-9DD407/2020|EPI_ISL_599671|2020-09-22" totalcount="4" value="N"/>
    <sequence id="seq_hCoV-19/Scotland/QEUH-9E4573/2020|EPI_ISL_600960|2020-09-23" spec="Sequence" taxon="hCoV-19/Scotland/QEUH-9E4573/2020|EPI_ISL_600960|2020-09-23" totalcount="4" value="N"/>
    <sequence id="seq_hCoV-19/Scotland/QEUH-9E531E/2020|EPI_ISL_600941|2020-09-23" spec="Sequence" taxon="hCoV-19/Scotland/QEUH-9E531E/2020|EPI_ISL_600941|2020-09-23" totalcount="4" value="N"/>
    <sequence id="seq_hCoV-19/Scotland/QEUH-9DCEBF/2020|EPI_ISL_601146|2020-09-22" spec="Sequence" taxon="hCoV-19/Scotland/QEUH-9DCEBF/2020|EPI_ISL_601146|2020-09-22" totalcount="4" value="N"/>
    <sequence id="seq_hCoV-19/Scotland/QEUH-9DAE93/2020|EPI_ISL_601156|2020-09-22" spec="Sequence" taxon="hCoV-19/Scotland/QEUH-9DAE93/2020|EPI_ISL_601156|2020-09-22" totalcount="4" value="N"/>
    <sequence id="seq_hCoV-19/Scotland/QEUH-9DE679/2020|EPI_ISL_601193|2020-09-21" spec="Sequence" taxon="hCoV-19/Scotland/QEUH-9DE679/2020|EPI_ISL_601193|2020-09-21" totalcount="4" value="N"/>
    <sequence id="seq_hCoV-19/Scotland/CVR4551/2020|EPI_ISL_585410|2020-09-22" spec="Sequence" taxon="hCoV-19/Scotland/CVR4551/2020|EPI_ISL_585410|2020-09-22" totalcount="4" value="N"/>
    <sequence id="seq_hCoV-19/Scotland/CVR4560/2020|EPI_ISL_585418|2020-09-22" spec="Sequence" taxon="hCoV-19/Scotland/CVR4560/2020|EPI_ISL_585418|2020-09-22" totalcount="4" value="N"/>
    <sequence id="seq_hCoV-19/Scotland/QEUH-9E417F/2020|EPI_ISL_601093|2020-09-23" spec="Sequence" taxon="hCoV-19/Scotland/QEUH-9E417F/2020|EPI_ISL_601093|2020-09-23" totalcount="4" value="N"/>
    <sequence id="seq_hCoV-19/Scotland/QEUH-9E54DF/2020|EPI_ISL_601094|2020-09-24" spec="Sequence" taxon="hCoV-19/Scotland/QEUH-9E54DF/2020|EPI_ISL_601094|2020-09-24" totalcount="4" value="N"/>
    <sequence id="seq_hCoV-19/Scotland/CVR4493/2020|EPI_ISL_585356|2020-09-21" spec="Sequence" taxon="hCoV-19/Scotland/CVR4493/2020|EPI_ISL_585356|2020-09-21" totalcount="4" value="N"/>
    <sequence id="seq_hCoV-19/Scotland/CVR4502/2020|EPI_ISL_585365|2020-09-21" spec="Sequence" taxon="hCoV-19/Scotland/CVR4502/2020|EPI_ISL_585365|2020-09-21" totalcount="4" value="N"/>
    <sequence id="seq_hCoV-19/Scotland/CVR4506/2020|EPI_ISL_585368|2020-09-21" spec="Sequence" taxon="hCoV-19/Scotland/CVR4506/2020|EPI_ISL_585368|2020-09-21" totalcount="4" value="N"/>
    <sequence id="seq_hCoV-19/Scotland/CVR4510/2020|EPI_ISL_585371|2020-09-21" spec="Sequence" taxon="hCoV-19/Scotland/CVR4510/2020|EPI_ISL_585371|2020-09-21" totalcount="4" value="N"/>
    <sequence id="seq_hCoV-19/Scotland/CVR4461/2020|EPI_ISL_585326|2020-09-20" spec="Sequence" taxon="hCoV-19/Scotland/CVR4461/2020|EPI_ISL_585326|2020-09-20" totalcount="4" value="N"/>
    <sequence id="seq_hCoV-19/Scotland/CVR4466/2020|EPI_ISL_585330|2020-09-20" spec="Sequence" taxon="hCoV-19/Scotland/CVR4466/2020|EPI_ISL_585330|2020-09-20" totalcount="4" value="N"/>
    <sequence id="seq_hCoV-19/Scotland/CVR4536/2020|EPI_ISL_585396|2020-09-22" spec="Sequence" taxon="hCoV-19/Scotland/CVR4536/2020|EPI_ISL_585396|2020-09-22" totalcount="4" value="N"/>
    <sequence id="seq_hCoV-19/Scotland/CVR5403/2020|EPI_ISL_651802|2020-09-22" spec="Sequence" taxon="hCoV-19/Scotland/CVR5403/2020|EPI_ISL_651802|2020-09-22" totalcount="4" value="N"/>
    <sequence id="seq_hCoV-19/Scotland/QEUH-9F6AD9/2020|EPI_ISL_600700|2020-09-27" spec="Sequence" taxon="hCoV-19/Scotland/QEUH-9F6AD9/2020|EPI_ISL_600700|2020-09-27" totalcount="4" value="N"/>
    <sequence id="seq_hCoV-19/Scotland/QEUH-9F6A33/2020|EPI_ISL_600706|2020-09-27" spec="Sequence" taxon="hCoV-19/Scotland/QEUH-9F6A33/2020|EPI_ISL_600706|2020-09-27" totalcount="4" value="N"/>
    <sequence id="seq_hCoV-19/Scotland/QEUH-A1F8DF/2020|EPI_ISL_599108|2020-10-01" spec="Sequence" taxon="hCoV-19/Scotland/QEUH-A1F8DF/2020|EPI_ISL_599108|2020-10-01" totalcount="4" value="N"/>
    <sequence id="seq_hCoV-19/Scotland/QEUH-9FB60D/2020|EPI_ISL_600606|2020-09-29" spec="Sequence" taxon="hCoV-19/Scotland/QEUH-9FB60D/2020|EPI_ISL_600606|2020-09-29" totalcount="4" value="N"/>
    <sequence id="seq_hCoV-19/Scotland/QEUH-9FB254/2020|EPI_ISL_600609|2020-09-29" spec="Sequence" taxon="hCoV-19/Scotland/QEUH-9FB254/2020|EPI_ISL_600609|2020-09-29" totalcount="4" value="N"/>
    <sequence id="seq_hCoV-19/Scotland/QEUH-9FB5C4/2020|EPI_ISL_600611|2020-09-29" spec="Sequence" taxon="hCoV-19/Scotland/QEUH-9FB5C4/2020|EPI_ISL_600611|2020-09-29" totalcount="4" value="N"/>
    <sequence id="seq_hCoV-19/Scotland/QEUH-A1F8C0/2020|EPI_ISL_599018|2020-10-01" spec="Sequence" taxon="hCoV-19/Scotland/QEUH-A1F8C0/2020|EPI_ISL_599018|2020-10-01" totalcount="4" value="N"/>
    <sequence id="seq_hCoV-19/Scotland/QEUH-9FB5F1/2020|EPI_ISL_600584|2020-09-29" spec="Sequence" taxon="hCoV-19/Scotland/QEUH-9FB5F1/2020|EPI_ISL_600584|2020-09-29" totalcount="4" value="N"/>
    <sequence id="seq_hCoV-19/Scotland/QEUH-9FB597/2020|EPI_ISL_600588|2020-09-29" spec="Sequence" taxon="hCoV-19/Scotland/QEUH-9FB597/2020|EPI_ISL_600588|2020-09-29" totalcount="4" value="N"/>
    <sequence id="seq_hCoV-19/Scotland/QEUH-9FB3AC/2020|EPI_ISL_600591|2020-09-29" spec="Sequence" taxon="hCoV-19/Scotland/QEUH-9FB3AC/2020|EPI_ISL_600591|2020-09-29" totalcount="4" value="N"/>
    <sequence id="seq_hCoV-19/Scotland/QEUH-9F615C/2020|EPI_ISL_600857|2020-09-27" spec="Sequence" taxon="hCoV-19/Scotland/QEUH-9F615C/2020|EPI_ISL_600857|2020-09-27" totalcount="4" value="N"/>
    <sequence id="seq_hCoV-19/Scotland/QEUH-9F5F71/2020|EPI_ISL_600832|2020-09-27" spec="Sequence" taxon="hCoV-19/Scotland/QEUH-9F5F71/2020|EPI_ISL_600832|2020-09-27" totalcount="4" value="N"/>
    <sequence id="seq_hCoV-19/Scotland/CVR4647/2020|EPI_ISL_612292|2020-09-26" spec="Sequence" taxon="hCoV-19/Scotland/CVR4647/2020|EPI_ISL_612292|2020-09-26" totalcount="4" value="N"/>
    <sequence id="seq_hCoV-19/Scotland/QEUH-A1E436/2020|EPI_ISL_598907|2020-10-01" spec="Sequence" taxon="hCoV-19/Scotland/QEUH-A1E436/2020|EPI_ISL_598907|2020-10-01" totalcount="4" value="N"/>
    <sequence id="seq_hCoV-19/Scotland/QEUH-A1FE55/2020|EPI_ISL_598915|2020-10-01" spec="Sequence" taxon="hCoV-19/Scotland/QEUH-A1FE55/2020|EPI_ISL_598915|2020-10-01" totalcount="4" value="N"/>
    <sequence id="seq_hCoV-19/Scotland/QEUH-A1FD67/2020|EPI_ISL_598918|2020-10-01" spec="Sequence" taxon="hCoV-19/Scotland/QEUH-A1FD67/2020|EPI_ISL_598918|2020-10-01" totalcount="4" value="N"/>
    <sequence id="seq_hCoV-19/Scotland/QEUH-A1FF16/2020|EPI_ISL_598998|2020-10-01" spec="Sequence" taxon="hCoV-19/Scotland/QEUH-A1FF16/2020|EPI_ISL_598998|2020-10-01" totalcount="4" value="N"/>
    <sequence id="seq_hCoV-19/Scotland/CAMC-A57B69/2020|EPI_ISL_609188|2020-10-08" spec="Sequence" taxon="hCoV-19/Scotland/CAMC-A57B69/2020|EPI_ISL_609188|2020-10-08" totalcount="4" value="N"/>
    <sequence id="seq_hCoV-19/Scotland/CVR5026/2020|EPI_ISL_594760|2020-10-08" spec="Sequence" taxon="hCoV-19/Scotland/CVR5026/2020|EPI_ISL_594760|2020-10-08" totalcount="4" value="N"/>
    <sequence id="seq_hCoV-19/Scotland/QEUH-A4C305/2020|EPI_ISL_628561|2020-10-05" spec="Sequence" taxon="hCoV-19/Scotland/QEUH-A4C305/2020|EPI_ISL_628561|2020-10-05" totalcount="4" value="N"/>
    <sequence id="seq_hCoV-19/Scotland/CVR5255/2020|EPI_ISL_627417|2020-10-18" spec="Sequence" taxon="hCoV-19/Scotland/CVR5255/2020|EPI_ISL_627417|2020-10-18" totalcount="4" value="N"/>
    <sequence id="seq_hCoV-19/Scotland/QEUH-AD4AEF/2020|EPI_ISL_644004|2020-10-27" spec="Sequence" taxon="hCoV-19/Scotland/QEUH-AD4AEF/2020|EPI_ISL_644004|2020-10-27" totalcount="4" value="N"/>
    <sequence id="seq_hCoV-19/Scotland/QEUH-CAD388/2020|EPI_ISL_859031|2020-12-20" spec="Sequence" taxon="hCoV-19/Scotland/QEUH-CAD388/2020|EPI_ISL_859031|2020-12-20" totalcount="4" value="N"/>
    <sequence id="seq_hCoV-19/Scotland/QEUH-1189CE9/2021|EPI_ISL_945917|2021-01-28" spec="Sequence" taxon="hCoV-19/Scotland/QEUH-1189CE9/2021|EPI_ISL_945917|2021-01-28" totalcount="4" value="N"/>
</data>

<data id="clusterB.1.36.26" name="alignment">
    <sequence id="seq_hCoV-19/Scotland/CVR6134/2020|EPI_ISL_724221|2020-12-06" spec="Sequence" taxon="hCoV-19/Scotland/CVR6134/2020|EPI_ISL_724221|2020-12-06" totalcount="4" value="N"/>
    <sequence id="seq_hCoV-19/Scotland/QEUH-BEAF22/2020|EPI_ISL_710633|2020-12-04" spec="Sequence" taxon="hCoV-19/Scotland/QEUH-BEAF22/2020|EPI_ISL_710633|2020-12-04" totalcount="4" value="N"/>
</data>

<data id="clusterB.1.160" name="alignment">
    <sequence id="seq_hCoV-19/Scotland/QEUH-96E17D/2020|EPI_ISL_534452|2020-08-20" spec="Sequence" taxon="hCoV-19/Scotland/QEUH-96E17D/2020|EPI_ISL_534452|2020-08-20" totalcount="4" value="N"/>
    <sequence id="seq_hCoV-19/Scotland/QEUH-998B8B/2020|EPI_ISL_568309|2020-08-27" spec="Sequence" taxon="hCoV-19/Scotland/QEUH-998B8B/2020|EPI_ISL_568309|2020-08-27" totalcount="4" value="N"/>
    <sequence id="seq_hCoV-19/Scotland/QEUH-96C78C/2020|EPI_ISL_530659|2020-08-21" spec="Sequence" taxon="hCoV-19/Scotland/QEUH-96C78C/2020|EPI_ISL_530659|2020-08-21" totalcount="4" value="N"/>
    <sequence id="seq_hCoV-19/Scotland/QEUH-996929/2020|EPI_ISL_559990|2020-08-29" spec="Sequence" taxon="hCoV-19/Scotland/QEUH-996929/2020|EPI_ISL_559990|2020-08-29" totalcount="4" value="N"/>
    <sequence id="seq_hCoV-19/Scotland/QEUH-9CA3A6/2020|EPI_ISL_576053|2020-09-09" spec="Sequence" taxon="hCoV-19/Scotland/QEUH-9CA3A6/2020|EPI_ISL_576053|2020-09-09" totalcount="4" value="N"/>
    <sequence id="seq_hCoV-19/Scotland/QEUH-9E44EF/2020|EPI_ISL_600935|2020-09-23" spec="Sequence" taxon="hCoV-19/Scotland/QEUH-9E44EF/2020|EPI_ISL_600935|2020-09-23" totalcount="4" value="N"/>
    <sequence id="seq_hCoV-19/Scotland/QEUH-9F6D49/2020|EPI_ISL_595627|2020-09-27" spec="Sequence" taxon="hCoV-19/Scotland/QEUH-9F6D49/2020|EPI_ISL_595627|2020-09-27" totalcount="4" value="N"/>
    <sequence id="seq_hCoV-19/Scotland/QEUH-A0B7AC/2020|EPI_ISL_599306|2020-10-03" spec="Sequence" taxon="hCoV-19/Scotland/QEUH-A0B7AC/2020|EPI_ISL_599306|2020-10-03" totalcount="4" value="N"/>
    <sequence id="seq_hCoV-19/Scotland/QEUH-A4C36F/2020|EPI_ISL_628564|2020-10-07" spec="Sequence" taxon="hCoV-19/Scotland/QEUH-A4C36F/2020|EPI_ISL_628564|2020-10-07" totalcount="4" value="N"/>
    <sequence id="seq_hCoV-19/Scotland/QEUH-A011A8/2020|EPI_ISL_585582|2020-10-02" spec="Sequence" taxon="hCoV-19/Scotland/QEUH-A011A8/2020|EPI_ISL_585582|2020-10-02" totalcount="4" value="N"/>
    <sequence id="seq_hCoV-19/Scotland/QEUH-9FF9D3/2020|EPI_ISL_600268|2020-10-02" spec="Sequence" taxon="hCoV-19/Scotland/QEUH-9FF9D3/2020|EPI_ISL_600268|2020-10-02" totalcount="4" value="N"/>
    <sequence id="seq_hCoV-19/Scotland/QEUH-A637A2/2020|EPI_ISL_596145|2020-10-09" spec="Sequence" taxon="hCoV-19/Scotland/QEUH-A637A2/2020|EPI_ISL_596145|2020-10-09" totalcount="4" value="N"/>
    <sequence id="seq_hCoV-19/Scotland/QEUH-A769A6/2020|EPI_ISL_613340|2020-10-15" spec="Sequence" taxon="hCoV-19/Scotland/QEUH-A769A6/2020|EPI_ISL_613340|2020-10-15" totalcount="4" value="N"/>
    <sequence id="seq_hCoV-19/Scotland/EDB10633/2020|EPI_ISL_705788|2020-12-02" spec="Sequence" taxon="hCoV-19/Scotland/EDB10633/2020|EPI_ISL_705788|2020-12-02" totalcount="4" value="N"/>
    <sequence id="seq_hCoV-19/Scotland/EDB10367/2020|EPI_ISL_724224|2020-11-27" spec="Sequence" taxon="hCoV-19/Scotland/EDB10367/2020|EPI_ISL_724224|2020-11-27" totalcount="4" value="N"/>
    <sequence id="seq_hCoV-19/Scotland/EDB10745/2020|EPI_ISL_724227|2020-12-05" spec="Sequence" taxon="hCoV-19/Scotland/EDB10745/2020|EPI_ISL_724227|2020-12-05" totalcount="4" value="N"/>
</data>

<data id="clusterB.1.177.11" name="alignment">
    <sequence id="seq_hCoV-19/Scotland/QEUH-9CEEDE/2020|EPI_ISL_601908|2020-09-17" spec="Sequence" taxon="hCoV-19/Scotland/QEUH-9CEEDE/2020|EPI_ISL_601908|2020-09-17" totalcount="4" value="N"/>
    <sequence id="seq_hCoV-19/Scotland/QEUH-9CEF35/2020|EPI_ISL_601916|2020-09-17" spec="Sequence" taxon="hCoV-19/Scotland/QEUH-9CEF35/2020|EPI_ISL_601916|2020-09-17" totalcount="4" value="N"/>
    <sequence id="seq_hCoV-19/Scotland/QEUH-9CEEFC/2020|EPI_ISL_601941|2020-09-17" spec="Sequence" taxon="hCoV-19/Scotland/QEUH-9CEEFC/2020|EPI_ISL_601941|2020-09-17" totalcount="4" value="N"/>
    <sequence id="seq_hCoV-19/Scotland/QEUH-9CEEED/2020|EPI_ISL_601953|2020-09-17" spec="Sequence" taxon="hCoV-19/Scotland/QEUH-9CEEED/2020|EPI_ISL_601953|2020-09-17" totalcount="4" value="N"/>
    <sequence id="seq_hCoV-19/Scotland/QEUH-9CFCE2/2020|EPI_ISL_601804|2020-09-16" spec="Sequence" taxon="hCoV-19/Scotland/QEUH-9CFCE2/2020|EPI_ISL_601804|2020-09-16" totalcount="4" value="N"/>
    <sequence id="seq_hCoV-19/Scotland/QEUH-9D0219/2020|EPI_ISL_601832|2020-09-16" spec="Sequence" taxon="hCoV-19/Scotland/QEUH-9D0219/2020|EPI_ISL_601832|2020-09-16" totalcount="4" value="N"/>
    <sequence id="seq_hCoV-19/Scotland/QEUH-9CFDA3/2020|EPI_ISL_601848|2020-09-16" spec="Sequence" taxon="hCoV-19/Scotland/QEUH-9CFDA3/2020|EPI_ISL_601848|2020-09-16" totalcount="4" value="N"/>
    <sequence id="seq_hCoV-19/Scotland/QEUH-9D11C0/2020|EPI_ISL_601852|2020-09-16" spec="Sequence" taxon="hCoV-19/Scotland/QEUH-9D11C0/2020|EPI_ISL_601852|2020-09-16" totalcount="4" value="N"/>
    <sequence id="seq_hCoV-19/Scotland/QEUH-9CE5F7/2020|EPI_ISL_601868|2020-09-17" spec="Sequence" taxon="hCoV-19/Scotland/QEUH-9CE5F7/2020|EPI_ISL_601868|2020-09-17" totalcount="4" value="N"/>
    <sequence id="seq_hCoV-19/Scotland/QEUH-9CE797/2020|EPI_ISL_601878|2020-09-17" spec="Sequence" taxon="hCoV-19/Scotland/QEUH-9CE797/2020|EPI_ISL_601878|2020-09-17" totalcount="4" value="N"/>
    <sequence id="seq_hCoV-19/Scotland/QEUH-9CE24B/2020|EPI_ISL_601891|2020-09-16" spec="Sequence" taxon="hCoV-19/Scotland/QEUH-9CE24B/2020|EPI_ISL_601891|2020-09-16" totalcount="4" value="N"/>
    <sequence id="seq_hCoV-19/Scotland/QEUH-9CEECF/2020|EPI_ISL_602012|2020-09-17" spec="Sequence" taxon="hCoV-19/Scotland/QEUH-9CEECF/2020|EPI_ISL_602012|2020-09-17" totalcount="4" value="N"/>
    <sequence id="seq_hCoV-19/Scotland/QEUH-9C9B54/2020|EPI_ISL_576092|2020-09-14" spec="Sequence" taxon="hCoV-19/Scotland/QEUH-9C9B54/2020|EPI_ISL_576092|2020-09-14" totalcount="4" value="N"/>
    <sequence id="seq_hCoV-19/Scotland/QEUH-9CA42B/2020|EPI_ISL_576052|2020-09-13" spec="Sequence" taxon="hCoV-19/Scotland/QEUH-9CA42B/2020|EPI_ISL_576052|2020-09-13" totalcount="4" value="N"/>
    <sequence id="seq_hCoV-19/Scotland/CVR4839/2020|EPI_ISL_627365|2020-09-21" spec="Sequence" taxon="hCoV-19/Scotland/CVR4839/2020|EPI_ISL_627365|2020-09-21" totalcount="4" value="N"/>
    <sequence id="seq_hCoV-19/Scotland/QEUH-9DD8A1/2020|EPI_ISL_599646|2020-09-21" spec="Sequence" taxon="hCoV-19/Scotland/QEUH-9DD8A1/2020|EPI_ISL_599646|2020-09-21" totalcount="4" value="N"/>
    <sequence id="seq_hCoV-19/Scotland/CVR4776/2020|EPI_ISL_627347|2020-09-20" spec="Sequence" taxon="hCoV-19/Scotland/CVR4776/2020|EPI_ISL_627347|2020-09-20" totalcount="4" value="N"/>
    <sequence id="seq_hCoV-19/Scotland/QEUH-9E4634/2020|EPI_ISL_600942|2020-09-23" spec="Sequence" taxon="hCoV-19/Scotland/QEUH-9E4634/2020|EPI_ISL_600942|2020-09-23" totalcount="4" value="N"/>
    <sequence id="seq_hCoV-19/Scotland/QEUH-9DE873/2020|EPI_ISL_601226|2020-09-21" spec="Sequence" taxon="hCoV-19/Scotland/QEUH-9DE873/2020|EPI_ISL_601226|2020-09-21" totalcount="4" value="N"/>
    <sequence id="seq_hCoV-19/Scotland/QEUH-9E3556/2020|EPI_ISL_585508|2020-09-24" spec="Sequence" taxon="hCoV-19/Scotland/QEUH-9E3556/2020|EPI_ISL_585508|2020-09-24" totalcount="4" value="N"/>
    <sequence id="seq_hCoV-19/Scotland/QEUH-9DE697/2020|EPI_ISL_601204|2020-09-21" spec="Sequence" taxon="hCoV-19/Scotland/QEUH-9DE697/2020|EPI_ISL_601204|2020-09-21" totalcount="4" value="N"/>
    <sequence id="seq_hCoV-19/Scotland/QEUH-9DC17A/2020|EPI_ISL_601109|2020-09-22" spec="Sequence" taxon="hCoV-19/Scotland/QEUH-9DC17A/2020|EPI_ISL_601109|2020-09-22" totalcount="4" value="N"/>
    <sequence id="seq_hCoV-19/Scotland/QEUH-9DAD4B/2020|EPI_ISL_601178|2020-09-22" spec="Sequence" taxon="hCoV-19/Scotland/QEUH-9DAD4B/2020|EPI_ISL_601178|2020-09-22" totalcount="4" value="N"/>
    <sequence id="seq_hCoV-19/Scotland/QEUH-9DE891/2020|EPI_ISL_601187|2020-09-21" spec="Sequence" taxon="hCoV-19/Scotland/QEUH-9DE891/2020|EPI_ISL_601187|2020-09-21" totalcount="4" value="N"/>
    <sequence id="seq_hCoV-19/Scotland/QEUH-9DEA22/2020|EPI_ISL_601191|2020-09-21" spec="Sequence" taxon="hCoV-19/Scotland/QEUH-9DEA22/2020|EPI_ISL_601191|2020-09-21" totalcount="4" value="N"/>
    <sequence id="seq_hCoV-19/Scotland/EDB7881/2020|EPI_ISL_585434|2020-09-23" spec="Sequence" taxon="hCoV-19/Scotland/EDB7881/2020|EPI_ISL_585434|2020-09-23" totalcount="4" value="N"/>
    <sequence id="seq_hCoV-19/Scotland/QEUH-9E5202/2020|EPI_ISL_601015|2020-09-23" spec="Sequence" taxon="hCoV-19/Scotland/QEUH-9E5202/2020|EPI_ISL_601015|2020-09-23" totalcount="4" value="N"/>
    <sequence id="seq_hCoV-19/Scotland/QEUH-9E54C0/2020|EPI_ISL_601020|2020-09-24" spec="Sequence" taxon="hCoV-19/Scotland/QEUH-9E54C0/2020|EPI_ISL_601020|2020-09-24" totalcount="4" value="N"/>
    <sequence id="seq_hCoV-19/Scotland/CVR4491/2020|EPI_ISL_585354|2020-09-21" spec="Sequence" taxon="hCoV-19/Scotland/CVR4491/2020|EPI_ISL_585354|2020-09-21" totalcount="4" value="N"/>
    <sequence id="seq_hCoV-19/Scotland/CVR4456/2020|EPI_ISL_585321|2020-09-20" spec="Sequence" taxon="hCoV-19/Scotland/CVR4456/2020|EPI_ISL_585321|2020-09-20" totalcount="4" value="N"/>
    <sequence id="seq_hCoV-19/Scotland/CVR4460/2020|EPI_ISL_585325|2020-09-20" spec="Sequence" taxon="hCoV-19/Scotland/CVR4460/2020|EPI_ISL_585325|2020-09-20" totalcount="4" value="N"/>
    <sequence id="seq_hCoV-19/Scotland/CVR4537/2020|EPI_ISL_585397|2020-09-22" spec="Sequence" taxon="hCoV-19/Scotland/CVR4537/2020|EPI_ISL_585397|2020-09-22" totalcount="4" value="N"/>
    <sequence id="seq_hCoV-19/Scotland/CVR5401/2020|EPI_ISL_651800|2020-09-22" spec="Sequence" taxon="hCoV-19/Scotland/CVR5401/2020|EPI_ISL_651800|2020-09-22" totalcount="4" value="N"/>
    <sequence id="seq_hCoV-19/Scotland/CVR5395/2020|EPI_ISL_651797|2020-09-22" spec="Sequence" taxon="hCoV-19/Scotland/CVR5395/2020|EPI_ISL_651797|2020-09-22" totalcount="4" value="N"/>
    <sequence id="seq_hCoV-19/Scotland/QEUH-9F5DFF/2020|EPI_ISL_600712|2020-09-27" spec="Sequence" taxon="hCoV-19/Scotland/QEUH-9F5DFF/2020|EPI_ISL_600712|2020-09-27" totalcount="4" value="N"/>
    <sequence id="seq_hCoV-19/Scotland/QEUH-9F681B/2020|EPI_ISL_600714|2020-09-27" spec="Sequence" taxon="hCoV-19/Scotland/QEUH-9F681B/2020|EPI_ISL_600714|2020-09-27" totalcount="4" value="N"/>
    <sequence id="seq_hCoV-19/Scotland/QEUH-9F6936/2020|EPI_ISL_600758|2020-09-27" spec="Sequence" taxon="hCoV-19/Scotland/QEUH-9F6936/2020|EPI_ISL_600758|2020-09-27" totalcount="4" value="N"/>
    <sequence id="seq_hCoV-19/Scotland/QEUH-9F2D01/2020|EPI_ISL_600773|2020-09-25" spec="Sequence" taxon="hCoV-19/Scotland/QEUH-9F2D01/2020|EPI_ISL_600773|2020-09-25" totalcount="4" value="N"/>
    <sequence id="seq_hCoV-19/Scotland/QEUH-9F6C2E/2020|EPI_ISL_595620|2020-09-27" spec="Sequence" taxon="hCoV-19/Scotland/QEUH-9F6C2E/2020|EPI_ISL_595620|2020-09-27" totalcount="4" value="N"/>
    <sequence id="seq_hCoV-19/Scotland/QEUH-9FB4A9/2020|EPI_ISL_600601|2020-09-29" spec="Sequence" taxon="hCoV-19/Scotland/QEUH-9FB4A9/2020|EPI_ISL_600601|2020-09-29" totalcount="4" value="N"/>
    <sequence id="seq_hCoV-19/Scotland/QEUH-A1FF34/2020|EPI_ISL_599084|2020-10-01" spec="Sequence" taxon="hCoV-19/Scotland/QEUH-A1FF34/2020|EPI_ISL_599084|2020-10-01" totalcount="4" value="N"/>
    <sequence id="seq_hCoV-19/Scotland/QEUH-9F5E0B/2020|EPI_ISL_600640|2020-09-27" spec="Sequence" taxon="hCoV-19/Scotland/QEUH-9F5E0B/2020|EPI_ISL_600640|2020-09-27" totalcount="4" value="N"/>
    <sequence id="seq_hCoV-19/Scotland/QEUH-9F67C3/2020|EPI_ISL_600666|2020-09-27" spec="Sequence" taxon="hCoV-19/Scotland/QEUH-9F67C3/2020|EPI_ISL_600666|2020-09-27" totalcount="4" value="N"/>
    <sequence id="seq_hCoV-19/Scotland/QEUH-9F5DE0/2020|EPI_ISL_600693|2020-09-27" spec="Sequence" taxon="hCoV-19/Scotland/QEUH-9F5DE0/2020|EPI_ISL_600693|2020-09-27" totalcount="4" value="N"/>
    <sequence id="seq_hCoV-19/Scotland/QEUH-9FB3BB/2020|EPI_ISL_600547|2020-09-29" spec="Sequence" taxon="hCoV-19/Scotland/QEUH-9FB3BB/2020|EPI_ISL_600547|2020-09-29" totalcount="4" value="N"/>
    <sequence id="seq_hCoV-19/Scotland/QEUH-9FA9C9/2020|EPI_ISL_600573|2020-09-29" spec="Sequence" taxon="hCoV-19/Scotland/QEUH-9FA9C9/2020|EPI_ISL_600573|2020-09-29" totalcount="4" value="N"/>
    <sequence id="seq_hCoV-19/Scotland/QEUH-9F7DEE/2020|EPI_ISL_600917|2020-09-27" spec="Sequence" taxon="hCoV-19/Scotland/QEUH-9F7DEE/2020|EPI_ISL_600917|2020-09-27" totalcount="4" value="N"/>
    <sequence id="seq_hCoV-19/Scotland/QEUH-9F84CA/2020|EPI_ISL_600840|2020-09-27" spec="Sequence" taxon="hCoV-19/Scotland/QEUH-9F84CA/2020|EPI_ISL_600840|2020-09-27" totalcount="4" value="N"/>
    <sequence id="seq_hCoV-19/Scotland/QEUH-9F8DDE/2020|EPI_ISL_600842|2020-09-27" spec="Sequence" taxon="hCoV-19/Scotland/QEUH-9F8DDE/2020|EPI_ISL_600842|2020-09-27" totalcount="4" value="N"/>
    <sequence id="seq_hCoV-19/Scotland/QEUH-9F572E/2020|EPI_ISL_600856|2020-09-27" spec="Sequence" taxon="hCoV-19/Scotland/QEUH-9F572E/2020|EPI_ISL_600856|2020-09-27" totalcount="4" value="N"/>
    <sequence id="seq_hCoV-19/Scotland/QEUH-9F85A9/2020|EPI_ISL_600867|2020-09-27" spec="Sequence" taxon="hCoV-19/Scotland/QEUH-9F85A9/2020|EPI_ISL_600867|2020-09-27" totalcount="4" value="N"/>
    <sequence id="seq_hCoV-19/Scotland/QEUH-9F7DA2/2020|EPI_ISL_600895|2020-09-27" spec="Sequence" taxon="hCoV-19/Scotland/QEUH-9F7DA2/2020|EPI_ISL_600895|2020-09-27" totalcount="4" value="N"/>
    <sequence id="seq_hCoV-19/Scotland/QEUH-9F4F72/2020|EPI_ISL_638922|2020-09-27" spec="Sequence" taxon="hCoV-19/Scotland/QEUH-9F4F72/2020|EPI_ISL_638922|2020-09-27" totalcount="4" value="N"/>
    <sequence id="seq_hCoV-19/Scotland/QEUH-9F5339/2020|EPI_ISL_638927|2020-09-27" spec="Sequence" taxon="hCoV-19/Scotland/QEUH-9F5339/2020|EPI_ISL_638927|2020-09-27" totalcount="4" value="N"/>
    <sequence id="seq_hCoV-19/Scotland/QEUH-A210B4/2020|EPI_ISL_598935|2020-10-01" spec="Sequence" taxon="hCoV-19/Scotland/QEUH-A210B4/2020|EPI_ISL_598935|2020-10-01" totalcount="4" value="N"/>
    <sequence id="seq_hCoV-19/Scotland/QEUH-A322BA/2020|EPI_ISL_628341|2020-10-07" spec="Sequence" taxon="hCoV-19/Scotland/QEUH-A322BA/2020|EPI_ISL_628341|2020-10-07" totalcount="4" value="N"/>
    <sequence id="seq_hCoV-19/Scotland/QEUH-A0C2B9/2020|EPI_ISL_599316|2020-10-03" spec="Sequence" taxon="hCoV-19/Scotland/QEUH-A0C2B9/2020|EPI_ISL_599316|2020-10-03" totalcount="4" value="N"/>
    <sequence id="seq_hCoV-19/Scotland/QEUH-A0C2AA/2020|EPI_ISL_599331|2020-10-03" spec="Sequence" taxon="hCoV-19/Scotland/QEUH-A0C2AA/2020|EPI_ISL_599331|2020-10-03" totalcount="4" value="N"/>
    <sequence id="seq_hCoV-19/Scotland/QEUH-A4903E/2020|EPI_ISL_595948|2020-10-08" spec="Sequence" taxon="hCoV-19/Scotland/QEUH-A4903E/2020|EPI_ISL_595948|2020-10-08" totalcount="4" value="N"/>
    <sequence id="seq_hCoV-19/Scotland/EDB8352/2020|EPI_ISL_612340|2020-10-08" spec="Sequence" taxon="hCoV-19/Scotland/EDB8352/2020|EPI_ISL_612340|2020-10-08" totalcount="4" value="N"/>
    <sequence id="seq_hCoV-19/Scotland/QEUH-A63960/2020|EPI_ISL_596169|2020-10-09" spec="Sequence" taxon="hCoV-19/Scotland/QEUH-A63960/2020|EPI_ISL_596169|2020-10-09" totalcount="4" value="N"/>
    <sequence id="seq_hCoV-19/Scotland/MILK-A6A3E3/2020|EPI_ISL_627503|2020-10-09" spec="Sequence" taxon="hCoV-19/Scotland/MILK-A6A3E3/2020|EPI_ISL_627503|2020-10-09" totalcount="4" value="N"/>
    <sequence id="seq_hCoV-19/Scotland/QEUH-A78072/2020|EPI_ISL_638953|2020-10-14" spec="Sequence" taxon="hCoV-19/Scotland/QEUH-A78072/2020|EPI_ISL_638953|2020-10-14" totalcount="4" value="N"/>
    <sequence id="seq_hCoV-19/Scotland/EDB10121/2020|EPI_ISL_680481|2020-10-14" spec="Sequence" taxon="hCoV-19/Scotland/EDB10121/2020|EPI_ISL_680481|2020-10-14" totalcount="4" value="N"/>
    <sequence id="seq_hCoV-19/Scotland/MILK-A6B77D/2020|EPI_ISL_625412|2020-10-09" spec="Sequence" taxon="hCoV-19/Scotland/MILK-A6B77D/2020|EPI_ISL_625412|2020-10-09" totalcount="4" value="N"/>
    <sequence id="seq_hCoV-19/Scotland/QEUH-A8A8B1/2020|EPI_ISL_639001|2020-10-16" spec="Sequence" taxon="hCoV-19/Scotland/QEUH-A8A8B1/2020|EPI_ISL_639001|2020-10-16" totalcount="4" value="N"/>
    <sequence id="seq_hCoV-19/Scotland/EDB10125/2020|EPI_ISL_680485|2020-10-19" spec="Sequence" taxon="hCoV-19/Scotland/EDB10125/2020|EPI_ISL_680485|2020-10-19" totalcount="4" value="N"/>
    <sequence id="seq_hCoV-19/Scotland/QEUH-A9AE07/2020|EPI_ISL_625385|2020-10-20" spec="Sequence" taxon="hCoV-19/Scotland/QEUH-A9AE07/2020|EPI_ISL_625385|2020-10-20" totalcount="4" value="N"/>
    <sequence id="seq_hCoV-19/Scotland/QEUH-B2B2A4/2020|EPI_ISL_676432|2020-11-03" spec="Sequence" taxon="hCoV-19/Scotland/QEUH-B2B2A4/2020|EPI_ISL_676432|2020-11-03" totalcount="4" value="N"/>
    <sequence id="seq_hCoV-19/Scotland/QEUH-B69626/2020|EPI_ISL_676366|2020-11-11" spec="Sequence" taxon="hCoV-19/Scotland/QEUH-B69626/2020|EPI_ISL_676366|2020-11-11" totalcount="4" value="N"/>
    <sequence id="seq_hCoV-19/Scotland/QEUH-B696F9/2020|EPI_ISL_676371|2020-11-11" spec="Sequence" taxon="hCoV-19/Scotland/QEUH-B696F9/2020|EPI_ISL_676371|2020-11-11" totalcount="4" value="N"/>
    <sequence id="seq_hCoV-19/Scotland/QEUH-B69486/2020|EPI_ISL_676326|2020-11-11" spec="Sequence" taxon="hCoV-19/Scotland/QEUH-B69486/2020|EPI_ISL_676326|2020-11-11" totalcount="4" value="N"/>
    <sequence id="seq_hCoV-19/Scotland/QEUH-B9FCDA/2020|EPI_ISL_757278|2020-11-18" spec="Sequence" taxon="hCoV-19/Scotland/QEUH-B9FCDA/2020|EPI_ISL_757278|2020-11-18" totalcount="4" value="N"/>
    <sequence id="seq_hCoV-19/Scotland/QEUH-B9FC25/2020|EPI_ISL_757280|2020-11-18" spec="Sequence" taxon="hCoV-19/Scotland/QEUH-B9FC25/2020|EPI_ISL_757280|2020-11-18" totalcount="4" value="N"/>
    <sequence id="seq_hCoV-19/Scotland/EDB10853/2020|EPI_ISL_724245|2020-12-10" spec="Sequence" taxon="hCoV-19/Scotland/EDB10853/2020|EPI_ISL_724245|2020-12-10" totalcount="4" value="N"/>
</data>

<data id="clusterB.1.1.315" name="alignment">
    <sequence id="seq_hCoV-19/Scotland/QEUH-96120E/2020|EPI_ISL_532138|2020-08-05" spec="Sequence" taxon="hCoV-19/Scotland/QEUH-96120E/2020|EPI_ISL_532138|2020-08-05" totalcount="4" value="N"/>
    <sequence id="seq_hCoV-19/Scotland/QEUH-9606F4/2020|EPI_ISL_532062|2020-08-05" spec="Sequence" taxon="hCoV-19/Scotland/QEUH-9606F4/2020|EPI_ISL_532062|2020-08-05" totalcount="4" value="N"/>
    <sequence id="seq_hCoV-19/Scotland/QEUH-943439/2020|EPI_ISL_532621|2020-08-01" spec="Sequence" taxon="hCoV-19/Scotland/QEUH-943439/2020|EPI_ISL_532621|2020-08-01" totalcount="4" value="N"/>
    <sequence id="seq_hCoV-19/Scotland/QEUH-95F616/2020|EPI_ISL_532463|2020-08-06" spec="Sequence" taxon="hCoV-19/Scotland/QEUH-95F616/2020|EPI_ISL_532463|2020-08-06" totalcount="4" value="N"/>
    <sequence id="seq_hCoV-19/Scotland/QEUH-95FA47/2020|EPI_ISL_532390|2020-08-06" spec="Sequence" taxon="hCoV-19/Scotland/QEUH-95FA47/2020|EPI_ISL_532390|2020-08-06" totalcount="4" value="N"/>
    <sequence id="seq_hCoV-19/Scotland/QEUH-95F90E/2020|EPI_ISL_532399|2020-08-06" spec="Sequence" taxon="hCoV-19/Scotland/QEUH-95F90E/2020|EPI_ISL_532399|2020-08-06" totalcount="4" value="N"/>
    <sequence id="seq_hCoV-19/Scotland/EDB7076/2020|EPI_ISL_514517|2020-08-03" spec="Sequence" taxon="hCoV-19/Scotland/EDB7076/2020|EPI_ISL_514517|2020-08-03" totalcount="4" value="N"/>
    <sequence id="seq_hCoV-19/Scotland/EDB7092/2020|EPI_ISL_514524|2020-08-03" spec="Sequence" taxon="hCoV-19/Scotland/EDB7092/2020|EPI_ISL_514524|2020-08-03" totalcount="4" value="N"/>
    <sequence id="seq_hCoV-19/Scotland/EDB7133/2020|EPI_ISL_514545|2020-08-04" spec="Sequence" taxon="hCoV-19/Scotland/EDB7133/2020|EPI_ISL_514545|2020-08-04" totalcount="4" value="N"/>
    <sequence id="seq_hCoV-19/Scotland/EDB7139/2020|EPI_ISL_514548|2020-08-04" spec="Sequence" taxon="hCoV-19/Scotland/EDB7139/2020|EPI_ISL_514548|2020-08-04" totalcount="4" value="N"/>
    <sequence id="seq_hCoV-19/Scotland/EDB7154/2020|EPI_ISL_514560|2020-08-04" spec="Sequence" taxon="hCoV-19/Scotland/EDB7154/2020|EPI_ISL_514560|2020-08-04" totalcount="4" value="N"/>
    <sequence id="seq_hCoV-19/Scotland/QEUH-95F9B3/2020|EPI_ISL_532316|2020-08-06" spec="Sequence" taxon="hCoV-19/Scotland/QEUH-95F9B3/2020|EPI_ISL_532316|2020-08-06" totalcount="4" value="N"/>
    <sequence id="seq_hCoV-19/Scotland/QEUH-95F27C/2020|EPI_ISL_532334|2020-08-06" spec="Sequence" taxon="hCoV-19/Scotland/QEUH-95F27C/2020|EPI_ISL_532334|2020-08-06" totalcount="4" value="N"/>
    <sequence id="seq_hCoV-19/Scotland/QEUH-95F9A4/2020|EPI_ISL_532335|2020-08-06" spec="Sequence" taxon="hCoV-19/Scotland/QEUH-95F9A4/2020|EPI_ISL_532335|2020-08-06" totalcount="4" value="N"/>
    <sequence id="seq_hCoV-19/Scotland/QEUH-960560/2020|EPI_ISL_531990|2020-08-05" spec="Sequence" taxon="hCoV-19/Scotland/QEUH-960560/2020|EPI_ISL_531990|2020-08-05" totalcount="4" value="N"/>
    <sequence id="seq_hCoV-19/Scotland/QEUH-960032/2020|EPI_ISL_531905|2020-08-06" spec="Sequence" taxon="hCoV-19/Scotland/QEUH-960032/2020|EPI_ISL_531905|2020-08-06" totalcount="4" value="N"/>
    <sequence id="seq_hCoV-19/Scotland/QEUH-960041/2020|EPI_ISL_531932|2020-08-06" spec="Sequence" taxon="hCoV-19/Scotland/QEUH-960041/2020|EPI_ISL_531932|2020-08-06" totalcount="4" value="N"/>
    <sequence id="seq_hCoV-19/Scotland/QEUH-9610AA/2020|EPI_ISL_531951|2020-08-05" spec="Sequence" taxon="hCoV-19/Scotland/QEUH-9610AA/2020|EPI_ISL_531951|2020-08-05" totalcount="4" value="N"/>
    <sequence id="seq_hCoV-19/Scotland/QEUH-95FE0F/2020|EPI_ISL_531865|2020-08-05" spec="Sequence" taxon="hCoV-19/Scotland/QEUH-95FE0F/2020|EPI_ISL_531865|2020-08-05" totalcount="4" value="N"/>
    <sequence id="seq_hCoV-19/Scotland/QEUH-9600F6/2020|EPI_ISL_531873|2020-08-06" spec="Sequence" taxon="hCoV-19/Scotland/QEUH-9600F6/2020|EPI_ISL_531873|2020-08-06" totalcount="4" value="N"/>
    <sequence id="seq_hCoV-19/Scotland/QEUH-960515/2020|EPI_ISL_532053|2020-08-07" spec="Sequence" taxon="hCoV-19/Scotland/QEUH-960515/2020|EPI_ISL_532053|2020-08-07" totalcount="4" value="N"/>
    <sequence id="seq_hCoV-19/Scotland/QEUH-95E082/2020|EPI_ISL_534409|2020-08-07" spec="Sequence" taxon="hCoV-19/Scotland/QEUH-95E082/2020|EPI_ISL_534409|2020-08-07" totalcount="4" value="N"/>
    <sequence id="seq_hCoV-19/Scotland/QEUH-95E459/2020|EPI_ISL_534410|2020-08-10" spec="Sequence" taxon="hCoV-19/Scotland/QEUH-95E459/2020|EPI_ISL_534410|2020-08-10" totalcount="4" value="N"/>
    <sequence id="seq_hCoV-19/Scotland/QEUH-95E44A/2020|EPI_ISL_534411|2020-08-08" spec="Sequence" taxon="hCoV-19/Scotland/QEUH-95E44A/2020|EPI_ISL_534411|2020-08-08" totalcount="4" value="N"/>
    <sequence id="seq_hCoV-19/Scotland/QEUH-95E1AD/2020|EPI_ISL_534420|2020-08-10" spec="Sequence" taxon="hCoV-19/Scotland/QEUH-95E1AD/2020|EPI_ISL_534420|2020-08-10" totalcount="4" value="N"/>
    <sequence id="seq_hCoV-19/Scotland/QEUH-95E27D/2020|EPI_ISL_534425|2020-08-10" spec="Sequence" taxon="hCoV-19/Scotland/QEUH-95E27D/2020|EPI_ISL_534425|2020-08-10" totalcount="4" value="N"/>
    <sequence id="seq_hCoV-19/Scotland/QEUH-95E26E/2020|EPI_ISL_534434|2020-08-10" spec="Sequence" taxon="hCoV-19/Scotland/QEUH-95E26E/2020|EPI_ISL_534434|2020-08-10" totalcount="4" value="N"/>
    <sequence id="seq_hCoV-19/Scotland/QEUH-9655E3/2020|EPI_ISL_531116|2020-08-12" spec="Sequence" taxon="hCoV-19/Scotland/QEUH-9655E3/2020|EPI_ISL_531116|2020-08-12" totalcount="4" value="N"/>
    <sequence id="seq_hCoV-19/Scotland/QEUH-95F41C/2020|EPI_ISL_532444|2020-08-08" spec="Sequence" taxon="hCoV-19/Scotland/QEUH-95F41C/2020|EPI_ISL_532444|2020-08-08" totalcount="4" value="N"/>
    <sequence id="seq_hCoV-19/Scotland/QEUH-95ED03/2020|EPI_ISL_532452|2020-08-08" spec="Sequence" taxon="hCoV-19/Scotland/QEUH-95ED03/2020|EPI_ISL_532452|2020-08-08" totalcount="4" value="N"/>
    <sequence id="seq_hCoV-19/Scotland/QEUH-95E653/2020|EPI_ISL_532454|2020-08-09" spec="Sequence" taxon="hCoV-19/Scotland/QEUH-95E653/2020|EPI_ISL_532454|2020-08-09" totalcount="4" value="N"/>
    <sequence id="seq_hCoV-19/Scotland/QEUH-95E88A/2020|EPI_ISL_532493|2020-08-09" spec="Sequence" taxon="hCoV-19/Scotland/QEUH-95E88A/2020|EPI_ISL_532493|2020-08-09" totalcount="4" value="N"/>
    <sequence id="seq_hCoV-19/Scotland/QEUH-95F4FE/2020|EPI_ISL_532515|2020-08-08" spec="Sequence" taxon="hCoV-19/Scotland/QEUH-95F4FE/2020|EPI_ISL_532515|2020-08-08" totalcount="4" value="N"/>
    <sequence id="seq_hCoV-19/Scotland/QEUH-95F4EF/2020|EPI_ISL_532531|2020-08-08" spec="Sequence" taxon="hCoV-19/Scotland/QEUH-95F4EF/2020|EPI_ISL_532531|2020-08-08" totalcount="4" value="N"/>
    <sequence id="seq_hCoV-19/Scotland/QEUH-965079/2020|EPI_ISL_531049|2020-08-13" spec="Sequence" taxon="hCoV-19/Scotland/QEUH-965079/2020|EPI_ISL_531049|2020-08-13" totalcount="4" value="N"/>
    <sequence id="seq_hCoV-19/Scotland/QEUH-95EE97/2020|EPI_ISL_532356|2020-08-08" spec="Sequence" taxon="hCoV-19/Scotland/QEUH-95EE97/2020|EPI_ISL_532356|2020-08-08" totalcount="4" value="N"/>
    <sequence id="seq_hCoV-19/Scotland/QEUH-95EA57/2020|EPI_ISL_532402|2020-08-09" spec="Sequence" taxon="hCoV-19/Scotland/QEUH-95EA57/2020|EPI_ISL_532402|2020-08-09" totalcount="4" value="N"/>
    <sequence id="seq_hCoV-19/Scotland/QEUH-963002/2020|EPI_ISL_531690|2020-08-09" spec="Sequence" taxon="hCoV-19/Scotland/QEUH-963002/2020|EPI_ISL_531690|2020-08-09" totalcount="4" value="N"/>
    <sequence id="seq_hCoV-19/Scotland/QEUH-962FE8/2020|EPI_ISL_531607|2020-08-10" spec="Sequence" taxon="hCoV-19/Scotland/QEUH-962FE8/2020|EPI_ISL_531607|2020-08-10" totalcount="4" value="N"/>
    <sequence id="seq_hCoV-19/Scotland/QEUH-963BE3/2020|EPI_ISL_531564|2020-08-12" spec="Sequence" taxon="hCoV-19/Scotland/QEUH-963BE3/2020|EPI_ISL_531564|2020-08-12" totalcount="4" value="N"/>
    <sequence id="seq_hCoV-19/Scotland/QEUH-95FDB7/2020|EPI_ISL_531918|2020-08-07" spec="Sequence" taxon="hCoV-19/Scotland/QEUH-95FDB7/2020|EPI_ISL_531918|2020-08-07" totalcount="4" value="N"/>
    <sequence id="seq_hCoV-19/Scotland/QEUH-95FF66/2020|EPI_ISL_531919|2020-08-07" spec="Sequence" taxon="hCoV-19/Scotland/QEUH-95FF66/2020|EPI_ISL_531919|2020-08-07" totalcount="4" value="N"/>
    <sequence id="seq_hCoV-19/Scotland/QEUH-962328/2020|EPI_ISL_531824|2020-08-10" spec="Sequence" taxon="hCoV-19/Scotland/QEUH-962328/2020|EPI_ISL_531824|2020-08-10" totalcount="4" value="N"/>
    <sequence id="seq_hCoV-19/Scotland/QEUH-96D31E/2020|EPI_ISL_534552|2020-08-20" spec="Sequence" taxon="hCoV-19/Scotland/QEUH-96D31E/2020|EPI_ISL_534552|2020-08-20" totalcount="4" value="N"/>
    <sequence id="seq_hCoV-19/Scotland/QEUH-96EF64/2020|EPI_ISL_534486|2020-08-18" spec="Sequence" taxon="hCoV-19/Scotland/QEUH-96EF64/2020|EPI_ISL_534486|2020-08-18" totalcount="4" value="N"/>
    <sequence id="seq_hCoV-19/Scotland/QEUH-96EDE2/2020|EPI_ISL_534490|2020-08-19" spec="Sequence" taxon="hCoV-19/Scotland/QEUH-96EDE2/2020|EPI_ISL_534490|2020-08-19" totalcount="4" value="N"/>
    <sequence id="seq_hCoV-19/Scotland/QEUH-96EF73/2020|EPI_ISL_534496|2020-08-18" spec="Sequence" taxon="hCoV-19/Scotland/QEUH-96EF73/2020|EPI_ISL_534496|2020-08-18" totalcount="4" value="N"/>
    <sequence id="seq_hCoV-19/Scotland/QEUH-96E84B/2020|EPI_ISL_534497|2020-08-19" spec="Sequence" taxon="hCoV-19/Scotland/QEUH-96E84B/2020|EPI_ISL_534497|2020-08-19" totalcount="4" value="N"/>
    <sequence id="seq_hCoV-19/Scotland/QEUH-965792/2020|EPI_ISL_530979|2020-08-14" spec="Sequence" taxon="hCoV-19/Scotland/QEUH-965792/2020|EPI_ISL_530979|2020-08-14" totalcount="4" value="N"/>
    <sequence id="seq_hCoV-19/Scotland/QEUH-969743/2020|EPI_ISL_531189|2020-08-14" spec="Sequence" taxon="hCoV-19/Scotland/QEUH-969743/2020|EPI_ISL_531189|2020-08-14" totalcount="4" value="N"/>
    <sequence id="seq_hCoV-19/Scotland/QEUH-9657A1/2020|EPI_ISL_531155|2020-08-14" spec="Sequence" taxon="hCoV-19/Scotland/QEUH-9657A1/2020|EPI_ISL_531155|2020-08-14" totalcount="4" value="N"/>
    <sequence id="seq_hCoV-19/Scotland/QEUH-969752/2020|EPI_ISL_531087|2020-08-14" spec="Sequence" taxon="hCoV-19/Scotland/QEUH-969752/2020|EPI_ISL_531087|2020-08-14" totalcount="4" value="N"/>
    <sequence id="seq_hCoV-19/Scotland/EDB7360/2020|EPI_ISL_526534|2020-08-14" spec="Sequence" taxon="hCoV-19/Scotland/EDB7360/2020|EPI_ISL_526534|2020-08-14" totalcount="4" value="N"/>
    <sequence id="seq_hCoV-19/Scotland/QEUH-969840/2020|EPI_ISL_531054|2020-08-14" spec="Sequence" taxon="hCoV-19/Scotland/QEUH-969840/2020|EPI_ISL_531054|2020-08-14" totalcount="4" value="N"/>
    <sequence id="seq_hCoV-19/Scotland/QEUH-96D28A/2020|EPI_ISL_534584|2020-08-21" spec="Sequence" taxon="hCoV-19/Scotland/QEUH-96D28A/2020|EPI_ISL_534584|2020-08-21" totalcount="4" value="N"/>
    <sequence id="seq_hCoV-19/Scotland/QEUH-96C810/2020|EPI_ISL_534559|2020-08-21" spec="Sequence" taxon="hCoV-19/Scotland/QEUH-96C810/2020|EPI_ISL_534559|2020-08-21" totalcount="4" value="N"/>
    <sequence id="seq_hCoV-19/Scotland/QEUH-9900EE/2020|EPI_ISL_568362|2020-08-26" spec="Sequence" taxon="hCoV-19/Scotland/QEUH-9900EE/2020|EPI_ISL_568362|2020-08-26" totalcount="4" value="N"/>
    <sequence id="seq_hCoV-19/Scotland/QEUH-9903F4/2020|EPI_ISL_568296|2020-08-26" spec="Sequence" taxon="hCoV-19/Scotland/QEUH-9903F4/2020|EPI_ISL_568296|2020-08-26" totalcount="4" value="N"/>
    <sequence id="seq_hCoV-19/Scotland/CVR4062/2020|EPI_ISL_535154|2020-08-30" spec="Sequence" taxon="hCoV-19/Scotland/CVR4062/2020|EPI_ISL_535154|2020-08-30" totalcount="4" value="N"/>
    <sequence id="seq_hCoV-19/Scotland/CVR4075/2020|EPI_ISL_535166|2020-08-31" spec="Sequence" taxon="hCoV-19/Scotland/CVR4075/2020|EPI_ISL_535166|2020-08-31" totalcount="4" value="N"/>
    <sequence id="seq_hCoV-19/Scotland/QEUH-9B8657/2020|EPI_ISL_568227|2020-09-10" spec="Sequence" taxon="hCoV-19/Scotland/QEUH-9B8657/2020|EPI_ISL_568227|2020-09-10" totalcount="4" value="N"/>
    <sequence id="seq_hCoV-19/Scotland/QEUH-9B82BD/2020|EPI_ISL_568235|2020-09-10" spec="Sequence" taxon="hCoV-19/Scotland/QEUH-9B82BD/2020|EPI_ISL_568235|2020-09-10" totalcount="4" value="N"/>
    <sequence id="seq_hCoV-19/Scotland/QEUH-9B8305/2020|EPI_ISL_568272|2020-09-09" spec="Sequence" taxon="hCoV-19/Scotland/QEUH-9B8305/2020|EPI_ISL_568272|2020-09-09" totalcount="4" value="N"/>
    <sequence id="seq_hCoV-19/Scotland/QEUH-9B4521/2020|EPI_ISL_560077|2020-09-08" spec="Sequence" taxon="hCoV-19/Scotland/QEUH-9B4521/2020|EPI_ISL_560077|2020-09-08" totalcount="4" value="N"/>
    <sequence id="seq_hCoV-19/Scotland/QEUH-9BADD8/2020|EPI_ISL_573841|2020-09-09" spec="Sequence" taxon="hCoV-19/Scotland/QEUH-9BADD8/2020|EPI_ISL_573841|2020-09-09" totalcount="4" value="N"/>
    <sequence id="seq_hCoV-19/Scotland/QEUH-9DD7A4/2020|EPI_ISL_599737|2020-09-21" spec="Sequence" taxon="hCoV-19/Scotland/QEUH-9DD7A4/2020|EPI_ISL_599737|2020-09-21" totalcount="4" value="N"/>
    <sequence id="seq_hCoV-19/Scotland/CVR5106/2020|EPI_ISL_627375|2020-09-21" spec="Sequence" taxon="hCoV-19/Scotland/CVR5106/2020|EPI_ISL_627375|2020-09-21" totalcount="4" value="N"/>
    <sequence id="seq_hCoV-19/Scotland/QEUH-9DEA6E/2020|EPI_ISL_601208|2020-09-21" spec="Sequence" taxon="hCoV-19/Scotland/QEUH-9DEA6E/2020|EPI_ISL_601208|2020-09-21" totalcount="4" value="N"/>
    <sequence id="seq_hCoV-19/Scotland/CVR4474/2020|EPI_ISL_585338|2020-09-20" spec="Sequence" taxon="hCoV-19/Scotland/CVR4474/2020|EPI_ISL_585338|2020-09-20" totalcount="4" value="N"/>
    <sequence id="seq_hCoV-19/Scotland/CVR4475/2020|EPI_ISL_585339|2020-09-20" spec="Sequence" taxon="hCoV-19/Scotland/CVR4475/2020|EPI_ISL_585339|2020-09-20" totalcount="4" value="N"/>
    <sequence id="seq_hCoV-19/Scotland/CVR4531/2020|EPI_ISL_585391|2020-09-22" spec="Sequence" taxon="hCoV-19/Scotland/CVR4531/2020|EPI_ISL_585391|2020-09-22" totalcount="4" value="N"/>
    <sequence id="seq_hCoV-19/Scotland/QEUH-9F6BB8/2020|EPI_ISL_595618|2020-09-25" spec="Sequence" taxon="hCoV-19/Scotland/QEUH-9F6BB8/2020|EPI_ISL_595618|2020-09-25" totalcount="4" value="N"/>
    <sequence id="seq_hCoV-19/Scotland/QEUH-9F5FBD/2020|EPI_ISL_600684|2020-09-27" spec="Sequence" taxon="hCoV-19/Scotland/QEUH-9F5FBD/2020|EPI_ISL_600684|2020-09-27" totalcount="4" value="N"/>
    <sequence id="seq_hCoV-19/Scotland/QEUH-9FB3E8/2020|EPI_ISL_600580|2020-09-29" spec="Sequence" taxon="hCoV-19/Scotland/QEUH-9FB3E8/2020|EPI_ISL_600580|2020-09-29" totalcount="4" value="N"/>
    <sequence id="seq_hCoV-19/Scotland/QEUH-A0ADD8/2020|EPI_ISL_599256|2020-10-03" spec="Sequence" taxon="hCoV-19/Scotland/QEUH-A0ADD8/2020|EPI_ISL_599256|2020-10-03" totalcount="4" value="N"/>
    <sequence id="seq_hCoV-19/Scotland/QEUH-A48EBD/2020|EPI_ISL_595936|2020-10-08" spec="Sequence" taxon="hCoV-19/Scotland/QEUH-A48EBD/2020|EPI_ISL_595936|2020-10-08" totalcount="4" value="N"/>
    <sequence id="seq_hCoV-19/Scotland/QEUH-A4C5D2/2020|EPI_ISL_595983|2020-10-07" spec="Sequence" taxon="hCoV-19/Scotland/QEUH-A4C5D2/2020|EPI_ISL_595983|2020-10-07" totalcount="4" value="N"/>
    <sequence id="seq_hCoV-19/Scotland/QEUH-A0BD9B/2020|EPI_ISL_599385|2020-10-03" spec="Sequence" taxon="hCoV-19/Scotland/QEUH-A0BD9B/2020|EPI_ISL_599385|2020-10-03" totalcount="4" value="N"/>
    <sequence id="seq_hCoV-19/Scotland/QEUH-9FFED4/2020|EPI_ISL_600296|2020-10-02" spec="Sequence" taxon="hCoV-19/Scotland/QEUH-9FFED4/2020|EPI_ISL_600296|2020-10-02" totalcount="4" value="N"/>
    <sequence id="seq_hCoV-19/Scotland/QEUH-A9D2EA/2020|EPI_ISL_680564|2020-10-20" spec="Sequence" taxon="hCoV-19/Scotland/QEUH-A9D2EA/2020|EPI_ISL_680564|2020-10-20" totalcount="4" value="N"/>
    <sequence id="seq_hCoV-19/Scotland/QEUH-A9EBC0/2020|EPI_ISL_625325|2020-10-20" spec="Sequence" taxon="hCoV-19/Scotland/QEUH-A9EBC0/2020|EPI_ISL_625325|2020-10-20" totalcount="4" value="N"/>
    <sequence id="seq_hCoV-19/Scotland/QEUH-B13263/2020|EPI_ISL_649574|2020-11-03" spec="Sequence" taxon="hCoV-19/Scotland/QEUH-B13263/2020|EPI_ISL_649574|2020-11-03" totalcount="4" value="N"/>
    <sequence id="seq_hCoV-19/Scotland/QEUH-EFB9A5/2021|EPI_ISL_858186|2021-01-06" spec="Sequence" taxon="hCoV-19/Scotland/QEUH-EFB9A5/2021|EPI_ISL_858186|2021-01-06" totalcount="4" value="N"/>
    <sequence id="seq_hCoV-19/Scotland/EDB13462/2021|EPI_ISL_865151|2021-01-06" spec="Sequence" taxon="hCoV-19/Scotland/EDB13462/2021|EPI_ISL_865151|2021-01-06" totalcount="4" value="N"/>
</data>

<data id="clusterB.1.1.10-0" name="alignment">
    <sequence id="seq_hCoV-19/Scotland/GCVR-172035/2020|EPI_ISL_469941|2020-03-30" spec="Sequence" taxon="hCoV-19/Scotland/GCVR-172035/2020|EPI_ISL_469941|2020-03-30" totalcount="4" value="N"/>
    <sequence id="seq_hCoV-19/Scotland/GCVR-172448/2020|EPI_ISL_469948|2020-03-30" spec="Sequence" taxon="hCoV-19/Scotland/GCVR-172448/2020|EPI_ISL_469948|2020-03-30" totalcount="4" value="N"/>
    <sequence id="seq_hCoV-19/Scotland/CVR898/2020|EPI_ISL_439132|2020-03-28" spec="Sequence" taxon="hCoV-19/Scotland/CVR898/2020|EPI_ISL_439132|2020-03-28" totalcount="4" value="N"/>
    <sequence id="seq_hCoV-19/Scotland/CVR866/2020|EPI_ISL_439123|2020-03-27" spec="Sequence" taxon="hCoV-19/Scotland/CVR866/2020|EPI_ISL_439123|2020-03-27" totalcount="4" value="N"/>
    <sequence id="seq_hCoV-19/Scotland/CVR2611/2020|EPI_ISL_438931|2020-04-15" spec="Sequence" taxon="hCoV-19/Scotland/CVR2611/2020|EPI_ISL_438931|2020-04-15" totalcount="4" value="N"/>
    <sequence id="seq_hCoV-19/Scotland/CVR2337/2020|EPI_ISL_477907|2020-04-12" spec="Sequence" taxon="hCoV-19/Scotland/CVR2337/2020|EPI_ISL_477907|2020-04-12" totalcount="4" value="N"/>
    <sequence id="seq_hCoV-19/Scotland/CVR2819/2020|EPI_ISL_438986|2020-04-20" spec="Sequence" taxon="hCoV-19/Scotland/CVR2819/2020|EPI_ISL_438986|2020-04-20" totalcount="4" value="N"/>
    <sequence id="seq_hCoV-19/Scotland/CVR2749/2020|EPI_ISL_438973|2020-04-18" spec="Sequence" taxon="hCoV-19/Scotland/CVR2749/2020|EPI_ISL_438973|2020-04-18" totalcount="4" value="N"/>
    <sequence id="seq_hCoV-19/Scotland/CVR2751/2020|EPI_ISL_438975|2020-04-18" spec="Sequence" taxon="hCoV-19/Scotland/CVR2751/2020|EPI_ISL_438975|2020-04-18" totalcount="4" value="N"/>
    <sequence id="seq_hCoV-19/Scotland/CVR3732/2020|EPI_ISL_473770|2020-05-09" spec="Sequence" taxon="hCoV-19/Scotland/CVR3732/2020|EPI_ISL_473770|2020-05-09" totalcount="4" value="N"/>
    <sequence id="seq_hCoV-19/Scotland/CVR3810/2020|EPI_ISL_478136|2020-05-21" spec="Sequence" taxon="hCoV-19/Scotland/CVR3810/2020|EPI_ISL_478136|2020-05-21" totalcount="4" value="N"/>
    <sequence id="seq_hCoV-19/Scotland/CVR3888/2020|EPI_ISL_484673|2020-06-04" spec="Sequence" taxon="hCoV-19/Scotland/CVR3888/2020|EPI_ISL_484673|2020-06-04" totalcount="4" value="N"/>
    <sequence id="seq_hCoV-19/Scotland/CVR3907/2020|EPI_ISL_512458|2020-06-11" spec="Sequence" taxon="hCoV-19/Scotland/CVR3907/2020|EPI_ISL_512458|2020-06-11" totalcount="4" value="N"/>
    <sequence id="seq_hCoV-19/Scotland/CVR3895/2020|EPI_ISL_484677|2020-06-14" spec="Sequence" taxon="hCoV-19/Scotland/CVR3895/2020|EPI_ISL_484677|2020-06-14" totalcount="4" value="N"/>
</data>

<data id="clusterB.1.177.17" name="alignment">
    <sequence id="seq_hCoV-19/Scotland/EDB10847/2020|EPI_ISL_724243|2020-12-09" spec="Sequence" taxon="hCoV-19/Scotland/EDB10847/2020|EPI_ISL_724243|2020-12-09" totalcount="4" value="N"/>
    <sequence id="seq_hCoV-19/Scotland/EDB10938/2020|EPI_ISL_742186|2020-12-12" spec="Sequence" taxon="hCoV-19/Scotland/EDB10938/2020|EPI_ISL_742186|2020-12-12" totalcount="4" value="N"/>
    <sequence id="seq_hCoV-19/Scotland/EDB10926/2020|EPI_ISL_919311|2020-12-12" spec="Sequence" taxon="hCoV-19/Scotland/EDB10926/2020|EPI_ISL_919311|2020-12-12" totalcount="4" value="N"/>
</data>

<data id="clusterB.1.1.37" name="alignment">
    <sequence id="seq_hCoV-19/Scotland/QEUH-96E298/2020|EPI_ISL_534495|2020-08-20" spec="Sequence" taxon="hCoV-19/Scotland/QEUH-96E298/2020|EPI_ISL_534495|2020-08-20" totalcount="4" value="N"/>
    <sequence id="seq_hCoV-19/Scotland/QEUH-98FCB1/2020|EPI_ISL_568328|2020-08-27" spec="Sequence" taxon="hCoV-19/Scotland/QEUH-98FCB1/2020|EPI_ISL_568328|2020-08-27" totalcount="4" value="N"/>
    <sequence id="seq_hCoV-19/Scotland/QEUH-98F756/2020|EPI_ISL_568341|2020-08-27" spec="Sequence" taxon="hCoV-19/Scotland/QEUH-98F756/2020|EPI_ISL_568341|2020-08-27" totalcount="4" value="N"/>
    <sequence id="seq_hCoV-19/Scotland/QEUH-98F8EA/2020|EPI_ISL_540062|2020-08-27" spec="Sequence" taxon="hCoV-19/Scotland/QEUH-98F8EA/2020|EPI_ISL_540062|2020-08-27" totalcount="4" value="N"/>
    <sequence id="seq_hCoV-19/Scotland/QEUH-98F02E/2020|EPI_ISL_568432|2020-08-28" spec="Sequence" taxon="hCoV-19/Scotland/QEUH-98F02E/2020|EPI_ISL_568432|2020-08-28" totalcount="4" value="N"/>
    <sequence id="seq_hCoV-19/Scotland/QEUH-99042E/2020|EPI_ISL_568332|2020-08-30" spec="Sequence" taxon="hCoV-19/Scotland/QEUH-99042E/2020|EPI_ISL_568332|2020-08-30" totalcount="4" value="N"/>
    <sequence id="seq_hCoV-19/Scotland/QEUH-9AE87C/2020|EPI_ISL_577372|2020-09-02" spec="Sequence" taxon="hCoV-19/Scotland/QEUH-9AE87C/2020|EPI_ISL_577372|2020-09-02" totalcount="4" value="N"/>
    <sequence id="seq_hCoV-19/Scotland/QEUH-9B76EF/2020|EPI_ISL_602113|2020-09-08" spec="Sequence" taxon="hCoV-19/Scotland/QEUH-9B76EF/2020|EPI_ISL_602113|2020-09-08" totalcount="4" value="N"/>
    <sequence id="seq_hCoV-19/Scotland/EDB7739/2020|EPI_ISL_540882|2020-09-04" spec="Sequence" taxon="hCoV-19/Scotland/EDB7739/2020|EPI_ISL_540882|2020-09-04" totalcount="4" value="N"/>
    <sequence id="seq_hCoV-19/Scotland/QEUH-9AD066/2020|EPI_ISL_560017|2020-09-05" spec="Sequence" taxon="hCoV-19/Scotland/QEUH-9AD066/2020|EPI_ISL_560017|2020-09-05" totalcount="4" value="N"/>
    <sequence id="seq_hCoV-19/Scotland/MILK-9C412A/2020|EPI_ISL_575986|2020-09-07" spec="Sequence" taxon="hCoV-19/Scotland/MILK-9C412A/2020|EPI_ISL_575986|2020-09-07" totalcount="4" value="N"/>
    <sequence id="seq_hCoV-19/Scotland/QEUH-9CF80C/2020|EPI_ISL_601997|2020-09-17" spec="Sequence" taxon="hCoV-19/Scotland/QEUH-9CF80C/2020|EPI_ISL_601997|2020-09-17" totalcount="4" value="N"/>
    <sequence id="seq_hCoV-19/Scotland/QEUH-9C9D12/2020|EPI_ISL_576091|2020-09-14" spec="Sequence" taxon="hCoV-19/Scotland/QEUH-9C9D12/2020|EPI_ISL_576091|2020-09-14" totalcount="4" value="N"/>
    <sequence id="seq_hCoV-19/Scotland/QEUH-9C8706/2020|EPI_ISL_576022|2020-09-15" spec="Sequence" taxon="hCoV-19/Scotland/QEUH-9C8706/2020|EPI_ISL_576022|2020-09-15" totalcount="4" value="N"/>
    <sequence id="seq_hCoV-19/Scotland/QEUH-9C925F/2020|EPI_ISL_576038|2020-09-14" spec="Sequence" taxon="hCoV-19/Scotland/QEUH-9C925F/2020|EPI_ISL_576038|2020-09-14" totalcount="4" value="N"/>
    <sequence id="seq_hCoV-19/Scotland/QEUH-9E4D7B/2020|EPI_ISL_600937|2020-09-24" spec="Sequence" taxon="hCoV-19/Scotland/QEUH-9E4D7B/2020|EPI_ISL_600937|2020-09-24" totalcount="4" value="N"/>
    <sequence id="seq_hCoV-19/Scotland/QEUH-9DB014/2020|EPI_ISL_601159|2020-09-22" spec="Sequence" taxon="hCoV-19/Scotland/QEUH-9DB014/2020|EPI_ISL_601159|2020-09-22" totalcount="4" value="N"/>
    <sequence id="seq_hCoV-19/Scotland/CVR4416/2020|EPI_ISL_585290|2020-09-18" spec="Sequence" taxon="hCoV-19/Scotland/CVR4416/2020|EPI_ISL_585290|2020-09-18" totalcount="4" value="N"/>
    <sequence id="seq_hCoV-19/Scotland/QEUH-9F6CE2/2020|EPI_ISL_595625|2020-09-27" spec="Sequence" taxon="hCoV-19/Scotland/QEUH-9F6CE2/2020|EPI_ISL_595625|2020-09-27" totalcount="4" value="N"/>
    <sequence id="seq_hCoV-19/Scotland/QEUH-9FAAE4/2020|EPI_ISL_600616|2020-09-29" spec="Sequence" taxon="hCoV-19/Scotland/QEUH-9FAAE4/2020|EPI_ISL_600616|2020-09-29" totalcount="4" value="N"/>
    <sequence id="seq_hCoV-19/Scotland/QEUH-9F6963/2020|EPI_ISL_600630|2020-09-27" spec="Sequence" taxon="hCoV-19/Scotland/QEUH-9F6963/2020|EPI_ISL_600630|2020-09-27" totalcount="4" value="N"/>
    <sequence id="seq_hCoV-19/Scotland/QEUH-9F7540/2020|EPI_ISL_600907|2020-09-27" spec="Sequence" taxon="hCoV-19/Scotland/QEUH-9F7540/2020|EPI_ISL_600907|2020-09-27" totalcount="4" value="N"/>
    <sequence id="seq_hCoV-19/Scotland/CVR4964/2020|EPI_ISL_594728|2020-10-04" spec="Sequence" taxon="hCoV-19/Scotland/CVR4964/2020|EPI_ISL_594728|2020-10-04" totalcount="4" value="N"/>
    <sequence id="seq_hCoV-19/Scotland/QEUH-A4905C/2020|EPI_ISL_595950|2020-10-08" spec="Sequence" taxon="hCoV-19/Scotland/QEUH-A4905C/2020|EPI_ISL_595950|2020-10-08" totalcount="4" value="N"/>
    <sequence id="seq_hCoV-19/Scotland/QEUH-A3681E/2020|EPI_ISL_638928|2020-10-05" spec="Sequence" taxon="hCoV-19/Scotland/QEUH-A3681E/2020|EPI_ISL_638928|2020-10-05" totalcount="4" value="N"/>
    <sequence id="seq_hCoV-19/Scotland/QEUH-A4B430/2020|EPI_ISL_638938|2020-10-08" spec="Sequence" taxon="hCoV-19/Scotland/QEUH-A4B430/2020|EPI_ISL_638938|2020-10-08" totalcount="4" value="N"/>
    <sequence id="seq_hCoV-19/Scotland/QEUH-9FFCAD/2020|EPI_ISL_600228|2020-10-02" spec="Sequence" taxon="hCoV-19/Scotland/QEUH-9FFCAD/2020|EPI_ISL_600228|2020-10-02" totalcount="4" value="N"/>
    <sequence id="seq_hCoV-19/Scotland/CAMC-A58728/2020|EPI_ISL_609168|2020-10-09" spec="Sequence" taxon="hCoV-19/Scotland/CAMC-A58728/2020|EPI_ISL_609168|2020-10-09" totalcount="4" value="N"/>
    <sequence id="seq_hCoV-19/Scotland/CVR5239/2020|EPI_ISL_627406|2020-10-14" spec="Sequence" taxon="hCoV-19/Scotland/CVR5239/2020|EPI_ISL_627406|2020-10-14" totalcount="4" value="N"/>
    <sequence id="seq_hCoV-19/Scotland/QEUH-A639BB/2020|EPI_ISL_596174|2020-10-09" spec="Sequence" taxon="hCoV-19/Scotland/QEUH-A639BB/2020|EPI_ISL_596174|2020-10-09" totalcount="4" value="N"/>
    <sequence id="seq_hCoV-19/Scotland/QEUH-AABFE2/2020|EPI_ISL_652842|2020-10-21" spec="Sequence" taxon="hCoV-19/Scotland/QEUH-AABFE2/2020|EPI_ISL_652842|2020-10-21" totalcount="4" value="N"/>
    <sequence id="seq_hCoV-19/Scotland/QEUH-A9CE6F/2020|EPI_ISL_652642|2020-10-20" spec="Sequence" taxon="hCoV-19/Scotland/QEUH-A9CE6F/2020|EPI_ISL_652642|2020-10-20" totalcount="4" value="N"/>
    <sequence id="seq_hCoV-19/Scotland/QEUH-AAE4FF/2020|EPI_ISL_623944|2020-10-22" spec="Sequence" taxon="hCoV-19/Scotland/QEUH-AAE4FF/2020|EPI_ISL_623944|2020-10-22" totalcount="4" value="N"/>
    <sequence id="seq_hCoV-19/Scotland/QEUH-AE1F0E/2020|EPI_ISL_649645|2020-10-27" spec="Sequence" taxon="hCoV-19/Scotland/QEUH-AE1F0E/2020|EPI_ISL_649645|2020-10-27" totalcount="4" value="N"/>
    <sequence id="seq_hCoV-19/Scotland/QEUH-AD5B27/2020|EPI_ISL_649675|2020-10-24" spec="Sequence" taxon="hCoV-19/Scotland/QEUH-AD5B27/2020|EPI_ISL_649675|2020-10-24" totalcount="4" value="N"/>
    <sequence id="seq_hCoV-19/Scotland/EDB9243/2020|EPI_ISL_652052|2020-11-03" spec="Sequence" taxon="hCoV-19/Scotland/EDB9243/2020|EPI_ISL_652052|2020-11-03" totalcount="4" value="N"/>
    <sequence id="seq_hCoV-19/Scotland/QEUH-BCC3FD/2020|EPI_ISL_710781|2020-11-27" spec="Sequence" taxon="hCoV-19/Scotland/QEUH-BCC3FD/2020|EPI_ISL_710781|2020-11-27" totalcount="4" value="N"/>
    <sequence id="seq_hCoV-19/Scotland/EDB13444/2020|EPI_ISL_865142|2020-12-27" spec="Sequence" taxon="hCoV-19/Scotland/EDB13444/2020|EPI_ISL_865142|2020-12-27" totalcount="4" value="N"/>
</data>

<data id="clusterB.1.351" name="alignment">
    <sequence id="seq_hCoV-19/Scotland/EDB14811/2021|EPI_ISL_997156|2021-01-18" spec="Sequence" taxon="hCoV-19/Scotland/EDB14811/2021|EPI_ISL_997156|2021-01-18" totalcount="4" value="N"/>
    <sequence id="seq_hCoV-19/Scotland/EDB14805/2021|EPI_ISL_997150|2021-01-20" spec="Sequence" taxon="hCoV-19/Scotland/EDB14805/2021|EPI_ISL_997150|2021-01-20" totalcount="4" value="N"/>
</data>

<data id="clusterB.1.177.22" name="alignment">
    <sequence id="seq_hCoV-19/Scotland/CVR4052/2020|EPI_ISL_535146|2020-08-30" spec="Sequence" taxon="hCoV-19/Scotland/CVR4052/2020|EPI_ISL_535146|2020-08-30" totalcount="4" value="N"/>
    <sequence id="seq_hCoV-19/Scotland/QEUH-9AEAC1/2020|EPI_ISL_573800|2020-09-01" spec="Sequence" taxon="hCoV-19/Scotland/QEUH-9AEAC1/2020|EPI_ISL_573800|2020-09-01" totalcount="4" value="N"/>
    <sequence id="seq_hCoV-19/Scotland/QEUH-9CF4BD/2020|EPI_ISL_601923|2020-09-17" spec="Sequence" taxon="hCoV-19/Scotland/QEUH-9CF4BD/2020|EPI_ISL_601923|2020-09-17" totalcount="4" value="N"/>
    <sequence id="seq_hCoV-19/Scotland/QEUH-9C9CE8/2020|EPI_ISL_576049|2020-09-14" spec="Sequence" taxon="hCoV-19/Scotland/QEUH-9C9CE8/2020|EPI_ISL_576049|2020-09-14" totalcount="4" value="N"/>
    <sequence id="seq_hCoV-19/Scotland/QEUH-BCCC10/2020|EPI_ISL_710802|2020-11-26" spec="Sequence" taxon="hCoV-19/Scotland/QEUH-BCCC10/2020|EPI_ISL_710802|2020-11-26" totalcount="4" value="N"/>
    <sequence id="seq_hCoV-19/Scotland/EDB11682/2020|EPI_ISL_919319|2020-12-19" spec="Sequence" taxon="hCoV-19/Scotland/EDB11682/2020|EPI_ISL_919319|2020-12-19" totalcount="4" value="N"/>
</data>

<data id="clusterB.1.235-0" name="alignment">
    <sequence id="seq_hCoV-19/Scotland/EDB2915/2020|EPI_ISL_488897|2020-04-01" spec="Sequence" taxon="hCoV-19/Scotland/EDB2915/2020|EPI_ISL_488897|2020-04-01" totalcount="4" value="N"/>
    <sequence id="seq_hCoV-19/Scotland/EDB3380/2020|EPI_ISL_487952|2020-04-09" spec="Sequence" taxon="hCoV-19/Scotland/EDB3380/2020|EPI_ISL_487952|2020-04-09" totalcount="4" value="N"/>
    <sequence id="seq_hCoV-19/Scotland/EDB3084/2020|EPI_ISL_488986|2020-04-04" spec="Sequence" taxon="hCoV-19/Scotland/EDB3084/2020|EPI_ISL_488986|2020-04-04" totalcount="4" value="N"/>
    <sequence id="seq_hCoV-19/Scotland/EDB3371/2020|EPI_ISL_487790|2020-04-09" spec="Sequence" taxon="hCoV-19/Scotland/EDB3371/2020|EPI_ISL_487790|2020-04-09" totalcount="4" value="N"/>
</data>

<data id="clusterB.1.235-1" name="alignment">
    <sequence id="seq_hCoV-19/Scotland/QEUH-A4BA5C/2020|EPI_ISL_628505|2020-10-08" spec="Sequence" taxon="hCoV-19/Scotland/QEUH-A4BA5C/2020|EPI_ISL_628505|2020-10-08" totalcount="4" value="N"/>
    <sequence id="seq_hCoV-19/Scotland/CAMC-A5764A/2020|EPI_ISL_609195|2020-10-09" spec="Sequence" taxon="hCoV-19/Scotland/CAMC-A5764A/2020|EPI_ISL_609195|2020-10-09" totalcount="4" value="N"/>
    <sequence id="seq_hCoV-19/Scotland/CVR5717/2020|EPI_ISL_651931|2020-11-05" spec="Sequence" taxon="hCoV-19/Scotland/CVR5717/2020|EPI_ISL_651931|2020-11-05" totalcount="4" value="N"/>
</data>

<data id="clusterB.1.1.1-0" name="alignment">
    <sequence id="seq_hCoV-19/Scotland/EDB056/2020|EPI_ISL_425860|2020-03-18" spec="Sequence" taxon="hCoV-19/Scotland/EDB056/2020|EPI_ISL_425860|2020-03-18" totalcount="4" value="N"/>
    <sequence id="seq_hCoV-19/Scotland/GCVR-1707C9/2020|EPI_ISL_489641|2020-03-26" spec="Sequence" taxon="hCoV-19/Scotland/GCVR-1707C9/2020|EPI_ISL_489641|2020-03-26" totalcount="4" value="N"/>
    <sequence id="seq_hCoV-19/Scotland/GCVR-17182F/2020|EPI_ISL_489658|2020-03-28" spec="Sequence" taxon="hCoV-19/Scotland/GCVR-17182F/2020|EPI_ISL_489658|2020-03-28" totalcount="4" value="N"/>
    <sequence id="seq_hCoV-19/Scotland/GCVR-17126D/2020|EPI_ISL_459692|2020-03-27" spec="Sequence" taxon="hCoV-19/Scotland/GCVR-17126D/2020|EPI_ISL_459692|2020-03-27" totalcount="4" value="N"/>
    <sequence id="seq_hCoV-19/Scotland/EDB6845/2020|EPI_ISL_529691|2020-04-02" spec="Sequence" taxon="hCoV-19/Scotland/EDB6845/2020|EPI_ISL_529691|2020-04-02" totalcount="4" value="N"/>
    <sequence id="seq_hCoV-19/Scotland/EDB690/2020|EPI_ISL_491552|2020-04-03" spec="Sequence" taxon="hCoV-19/Scotland/EDB690/2020|EPI_ISL_491552|2020-04-03" totalcount="4" value="N"/>
    <sequence id="seq_hCoV-19/Scotland/EDB3191/2020|EPI_ISL_489056|2020-04-06" spec="Sequence" taxon="hCoV-19/Scotland/EDB3191/2020|EPI_ISL_489056|2020-04-06" totalcount="4" value="N"/>
    <sequence id="seq_hCoV-19/Scotland/EDB1106/2020|EPI_ISL_433397|2020-04-08" spec="Sequence" taxon="hCoV-19/Scotland/EDB1106/2020|EPI_ISL_433397|2020-04-08" totalcount="4" value="N"/>
    <sequence id="seq_hCoV-19/Scotland/CVR3841/2020|EPI_ISL_473780|2020-04-10" spec="Sequence" taxon="hCoV-19/Scotland/CVR3841/2020|EPI_ISL_473780|2020-04-10" totalcount="4" value="N"/>
    <sequence id="seq_hCoV-19/Scotland/EDB1519/2020|EPI_ISL_433069|2020-04-13" spec="Sequence" taxon="hCoV-19/Scotland/EDB1519/2020|EPI_ISL_433069|2020-04-13" totalcount="4" value="N"/>
    <sequence id="seq_hCoV-19/Scotland/CVR2363/2020|EPI_ISL_477918|2020-04-14" spec="Sequence" taxon="hCoV-19/Scotland/CVR2363/2020|EPI_ISL_477918|2020-04-14" totalcount="4" value="N"/>
    <sequence id="seq_hCoV-19/Scotland/CVR3167/2020|EPI_ISL_456767|2020-04-22" spec="Sequence" taxon="hCoV-19/Scotland/CVR3167/2020|EPI_ISL_456767|2020-04-22" totalcount="4" value="N"/>
    <sequence id="seq_hCoV-19/Scotland/CVR2764/2020|EPI_ISL_438977|2020-04-20" spec="Sequence" taxon="hCoV-19/Scotland/CVR2764/2020|EPI_ISL_438977|2020-04-20" totalcount="4" value="N"/>
    <sequence id="seq_hCoV-19/Scotland/EDB5492/2020|EPI_ISL_487837|2020-04-26" spec="Sequence" taxon="hCoV-19/Scotland/EDB5492/2020|EPI_ISL_487837|2020-04-26" totalcount="4" value="N"/>
    <sequence id="seq_hCoV-19/Scotland/EDB5055/2020|EPI_ISL_487900|2020-04-24" spec="Sequence" taxon="hCoV-19/Scotland/EDB5055/2020|EPI_ISL_487900|2020-04-24" totalcount="4" value="N"/>
    <sequence id="seq_hCoV-19/Scotland/EDB6437/2020|EPI_ISL_487669|2020-04-27" spec="Sequence" taxon="hCoV-19/Scotland/EDB6437/2020|EPI_ISL_487669|2020-04-27" totalcount="4" value="N"/>
    <sequence id="seq_hCoV-19/Scotland/CVR3255/2020|EPI_ISL_473645|2020-04-24" spec="Sequence" taxon="hCoV-19/Scotland/CVR3255/2020|EPI_ISL_473645|2020-04-24" totalcount="4" value="N"/>
    <sequence id="seq_hCoV-19/Scotland/CVR3251/2020|EPI_ISL_449258|2020-04-28" spec="Sequence" taxon="hCoV-19/Scotland/CVR3251/2020|EPI_ISL_449258|2020-04-28" totalcount="4" value="N"/>
    <sequence id="seq_hCoV-19/Scotland/EDB4692/2020|EPI_ISL_493913|2020-05-09" spec="Sequence" taxon="hCoV-19/Scotland/EDB4692/2020|EPI_ISL_493913|2020-05-09" totalcount="4" value="N"/>
    <sequence id="seq_hCoV-19/Scotland/CVR3816/2020|EPI_ISL_478142|2020-05-21" spec="Sequence" taxon="hCoV-19/Scotland/CVR3816/2020|EPI_ISL_478142|2020-05-21" totalcount="4" value="N"/>
    <sequence id="seq_hCoV-19/Scotland/CVR3939/2020|EPI_ISL_490703|2020-06-28" spec="Sequence" taxon="hCoV-19/Scotland/CVR3939/2020|EPI_ISL_490703|2020-06-28" totalcount="4" value="N"/>
    <sequence id="seq_hCoV-19/Scotland/CVR3941/2020|EPI_ISL_490705|2020-07-03" spec="Sequence" taxon="hCoV-19/Scotland/CVR3941/2020|EPI_ISL_490705|2020-07-03" totalcount="4" value="N"/>
    <sequence id="seq_hCoV-19/Scotland/CVR3943/2020|EPI_ISL_490707|2020-07-03" spec="Sequence" taxon="hCoV-19/Scotland/CVR3943/2020|EPI_ISL_490707|2020-07-03" totalcount="4" value="N"/>
    <sequence id="seq_hCoV-19/Scotland/CVR3956/2020|EPI_ISL_499354|2020-07-13" spec="Sequence" taxon="hCoV-19/Scotland/CVR3956/2020|EPI_ISL_499354|2020-07-13" totalcount="4" value="N"/>
    <sequence id="seq_hCoV-19/Scotland/QEUH-755533/2020|EPI_ISL_532988|2020-07-18" spec="Sequence" taxon="hCoV-19/Scotland/QEUH-755533/2020|EPI_ISL_532988|2020-07-18" totalcount="4" value="N"/>
    <sequence id="seq_hCoV-19/Scotland/QEUH-96C889/2020|EPI_ISL_534621|2020-08-21" spec="Sequence" taxon="hCoV-19/Scotland/QEUH-96C889/2020|EPI_ISL_534621|2020-08-21" totalcount="4" value="N"/>
    <sequence id="seq_hCoV-19/Scotland/CVR4077/2020|EPI_ISL_535168|2020-08-31" spec="Sequence" taxon="hCoV-19/Scotland/CVR4077/2020|EPI_ISL_535168|2020-08-31" totalcount="4" value="N"/>
    <sequence id="seq_hCoV-19/Scotland/QEUH-9B7F6C/2020|EPI_ISL_602123|2020-09-08" spec="Sequence" taxon="hCoV-19/Scotland/QEUH-9B7F6C/2020|EPI_ISL_602123|2020-09-08" totalcount="4" value="N"/>
    <sequence id="seq_hCoV-19/Scotland/QEUH-9B510E/2020|EPI_ISL_602043|2020-09-07" spec="Sequence" taxon="hCoV-19/Scotland/QEUH-9B510E/2020|EPI_ISL_602043|2020-09-07" totalcount="4" value="N"/>
    <sequence id="seq_hCoV-19/Scotland/QEUH-9B40B7/2020|EPI_ISL_560070|2020-09-07" spec="Sequence" taxon="hCoV-19/Scotland/QEUH-9B40B7/2020|EPI_ISL_560070|2020-09-07" totalcount="4" value="N"/>
    <sequence id="seq_hCoV-19/Scotland/QEUH-9CEFCC/2020|EPI_ISL_601915|2020-09-17" spec="Sequence" taxon="hCoV-19/Scotland/QEUH-9CEFCC/2020|EPI_ISL_601915|2020-09-17" totalcount="4" value="N"/>
    <sequence id="seq_hCoV-19/Scotland/QEUH-A22217/2020|EPI_ISL_598944|2020-10-01" spec="Sequence" taxon="hCoV-19/Scotland/QEUH-A22217/2020|EPI_ISL_598944|2020-10-01" totalcount="4" value="N"/>
</data>

<data id="clusterB.45" name="alignment">
    <sequence id="seq_hCoV-19/Scotland/EDB2697/2020|EPI_ISL_488900|2020-03-26" spec="Sequence" taxon="hCoV-19/Scotland/EDB2697/2020|EPI_ISL_488900|2020-03-26" totalcount="4" value="N"/>
    <sequence id="seq_hCoV-19/Scotland/CVR475/2020|EPI_ISL_439081|2020-03-23" spec="Sequence" taxon="hCoV-19/Scotland/CVR475/2020|EPI_ISL_439081|2020-03-23" totalcount="4" value="N"/>
    <sequence id="seq_hCoV-19/Scotland/GCVR-16FDDA/2020|EPI_ISL_489608|2020-03-23" spec="Sequence" taxon="hCoV-19/Scotland/GCVR-16FDDA/2020|EPI_ISL_489608|2020-03-23" totalcount="4" value="N"/>
    <sequence id="seq_hCoV-19/Scotland/GCVR-16FB58/2020|EPI_ISL_489643|2020-03-20" spec="Sequence" taxon="hCoV-19/Scotland/GCVR-16FB58/2020|EPI_ISL_489643|2020-03-20" totalcount="4" value="N"/>
    <sequence id="seq_hCoV-19/Scotland/CVR607/2020|EPI_ISL_433316|2020-03-25" spec="Sequence" taxon="hCoV-19/Scotland/CVR607/2020|EPI_ISL_433316|2020-03-25" totalcount="4" value="N"/>
    <sequence id="seq_hCoV-19/Scotland/CVR425/2020|EPI_ISL_433291|2020-03-22" spec="Sequence" taxon="hCoV-19/Scotland/CVR425/2020|EPI_ISL_433291|2020-03-22" totalcount="4" value="N"/>
    <sequence id="seq_hCoV-19/Scotland/GCVR-1702D7/2020|EPI_ISL_459557|2020-03-23" spec="Sequence" taxon="hCoV-19/Scotland/GCVR-1702D7/2020|EPI_ISL_459557|2020-03-23" totalcount="4" value="N"/>
    <sequence id="seq_hCoV-19/Scotland/GCVR-170BEB/2020|EPI_ISL_459610|2020-03-25" spec="Sequence" taxon="hCoV-19/Scotland/GCVR-170BEB/2020|EPI_ISL_459610|2020-03-25" totalcount="4" value="N"/>
    <sequence id="seq_hCoV-19/Scotland/CVR796/2020|EPI_ISL_433341|2020-03-26" spec="Sequence" taxon="hCoV-19/Scotland/CVR796/2020|EPI_ISL_433341|2020-03-26" totalcount="4" value="N"/>
    <sequence id="seq_hCoV-19/Scotland/GCVR-171027/2020|EPI_ISL_459695|2020-03-27" spec="Sequence" taxon="hCoV-19/Scotland/GCVR-171027/2020|EPI_ISL_459695|2020-03-27" totalcount="4" value="N"/>
    <sequence id="seq_hCoV-19/Scotland/CVR1398/2020|EPI_ISL_433567|2020-04-01" spec="Sequence" taxon="hCoV-19/Scotland/CVR1398/2020|EPI_ISL_433567|2020-04-01" totalcount="4" value="N"/>
    <sequence id="seq_hCoV-19/Scotland/CVR1404/2020|EPI_ISL_433570|2020-04-01" spec="Sequence" taxon="hCoV-19/Scotland/CVR1404/2020|EPI_ISL_433570|2020-04-01" totalcount="4" value="N"/>
    <sequence id="seq_hCoV-19/Scotland/CVR780/2020|EPI_ISL_433338|2020-03-27" spec="Sequence" taxon="hCoV-19/Scotland/CVR780/2020|EPI_ISL_433338|2020-03-27" totalcount="4" value="N"/>
    <sequence id="seq_hCoV-19/Scotland/CVR1204/2020|EPI_ISL_433522|2020-03-30" spec="Sequence" taxon="hCoV-19/Scotland/CVR1204/2020|EPI_ISL_433522|2020-03-30" totalcount="4" value="N"/>
    <sequence id="seq_hCoV-19/Scotland/CVR1379/2020|EPI_ISL_433562|2020-04-01" spec="Sequence" taxon="hCoV-19/Scotland/CVR1379/2020|EPI_ISL_433562|2020-04-01" totalcount="4" value="N"/>
    <sequence id="seq_hCoV-19/Scotland/CVR1387/2020|EPI_ISL_433565|2020-04-01" spec="Sequence" taxon="hCoV-19/Scotland/CVR1387/2020|EPI_ISL_433565|2020-04-01" totalcount="4" value="N"/>
    <sequence id="seq_hCoV-19/Scotland/CVR1951/2020|EPI_ISL_438860|2020-04-07" spec="Sequence" taxon="hCoV-19/Scotland/CVR1951/2020|EPI_ISL_438860|2020-04-07" totalcount="4" value="N"/>
    <sequence id="seq_hCoV-19/Scotland/GCVR-173D6A/2020|EPI_ISL_459116|2020-04-06" spec="Sequence" taxon="hCoV-19/Scotland/GCVR-173D6A/2020|EPI_ISL_459116|2020-04-06" totalcount="4" value="N"/>
    <sequence id="seq_hCoV-19/Scotland/CVR1945/2020|EPI_ISL_484529|2020-04-08" spec="Sequence" taxon="hCoV-19/Scotland/CVR1945/2020|EPI_ISL_484529|2020-04-08" totalcount="4" value="N"/>
    <sequence id="seq_hCoV-19/Scotland/CVR1607/2020|EPI_ISL_433630|2020-04-03" spec="Sequence" taxon="hCoV-19/Scotland/CVR1607/2020|EPI_ISL_433630|2020-04-03" totalcount="4" value="N"/>
    <sequence id="seq_hCoV-19/Scotland/CVR2289/2020|EPI_ISL_490680|2020-04-11" spec="Sequence" taxon="hCoV-19/Scotland/CVR2289/2020|EPI_ISL_490680|2020-04-11" totalcount="4" value="N"/>
    <sequence id="seq_hCoV-19/Scotland/CVR2115/2020|EPI_ISL_484562|2020-04-10" spec="Sequence" taxon="hCoV-19/Scotland/CVR2115/2020|EPI_ISL_484562|2020-04-10" totalcount="4" value="N"/>
    <sequence id="seq_hCoV-19/Scotland/CVR2234/2020|EPI_ISL_477877|2020-04-12" spec="Sequence" taxon="hCoV-19/Scotland/CVR2234/2020|EPI_ISL_477877|2020-04-12" totalcount="4" value="N"/>
    <sequence id="seq_hCoV-19/Scotland/CVR2255/2020|EPI_ISL_477886|2020-04-12" spec="Sequence" taxon="hCoV-19/Scotland/CVR2255/2020|EPI_ISL_477886|2020-04-12" totalcount="4" value="N"/>
    <sequence id="seq_hCoV-19/Scotland/CVR2668/2020|EPI_ISL_478013|2020-04-17" spec="Sequence" taxon="hCoV-19/Scotland/CVR2668/2020|EPI_ISL_478013|2020-04-17" totalcount="4" value="N"/>
    <sequence id="seq_hCoV-19/Scotland/CVR2823/2020|EPI_ISL_473585|2020-04-21" spec="Sequence" taxon="hCoV-19/Scotland/CVR2823/2020|EPI_ISL_473585|2020-04-21" totalcount="4" value="N"/>
    <sequence id="seq_hCoV-19/Scotland/CVR2908/2020|EPI_ISL_484652|2020-04-22" spec="Sequence" taxon="hCoV-19/Scotland/CVR2908/2020|EPI_ISL_484652|2020-04-22" totalcount="4" value="N"/>
    <sequence id="seq_hCoV-19/Scotland/CVR2674/2020|EPI_ISL_484634|2020-04-17" spec="Sequence" taxon="hCoV-19/Scotland/CVR2674/2020|EPI_ISL_484634|2020-04-17" totalcount="4" value="N"/>
    <sequence id="seq_hCoV-19/Scotland/CVR3189/2020|EPI_ISL_449211|2020-04-28" spec="Sequence" taxon="hCoV-19/Scotland/CVR3189/2020|EPI_ISL_449211|2020-04-28" totalcount="4" value="N"/>
    <sequence id="seq_hCoV-19/Scotland/CVR3411/2020|EPI_ISL_456835|2020-05-07" spec="Sequence" taxon="hCoV-19/Scotland/CVR3411/2020|EPI_ISL_456835|2020-05-07" totalcount="4" value="N"/>
    <sequence id="seq_hCoV-19/Scotland/CVR3711/2020|EPI_ISL_473766|2020-05-26" spec="Sequence" taxon="hCoV-19/Scotland/CVR3711/2020|EPI_ISL_473766|2020-05-26" totalcount="4" value="N"/>
    <sequence id="seq_hCoV-19/Scotland/CVR3857/2020|EPI_ISL_484660|2020-06-08" spec="Sequence" taxon="hCoV-19/Scotland/CVR3857/2020|EPI_ISL_484660|2020-06-08" totalcount="4" value="N"/>
</data>

<data id="clusterB.1.1.257" name="alignment">
    <sequence id="seq_hCoV-19/Scotland/EDB042/2020|EPI_ISL_425847|2020-03-11" spec="Sequence" taxon="hCoV-19/Scotland/EDB042/2020|EPI_ISL_425847|2020-03-11" totalcount="4" value="N"/>
    <sequence id="seq_hCoV-19/Scotland/CVR226/2020|EPI_ISL_438883|2020-03-18" spec="Sequence" taxon="hCoV-19/Scotland/CVR226/2020|EPI_ISL_438883|2020-03-18" totalcount="4" value="N"/>
</data>

<data id="clusterB" name="alignment">
    <sequence id="seq_hCoV-19/Scotland/EDB015/2020|EPI_ISL_425821|2020-03-11" spec="Sequence" taxon="hCoV-19/Scotland/EDB015/2020|EPI_ISL_425821|2020-03-11" totalcount="4" value="N"/>
    <sequence id="seq_hCoV-19/Scotland/CVR75/2020|EPI_ISL_425805|2020-03-06" spec="Sequence" taxon="hCoV-19/Scotland/CVR75/2020|EPI_ISL_425805|2020-03-06" totalcount="4" value="N"/>
    <sequence id="seq_hCoV-19/Scotland/CVR134/2020|EPI_ISL_425677|2020-03-16" spec="Sequence" taxon="hCoV-19/Scotland/CVR134/2020|EPI_ISL_425677|2020-03-16" totalcount="4" value="N"/>
    <sequence id="seq_hCoV-19/Scotland/CVR114/2020|EPI_ISL_425659|2020-03-13" spec="Sequence" taxon="hCoV-19/Scotland/CVR114/2020|EPI_ISL_425659|2020-03-13" totalcount="4" value="N"/>
    <sequence id="seq_hCoV-19/Scotland/CVR255/2020|EPI_ISL_438926|2020-03-19" spec="Sequence" taxon="hCoV-19/Scotland/CVR255/2020|EPI_ISL_438926|2020-03-19" totalcount="4" value="N"/>
    <sequence id="seq_hCoV-19/Scotland/CVR191/2020|EPI_ISL_425726|2020-03-18" spec="Sequence" taxon="hCoV-19/Scotland/CVR191/2020|EPI_ISL_425726|2020-03-18" totalcount="4" value="N"/>
    <sequence id="seq_hCoV-19/Scotland/EDB046/2020|EPI_ISL_425850|2020-03-15" spec="Sequence" taxon="hCoV-19/Scotland/EDB046/2020|EPI_ISL_425850|2020-03-15" totalcount="4" value="N"/>
    <sequence id="seq_hCoV-19/Scotland/EDB066/2020|EPI_ISL_425865|2020-03-18" spec="Sequence" taxon="hCoV-19/Scotland/EDB066/2020|EPI_ISL_425865|2020-03-18" totalcount="4" value="N"/>
    <sequence id="seq_hCoV-19/Scotland/CVR353/2020|EPI_ISL_439062|2020-03-22" spec="Sequence" taxon="hCoV-19/Scotland/CVR353/2020|EPI_ISL_439062|2020-03-22" totalcount="4" value="N"/>
    <sequence id="seq_hCoV-19/Scotland/CVR357/2020|EPI_ISL_439065|2020-03-20" spec="Sequence" taxon="hCoV-19/Scotland/CVR357/2020|EPI_ISL_439065|2020-03-20" totalcount="4" value="N"/>
    <sequence id="seq_hCoV-19/Scotland/CVR264/2020|EPI_ISL_425754|2020-03-20" spec="Sequence" taxon="hCoV-19/Scotland/CVR264/2020|EPI_ISL_425754|2020-03-20" totalcount="4" value="N"/>
    <sequence id="seq_hCoV-19/Scotland/EDB095/2020|EPI_ISL_425885|2020-03-21" spec="Sequence" taxon="hCoV-19/Scotland/EDB095/2020|EPI_ISL_425885|2020-03-21" totalcount="4" value="N"/>
    <sequence id="seq_hCoV-19/Scotland/GCVR-16FE04/2020|EPI_ISL_489632|2020-03-22" spec="Sequence" taxon="hCoV-19/Scotland/GCVR-16FE04/2020|EPI_ISL_489632|2020-03-22" totalcount="4" value="N"/>
    <sequence id="seq_hCoV-19/Scotland/GCVR-16FAD3/2020|EPI_ISL_489598|2020-03-20" spec="Sequence" taxon="hCoV-19/Scotland/GCVR-16FAD3/2020|EPI_ISL_489598|2020-03-20" totalcount="4" value="N"/>
    <sequence id="seq_hCoV-19/Scotland/CVR663/2020|EPI_ISL_433321|2020-03-25" spec="Sequence" taxon="hCoV-19/Scotland/CVR663/2020|EPI_ISL_433321|2020-03-25" totalcount="4" value="N"/>
    <sequence id="seq_hCoV-19/Scotland/CVR672/2020|EPI_ISL_433323|2020-03-26" spec="Sequence" taxon="hCoV-19/Scotland/CVR672/2020|EPI_ISL_433323|2020-03-26" totalcount="4" value="N"/>
    <sequence id="seq_hCoV-19/Scotland/GCVR-170CE8/2020|EPI_ISL_459584|2020-03-25" spec="Sequence" taxon="hCoV-19/Scotland/GCVR-170CE8/2020|EPI_ISL_459584|2020-03-25" totalcount="4" value="N"/>
    <sequence id="seq_hCoV-19/Scotland/GCVR-1702AA/2020|EPI_ISL_459697|2020-03-24" spec="Sequence" taxon="hCoV-19/Scotland/GCVR-1702AA/2020|EPI_ISL_459697|2020-03-24" totalcount="4" value="N"/>
    <sequence id="seq_hCoV-19/Scotland/CVR1484/2020|EPI_ISL_438824|2020-04-02" spec="Sequence" taxon="hCoV-19/Scotland/CVR1484/2020|EPI_ISL_438824|2020-04-02" totalcount="4" value="N"/>
    <sequence id="seq_hCoV-19/Scotland/CVR853/2020|EPI_ISL_456889|2020-03-27" spec="Sequence" taxon="hCoV-19/Scotland/CVR853/2020|EPI_ISL_456889|2020-03-27" totalcount="4" value="N"/>
    <sequence id="seq_hCoV-19/Scotland/GCVR-1724B1/2020|EPI_ISL_469940|2020-03-30" spec="Sequence" taxon="hCoV-19/Scotland/GCVR-1724B1/2020|EPI_ISL_469940|2020-03-30" totalcount="4" value="N"/>
    <sequence id="seq_hCoV-19/Scotland/EDB355/2020|EPI_ISL_425979|2020-03-29" spec="Sequence" taxon="hCoV-19/Scotland/EDB355/2020|EPI_ISL_425979|2020-03-29" totalcount="4" value="N"/>
    <sequence id="seq_hCoV-19/Scotland/EDB399/2020|EPI_ISL_425998|2020-03-30" spec="Sequence" taxon="hCoV-19/Scotland/EDB399/2020|EPI_ISL_425998|2020-03-30" totalcount="4" value="N"/>
    <sequence id="seq_hCoV-19/Scotland/EDB5107/2020|EPI_ISL_453187|2020-03-31" spec="Sequence" taxon="hCoV-19/Scotland/EDB5107/2020|EPI_ISL_453187|2020-03-31" totalcount="4" value="N"/>
    <sequence id="seq_hCoV-19/Scotland/GCVR-1719E0/2020|EPI_ISL_489449|2020-03-27" spec="Sequence" taxon="hCoV-19/Scotland/GCVR-1719E0/2020|EPI_ISL_489449|2020-03-27" totalcount="4" value="N"/>
    <sequence id="seq_hCoV-19/Scotland/GCVR-1710CD/2020|EPI_ISL_459596|2020-03-27" spec="Sequence" taxon="hCoV-19/Scotland/GCVR-1710CD/2020|EPI_ISL_459596|2020-03-27" totalcount="4" value="N"/>
    <sequence id="seq_hCoV-19/Scotland/GCVR-1719D1/2020|EPI_ISL_489396|2020-03-27" spec="Sequence" taxon="hCoV-19/Scotland/GCVR-1719D1/2020|EPI_ISL_489396|2020-03-27" totalcount="4" value="N"/>
    <sequence id="seq_hCoV-19/Scotland/GCVR-171995/2020|EPI_ISL_489536|2020-03-28" spec="Sequence" taxon="hCoV-19/Scotland/GCVR-171995/2020|EPI_ISL_489536|2020-03-28" totalcount="4" value="N"/>
    <sequence id="seq_hCoV-19/Scotland/CVR1891/2020|EPI_ISL_456757|2020-04-08" spec="Sequence" taxon="hCoV-19/Scotland/CVR1891/2020|EPI_ISL_456757|2020-04-08" totalcount="4" value="N"/>
    <sequence id="seq_hCoV-19/Scotland/EDB3144/2020|EPI_ISL_489037|2020-04-06" spec="Sequence" taxon="hCoV-19/Scotland/EDB3144/2020|EPI_ISL_489037|2020-04-06" totalcount="4" value="N"/>
    <sequence id="seq_hCoV-19/Scotland/EDB1170/2020|EPI_ISL_433420|2020-04-09" spec="Sequence" taxon="hCoV-19/Scotland/EDB1170/2020|EPI_ISL_433420|2020-04-09" totalcount="4" value="N"/>
    <sequence id="seq_hCoV-19/Scotland/CVR2260/2020|EPI_ISL_438884|2020-04-11" spec="Sequence" taxon="hCoV-19/Scotland/CVR2260/2020|EPI_ISL_438884|2020-04-11" totalcount="4" value="N"/>
    <sequence id="seq_hCoV-19/Scotland/EDB5709/2020|EPI_ISL_487973|2020-04-12" spec="Sequence" taxon="hCoV-19/Scotland/EDB5709/2020|EPI_ISL_487973|2020-04-12" totalcount="4" value="N"/>
    <sequence id="seq_hCoV-19/Scotland/CVR2469/2020|EPI_ISL_477949|2020-04-15" spec="Sequence" taxon="hCoV-19/Scotland/CVR2469/2020|EPI_ISL_477949|2020-04-15" totalcount="4" value="N"/>
    <sequence id="seq_hCoV-19/Scotland/CVR2877/2020|EPI_ISL_448201|2020-04-21" spec="Sequence" taxon="hCoV-19/Scotland/CVR2877/2020|EPI_ISL_448201|2020-04-21" totalcount="4" value="N"/>
    <sequence id="seq_hCoV-19/Scotland/EDB5511/2020|EPI_ISL_487799|2020-04-20" spec="Sequence" taxon="hCoV-19/Scotland/EDB5511/2020|EPI_ISL_487799|2020-04-20" totalcount="4" value="N"/>
    <sequence id="seq_hCoV-19/Scotland/EDB5512/2020|EPI_ISL_487755|2020-04-20" spec="Sequence" taxon="hCoV-19/Scotland/EDB5512/2020|EPI_ISL_487755|2020-04-20" totalcount="4" value="N"/>
    <sequence id="seq_hCoV-19/Scotland/EDB5496/2020|EPI_ISL_487680|2020-04-27" spec="Sequence" taxon="hCoV-19/Scotland/EDB5496/2020|EPI_ISL_487680|2020-04-27" totalcount="4" value="N"/>
    <sequence id="seq_hCoV-19/Scotland/EDB4711/2020|EPI_ISL_449327|2020-04-27" spec="Sequence" taxon="hCoV-19/Scotland/EDB4711/2020|EPI_ISL_449327|2020-04-27" totalcount="4" value="N"/>
    <sequence id="seq_hCoV-19/Scotland/EDB5474/2020|EPI_ISL_461748|2020-04-25" spec="Sequence" taxon="hCoV-19/Scotland/EDB5474/2020|EPI_ISL_461748|2020-04-25" totalcount="4" value="N"/>
    <sequence id="seq_hCoV-19/Scotland/EDB3740/2020|EPI_ISL_439315|2020-04-28" spec="Sequence" taxon="hCoV-19/Scotland/EDB3740/2020|EPI_ISL_439315|2020-04-28" totalcount="4" value="N"/>
    <sequence id="seq_hCoV-19/Scotland/EDB3899/2020|EPI_ISL_439361|2020-05-01" spec="Sequence" taxon="hCoV-19/Scotland/EDB3899/2020|EPI_ISL_439361|2020-05-01" totalcount="4" value="N"/>
    <sequence id="seq_hCoV-19/Scotland/EDB3903/2020|EPI_ISL_439363|2020-05-01" spec="Sequence" taxon="hCoV-19/Scotland/EDB3903/2020|EPI_ISL_439363|2020-05-01" totalcount="4" value="N"/>
    <sequence id="seq_hCoV-19/Scotland/CVR3508/2020|EPI_ISL_473648|2020-05-08" spec="Sequence" taxon="hCoV-19/Scotland/CVR3508/2020|EPI_ISL_473648|2020-05-08" totalcount="4" value="N"/>
</data>

<data id="clusterB.1.215" name="alignment">
    <sequence id="seq_hCoV-19/Scotland/CVR826/2020|EPI_ISL_433347|2020-03-27" spec="Sequence" taxon="hCoV-19/Scotland/CVR826/2020|EPI_ISL_433347|2020-03-27" totalcount="4" value="N"/>
    <sequence id="seq_hCoV-19/Scotland/EDB3169/2020|EPI_ISL_489009|2020-04-06" spec="Sequence" taxon="hCoV-19/Scotland/EDB3169/2020|EPI_ISL_489009|2020-04-06" totalcount="4" value="N"/>
    <sequence id="seq_hCoV-19/Scotland/CVR2384/2020|EPI_ISL_477924|2020-04-13" spec="Sequence" taxon="hCoV-19/Scotland/CVR2384/2020|EPI_ISL_477924|2020-04-13" totalcount="4" value="N"/>
    <sequence id="seq_hCoV-19/Scotland/CVR2743/2020|EPI_ISL_438941|2020-04-18" spec="Sequence" taxon="hCoV-19/Scotland/CVR2743/2020|EPI_ISL_438941|2020-04-18" totalcount="4" value="N"/>
    <sequence id="seq_hCoV-19/Scotland/CVR3449/2020|EPI_ISL_478059|2020-05-09" spec="Sequence" taxon="hCoV-19/Scotland/CVR3449/2020|EPI_ISL_478059|2020-05-09" totalcount="4" value="N"/>
    <sequence id="seq_hCoV-19/Scotland/CVR3776/2020|EPI_ISL_478109|2020-05-31" spec="Sequence" taxon="hCoV-19/Scotland/CVR3776/2020|EPI_ISL_478109|2020-05-31" totalcount="4" value="N"/>
    <sequence id="seq_hCoV-19/Scotland/CVR3789/2020|EPI_ISL_478117|2020-05-31" spec="Sequence" taxon="hCoV-19/Scotland/CVR3789/2020|EPI_ISL_478117|2020-05-31" totalcount="4" value="N"/>
</data>

<data id="clusterB.1.93" name="alignment">
    <sequence id="seq_hCoV-19/Scotland/EDB5634/2020|EPI_ISL_487828|2020-03-23" spec="Sequence" taxon="hCoV-19/Scotland/EDB5634/2020|EPI_ISL_487828|2020-03-23" totalcount="4" value="N"/>
    <sequence id="seq_hCoV-19/Scotland/GCVR-170F76/2020|EPI_ISL_459521|2020-03-26" spec="Sequence" taxon="hCoV-19/Scotland/GCVR-170F76/2020|EPI_ISL_459521|2020-03-26" totalcount="4" value="N"/>
    <sequence id="seq_hCoV-19/Scotland/GCVR-170B90/2020|EPI_ISL_459668|2020-03-25" spec="Sequence" taxon="hCoV-19/Scotland/GCVR-170B90/2020|EPI_ISL_459668|2020-03-25" totalcount="4" value="N"/>
    <sequence id="seq_hCoV-19/Scotland/GCVR-1709D2/2020|EPI_ISL_459631|2020-03-25" spec="Sequence" taxon="hCoV-19/Scotland/GCVR-1709D2/2020|EPI_ISL_459631|2020-03-25" totalcount="4" value="N"/>
    <sequence id="seq_hCoV-19/Scotland/GCVR-1703E3/2020|EPI_ISL_459646|2020-03-23" spec="Sequence" taxon="hCoV-19/Scotland/GCVR-1703E3/2020|EPI_ISL_459646|2020-03-23" totalcount="4" value="N"/>
    <sequence id="seq_hCoV-19/Scotland/EDB2865/2020|EPI_ISL_487809|2020-04-01" spec="Sequence" taxon="hCoV-19/Scotland/EDB2865/2020|EPI_ISL_487809|2020-04-01" totalcount="4" value="N"/>
    <sequence id="seq_hCoV-19/Scotland/EDB2724/2020|EPI_ISL_487811|2020-03-27" spec="Sequence" taxon="hCoV-19/Scotland/EDB2724/2020|EPI_ISL_487811|2020-03-27" totalcount="4" value="N"/>
    <sequence id="seq_hCoV-19/Scotland/EDB2955/2020|EPI_ISL_488939|2020-04-02" spec="Sequence" taxon="hCoV-19/Scotland/EDB2955/2020|EPI_ISL_488939|2020-04-02" totalcount="4" value="N"/>
    <sequence id="seq_hCoV-19/Scotland/EDB2874/2020|EPI_ISL_488902|2020-03-31" spec="Sequence" taxon="hCoV-19/Scotland/EDB2874/2020|EPI_ISL_488902|2020-03-31" totalcount="4" value="N"/>
    <sequence id="seq_hCoV-19/Scotland/EDB2960/2020|EPI_ISL_488903|2020-04-02" spec="Sequence" taxon="hCoV-19/Scotland/EDB2960/2020|EPI_ISL_488903|2020-04-02" totalcount="4" value="N"/>
    <sequence id="seq_hCoV-19/Scotland/EDB2733/2020|EPI_ISL_488924|2020-03-27" spec="Sequence" taxon="hCoV-19/Scotland/EDB2733/2020|EPI_ISL_488924|2020-03-27" totalcount="4" value="N"/>
    <sequence id="seq_hCoV-19/Scotland/EDB2906/2020|EPI_ISL_489010|2020-04-01" spec="Sequence" taxon="hCoV-19/Scotland/EDB2906/2020|EPI_ISL_489010|2020-04-01" totalcount="4" value="N"/>
    <sequence id="seq_hCoV-19/Scotland/GCVR-1718E3/2020|EPI_ISL_489615|2020-03-27" spec="Sequence" taxon="hCoV-19/Scotland/GCVR-1718E3/2020|EPI_ISL_489615|2020-03-27" totalcount="4" value="N"/>
    <sequence id="seq_hCoV-19/Scotland/GCVR-17142B/2020|EPI_ISL_489590|2020-03-28" spec="Sequence" taxon="hCoV-19/Scotland/GCVR-17142B/2020|EPI_ISL_489590|2020-03-28" totalcount="4" value="N"/>
    <sequence id="seq_hCoV-19/Scotland/CVR1403/2020|EPI_ISL_433569|2020-03-31" spec="Sequence" taxon="hCoV-19/Scotland/CVR1403/2020|EPI_ISL_433569|2020-03-31" totalcount="4" value="N"/>
    <sequence id="seq_hCoV-19/Scotland/CVR1305/2020|EPI_ISL_433534|2020-03-30" spec="Sequence" taxon="hCoV-19/Scotland/CVR1305/2020|EPI_ISL_433534|2020-03-30" totalcount="4" value="N"/>
    <sequence id="seq_hCoV-19/Scotland/CVR1329/2020|EPI_ISL_433542|2020-03-31" spec="Sequence" taxon="hCoV-19/Scotland/CVR1329/2020|EPI_ISL_433542|2020-03-31" totalcount="4" value="N"/>
    <sequence id="seq_hCoV-19/Scotland/EDB3375/2020|EPI_ISL_487807|2020-04-08" spec="Sequence" taxon="hCoV-19/Scotland/EDB3375/2020|EPI_ISL_487807|2020-04-08" totalcount="4" value="N"/>
    <sequence id="seq_hCoV-19/Scotland/EDB5402/2020|EPI_ISL_487808|2020-04-03" spec="Sequence" taxon="hCoV-19/Scotland/EDB5402/2020|EPI_ISL_487808|2020-04-03" totalcount="4" value="N"/>
    <sequence id="seq_hCoV-19/Scotland/EDB6270/2020|EPI_ISL_487821|2020-04-07" spec="Sequence" taxon="hCoV-19/Scotland/EDB6270/2020|EPI_ISL_487821|2020-04-07" totalcount="4" value="N"/>
    <sequence id="seq_hCoV-19/Scotland/CVR1506/2020|EPI_ISL_438831|2020-04-03" spec="Sequence" taxon="hCoV-19/Scotland/CVR1506/2020|EPI_ISL_438831|2020-04-03" totalcount="4" value="N"/>
    <sequence id="seq_hCoV-19/Scotland/EDB3324/2020|EPI_ISL_487907|2020-04-08" spec="Sequence" taxon="hCoV-19/Scotland/EDB3324/2020|EPI_ISL_487907|2020-04-08" totalcount="4" value="N"/>
    <sequence id="seq_hCoV-19/Scotland/EDB3315/2020|EPI_ISL_487911|2020-04-08" spec="Sequence" taxon="hCoV-19/Scotland/EDB3315/2020|EPI_ISL_487911|2020-04-08" totalcount="4" value="N"/>
    <sequence id="seq_hCoV-19/Scotland/EDB3031/2020|EPI_ISL_488932|2020-04-03" spec="Sequence" taxon="hCoV-19/Scotland/EDB3031/2020|EPI_ISL_488932|2020-04-03" totalcount="4" value="N"/>
    <sequence id="seq_hCoV-19/Scotland/EDB3002/2020|EPI_ISL_488938|2020-04-03" spec="Sequence" taxon="hCoV-19/Scotland/EDB3002/2020|EPI_ISL_488938|2020-04-03" totalcount="4" value="N"/>
    <sequence id="seq_hCoV-19/Scotland/EDB3271/2020|EPI_ISL_488921|2020-04-07" spec="Sequence" taxon="hCoV-19/Scotland/EDB3271/2020|EPI_ISL_488921|2020-04-07" totalcount="4" value="N"/>
    <sequence id="seq_hCoV-19/Scotland/EDB3350/2020|EPI_ISL_487712|2020-04-09" spec="Sequence" taxon="hCoV-19/Scotland/EDB3350/2020|EPI_ISL_487712|2020-04-09" totalcount="4" value="N"/>
    <sequence id="seq_hCoV-19/Scotland/CVR3839/2020|EPI_ISL_473779|2020-04-03" spec="Sequence" taxon="hCoV-19/Scotland/CVR3839/2020|EPI_ISL_473779|2020-04-03" totalcount="4" value="N"/>
    <sequence id="seq_hCoV-19/Scotland/EDB3080/2020|EPI_ISL_526471|2020-04-04" spec="Sequence" taxon="hCoV-19/Scotland/EDB3080/2020|EPI_ISL_526471|2020-04-04" totalcount="4" value="N"/>
    <sequence id="seq_hCoV-19/Scotland/EDB3299/2020|EPI_ISL_489051|2020-04-08" spec="Sequence" taxon="hCoV-19/Scotland/EDB3299/2020|EPI_ISL_489051|2020-04-08" totalcount="4" value="N"/>
    <sequence id="seq_hCoV-19/Scotland/EDB3104/2020|EPI_ISL_489053|2020-04-05" spec="Sequence" taxon="hCoV-19/Scotland/EDB3104/2020|EPI_ISL_489053|2020-04-05" totalcount="4" value="N"/>
    <sequence id="seq_hCoV-19/Scotland/CVR2020/2020|EPI_ISL_490651|2020-04-09" spec="Sequence" taxon="hCoV-19/Scotland/CVR2020/2020|EPI_ISL_490651|2020-04-09" totalcount="4" value="N"/>
    <sequence id="seq_hCoV-19/Scotland/CVR2025/2020|EPI_ISL_484540|2020-04-09" spec="Sequence" taxon="hCoV-19/Scotland/CVR2025/2020|EPI_ISL_484540|2020-04-09" totalcount="4" value="N"/>
    <sequence id="seq_hCoV-19/Scotland/CVR1685/2020|EPI_ISL_433653|2020-04-05" spec="Sequence" taxon="hCoV-19/Scotland/CVR1685/2020|EPI_ISL_433653|2020-04-05" totalcount="4" value="N"/>
    <sequence id="seq_hCoV-19/Scotland/EDB3292/2020|EPI_ISL_488882|2020-04-08" spec="Sequence" taxon="hCoV-19/Scotland/EDB3292/2020|EPI_ISL_488882|2020-04-08" totalcount="4" value="N"/>
    <sequence id="seq_hCoV-19/Scotland/EDB1107/2020|EPI_ISL_433398|2020-04-08" spec="Sequence" taxon="hCoV-19/Scotland/EDB1107/2020|EPI_ISL_433398|2020-04-08" totalcount="4" value="N"/>
    <sequence id="seq_hCoV-19/Scotland/EDB3391/2020|EPI_ISL_487829|2020-04-10" spec="Sequence" taxon="hCoV-19/Scotland/EDB3391/2020|EPI_ISL_487829|2020-04-10" totalcount="4" value="N"/>
    <sequence id="seq_hCoV-19/Scotland/CVR2541/2020|EPI_ISL_493811|2020-04-15" spec="Sequence" taxon="hCoV-19/Scotland/CVR2541/2020|EPI_ISL_493811|2020-04-15" totalcount="4" value="N"/>
    <sequence id="seq_hCoV-19/Scotland/EDB3423/2020|EPI_ISL_487915|2020-04-10" spec="Sequence" taxon="hCoV-19/Scotland/EDB3423/2020|EPI_ISL_487915|2020-04-10" totalcount="4" value="N"/>
    <sequence id="seq_hCoV-19/Scotland/EDB3505/2020|EPI_ISL_487681|2020-04-13" spec="Sequence" taxon="hCoV-19/Scotland/EDB3505/2020|EPI_ISL_487681|2020-04-13" totalcount="4" value="N"/>
    <sequence id="seq_hCoV-19/Scotland/CVR2169/2020|EPI_ISL_448149|2020-04-11" spec="Sequence" taxon="hCoV-19/Scotland/CVR2169/2020|EPI_ISL_448149|2020-04-11" totalcount="4" value="N"/>
    <sequence id="seq_hCoV-19/Scotland/CVR2221/2020|EPI_ISL_448164|2020-04-12" spec="Sequence" taxon="hCoV-19/Scotland/CVR2221/2020|EPI_ISL_448164|2020-04-12" totalcount="4" value="N"/>
    <sequence id="seq_hCoV-19/Scotland/EDB3389/2020|EPI_ISL_487730|2020-04-10" spec="Sequence" taxon="hCoV-19/Scotland/EDB3389/2020|EPI_ISL_487730|2020-04-10" totalcount="4" value="N"/>
    <sequence id="seq_hCoV-19/Scotland/CVR2583/2020|EPI_ISL_473519|2020-04-16" spec="Sequence" taxon="hCoV-19/Scotland/CVR2583/2020|EPI_ISL_473519|2020-04-16" totalcount="4" value="N"/>
    <sequence id="seq_hCoV-19/Scotland/CVR2232/2020|EPI_ISL_490675|2020-04-12" spec="Sequence" taxon="hCoV-19/Scotland/CVR2232/2020|EPI_ISL_490675|2020-04-12" totalcount="4" value="N"/>
    <sequence id="seq_hCoV-19/Scotland/CVR2540/2020|EPI_ISL_484599|2020-04-15" spec="Sequence" taxon="hCoV-19/Scotland/CVR2540/2020|EPI_ISL_484599|2020-04-15" totalcount="4" value="N"/>
    <sequence id="seq_hCoV-19/Scotland/EDB5720/2020|EPI_ISL_473842|2020-04-11" spec="Sequence" taxon="hCoV-19/Scotland/EDB5720/2020|EPI_ISL_473842|2020-04-11" totalcount="4" value="N"/>
    <sequence id="seq_hCoV-19/Scotland/EDB3500/2020|EPI_ISL_439273|2020-04-13" spec="Sequence" taxon="hCoV-19/Scotland/EDB3500/2020|EPI_ISL_439273|2020-04-13" totalcount="4" value="N"/>
    <sequence id="seq_hCoV-19/Scotland/EDB3503/2020|EPI_ISL_439276|2020-04-13" spec="Sequence" taxon="hCoV-19/Scotland/EDB3503/2020|EPI_ISL_439276|2020-04-13" totalcount="4" value="N"/>
    <sequence id="seq_hCoV-19/Scotland/EDB3530/2020|EPI_ISL_439279|2020-04-13" spec="Sequence" taxon="hCoV-19/Scotland/EDB3530/2020|EPI_ISL_439279|2020-04-13" totalcount="4" value="N"/>
    <sequence id="seq_hCoV-19/Scotland/EDB3456/2020|EPI_ISL_439267|2020-04-11" spec="Sequence" taxon="hCoV-19/Scotland/EDB3456/2020|EPI_ISL_439267|2020-04-11" totalcount="4" value="N"/>
    <sequence id="seq_hCoV-19/Scotland/EDB3566/2020|EPI_ISL_439287|2020-04-14" spec="Sequence" taxon="hCoV-19/Scotland/EDB3566/2020|EPI_ISL_439287|2020-04-14" totalcount="4" value="N"/>
    <sequence id="seq_hCoV-19/Scotland/CVR2093/2020|EPI_ISL_477855|2020-04-10" spec="Sequence" taxon="hCoV-19/Scotland/CVR2093/2020|EPI_ISL_477855|2020-04-10" totalcount="4" value="N"/>
    <sequence id="seq_hCoV-19/Scotland/CVR2297/2020|EPI_ISL_477895|2020-04-12" spec="Sequence" taxon="hCoV-19/Scotland/CVR2297/2020|EPI_ISL_477895|2020-04-12" totalcount="4" value="N"/>
    <sequence id="seq_hCoV-19/Scotland/CVR2326/2020|EPI_ISL_477903|2020-04-13" spec="Sequence" taxon="hCoV-19/Scotland/CVR2326/2020|EPI_ISL_477903|2020-04-13" totalcount="4" value="N"/>
    <sequence id="seq_hCoV-19/Scotland/CVR2330/2020|EPI_ISL_477905|2020-04-13" spec="Sequence" taxon="hCoV-19/Scotland/CVR2330/2020|EPI_ISL_477905|2020-04-13" totalcount="4" value="N"/>
    <sequence id="seq_hCoV-19/Scotland/CVR2520/2020|EPI_ISL_477961|2020-04-15" spec="Sequence" taxon="hCoV-19/Scotland/CVR2520/2020|EPI_ISL_477961|2020-04-15" totalcount="4" value="N"/>
    <sequence id="seq_hCoV-19/Scotland/CVR2568/2020|EPI_ISL_477974|2020-04-16" spec="Sequence" taxon="hCoV-19/Scotland/CVR2568/2020|EPI_ISL_477974|2020-04-16" totalcount="4" value="N"/>
    <sequence id="seq_hCoV-19/Scotland/CVR2979/2020|EPI_ISL_448219|2020-04-22" spec="Sequence" taxon="hCoV-19/Scotland/CVR2979/2020|EPI_ISL_448219|2020-04-22" totalcount="4" value="N"/>
    <sequence id="seq_hCoV-19/Scotland/CVR2789/2020|EPI_ISL_438979|2020-04-18" spec="Sequence" taxon="hCoV-19/Scotland/CVR2789/2020|EPI_ISL_438979|2020-04-18" totalcount="4" value="N"/>
    <sequence id="seq_hCoV-19/Scotland/EDB6435/2020|EPI_ISL_487797|2020-04-21" spec="Sequence" taxon="hCoV-19/Scotland/EDB6435/2020|EPI_ISL_487797|2020-04-21" totalcount="4" value="N"/>
    <sequence id="seq_hCoV-19/Scotland/CVR2950/2020|EPI_ISL_461605|2020-04-22" spec="Sequence" taxon="hCoV-19/Scotland/CVR2950/2020|EPI_ISL_461605|2020-04-22" totalcount="4" value="N"/>
    <sequence id="seq_hCoV-19/Scotland/CVR3008/2020|EPI_ISL_461617|2020-04-23" spec="Sequence" taxon="hCoV-19/Scotland/CVR3008/2020|EPI_ISL_461617|2020-04-23" totalcount="4" value="N"/>
    <sequence id="seq_hCoV-19/Scotland/CVR2988/2020|EPI_ISL_439004|2020-04-23" spec="Sequence" taxon="hCoV-19/Scotland/CVR2988/2020|EPI_ISL_439004|2020-04-23" totalcount="4" value="N"/>
    <sequence id="seq_hCoV-19/Scotland/EDB4168/2020|EPI_ISL_456930|2020-04-20" spec="Sequence" taxon="hCoV-19/Scotland/EDB4168/2020|EPI_ISL_456930|2020-04-20" totalcount="4" value="N"/>
    <sequence id="seq_hCoV-19/Scotland/EDB4233/2020|EPI_ISL_453114|2020-04-21" spec="Sequence" taxon="hCoV-19/Scotland/EDB4233/2020|EPI_ISL_453114|2020-04-21" totalcount="4" value="N"/>
    <sequence id="seq_hCoV-19/Scotland/EDB4235/2020|EPI_ISL_453116|2020-04-21" spec="Sequence" taxon="hCoV-19/Scotland/EDB4235/2020|EPI_ISL_453116|2020-04-21" totalcount="4" value="N"/>
    <sequence id="seq_hCoV-19/Scotland/CVR2713/2020|EPI_ISL_473534|2020-04-18" spec="Sequence" taxon="hCoV-19/Scotland/CVR2713/2020|EPI_ISL_473534|2020-04-18" totalcount="4" value="N"/>
    <sequence id="seq_hCoV-19/Scotland/CVR2715/2020|EPI_ISL_473536|2020-04-17" spec="Sequence" taxon="hCoV-19/Scotland/CVR2715/2020|EPI_ISL_473536|2020-04-17" totalcount="4" value="N"/>
    <sequence id="seq_hCoV-19/Scotland/CVR2725/2020|EPI_ISL_473546|2020-04-18" spec="Sequence" taxon="hCoV-19/Scotland/CVR2725/2020|EPI_ISL_473546|2020-04-18" totalcount="4" value="N"/>
    <sequence id="seq_hCoV-19/Scotland/CVR2788/2020|EPI_ISL_473567|2020-04-20" spec="Sequence" taxon="hCoV-19/Scotland/CVR2788/2020|EPI_ISL_473567|2020-04-20" totalcount="4" value="N"/>
    <sequence id="seq_hCoV-19/Scotland/CVR2630/2020|EPI_ISL_484622|2020-04-17" spec="Sequence" taxon="hCoV-19/Scotland/CVR2630/2020|EPI_ISL_484622|2020-04-17" totalcount="4" value="N"/>
    <sequence id="seq_hCoV-19/Scotland/CVR2685/2020|EPI_ISL_484639|2020-04-17" spec="Sequence" taxon="hCoV-19/Scotland/CVR2685/2020|EPI_ISL_484639|2020-04-17" totalcount="4" value="N"/>
    <sequence id="seq_hCoV-19/Scotland/CVR3162/2020|EPI_ISL_449196|2020-04-22" spec="Sequence" taxon="hCoV-19/Scotland/CVR3162/2020|EPI_ISL_449196|2020-04-22" totalcount="4" value="N"/>
    <sequence id="seq_hCoV-19/Scotland/CVR2985/2020|EPI_ISL_449178|2020-04-23" spec="Sequence" taxon="hCoV-19/Scotland/CVR2985/2020|EPI_ISL_449178|2020-04-23" totalcount="4" value="N"/>
    <sequence id="seq_hCoV-19/Scotland/EDB4300/2020|EPI_ISL_449291|2020-04-23" spec="Sequence" taxon="hCoV-19/Scotland/EDB4300/2020|EPI_ISL_449291|2020-04-23" totalcount="4" value="N"/>
    <sequence id="seq_hCoV-19/Scotland/EDB4204/2020|EPI_ISL_449282|2020-04-21" spec="Sequence" taxon="hCoV-19/Scotland/EDB4204/2020|EPI_ISL_449282|2020-04-21" totalcount="4" value="N"/>
    <sequence id="seq_hCoV-19/Scotland/EDB4216/2020|EPI_ISL_449283|2020-04-21" spec="Sequence" taxon="hCoV-19/Scotland/EDB4216/2020|EPI_ISL_449283|2020-04-21" totalcount="4" value="N"/>
    <sequence id="seq_hCoV-19/Scotland/EDB4279/2020|EPI_ISL_449289|2020-04-20" spec="Sequence" taxon="hCoV-19/Scotland/EDB4279/2020|EPI_ISL_449289|2020-04-20" totalcount="4" value="N"/>
    <sequence id="seq_hCoV-19/Scotland/CVR2628/2020|EPI_ISL_477993|2020-04-17" spec="Sequence" taxon="hCoV-19/Scotland/CVR2628/2020|EPI_ISL_477993|2020-04-17" totalcount="4" value="N"/>
    <sequence id="seq_hCoV-19/Scotland/EDB5906/2020|EPI_ISL_487843|2020-04-30" spec="Sequence" taxon="hCoV-19/Scotland/EDB5906/2020|EPI_ISL_487843|2020-04-30" totalcount="4" value="N"/>
    <sequence id="seq_hCoV-19/Scotland/EDB5876/2020|EPI_ISL_487651|2020-04-29" spec="Sequence" taxon="hCoV-19/Scotland/EDB5876/2020|EPI_ISL_487651|2020-04-29" totalcount="4" value="N"/>
    <sequence id="seq_hCoV-19/Scotland/EDB4373/2020|EPI_ISL_449303|2020-04-27" spec="Sequence" taxon="hCoV-19/Scotland/EDB4373/2020|EPI_ISL_449303|2020-04-27" totalcount="4" value="N"/>
    <sequence id="seq_hCoV-19/Scotland/EDB5825/2020|EPI_ISL_487768|2020-04-27" spec="Sequence" taxon="hCoV-19/Scotland/EDB5825/2020|EPI_ISL_487768|2020-04-27" totalcount="4" value="N"/>
    <sequence id="seq_hCoV-19/Scotland/EDB5827/2020|EPI_ISL_487786|2020-04-27" spec="Sequence" taxon="hCoV-19/Scotland/EDB5827/2020|EPI_ISL_487786|2020-04-27" totalcount="4" value="N"/>
    <sequence id="seq_hCoV-19/Scotland/CVR3126/2020|EPI_ISL_439038|2020-04-27" spec="Sequence" taxon="hCoV-19/Scotland/CVR3126/2020|EPI_ISL_439038|2020-04-27" totalcount="4" value="N"/>
    <sequence id="seq_hCoV-19/Scotland/CVR3131/2020|EPI_ISL_439043|2020-04-25" spec="Sequence" taxon="hCoV-19/Scotland/CVR3131/2020|EPI_ISL_439043|2020-04-25" totalcount="4" value="N"/>
    <sequence id="seq_hCoV-19/Scotland/EDB5780/2020|EPI_ISL_473855|2020-04-27" spec="Sequence" taxon="hCoV-19/Scotland/EDB5780/2020|EPI_ISL_473855|2020-04-27" totalcount="4" value="N"/>
    <sequence id="seq_hCoV-19/Scotland/EDB5799/2020|EPI_ISL_473859|2020-04-27" spec="Sequence" taxon="hCoV-19/Scotland/EDB5799/2020|EPI_ISL_473859|2020-04-27" totalcount="4" value="N"/>
    <sequence id="seq_hCoV-19/Scotland/EDB5806/2020|EPI_ISL_473860|2020-04-27" spec="Sequence" taxon="hCoV-19/Scotland/EDB5806/2020|EPI_ISL_473860|2020-04-27" totalcount="4" value="N"/>
    <sequence id="seq_hCoV-19/Scotland/EDB5900/2020|EPI_ISL_473870|2020-04-29" spec="Sequence" taxon="hCoV-19/Scotland/EDB5900/2020|EPI_ISL_473870|2020-04-29" totalcount="4" value="N"/>
    <sequence id="seq_hCoV-19/Scotland/CVR3232/2020|EPI_ISL_449242|2020-04-26" spec="Sequence" taxon="hCoV-19/Scotland/CVR3232/2020|EPI_ISL_449242|2020-04-26" totalcount="4" value="N"/>
    <sequence id="seq_hCoV-19/Scotland/CVR3235/2020|EPI_ISL_449245|2020-04-26" spec="Sequence" taxon="hCoV-19/Scotland/CVR3235/2020|EPI_ISL_449245|2020-04-26" totalcount="4" value="N"/>
    <sequence id="seq_hCoV-19/Scotland/EDB4361/2020|EPI_ISL_449296|2020-04-25" spec="Sequence" taxon="hCoV-19/Scotland/EDB4361/2020|EPI_ISL_449296|2020-04-25" totalcount="4" value="N"/>
    <sequence id="seq_hCoV-19/Scotland/CVR3359/2020|EPI_ISL_456789|2020-05-02" spec="Sequence" taxon="hCoV-19/Scotland/CVR3359/2020|EPI_ISL_456789|2020-05-02" totalcount="4" value="N"/>
    <sequence id="seq_hCoV-19/Scotland/CVR3366/2020|EPI_ISL_456796|2020-05-02" spec="Sequence" taxon="hCoV-19/Scotland/CVR3366/2020|EPI_ISL_456796|2020-05-02" totalcount="4" value="N"/>
    <sequence id="seq_hCoV-19/Scotland/EDB6002/2020|EPI_ISL_487899|2020-05-05" spec="Sequence" taxon="hCoV-19/Scotland/EDB6002/2020|EPI_ISL_487899|2020-05-05" totalcount="4" value="N"/>
    <sequence id="seq_hCoV-19/Scotland/CVR3374/2020|EPI_ISL_456803|2020-05-05" spec="Sequence" taxon="hCoV-19/Scotland/CVR3374/2020|EPI_ISL_456803|2020-05-05" totalcount="4" value="N"/>
    <sequence id="seq_hCoV-19/Scotland/EDB5969/2020|EPI_ISL_487926|2020-05-04" spec="Sequence" taxon="hCoV-19/Scotland/EDB5969/2020|EPI_ISL_487926|2020-05-04" totalcount="4" value="N"/>
    <sequence id="seq_hCoV-19/Scotland/EDB5953/2020|EPI_ISL_487751|2020-05-02" spec="Sequence" taxon="hCoV-19/Scotland/EDB5953/2020|EPI_ISL_487751|2020-05-02" totalcount="4" value="N"/>
    <sequence id="seq_hCoV-19/Scotland/EDB5980/2020|EPI_ISL_487798|2020-05-04" spec="Sequence" taxon="hCoV-19/Scotland/EDB5980/2020|EPI_ISL_487798|2020-05-04" totalcount="4" value="N"/>
    <sequence id="seq_hCoV-19/Scotland/CVR3477/2020|EPI_ISL_456870|2020-05-11" spec="Sequence" taxon="hCoV-19/Scotland/CVR3477/2020|EPI_ISL_456870|2020-05-11" totalcount="4" value="N"/>
    <sequence id="seq_hCoV-19/Scotland/CVR3468/2020|EPI_ISL_478071|2020-05-11" spec="Sequence" taxon="hCoV-19/Scotland/CVR3468/2020|EPI_ISL_478071|2020-05-11" totalcount="4" value="N"/>
    <sequence id="seq_hCoV-19/Scotland/CVR3400/2020|EPI_ISL_456826|2020-05-09" spec="Sequence" taxon="hCoV-19/Scotland/CVR3400/2020|EPI_ISL_456826|2020-05-09" totalcount="4" value="N"/>
    <sequence id="seq_hCoV-19/Scotland/CVR3402/2020|EPI_ISL_456827|2020-05-09" spec="Sequence" taxon="hCoV-19/Scotland/CVR3402/2020|EPI_ISL_456827|2020-05-09" totalcount="4" value="N"/>
    <sequence id="seq_hCoV-19/Scotland/EDB6062/2020|EPI_ISL_478200|2020-05-09" spec="Sequence" taxon="hCoV-19/Scotland/EDB6062/2020|EPI_ISL_478200|2020-05-09" totalcount="4" value="N"/>
    <sequence id="seq_hCoV-19/Scotland/EDB6070/2020|EPI_ISL_478205|2020-05-10" spec="Sequence" taxon="hCoV-19/Scotland/EDB6070/2020|EPI_ISL_478205|2020-05-10" totalcount="4" value="N"/>
    <sequence id="seq_hCoV-19/Scotland/EDB6044/2020|EPI_ISL_487682|2020-05-08" spec="Sequence" taxon="hCoV-19/Scotland/EDB6044/2020|EPI_ISL_487682|2020-05-08" totalcount="4" value="N"/>
    <sequence id="seq_hCoV-19/Scotland/EDB6128/2020|EPI_ISL_473874|2020-05-13" spec="Sequence" taxon="hCoV-19/Scotland/EDB6128/2020|EPI_ISL_473874|2020-05-13" totalcount="4" value="N"/>
    <sequence id="seq_hCoV-19/Scotland/EDB6131/2020|EPI_ISL_473877|2020-05-13" spec="Sequence" taxon="hCoV-19/Scotland/EDB6131/2020|EPI_ISL_473877|2020-05-13" totalcount="4" value="N"/>
    <sequence id="seq_hCoV-19/Scotland/EDB6152/2020|EPI_ISL_473890|2020-05-14" spec="Sequence" taxon="hCoV-19/Scotland/EDB6152/2020|EPI_ISL_473890|2020-05-14" totalcount="4" value="N"/>
    <sequence id="seq_hCoV-19/Scotland/EDB6160/2020|EPI_ISL_473895|2020-05-14" spec="Sequence" taxon="hCoV-19/Scotland/EDB6160/2020|EPI_ISL_473895|2020-05-14" totalcount="4" value="N"/>
    <sequence id="seq_hCoV-19/Scotland/CVR3823/2020|EPI_ISL_478149|2020-05-19" spec="Sequence" taxon="hCoV-19/Scotland/CVR3823/2020|EPI_ISL_478149|2020-05-19" totalcount="4" value="N"/>
    <sequence id="seq_hCoV-19/Scotland/CVR3574/2020|EPI_ISL_473707|2020-05-18" spec="Sequence" taxon="hCoV-19/Scotland/CVR3574/2020|EPI_ISL_473707|2020-05-18" totalcount="4" value="N"/>
    <sequence id="seq_hCoV-19/Scotland/EDB5153/2020|EPI_ISL_493943|2020-05-17" spec="Sequence" taxon="hCoV-19/Scotland/EDB5153/2020|EPI_ISL_493943|2020-05-17" totalcount="4" value="N"/>
    <sequence id="seq_hCoV-19/Scotland/EDB6223/2020|EPI_ISL_473921|2020-05-19" spec="Sequence" taxon="hCoV-19/Scotland/EDB6223/2020|EPI_ISL_473921|2020-05-19" totalcount="4" value="N"/>
    <sequence id="seq_hCoV-19/Scotland/EDB6235/2020|EPI_ISL_473924|2020-05-20" spec="Sequence" taxon="hCoV-19/Scotland/EDB6235/2020|EPI_ISL_473924|2020-05-20" totalcount="4" value="N"/>
    <sequence id="seq_hCoV-19/Scotland/EDB6248/2020|EPI_ISL_473930|2020-05-21" spec="Sequence" taxon="hCoV-19/Scotland/EDB6248/2020|EPI_ISL_473930|2020-05-21" totalcount="4" value="N"/>
    <sequence id="seq_hCoV-19/Scotland/EDB6174/2020|EPI_ISL_473901|2020-05-16" spec="Sequence" taxon="hCoV-19/Scotland/EDB6174/2020|EPI_ISL_473901|2020-05-16" totalcount="4" value="N"/>
    <sequence id="seq_hCoV-19/Scotland/EDB6176/2020|EPI_ISL_473902|2020-05-16" spec="Sequence" taxon="hCoV-19/Scotland/EDB6176/2020|EPI_ISL_473902|2020-05-16" totalcount="4" value="N"/>
    <sequence id="seq_hCoV-19/Scotland/EDB6180/2020|EPI_ISL_473905|2020-05-16" spec="Sequence" taxon="hCoV-19/Scotland/EDB6180/2020|EPI_ISL_473905|2020-05-16" totalcount="4" value="N"/>
    <sequence id="seq_hCoV-19/Scotland/EDB6184/2020|EPI_ISL_473906|2020-05-17" spec="Sequence" taxon="hCoV-19/Scotland/EDB6184/2020|EPI_ISL_473906|2020-05-17" totalcount="4" value="N"/>
    <sequence id="seq_hCoV-19/Scotland/CVR3876/2020|EPI_ISL_484665|2020-05-30" spec="Sequence" taxon="hCoV-19/Scotland/CVR3876/2020|EPI_ISL_484665|2020-05-30" totalcount="4" value="N"/>
    <sequence id="seq_hCoV-19/Scotland/CVR3880/2020|EPI_ISL_484668|2020-05-31" spec="Sequence" taxon="hCoV-19/Scotland/CVR3880/2020|EPI_ISL_484668|2020-05-31" totalcount="4" value="N"/>
</data>

<data id="clusterB.1.222" name="alignment">
    <sequence id="seq_hCoV-19/Scotland/EDB161/2020|EPI_ISL_425923|2020-03-24" spec="Sequence" taxon="hCoV-19/Scotland/EDB161/2020|EPI_ISL_425923|2020-03-24" totalcount="4" value="N"/>
    <sequence id="seq_hCoV-19/Scotland/EDB162/2020|EPI_ISL_425924|2020-03-24" spec="Sequence" taxon="hCoV-19/Scotland/EDB162/2020|EPI_ISL_425924|2020-03-24" totalcount="4" value="N"/>
    <sequence id="seq_hCoV-19/Scotland/EDB084/2020|EPI_ISL_425876|2020-03-21" spec="Sequence" taxon="hCoV-19/Scotland/EDB084/2020|EPI_ISL_425876|2020-03-21" totalcount="4" value="N"/>
    <sequence id="seq_hCoV-19/Scotland/GCVR-1714FE/2020|EPI_ISL_489622|2020-03-29" spec="Sequence" taxon="hCoV-19/Scotland/GCVR-1714FE/2020|EPI_ISL_489622|2020-03-29" totalcount="4" value="N"/>
    <sequence id="seq_hCoV-19/Scotland/CVR1701/2020|EPI_ISL_448126|2020-04-06" spec="Sequence" taxon="hCoV-19/Scotland/CVR1701/2020|EPI_ISL_448126|2020-04-06" totalcount="4" value="N"/>
    <sequence id="seq_hCoV-19/Scotland/GCVR-173C21/2020|EPI_ISL_459124|2020-04-06" spec="Sequence" taxon="hCoV-19/Scotland/GCVR-173C21/2020|EPI_ISL_459124|2020-04-06" totalcount="4" value="N"/>
    <sequence id="seq_hCoV-19/Scotland/GCVR-173BF7/2020|EPI_ISL_459146|2020-04-07" spec="Sequence" taxon="hCoV-19/Scotland/GCVR-173BF7/2020|EPI_ISL_459146|2020-04-07" totalcount="4" value="N"/>
    <sequence id="seq_hCoV-19/Scotland/CVR1867/2020|EPI_ISL_512455|2020-04-07" spec="Sequence" taxon="hCoV-19/Scotland/CVR1867/2020|EPI_ISL_512455|2020-04-07" totalcount="4" value="N"/>
    <sequence id="seq_hCoV-19/Scotland/CVR2179/2020|EPI_ISL_438878|2020-04-11" spec="Sequence" taxon="hCoV-19/Scotland/CVR2179/2020|EPI_ISL_438878|2020-04-11" totalcount="4" value="N"/>
    <sequence id="seq_hCoV-19/Scotland/CVR2413/2020|EPI_ISL_438903|2020-04-14" spec="Sequence" taxon="hCoV-19/Scotland/CVR2413/2020|EPI_ISL_438903|2020-04-14" totalcount="4" value="N"/>
    <sequence id="seq_hCoV-19/Scotland/CVR2224/2020|EPI_ISL_448167|2020-04-11" spec="Sequence" taxon="hCoV-19/Scotland/CVR2224/2020|EPI_ISL_448167|2020-04-11" totalcount="4" value="N"/>
    <sequence id="seq_hCoV-19/Scotland/CVR3211/2020|EPI_ISL_449230|2020-04-16" spec="Sequence" taxon="hCoV-19/Scotland/CVR3211/2020|EPI_ISL_449230|2020-04-16" totalcount="4" value="N"/>
    <sequence id="seq_hCoV-19/Scotland/CVR2130/2020|EPI_ISL_477858|2020-04-10" spec="Sequence" taxon="hCoV-19/Scotland/CVR2130/2020|EPI_ISL_477858|2020-04-10" totalcount="4" value="N"/>
    <sequence id="seq_hCoV-19/Scotland/CVR2140/2020|EPI_ISL_477862|2020-04-10" spec="Sequence" taxon="hCoV-19/Scotland/CVR2140/2020|EPI_ISL_477862|2020-04-10" totalcount="4" value="N"/>
    <sequence id="seq_hCoV-19/Scotland/CVR2448/2020|EPI_ISL_477943|2020-04-14" spec="Sequence" taxon="hCoV-19/Scotland/CVR2448/2020|EPI_ISL_477943|2020-04-14" totalcount="4" value="N"/>
    <sequence id="seq_hCoV-19/Scotland/CVR2562/2020|EPI_ISL_477970|2020-04-16" spec="Sequence" taxon="hCoV-19/Scotland/CVR2562/2020|EPI_ISL_477970|2020-04-16" totalcount="4" value="N"/>
    <sequence id="seq_hCoV-19/Scotland/CVR2906/2020|EPI_ISL_438995|2020-04-22" spec="Sequence" taxon="hCoV-19/Scotland/CVR2906/2020|EPI_ISL_438995|2020-04-22" totalcount="4" value="N"/>
    <sequence id="seq_hCoV-19/Scotland/CVR2998/2020|EPI_ISL_473642|2020-04-23" spec="Sequence" taxon="hCoV-19/Scotland/CVR2998/2020|EPI_ISL_473642|2020-04-23" totalcount="4" value="N"/>
    <sequence id="seq_hCoV-19/Scotland/CVR2858/2020|EPI_ISL_473601|2020-04-21" spec="Sequence" taxon="hCoV-19/Scotland/CVR2858/2020|EPI_ISL_473601|2020-04-21" totalcount="4" value="N"/>
    <sequence id="seq_hCoV-19/Scotland/CVR2886/2020|EPI_ISL_473618|2020-04-21" spec="Sequence" taxon="hCoV-19/Scotland/CVR2886/2020|EPI_ISL_473618|2020-04-21" totalcount="4" value="N"/>
    <sequence id="seq_hCoV-19/Scotland/CVR2962/2020|EPI_ISL_473636|2020-04-22" spec="Sequence" taxon="hCoV-19/Scotland/CVR2962/2020|EPI_ISL_473636|2020-04-22" totalcount="4" value="N"/>
    <sequence id="seq_hCoV-19/Scotland/CVR2719/2020|EPI_ISL_473540|2020-04-18" spec="Sequence" taxon="hCoV-19/Scotland/CVR2719/2020|EPI_ISL_473540|2020-04-18" totalcount="4" value="N"/>
    <sequence id="seq_hCoV-19/Scotland/CVR3059/2020|EPI_ISL_461644|2020-04-24" spec="Sequence" taxon="hCoV-19/Scotland/CVR3059/2020|EPI_ISL_461644|2020-04-24" totalcount="4" value="N"/>
    <sequence id="seq_hCoV-19/Scotland/CVR3068/2020|EPI_ISL_461652|2020-04-24" spec="Sequence" taxon="hCoV-19/Scotland/CVR3068/2020|EPI_ISL_461652|2020-04-24" totalcount="4" value="N"/>
    <sequence id="seq_hCoV-19/Scotland/CVR3022/2020|EPI_ISL_439012|2020-04-24" spec="Sequence" taxon="hCoV-19/Scotland/CVR3022/2020|EPI_ISL_439012|2020-04-24" totalcount="4" value="N"/>
    <sequence id="seq_hCoV-19/Scotland/CVR3129/2020|EPI_ISL_439041|2020-04-27" spec="Sequence" taxon="hCoV-19/Scotland/CVR3129/2020|EPI_ISL_439041|2020-04-27" totalcount="4" value="N"/>
    <sequence id="seq_hCoV-19/Scotland/CVR3182/2020|EPI_ISL_449207|2020-04-27" spec="Sequence" taxon="hCoV-19/Scotland/CVR3182/2020|EPI_ISL_449207|2020-04-27" totalcount="4" value="N"/>
    <sequence id="seq_hCoV-19/Scotland/CVR3364/2020|EPI_ISL_456794|2020-05-02" spec="Sequence" taxon="hCoV-19/Scotland/CVR3364/2020|EPI_ISL_456794|2020-05-02" totalcount="4" value="N"/>
    <sequence id="seq_hCoV-19/Scotland/CVR3416/2020|EPI_ISL_456839|2020-05-07" spec="Sequence" taxon="hCoV-19/Scotland/CVR3416/2020|EPI_ISL_456839|2020-05-07" totalcount="4" value="N"/>
    <sequence id="seq_hCoV-19/Scotland/CVR3373/2020|EPI_ISL_456802|2020-05-05" spec="Sequence" taxon="hCoV-19/Scotland/CVR3373/2020|EPI_ISL_456802|2020-05-05" totalcount="4" value="N"/>
    <sequence id="seq_hCoV-19/Scotland/CVR3379/2020|EPI_ISL_456808|2020-05-07" spec="Sequence" taxon="hCoV-19/Scotland/CVR3379/2020|EPI_ISL_456808|2020-05-07" totalcount="4" value="N"/>
    <sequence id="seq_hCoV-19/Scotland/CVR3469/2020|EPI_ISL_456863|2020-05-11" spec="Sequence" taxon="hCoV-19/Scotland/CVR3469/2020|EPI_ISL_456863|2020-05-11" totalcount="4" value="N"/>
    <sequence id="seq_hCoV-19/Scotland/CVR3385/2020|EPI_ISL_456813|2020-05-08" spec="Sequence" taxon="hCoV-19/Scotland/CVR3385/2020|EPI_ISL_456813|2020-05-08" totalcount="4" value="N"/>
    <sequence id="seq_hCoV-19/Scotland/CVR3390/2020|EPI_ISL_456818|2020-05-09" spec="Sequence" taxon="hCoV-19/Scotland/CVR3390/2020|EPI_ISL_456818|2020-05-09" totalcount="4" value="N"/>
    <sequence id="seq_hCoV-19/Scotland/CVR3532/2020|EPI_ISL_473670|2020-05-13" spec="Sequence" taxon="hCoV-19/Scotland/CVR3532/2020|EPI_ISL_473670|2020-05-13" totalcount="4" value="N"/>
    <sequence id="seq_hCoV-19/Scotland/QEUH-553BEA/2020|EPI_ISL_532214|2020-05-12" spec="Sequence" taxon="hCoV-19/Scotland/QEUH-553BEA/2020|EPI_ISL_532214|2020-05-12" totalcount="4" value="N"/>
    <sequence id="seq_hCoV-19/Scotland/CVR3811/2020|EPI_ISL_478137|2020-05-19" spec="Sequence" taxon="hCoV-19/Scotland/CVR3811/2020|EPI_ISL_478137|2020-05-19" totalcount="4" value="N"/>
    <sequence id="seq_hCoV-19/Scotland/CVR3817/2020|EPI_ISL_478143|2020-05-18" spec="Sequence" taxon="hCoV-19/Scotland/CVR3817/2020|EPI_ISL_478143|2020-05-18" totalcount="4" value="N"/>
    <sequence id="seq_hCoV-19/Scotland/QEUH-5303FA/2020|EPI_ISL_532210|2020-05-18" spec="Sequence" taxon="hCoV-19/Scotland/QEUH-5303FA/2020|EPI_ISL_532210|2020-05-18" totalcount="4" value="N"/>
    <sequence id="seq_hCoV-19/Scotland/QEUH-530248/2020|EPI_ISL_532275|2020-05-18" spec="Sequence" taxon="hCoV-19/Scotland/QEUH-530248/2020|EPI_ISL_532275|2020-05-18" totalcount="4" value="N"/>
    <sequence id="seq_hCoV-19/Scotland/CVR3723/2020|EPI_ISL_478098|2020-05-27" spec="Sequence" taxon="hCoV-19/Scotland/CVR3723/2020|EPI_ISL_478098|2020-05-27" totalcount="4" value="N"/>
    <sequence id="seq_hCoV-19/Scotland/CVR3728/2020|EPI_ISL_473768|2020-05-27" spec="Sequence" taxon="hCoV-19/Scotland/CVR3728/2020|EPI_ISL_473768|2020-05-27" totalcount="4" value="N"/>
    <sequence id="seq_hCoV-19/Scotland/CVR3779/2020|EPI_ISL_478112|2020-05-30" spec="Sequence" taxon="hCoV-19/Scotland/CVR3779/2020|EPI_ISL_478112|2020-05-30" totalcount="4" value="N"/>
    <sequence id="seq_hCoV-19/Scotland/CVR3829/2020|EPI_ISL_478155|2020-05-31" spec="Sequence" taxon="hCoV-19/Scotland/CVR3829/2020|EPI_ISL_478155|2020-05-31" totalcount="4" value="N"/>
    <sequence id="seq_hCoV-19/Scotland/CVR3905/2020|EPI_ISL_512456|2020-06-09" spec="Sequence" taxon="hCoV-19/Scotland/CVR3905/2020|EPI_ISL_512456|2020-06-09" totalcount="4" value="N"/>
</data>

<data id="clusterB.1.157" name="alignment">
    <sequence id="seq_hCoV-19/Scotland/EDB2687/2020|EPI_ISL_488906|2020-03-26" spec="Sequence" taxon="hCoV-19/Scotland/EDB2687/2020|EPI_ISL_488906|2020-03-26" totalcount="4" value="N"/>
    <sequence id="seq_hCoV-19/Scotland/GCVR-17242A/2020|EPI_ISL_469974|2020-03-30" spec="Sequence" taxon="hCoV-19/Scotland/GCVR-17242A/2020|EPI_ISL_469974|2020-03-30" totalcount="4" value="N"/>
    <sequence id="seq_hCoV-19/Scotland/GCVR-171449/2020|EPI_ISL_489656|2020-03-27" spec="Sequence" taxon="hCoV-19/Scotland/GCVR-171449/2020|EPI_ISL_489656|2020-03-27" totalcount="4" value="N"/>
    <sequence id="seq_hCoV-19/Scotland/CVR1267/2020|EPI_ISL_433527|2020-03-31" spec="Sequence" taxon="hCoV-19/Scotland/CVR1267/2020|EPI_ISL_433527|2020-03-31" totalcount="4" value="N"/>
    <sequence id="seq_hCoV-19/Scotland/EDB3004/2020|EPI_ISL_489005|2020-04-03" spec="Sequence" taxon="hCoV-19/Scotland/EDB3004/2020|EPI_ISL_489005|2020-04-03" totalcount="4" value="N"/>
    <sequence id="seq_hCoV-19/Scotland/CVR2916/2020|EPI_ISL_473629|2020-04-22" spec="Sequence" taxon="hCoV-19/Scotland/CVR2916/2020|EPI_ISL_473629|2020-04-22" totalcount="4" value="N"/>
    <sequence id="seq_hCoV-19/Scotland/CVR2822/2020|EPI_ISL_473584|2020-04-21" spec="Sequence" taxon="hCoV-19/Scotland/CVR2822/2020|EPI_ISL_473584|2020-04-21" totalcount="4" value="N"/>
    <sequence id="seq_hCoV-19/Scotland/EDB2335/2020|EPI_ISL_439182|2020-04-21" spec="Sequence" taxon="hCoV-19/Scotland/EDB2335/2020|EPI_ISL_439182|2020-04-21" totalcount="4" value="N"/>
</data>

<data id="clusterB.1.1.119" name="alignment">
    <sequence id="seq_hCoV-19/Scotland/EDB018/2020|EPI_ISL_425824|2020-03-12" spec="Sequence" taxon="hCoV-19/Scotland/EDB018/2020|EPI_ISL_425824|2020-03-12" totalcount="4" value="N"/>
    <sequence id="seq_hCoV-19/Scotland/EDB030/2020|EPI_ISL_425836|2020-03-11" spec="Sequence" taxon="hCoV-19/Scotland/EDB030/2020|EPI_ISL_425836|2020-03-11" totalcount="4" value="N"/>
    <sequence id="seq_hCoV-19/Scotland/GCVR-1707E7/2020|EPI_ISL_501635|2020-03-26" spec="Sequence" taxon="hCoV-19/Scotland/GCVR-1707E7/2020|EPI_ISL_501635|2020-03-26" totalcount="4" value="N"/>
    <sequence id="seq_hCoV-19/Scotland/GCVR-170CCA/2020|EPI_ISL_459654|2020-03-24" spec="Sequence" taxon="hCoV-19/Scotland/GCVR-170CCA/2020|EPI_ISL_459654|2020-03-24" totalcount="4" value="N"/>
    <sequence id="seq_hCoV-19/Scotland/EDB2911/2020|EPI_ISL_487805|2020-04-01" spec="Sequence" taxon="hCoV-19/Scotland/EDB2911/2020|EPI_ISL_487805|2020-04-01" totalcount="4" value="N"/>
    <sequence id="seq_hCoV-19/Scotland/EDB2774/2020|EPI_ISL_487698|2020-03-29" spec="Sequence" taxon="hCoV-19/Scotland/EDB2774/2020|EPI_ISL_487698|2020-03-29" totalcount="4" value="N"/>
    <sequence id="seq_hCoV-19/Scotland/EDB2767/2020|EPI_ISL_488905|2020-03-29" spec="Sequence" taxon="hCoV-19/Scotland/EDB2767/2020|EPI_ISL_488905|2020-03-29" totalcount="4" value="N"/>
    <sequence id="seq_hCoV-19/Scotland/EDB5543/2020|EPI_ISL_487721|2020-04-01" spec="Sequence" taxon="hCoV-19/Scotland/EDB5543/2020|EPI_ISL_487721|2020-04-01" totalcount="4" value="N"/>
    <sequence id="seq_hCoV-19/Scotland/CVR1221/2020|EPI_ISL_438776|2020-03-30" spec="Sequence" taxon="hCoV-19/Scotland/CVR1221/2020|EPI_ISL_438776|2020-03-30" totalcount="4" value="N"/>
    <sequence id="seq_hCoV-19/Scotland/GCVR-171E1E/2020|EPI_ISL_524536|2020-03-30" spec="Sequence" taxon="hCoV-19/Scotland/GCVR-171E1E/2020|EPI_ISL_524536|2020-03-30" totalcount="4" value="N"/>
    <sequence id="seq_hCoV-19/Scotland/EDB625/2020|EPI_ISL_433218|2020-04-01" spec="Sequence" taxon="hCoV-19/Scotland/EDB625/2020|EPI_ISL_433218|2020-04-01" totalcount="4" value="N"/>
    <sequence id="seq_hCoV-19/Scotland/EDB703/2020|EPI_ISL_433226|2020-04-01" spec="Sequence" taxon="hCoV-19/Scotland/EDB703/2020|EPI_ISL_433226|2020-04-01" totalcount="4" value="N"/>
    <sequence id="seq_hCoV-19/Scotland/EDB734/2020|EPI_ISL_433233|2020-04-02" spec="Sequence" taxon="hCoV-19/Scotland/EDB734/2020|EPI_ISL_433233|2020-04-02" totalcount="4" value="N"/>
    <sequence id="seq_hCoV-19/Scotland/GCVR-171A65/2020|EPI_ISL_489429|2020-03-27" spec="Sequence" taxon="hCoV-19/Scotland/GCVR-171A65/2020|EPI_ISL_489429|2020-03-27" totalcount="4" value="N"/>
    <sequence id="seq_hCoV-19/Scotland/GCVR-172053/2020|EPI_ISL_470005|2020-03-30" spec="Sequence" taxon="hCoV-19/Scotland/GCVR-172053/2020|EPI_ISL_470005|2020-03-30" totalcount="4" value="N"/>
    <sequence id="seq_hCoV-19/Scotland/EDB1143/2020|EPI_ISL_491615|2020-04-07" spec="Sequence" taxon="hCoV-19/Scotland/EDB1143/2020|EPI_ISL_491615|2020-04-07" totalcount="4" value="N"/>
    <sequence id="seq_hCoV-19/Scotland/EDB1204/2020|EPI_ISL_491544|2020-04-08" spec="Sequence" taxon="hCoV-19/Scotland/EDB1204/2020|EPI_ISL_491544|2020-04-08" totalcount="4" value="N"/>
    <sequence id="seq_hCoV-19/Scotland/GCVR-173CD6/2020|EPI_ISL_459147|2020-04-07" spec="Sequence" taxon="hCoV-19/Scotland/GCVR-173CD6/2020|EPI_ISL_459147|2020-04-07" totalcount="4" value="N"/>
    <sequence id="seq_hCoV-19/Scotland/EDB766/2020|EPI_ISL_433238|2020-04-03" spec="Sequence" taxon="hCoV-19/Scotland/EDB766/2020|EPI_ISL_433238|2020-04-03" totalcount="4" value="N"/>
    <sequence id="seq_hCoV-19/Scotland/EDB1272/2020|EPI_ISL_491675|2020-04-09" spec="Sequence" taxon="hCoV-19/Scotland/EDB1272/2020|EPI_ISL_491675|2020-04-09" totalcount="4" value="N"/>
    <sequence id="seq_hCoV-19/Scotland/CVR1677/2020|EPI_ISL_433651|2020-04-05" spec="Sequence" taxon="hCoV-19/Scotland/CVR1677/2020|EPI_ISL_433651|2020-04-05" totalcount="4" value="N"/>
    <sequence id="seq_hCoV-19/Scotland/EDB1197/2020|EPI_ISL_433428|2020-04-08" spec="Sequence" taxon="hCoV-19/Scotland/EDB1197/2020|EPI_ISL_433428|2020-04-08" totalcount="4" value="N"/>
    <sequence id="seq_hCoV-19/Scotland/EDB1072/2020|EPI_ISL_433382|2020-04-06" spec="Sequence" taxon="hCoV-19/Scotland/EDB1072/2020|EPI_ISL_433382|2020-04-06" totalcount="4" value="N"/>
    <sequence id="seq_hCoV-19/Scotland/EDB3439/2020|EPI_ISL_487967|2020-04-10" spec="Sequence" taxon="hCoV-19/Scotland/EDB3439/2020|EPI_ISL_487967|2020-04-10" totalcount="4" value="N"/>
    <sequence id="seq_hCoV-19/Scotland/EDB6402/2020|EPI_ISL_487711|2020-04-15" spec="Sequence" taxon="hCoV-19/Scotland/EDB6402/2020|EPI_ISL_487711|2020-04-15" totalcount="4" value="N"/>
    <sequence id="seq_hCoV-19/Scotland/EDB1484/2020|EPI_ISL_491624|2020-04-12" spec="Sequence" taxon="hCoV-19/Scotland/EDB1484/2020|EPI_ISL_491624|2020-04-12" totalcount="4" value="N"/>
    <sequence id="seq_hCoV-19/Scotland/EDB1460/2020|EPI_ISL_433457|2020-04-11" spec="Sequence" taxon="hCoV-19/Scotland/EDB1460/2020|EPI_ISL_433457|2020-04-11" totalcount="4" value="N"/>
    <sequence id="seq_hCoV-19/Scotland/EDB1463/2020|EPI_ISL_433458|2020-04-11" spec="Sequence" taxon="hCoV-19/Scotland/EDB1463/2020|EPI_ISL_433458|2020-04-11" totalcount="4" value="N"/>
    <sequence id="seq_hCoV-19/Scotland/CVR2974/2020|EPI_ISL_448214|2020-04-22" spec="Sequence" taxon="hCoV-19/Scotland/CVR2974/2020|EPI_ISL_448214|2020-04-22" totalcount="4" value="N"/>
    <sequence id="seq_hCoV-19/Scotland/CVR3011/2020|EPI_ISL_461620|2020-04-23" spec="Sequence" taxon="hCoV-19/Scotland/CVR3011/2020|EPI_ISL_461620|2020-04-23" totalcount="4" value="N"/>
    <sequence id="seq_hCoV-19/Scotland/CVR2697/2020|EPI_ISL_484645|2020-04-18" spec="Sequence" taxon="hCoV-19/Scotland/CVR2697/2020|EPI_ISL_484645|2020-04-18" totalcount="4" value="N"/>
    <sequence id="seq_hCoV-19/Scotland/EDB5472/2020|EPI_ISL_461746|2020-04-25" spec="Sequence" taxon="hCoV-19/Scotland/EDB5472/2020|EPI_ISL_461746|2020-04-25" totalcount="4" value="N"/>
    <sequence id="seq_hCoV-19/Scotland/EDB3887/2020|EPI_ISL_439354|2020-05-01" spec="Sequence" taxon="hCoV-19/Scotland/EDB3887/2020|EPI_ISL_439354|2020-05-01" totalcount="4" value="N"/>
    <sequence id="seq_hCoV-19/Scotland/CVR3439/2020|EPI_ISL_456852|2020-05-08" spec="Sequence" taxon="hCoV-19/Scotland/CVR3439/2020|EPI_ISL_456852|2020-05-08" totalcount="4" value="N"/>
    <sequence id="seq_hCoV-19/Scotland/CVR3501/2020|EPI_ISL_456886|2020-05-10" spec="Sequence" taxon="hCoV-19/Scotland/CVR3501/2020|EPI_ISL_456886|2020-05-10" totalcount="4" value="N"/>
    <sequence id="seq_hCoV-19/Scotland/QEUH-5DD122/2020|EPI_ISL_533283|2020-06-17" spec="Sequence" taxon="hCoV-19/Scotland/QEUH-5DD122/2020|EPI_ISL_533283|2020-06-17" totalcount="4" value="N"/>
    <sequence id="seq_hCoV-19/Scotland/EDB6535/2020|EPI_ISL_478252|2020-06-17" spec="Sequence" taxon="hCoV-19/Scotland/EDB6535/2020|EPI_ISL_478252|2020-06-17" totalcount="4" value="N"/>
    <sequence id="seq_hCoV-19/Scotland/QEUH-7B18C3/2020|EPI_ISL_532905|2020-07-19" spec="Sequence" taxon="hCoV-19/Scotland/QEUH-7B18C3/2020|EPI_ISL_532905|2020-07-19" totalcount="4" value="N"/>
    <sequence id="seq_hCoV-19/Scotland/QEUH-758FD8/2020|EPI_ISL_532994|2020-07-18" spec="Sequence" taxon="hCoV-19/Scotland/QEUH-758FD8/2020|EPI_ISL_532994|2020-07-18" totalcount="4" value="N"/>
    <sequence id="seq_hCoV-19/Scotland/QEUH-7C5AB7/2020|EPI_ISL_532838|2020-07-23" spec="Sequence" taxon="hCoV-19/Scotland/QEUH-7C5AB7/2020|EPI_ISL_532838|2020-07-23" totalcount="4" value="N"/>
    <sequence id="seq_hCoV-19/Scotland/QEUH-7B19B1/2020|EPI_ISL_532894|2020-07-19" spec="Sequence" taxon="hCoV-19/Scotland/QEUH-7B19B1/2020|EPI_ISL_532894|2020-07-19" totalcount="4" value="N"/>
    <sequence id="seq_hCoV-19/Scotland/CVR3957/2020|EPI_ISL_512477|2020-07-25" spec="Sequence" taxon="hCoV-19/Scotland/CVR3957/2020|EPI_ISL_512477|2020-07-25" totalcount="4" value="N"/>
    <sequence id="seq_hCoV-19/Scotland/QEUH-7BADF8/2020|EPI_ISL_532962|2020-07-24" spec="Sequence" taxon="hCoV-19/Scotland/QEUH-7BADF8/2020|EPI_ISL_532962|2020-07-24" totalcount="4" value="N"/>
    <sequence id="seq_hCoV-19/Scotland/QEUH-89E6D0/2020|EPI_ISL_532738|2020-07-28" spec="Sequence" taxon="hCoV-19/Scotland/QEUH-89E6D0/2020|EPI_ISL_532738|2020-07-28" totalcount="4" value="N"/>
[truncated: 406,435 more chars]
