# Supplementary material for: Rapid incidence estimation from SARS-CoV-2 genomes reveals decreased case detection in Europe during summer 2020
Source: Nat Commun. 2021 Oct 14;12:6009. doi: 10.1038/s41467-021-26267-y (PMC8517019; doi:10.1038/s41467-021-26267-y)
Supplement: Supplementary file 4 — Source Data [file 41467_2021_26267_MOESM4_ESM.zip › XML_BDSKY_Switzerland_N.xml]

<?xml version="1.0" encoding="UTF-8" standalone="no"?><beast beautitemplate='MultiTypeBirthDeathUncoloured' beautistatus='' namespace="beast.core:beast.evolution.alignment:beast.evolution.tree.coalescent:beast.core.util:beast.evolution.nuc:beast.evolution.operators:beast.evolution.sitemodel:beast.evolution.substitutionmodel:beast.evolution.likelihood" version="2.0">

<map name="Uniform" >beast.math.distributions.Uniform</map>
<map name="Exponential" >beast.math.distributions.Exponential</map>
<map name="LogNormal" >beast.math.distributions.LogNormalDistributionModel</map>
<map name="Normal" >beast.math.distributions.Normal</map>
<map name="Beta" >beast.math.distributions.Beta</map>
<map name="Gamma" >beast.math.distributions.Gamma</map>
<map name="LaplaceDistribution" >beast.math.distributions.LaplaceDistribution</map>
<map name="prior" >beast.math.distributions.Prior</map>
<map name="InverseGamma" >beast.math.distributions.InverseGamma</map>
<map name="OneOnX" >beast.math.distributions.OneOnX</map>


<data id="clusterB.1" name="alignment">
    <sequence id="seq_hCoV-19/Switzerland/GE-SNRCI-29945373/2020|EPI_ISL_414020|2020-02-27" spec="Sequence" taxon="hCoV-19/Switzerland/GE-SNRCI-29945373/2020|EPI_ISL_414020|2020-02-27" totalcount="4" value="N"/>
    <sequence id="seq_hCoV-19/Switzerland/TI-SNRCI-29919486/2020|EPI_ISL_413996|2020-02-24" spec="Sequence" taxon="hCoV-19/Switzerland/TI-SNRCI-29919486/2020|EPI_ISL_413996|2020-02-24" totalcount="4" value="N"/>
    <sequence id="seq_hCoV-19/Switzerland/BS-ETHZ-100002/2020|EPI_ISL_466927|2020-03-05" spec="Sequence" taxon="hCoV-19/Switzerland/BS-ETHZ-100002/2020|EPI_ISL_466927|2020-03-05" totalcount="4" value="N"/>
    <sequence id="seq_hCoV-19/Switzerland/BL-ETHZ-100005/2020|EPI_ISL_466930|2020-03-06" spec="Sequence" taxon="hCoV-19/Switzerland/BL-ETHZ-100005/2020|EPI_ISL_466930|2020-03-06" totalcount="4" value="N"/>
    <sequence id="seq_hCoV-19/Switzerland/GR-ETHZ-100008/2020|EPI_ISL_466933|2020-03-04" spec="Sequence" taxon="hCoV-19/Switzerland/GR-ETHZ-100008/2020|EPI_ISL_466933|2020-03-04" totalcount="4" value="N"/>
    <sequence id="seq_hCoV-19/Switzerland/BS-ETHZ-100014/2020|EPI_ISL_466939|2020-03-08" spec="Sequence" taxon="hCoV-19/Switzerland/BS-ETHZ-100014/2020|EPI_ISL_466939|2020-03-08" totalcount="4" value="N"/>
    <sequence id="seq_hCoV-19/Switzerland/AG-UZH-1000478635/2020|EPI_ISL_524480|2020-03-03" spec="Sequence" taxon="hCoV-19/Switzerland/AG-UZH-1000478635/2020|EPI_ISL_524480|2020-03-03" totalcount="4" value="N"/>
    <sequence id="seq_hCoV-19/Switzerland/BL-42176229/2020|EPI_ISL_581915|2020-03-04" spec="Sequence" taxon="hCoV-19/Switzerland/BL-42176229/2020|EPI_ISL_581915|2020-03-04" totalcount="4" value="N"/>
    <sequence id="seq_hCoV-19/Switzerland/BL-UHB-42176229/2020|EPI_ISL_418282|2020-03-04" spec="Sequence" taxon="hCoV-19/Switzerland/BL-UHB-42176229/2020|EPI_ISL_418282|2020-03-04" totalcount="4" value="N"/>
    <sequence id="seq_hCoV-19/Switzerland/BE-UNIBE-150-5479/2020|EPI_ISL_574791|2020-03-08" spec="Sequence" taxon="hCoV-19/Switzerland/BE-UNIBE-150-5479/2020|EPI_ISL_574791|2020-03-08" totalcount="4" value="N"/>
    <sequence id="seq_hCoV-19/Switzerland/BE-HUG-2536/2020|EPI_ISL_415704|2020-03-04" spec="Sequence" taxon="hCoV-19/Switzerland/BE-HUG-2536/2020|EPI_ISL_415704|2020-03-04" totalcount="4" value="N"/>
    <sequence id="seq_hCoV-19/Switzerland/GE-HUG-4135/2020|EPI_ISL_415705|2020-03-06" spec="Sequence" taxon="hCoV-19/Switzerland/GE-HUG-4135/2020|EPI_ISL_415705|2020-03-06" totalcount="4" value="N"/>
    <sequence id="seq_hCoV-19/Switzerland/BS-UHB-42178886/2020|EPI_ISL_527941|2020-03-06" spec="Sequence" taxon="hCoV-19/Switzerland/BS-UHB-42178886/2020|EPI_ISL_527941|2020-03-06" totalcount="4" value="N"/>
    <sequence id="seq_hCoV-19/Switzerland/BS-UHB-42181327/2020|EPI_ISL_527955|2020-03-08" spec="Sequence" taxon="hCoV-19/Switzerland/BS-UHB-42181327/2020|EPI_ISL_527955|2020-03-08" totalcount="4" value="N"/>
    <sequence id="seq_hCoV-19/Switzerland/BL-UHB-42176198/2020|EPI_ISL_527926|2020-03-04" spec="Sequence" taxon="hCoV-19/Switzerland/BL-UHB-42176198/2020|EPI_ISL_527926|2020-03-04" totalcount="4" value="N"/>
    <sequence id="seq_hCoV-19/Switzerland/BS-UHB-42177430/2020|EPI_ISL_527932|2020-03-05" spec="Sequence" taxon="hCoV-19/Switzerland/BS-UHB-42177430/2020|EPI_ISL_527932|2020-03-05" totalcount="4" value="N"/>
    <sequence id="seq_hCoV-19/Switzerland/BS-UHB-42177434/2020|EPI_ISL_527933|2020-03-05" spec="Sequence" taxon="hCoV-19/Switzerland/BS-UHB-42177434/2020|EPI_ISL_527933|2020-03-05" totalcount="4" value="N"/>
    <sequence id="seq_hCoV-19/Switzerland/BS-ETHZ-100022/2020|EPI_ISL_466946|2020-03-10" spec="Sequence" taxon="hCoV-19/Switzerland/BS-ETHZ-100022/2020|EPI_ISL_466946|2020-03-10" totalcount="4" value="N"/>
    <sequence id="seq_hCoV-19/Switzerland/BE-ETHZ-100023/2020|EPI_ISL_466947|2020-03-10" spec="Sequence" taxon="hCoV-19/Switzerland/BE-ETHZ-100023/2020|EPI_ISL_466947|2020-03-10" totalcount="4" value="N"/>
    <sequence id="seq_hCoV-19/Switzerland/BS-ETHZ-100025/2020|EPI_ISL_466949|2020-03-10" spec="Sequence" taxon="hCoV-19/Switzerland/BS-ETHZ-100025/2020|EPI_ISL_466949|2020-03-10" totalcount="4" value="N"/>
    <sequence id="seq_hCoV-19/Switzerland/BS-ETHZ-100027/2020|EPI_ISL_466951|2020-03-10" spec="Sequence" taxon="hCoV-19/Switzerland/BS-ETHZ-100027/2020|EPI_ISL_466951|2020-03-10" totalcount="4" value="N"/>
    <sequence id="seq_hCoV-19/Switzerland/TI-ETHZ-100074/2020|EPI_ISL_466996|2020-03-12" spec="Sequence" taxon="hCoV-19/Switzerland/TI-ETHZ-100074/2020|EPI_ISL_466996|2020-03-12" totalcount="4" value="N"/>
    <sequence id="seq_hCoV-19/Switzerland/BL-UHB-42189773/2020|EPI_ISL_528051|2020-03-13" spec="Sequence" taxon="hCoV-19/Switzerland/BL-UHB-42189773/2020|EPI_ISL_528051|2020-03-13" totalcount="4" value="N"/>
    <sequence id="seq_hCoV-19/Switzerland/BS-UHB-42190051/2020|EPI_ISL_528058|2020-03-13" spec="Sequence" taxon="hCoV-19/Switzerland/BS-UHB-42190051/2020|EPI_ISL_528058|2020-03-13" totalcount="4" value="N"/>
    <sequence id="seq_hCoV-19/Switzerland/BS-UHB-42190173/2020|EPI_ISL_528061|2020-03-13" spec="Sequence" taxon="hCoV-19/Switzerland/BS-UHB-42190173/2020|EPI_ISL_528061|2020-03-13" totalcount="4" value="N"/>
    <sequence id="seq_hCoV-19/Switzerland/BS-UHB-42190282/2020|EPI_ISL_528066|2020-03-13" spec="Sequence" taxon="hCoV-19/Switzerland/BS-UHB-42190282/2020|EPI_ISL_528066|2020-03-13" totalcount="4" value="N"/>
    <sequence id="seq_hCoV-19/Switzerland/BS-UHB-42190293/2020|EPI_ISL_528068|2020-03-13" spec="Sequence" taxon="hCoV-19/Switzerland/BS-UHB-42190293/2020|EPI_ISL_528068|2020-03-13" totalcount="4" value="N"/>
    <sequence id="seq_hCoV-19/Switzerland/BS-UHB-42190378/2020|EPI_ISL_528070|2020-03-13" spec="Sequence" taxon="hCoV-19/Switzerland/BS-UHB-42190378/2020|EPI_ISL_528070|2020-03-13" totalcount="4" value="N"/>
    <sequence id="seq_hCoV-19/Switzerland/BL-UHB-42190921/2020|EPI_ISL_528079|2020-03-13" spec="Sequence" taxon="hCoV-19/Switzerland/BL-UHB-42190921/2020|EPI_ISL_528079|2020-03-13" totalcount="4" value="N"/>
    <sequence id="seq_hCoV-19/Switzerland/BS-UHB-42190958/2020|EPI_ISL_528080|2020-03-14" spec="Sequence" taxon="hCoV-19/Switzerland/BS-UHB-42190958/2020|EPI_ISL_528080|2020-03-14" totalcount="4" value="N"/>
    <sequence id="seq_hCoV-19/Switzerland/BS-UHB-42190971/2020|EPI_ISL_528081|2020-03-14" spec="Sequence" taxon="hCoV-19/Switzerland/BS-UHB-42190971/2020|EPI_ISL_528081|2020-03-14" totalcount="4" value="N"/>
    <sequence id="seq_hCoV-19/Switzerland/BS-UHB-42190994/2020|EPI_ISL_528083|2020-03-14" spec="Sequence" taxon="hCoV-19/Switzerland/BS-UHB-42190994/2020|EPI_ISL_528083|2020-03-14" totalcount="4" value="N"/>
    <sequence id="seq_hCoV-19/Switzerland/BL-UHB-42191004/2020|EPI_ISL_528086|2020-03-14" spec="Sequence" taxon="hCoV-19/Switzerland/BL-UHB-42191004/2020|EPI_ISL_528086|2020-03-14" totalcount="4" value="N"/>
    <sequence id="seq_hCoV-19/Switzerland/BL-UHB-42191063/2020|EPI_ISL_528088|2020-03-14" spec="Sequence" taxon="hCoV-19/Switzerland/BL-UHB-42191063/2020|EPI_ISL_528088|2020-03-14" totalcount="4" value="N"/>
    <sequence id="seq_hCoV-19/Switzerland/BS-UHB-42191134/2020|EPI_ISL_528089|2020-03-14" spec="Sequence" taxon="hCoV-19/Switzerland/BS-UHB-42191134/2020|EPI_ISL_528089|2020-03-14" totalcount="4" value="N"/>
    <sequence id="seq_hCoV-19/Switzerland/BL-UHB-42191153/2020|EPI_ISL_528090|2020-03-14" spec="Sequence" taxon="hCoV-19/Switzerland/BL-UHB-42191153/2020|EPI_ISL_528090|2020-03-14" totalcount="4" value="N"/>
    <sequence id="seq_hCoV-19/Switzerland/BS-UHB-42191158/2020|EPI_ISL_528091|2020-03-14" spec="Sequence" taxon="hCoV-19/Switzerland/BS-UHB-42191158/2020|EPI_ISL_528091|2020-03-14" totalcount="4" value="N"/>
    <sequence id="seq_hCoV-19/Switzerland/BS-ETHZ-100034/2020|EPI_ISL_466958|2020-03-11" spec="Sequence" taxon="hCoV-19/Switzerland/BS-ETHZ-100034/2020|EPI_ISL_466958|2020-03-11" totalcount="4" value="N"/>
    <sequence id="seq_hCoV-19/Switzerland/BS-ETHZ-100036/2020|EPI_ISL_466960|2020-03-11" spec="Sequence" taxon="hCoV-19/Switzerland/BS-ETHZ-100036/2020|EPI_ISL_466960|2020-03-11" totalcount="4" value="N"/>
    <sequence id="seq_hCoV-19/Switzerland/VD-ETHZ-100037/2020|EPI_ISL_466961|2020-03-11" spec="Sequence" taxon="hCoV-19/Switzerland/VD-ETHZ-100037/2020|EPI_ISL_466961|2020-03-11" totalcount="4" value="N"/>
    <sequence id="seq_hCoV-19/Switzerland/TI-ETHZ-100043/2020|EPI_ISL_466966|2020-03-11" spec="Sequence" taxon="hCoV-19/Switzerland/TI-ETHZ-100043/2020|EPI_ISL_466966|2020-03-11" totalcount="4" value="N"/>
    <sequence id="seq_hCoV-19/Switzerland/BE-ETHZ-100047/2020|EPI_ISL_466969|2020-03-11" spec="Sequence" taxon="hCoV-19/Switzerland/BE-ETHZ-100047/2020|EPI_ISL_466969|2020-03-11" totalcount="4" value="N"/>
    <sequence id="seq_hCoV-19/Switzerland/TI-ETHZ-100048/2020|EPI_ISL_466970|2020-03-11" spec="Sequence" taxon="hCoV-19/Switzerland/TI-ETHZ-100048/2020|EPI_ISL_466970|2020-03-11" totalcount="4" value="N"/>
    <sequence id="seq_hCoV-19/Switzerland/TI-ETHZ-100049/2020|EPI_ISL_466971|2020-03-11" spec="Sequence" taxon="hCoV-19/Switzerland/TI-ETHZ-100049/2020|EPI_ISL_466971|2020-03-11" totalcount="4" value="N"/>
    <sequence id="seq_hCoV-19/Switzerland/AG-ETHZ-100052/2020|EPI_ISL_466974|2020-03-12" spec="Sequence" taxon="hCoV-19/Switzerland/AG-ETHZ-100052/2020|EPI_ISL_466974|2020-03-12" totalcount="4" value="N"/>
    <sequence id="seq_hCoV-19/Switzerland/BE-ETHZ-100054/2020|EPI_ISL_466976|2020-03-12" spec="Sequence" taxon="hCoV-19/Switzerland/BE-ETHZ-100054/2020|EPI_ISL_466976|2020-03-12" totalcount="4" value="N"/>
    <sequence id="seq_hCoV-19/Switzerland/BE-ETHZ-100055/2020|EPI_ISL_466977|2020-03-12" spec="Sequence" taxon="hCoV-19/Switzerland/BE-ETHZ-100055/2020|EPI_ISL_466977|2020-03-12" totalcount="4" value="N"/>
    <sequence id="seq_hCoV-19/Switzerland/ZH-ETHZ-100057/2020|EPI_ISL_466979|2020-03-12" spec="Sequence" taxon="hCoV-19/Switzerland/ZH-ETHZ-100057/2020|EPI_ISL_466979|2020-03-12" totalcount="4" value="N"/>
    <sequence id="seq_hCoV-19/Switzerland/SZ-ETHZ-100064/2020|EPI_ISL_466986|2020-03-12" spec="Sequence" taxon="hCoV-19/Switzerland/SZ-ETHZ-100064/2020|EPI_ISL_466986|2020-03-12" totalcount="4" value="N"/>
    <sequence id="seq_hCoV-19/Switzerland/ZG-ETHZ-100067/2020|EPI_ISL_466989|2020-03-12" spec="Sequence" taxon="hCoV-19/Switzerland/ZG-ETHZ-100067/2020|EPI_ISL_466989|2020-03-12" totalcount="4" value="N"/>
    <sequence id="seq_hCoV-19/Switzerland/BS-UHB-42192008/2020|EPI_ISL_528120|2020-03-15" spec="Sequence" taxon="hCoV-19/Switzerland/BS-UHB-42192008/2020|EPI_ISL_528120|2020-03-15" totalcount="4" value="N"/>
    <sequence id="seq_hCoV-19/Switzerland/BS-UHB-42192010/2020|EPI_ISL_528121|2020-03-15" spec="Sequence" taxon="hCoV-19/Switzerland/BS-UHB-42192010/2020|EPI_ISL_528121|2020-03-15" totalcount="4" value="N"/>
    <sequence id="seq_hCoV-19/Switzerland/BL-UHB-42192025/2020|EPI_ISL_528122|2020-03-15" spec="Sequence" taxon="hCoV-19/Switzerland/BL-UHB-42192025/2020|EPI_ISL_528122|2020-03-15" totalcount="4" value="N"/>
    <sequence id="seq_hCoV-19/Switzerland/BL-UHB-42192815/2020|EPI_ISL_528130|2020-03-15" spec="Sequence" taxon="hCoV-19/Switzerland/BL-UHB-42192815/2020|EPI_ISL_528130|2020-03-15" totalcount="4" value="N"/>
    <sequence id="seq_hCoV-19/Switzerland/BL-UHB-42191735/2020|EPI_ISL_528107|2020-03-13" spec="Sequence" taxon="hCoV-19/Switzerland/BL-UHB-42191735/2020|EPI_ISL_528107|2020-03-13" totalcount="4" value="N"/>
    <sequence id="seq_hCoV-19/Switzerland/BL-UHB-42191739/2020|EPI_ISL_528109|2020-03-15" spec="Sequence" taxon="hCoV-19/Switzerland/BL-UHB-42191739/2020|EPI_ISL_528109|2020-03-15" totalcount="4" value="N"/>
    <sequence id="seq_hCoV-19/Switzerland/BS-UHB-42191751/2020|EPI_ISL_528112|2020-03-15" spec="Sequence" taxon="hCoV-19/Switzerland/BS-UHB-42191751/2020|EPI_ISL_528112|2020-03-15" totalcount="4" value="N"/>
    <sequence id="seq_hCoV-19/Switzerland/BS-UHB-42191841/2020|EPI_ISL_528114|2020-03-15" spec="Sequence" taxon="hCoV-19/Switzerland/BS-UHB-42191841/2020|EPI_ISL_528114|2020-03-15" totalcount="4" value="N"/>
    <sequence id="seq_hCoV-19/Switzerland/BS-UHB-42191874/2020|EPI_ISL_528115|2020-03-15" spec="Sequence" taxon="hCoV-19/Switzerland/BS-UHB-42191874/2020|EPI_ISL_528115|2020-03-15" totalcount="4" value="N"/>
    <sequence id="seq_hCoV-19/Switzerland/BL-UHB-42191950/2020|EPI_ISL_528117|2020-03-15" spec="Sequence" taxon="hCoV-19/Switzerland/BL-UHB-42191950/2020|EPI_ISL_528117|2020-03-15" totalcount="4" value="N"/>
    <sequence id="seq_hCoV-19/Switzerland/BS-UHB-42186303/2020|EPI_ISL_528001|2020-03-11" spec="Sequence" taxon="hCoV-19/Switzerland/BS-UHB-42186303/2020|EPI_ISL_528001|2020-03-11" totalcount="4" value="N"/>
    <sequence id="seq_hCoV-19/Switzerland/BL-UHB-42186366/2020|EPI_ISL_528002|2020-03-11" spec="Sequence" taxon="hCoV-19/Switzerland/BL-UHB-42186366/2020|EPI_ISL_528002|2020-03-11" totalcount="4" value="N"/>
    <sequence id="seq_hCoV-19/Switzerland/BS-UHB-42186379/2020|EPI_ISL_528003|2020-03-11" spec="Sequence" taxon="hCoV-19/Switzerland/BS-UHB-42186379/2020|EPI_ISL_528003|2020-03-11" totalcount="4" value="N"/>
    <sequence id="seq_hCoV-19/Switzerland/BS-UHB-42186390/2020|EPI_ISL_528004|2020-03-11" spec="Sequence" taxon="hCoV-19/Switzerland/BS-UHB-42186390/2020|EPI_ISL_528004|2020-03-11" totalcount="4" value="N"/>
    <sequence id="seq_hCoV-19/Switzerland/BS-UHB-42186509/2020|EPI_ISL_528010|2020-03-11" spec="Sequence" taxon="hCoV-19/Switzerland/BS-UHB-42186509/2020|EPI_ISL_528010|2020-03-11" totalcount="4" value="N"/>
    <sequence id="seq_hCoV-19/Switzerland/BL-UHB-42186550/2020|EPI_ISL_528012|2020-03-11" spec="Sequence" taxon="hCoV-19/Switzerland/BL-UHB-42186550/2020|EPI_ISL_528012|2020-03-11" totalcount="4" value="N"/>
    <sequence id="seq_hCoV-19/Switzerland/BS-UHB-42186648/2020|EPI_ISL_528014|2020-03-11" spec="Sequence" taxon="hCoV-19/Switzerland/BS-UHB-42186648/2020|EPI_ISL_528014|2020-03-11" totalcount="4" value="N"/>
    <sequence id="seq_hCoV-19/Switzerland/BL-UHB-42186686/2020|EPI_ISL_528015|2020-03-11" spec="Sequence" taxon="hCoV-19/Switzerland/BL-UHB-42186686/2020|EPI_ISL_528015|2020-03-11" totalcount="4" value="N"/>
    <sequence id="seq_hCoV-19/Switzerland/BS-UHB-42186718/2020|EPI_ISL_528017|2020-03-11" spec="Sequence" taxon="hCoV-19/Switzerland/BS-UHB-42186718/2020|EPI_ISL_528017|2020-03-11" totalcount="4" value="N"/>
    <sequence id="seq_hCoV-19/Switzerland/BS-UHB-42187348/2020|EPI_ISL_528021|2020-03-12" spec="Sequence" taxon="hCoV-19/Switzerland/BS-UHB-42187348/2020|EPI_ISL_528021|2020-03-12" totalcount="4" value="N"/>
    <sequence id="seq_hCoV-19/Switzerland/BS-UHB-42187354/2020|EPI_ISL_528022|2020-03-12" spec="Sequence" taxon="hCoV-19/Switzerland/BS-UHB-42187354/2020|EPI_ISL_528022|2020-03-12" totalcount="4" value="N"/>
    <sequence id="seq_hCoV-19/Switzerland/BL-UHB-42187456/2020|EPI_ISL_528023|2020-03-11" spec="Sequence" taxon="hCoV-19/Switzerland/BL-UHB-42187456/2020|EPI_ISL_528023|2020-03-11" totalcount="4" value="N"/>
    <sequence id="seq_hCoV-19/Switzerland/BS-UHB-42187670/2020|EPI_ISL_528024|2020-03-12" spec="Sequence" taxon="hCoV-19/Switzerland/BS-UHB-42187670/2020|EPI_ISL_528024|2020-03-12" totalcount="4" value="N"/>
    <sequence id="seq_hCoV-19/Switzerland/BL-UHB-42187833/2020|EPI_ISL_528027|2020-03-12" spec="Sequence" taxon="hCoV-19/Switzerland/BL-UHB-42187833/2020|EPI_ISL_528027|2020-03-12" totalcount="4" value="N"/>
    <sequence id="seq_hCoV-19/Switzerland/AG-UHB-42187967/2020|EPI_ISL_528030|2020-03-12" spec="Sequence" taxon="hCoV-19/Switzerland/AG-UHB-42187967/2020|EPI_ISL_528030|2020-03-12" totalcount="4" value="N"/>
    <sequence id="seq_hCoV-19/Switzerland/BS-UHB-42188149/2020|EPI_ISL_528033|2020-03-12" spec="Sequence" taxon="hCoV-19/Switzerland/BS-UHB-42188149/2020|EPI_ISL_528033|2020-03-12" totalcount="4" value="N"/>
    <sequence id="seq_hCoV-19/Switzerland/BS-UHB-42188447/2020|EPI_ISL_528034|2020-03-12" spec="Sequence" taxon="hCoV-19/Switzerland/BS-UHB-42188447/2020|EPI_ISL_528034|2020-03-12" totalcount="4" value="N"/>
    <sequence id="seq_hCoV-19/Switzerland/BS-UHB-42188884/2020|EPI_ISL_528039|2020-03-13" spec="Sequence" taxon="hCoV-19/Switzerland/BS-UHB-42188884/2020|EPI_ISL_528039|2020-03-13" totalcount="4" value="N"/>
    <sequence id="seq_hCoV-19/Switzerland/BS-UHB-42189220/2020|EPI_ISL_528041|2020-03-13" spec="Sequence" taxon="hCoV-19/Switzerland/BS-UHB-42189220/2020|EPI_ISL_528041|2020-03-13" totalcount="4" value="N"/>
    <sequence id="seq_hCoV-19/Switzerland/BL-UHB-42189257/2020|EPI_ISL_528043|2020-03-13" spec="Sequence" taxon="hCoV-19/Switzerland/BL-UHB-42189257/2020|EPI_ISL_528043|2020-03-13" totalcount="4" value="N"/>
    <sequence id="seq_hCoV-19/Switzerland/ZH-UZH-IMV2/2020|EPI_ISL_590824|2020-03-09" spec="Sequence" taxon="hCoV-19/Switzerland/ZH-UZH-IMV2/2020|EPI_ISL_590824|2020-03-09" totalcount="4" value="N"/>
    <sequence id="seq_hCoV-19/Switzerland/ZH-UZH-IMV4/2020|EPI_ISL_590826|2020-03-11" spec="Sequence" taxon="hCoV-19/Switzerland/ZH-UZH-IMV4/2020|EPI_ISL_590826|2020-03-11" totalcount="4" value="N"/>
    <sequence id="seq_hCoV-19/Switzerland/BL-UHB-42186401/2020|EPI_ISL_528006|2020-03-11" spec="Sequence" taxon="hCoV-19/Switzerland/BL-UHB-42186401/2020|EPI_ISL_528006|2020-03-11" totalcount="4" value="N"/>
    <sequence id="seq_hCoV-19/Switzerland/BS-UHB-42186413/2020|EPI_ISL_528007|2020-03-11" spec="Sequence" taxon="hCoV-19/Switzerland/BS-UHB-42186413/2020|EPI_ISL_528007|2020-03-11" totalcount="4" value="N"/>
    <sequence id="seq_hCoV-19/Switzerland/BE-UNIBE-152-7992/2020|EPI_ISL_574793|2020-03-12" spec="Sequence" taxon="hCoV-19/Switzerland/BE-UNIBE-152-7992/2020|EPI_ISL_574793|2020-03-12" totalcount="4" value="N"/>
    <sequence id="seq_hCoV-19/Switzerland/BE-UNIBE-153-8040/2020|EPI_ISL_574794|2020-03-12" spec="Sequence" taxon="hCoV-19/Switzerland/BE-UNIBE-153-8040/2020|EPI_ISL_574794|2020-03-12" totalcount="4" value="N"/>
    <sequence id="seq_hCoV-19/Switzerland/BE-UNIBE-154-8234/2020|EPI_ISL_574795|2020-03-12" spec="Sequence" taxon="hCoV-19/Switzerland/BE-UNIBE-154-8234/2020|EPI_ISL_574795|2020-03-12" totalcount="4" value="N"/>
    <sequence id="seq_hCoV-19/Switzerland/BE-UNIBE-155-8269/2020|EPI_ISL_574796|2020-03-12" spec="Sequence" taxon="hCoV-19/Switzerland/BE-UNIBE-155-8269/2020|EPI_ISL_574796|2020-03-12" totalcount="4" value="N"/>
    <sequence id="seq_hCoV-19/Switzerland/BE-UNIBE-156-8498/2020|EPI_ISL_574797|2020-03-13" spec="Sequence" taxon="hCoV-19/Switzerland/BE-UNIBE-156-8498/2020|EPI_ISL_574797|2020-03-13" totalcount="4" value="N"/>
    <sequence id="seq_hCoV-19/Switzerland/BE-UNIBE-159-9400/2020|EPI_ISL_574799|2020-03-14" spec="Sequence" taxon="hCoV-19/Switzerland/BE-UNIBE-159-9400/2020|EPI_ISL_574799|2020-03-14" totalcount="4" value="N"/>
    <sequence id="seq_hCoV-19/Switzerland/VD-ETHZ-100076/2020|EPI_ISL_451669|2020-03-12" spec="Sequence" taxon="hCoV-19/Switzerland/VD-ETHZ-100076/2020|EPI_ISL_451669|2020-03-12" totalcount="4" value="N"/>
    <sequence id="seq_hCoV-19/Switzerland/TI-ETHZ-100077/2020|EPI_ISL_451670|2020-03-12" spec="Sequence" taxon="hCoV-19/Switzerland/TI-ETHZ-100077/2020|EPI_ISL_451670|2020-03-12" totalcount="4" value="N"/>
    <sequence id="seq_hCoV-19/Switzerland/AG-ETHZ-100080/2020|EPI_ISL_451672|2020-03-13" spec="Sequence" taxon="hCoV-19/Switzerland/AG-ETHZ-100080/2020|EPI_ISL_451672|2020-03-13" totalcount="4" value="N"/>
    <sequence id="seq_hCoV-19/Switzerland/ZH-ETHZ-100082/2020|EPI_ISL_451674|2020-03-13" spec="Sequence" taxon="hCoV-19/Switzerland/ZH-ETHZ-100082/2020|EPI_ISL_451674|2020-03-13" totalcount="4" value="N"/>
    <sequence id="seq_hCoV-19/Switzerland/BS-ETHZ-100083/2020|EPI_ISL_451675|2020-03-13" spec="Sequence" taxon="hCoV-19/Switzerland/BS-ETHZ-100083/2020|EPI_ISL_451675|2020-03-13" totalcount="4" value="N"/>
    <sequence id="seq_hCoV-19/Switzerland/TI-ETHZ-100085/2020|EPI_ISL_451677|2020-03-13" spec="Sequence" taxon="hCoV-19/Switzerland/TI-ETHZ-100085/2020|EPI_ISL_451677|2020-03-13" totalcount="4" value="N"/>
    <sequence id="seq_hCoV-19/Switzerland/BL-ETHZ-100086/2020|EPI_ISL_451678|2020-03-13" spec="Sequence" taxon="hCoV-19/Switzerland/BL-ETHZ-100086/2020|EPI_ISL_451678|2020-03-13" totalcount="4" value="N"/>
    <sequence id="seq_hCoV-19/Switzerland/BL-ETHZ-100091/2020|EPI_ISL_451683|2020-03-13" spec="Sequence" taxon="hCoV-19/Switzerland/BL-ETHZ-100091/2020|EPI_ISL_451683|2020-03-13" totalcount="4" value="N"/>
    <sequence id="seq_hCoV-19/Switzerland/BL-ETHZ-100109/2020|EPI_ISL_451693|2020-03-14" spec="Sequence" taxon="hCoV-19/Switzerland/BL-ETHZ-100109/2020|EPI_ISL_451693|2020-03-14" totalcount="4" value="N"/>
    <sequence id="seq_hCoV-19/Switzerland/GE-SNRCI-7808/2020|EPI_ISL_548202|2020-03" spec="Sequence" taxon="hCoV-19/Switzerland/GE-SNRCI-7808/2020|EPI_ISL_548202|2020-03" totalcount="4" value="N"/>
    <sequence id="seq_hCoV-19/Switzerland/GE-SNRCI-7986/2020|EPI_ISL_548212|2020-03" spec="Sequence" taxon="hCoV-19/Switzerland/GE-SNRCI-7986/2020|EPI_ISL_548212|2020-03" totalcount="4" value="N"/>
    <sequence id="seq_hCoV-19/Switzerland/GE-SNRCI-8083/2020|EPI_ISL_548214|2020-03" spec="Sequence" taxon="hCoV-19/Switzerland/GE-SNRCI-8083/2020|EPI_ISL_548214|2020-03" totalcount="4" value="N"/>
    <sequence id="seq_hCoV-19/Switzerland/GE-SNRCI-8323/2020|EPI_ISL_548223|2020-03" spec="Sequence" taxon="hCoV-19/Switzerland/GE-SNRCI-8323/2020|EPI_ISL_548223|2020-03" totalcount="4" value="N"/>
    <sequence id="seq_hCoV-19/Switzerland/GE-SNRCI-8378/2020|EPI_ISL_548224|2020-03" spec="Sequence" taxon="hCoV-19/Switzerland/GE-SNRCI-8378/2020|EPI_ISL_548224|2020-03" totalcount="4" value="N"/>
    <sequence id="seq_hCoV-19/Switzerland/GE-SNRCI-8508/2020|EPI_ISL_548229|2020-03" spec="Sequence" taxon="hCoV-19/Switzerland/GE-SNRCI-8508/2020|EPI_ISL_548229|2020-03" totalcount="4" value="N"/>
    <sequence id="seq_hCoV-19/Switzerland/GE-SNRCI-8820/2020|EPI_ISL_548232|2020-03" spec="Sequence" taxon="hCoV-19/Switzerland/GE-SNRCI-8820/2020|EPI_ISL_548232|2020-03" totalcount="4" value="N"/>
    <sequence id="seq_hCoV-19/Switzerland/GE-SNRCI-8927/2020|EPI_ISL_548233|2020-03" spec="Sequence" taxon="hCoV-19/Switzerland/GE-SNRCI-8927/2020|EPI_ISL_548233|2020-03" totalcount="4" value="N"/>
    <sequence id="seq_hCoV-19/Switzerland/VS-SNRCI-5838/2020|EPI_ISL_548242|2020-03" spec="Sequence" taxon="hCoV-19/Switzerland/VS-SNRCI-5838/2020|EPI_ISL_548242|2020-03" totalcount="4" value="N"/>
    <sequence id="seq_hCoV-19/Switzerland/GE-SNRCI-3674/2020|EPI_ISL_548170|2020-03" spec="Sequence" taxon="hCoV-19/Switzerland/GE-SNRCI-3674/2020|EPI_ISL_548170|2020-03" totalcount="4" value="N"/>
    <sequence id="seq_hCoV-19/Switzerland/GE-SNRCI-5671/2020|EPI_ISL_548173|2020-03" spec="Sequence" taxon="hCoV-19/Switzerland/GE-SNRCI-5671/2020|EPI_ISL_548173|2020-03" totalcount="4" value="N"/>
    <sequence id="seq_hCoV-19/Switzerland/GE-SNRCI-6955/2020|EPI_ISL_548182|2020-03" spec="Sequence" taxon="hCoV-19/Switzerland/GE-SNRCI-6955/2020|EPI_ISL_548182|2020-03" totalcount="4" value="N"/>
    <sequence id="seq_hCoV-19/Switzerland/GE-SNRCI-7201/2020|EPI_ISL_548186|2020-03" spec="Sequence" taxon="hCoV-19/Switzerland/GE-SNRCI-7201/2020|EPI_ISL_548186|2020-03" totalcount="4" value="N"/>
    <sequence id="seq_hCoV-19/Switzerland/GE-SNRCI-7310/2020|EPI_ISL_548188|2020-03" spec="Sequence" taxon="hCoV-19/Switzerland/GE-SNRCI-7310/2020|EPI_ISL_548188|2020-03" totalcount="4" value="N"/>
    <sequence id="seq_hCoV-19/Switzerland/GE-SNRCI-7419/2020|EPI_ISL_548192|2020-03" spec="Sequence" taxon="hCoV-19/Switzerland/GE-SNRCI-7419/2020|EPI_ISL_548192|2020-03" totalcount="4" value="N"/>
    <sequence id="seq_hCoV-19/Switzerland/GE-SNRCI-7474/2020|EPI_ISL_548193|2020-03" spec="Sequence" taxon="hCoV-19/Switzerland/GE-SNRCI-7474/2020|EPI_ISL_548193|2020-03" totalcount="4" value="N"/>
    <sequence id="seq_hCoV-19/Switzerland/GE-SNRCI-7548/2020|EPI_ISL_548196|2020-03" spec="Sequence" taxon="hCoV-19/Switzerland/GE-SNRCI-7548/2020|EPI_ISL_548196|2020-03" totalcount="4" value="N"/>
    <sequence id="seq_hCoV-19/Switzerland/GE-SNRCI-7582/2020|EPI_ISL_548197|2020-03" spec="Sequence" taxon="hCoV-19/Switzerland/GE-SNRCI-7582/2020|EPI_ISL_548197|2020-03" totalcount="4" value="N"/>
    <sequence id="seq_hCoV-19/Switzerland/FR-SNRCI-7972/2020|EPI_ISL_548147|2020-03" spec="Sequence" taxon="hCoV-19/Switzerland/FR-SNRCI-7972/2020|EPI_ISL_548147|2020-03" totalcount="4" value="N"/>
    <sequence id="seq_hCoV-19/Switzerland/GE-SNRCI-2315/2020|EPI_ISL_548150|2020-03" spec="Sequence" taxon="hCoV-19/Switzerland/GE-SNRCI-2315/2020|EPI_ISL_548150|2020-03" totalcount="4" value="N"/>
    <sequence id="seq_hCoV-19/Switzerland/GE-SNRCI-2578/2020|EPI_ISL_548155|2020-03" spec="Sequence" taxon="hCoV-19/Switzerland/GE-SNRCI-2578/2020|EPI_ISL_548155|2020-03" totalcount="4" value="N"/>
    <sequence id="seq_hCoV-19/Switzerland/GE-SNRCI-3187/2020|EPI_ISL_548165|2020-03" spec="Sequence" taxon="hCoV-19/Switzerland/GE-SNRCI-3187/2020|EPI_ISL_548165|2020-03" totalcount="4" value="N"/>
    <sequence id="seq_hCoV-19/Switzerland/GE-SNRCI-3276/2020|EPI_ISL_548166|2020-03" spec="Sequence" taxon="hCoV-19/Switzerland/GE-SNRCI-3276/2020|EPI_ISL_548166|2020-03" totalcount="4" value="N"/>
    <sequence id="seq_hCoV-19/Switzerland/BS-UHB-42181850/2020|EPI_ISL_527957|2020-03-09" spec="Sequence" taxon="hCoV-19/Switzerland/BS-UHB-42181850/2020|EPI_ISL_527957|2020-03-09" totalcount="4" value="N"/>
    <sequence id="seq_hCoV-19/Switzerland/BS-UHB-42183075/2020|EPI_ISL_527964|2020-03-09" spec="Sequence" taxon="hCoV-19/Switzerland/BS-UHB-42183075/2020|EPI_ISL_527964|2020-03-09" totalcount="4" value="N"/>
    <sequence id="seq_hCoV-19/Switzerland/BS-UHB-42183137/2020|EPI_ISL_527966|2020-03-09" spec="Sequence" taxon="hCoV-19/Switzerland/BS-UHB-42183137/2020|EPI_ISL_527966|2020-03-09" totalcount="4" value="N"/>
    <sequence id="seq_hCoV-19/Switzerland/BS-UHB-42183147/2020|EPI_ISL_527967|2020-03-09" spec="Sequence" taxon="hCoV-19/Switzerland/BS-UHB-42183147/2020|EPI_ISL_527967|2020-03-09" totalcount="4" value="N"/>
    <sequence id="seq_hCoV-19/Switzerland/BS-UHB-42183764/2020|EPI_ISL_527970|2020-03-10" spec="Sequence" taxon="hCoV-19/Switzerland/BS-UHB-42183764/2020|EPI_ISL_527970|2020-03-10" totalcount="4" value="N"/>
    <sequence id="seq_hCoV-19/Switzerland/BL-UHB-42184023/2020|EPI_ISL_527972|2020-03-10" spec="Sequence" taxon="hCoV-19/Switzerland/BL-UHB-42184023/2020|EPI_ISL_527972|2020-03-10" totalcount="4" value="N"/>
    <sequence id="seq_hCoV-19/Switzerland/BS-UHB-42184169/2020|EPI_ISL_527973|2020-03-10" spec="Sequence" taxon="hCoV-19/Switzerland/BS-UHB-42184169/2020|EPI_ISL_527973|2020-03-10" totalcount="4" value="N"/>
    <sequence id="seq_hCoV-19/Switzerland/BS-UHB-42185836/2020|EPI_ISL_527991|2020-03-11" spec="Sequence" taxon="hCoV-19/Switzerland/BS-UHB-42185836/2020|EPI_ISL_527991|2020-03-11" totalcount="4" value="N"/>
    <sequence id="seq_hCoV-19/Switzerland/ZH-UZH-1000482984/2020|EPI_ISL_508866|2020-03-14" spec="Sequence" taxon="hCoV-19/Switzerland/ZH-UZH-1000482984/2020|EPI_ISL_508866|2020-03-14" totalcount="4" value="N"/>
    <sequence id="seq_hCoV-19/Switzerland/ZH-UZH-1000483258/2020|EPI_ISL_508868|2020-03-15" spec="Sequence" taxon="hCoV-19/Switzerland/ZH-UZH-1000483258/2020|EPI_ISL_508868|2020-03-15" totalcount="4" value="N"/>
    <sequence id="seq_hCoV-19/Switzerland/BE-UNIBE-165-0657/2020|EPI_ISL_574805|2020-03-16" spec="Sequence" taxon="hCoV-19/Switzerland/BE-UNIBE-165-0657/2020|EPI_ISL_574805|2020-03-16" totalcount="4" value="N"/>
    <sequence id="seq_hCoV-19/Switzerland/BE-UNIBE-169-1508/2020|EPI_ISL_574809|2020-03-18" spec="Sequence" taxon="hCoV-19/Switzerland/BE-UNIBE-169-1508/2020|EPI_ISL_574809|2020-03-18" totalcount="4" value="N"/>
    <sequence id="seq_hCoV-19/Switzerland/BE-UNIBE-171-1643/2020|EPI_ISL_574811|2020-03-18" spec="Sequence" taxon="hCoV-19/Switzerland/BE-UNIBE-171-1643/2020|EPI_ISL_574811|2020-03-18" totalcount="4" value="N"/>
    <sequence id="seq_hCoV-19/Switzerland/BE-UNIBE-172-1644/2020|EPI_ISL_574812|2020-03-18" spec="Sequence" taxon="hCoV-19/Switzerland/BE-UNIBE-172-1644/2020|EPI_ISL_574812|2020-03-18" totalcount="4" value="N"/>
    <sequence id="seq_hCoV-19/Switzerland/BE-UNIBE-174-2395/2020|EPI_ISL_574814|2020-03-19" spec="Sequence" taxon="hCoV-19/Switzerland/BE-UNIBE-174-2395/2020|EPI_ISL_574814|2020-03-19" totalcount="4" value="N"/>
    <sequence id="seq_hCoV-19/Switzerland/BE-UNIBE-176-2465/2020|EPI_ISL_574816|2020-03-19" spec="Sequence" taxon="hCoV-19/Switzerland/BE-UNIBE-176-2465/2020|EPI_ISL_574816|2020-03-19" totalcount="4" value="N"/>
    <sequence id="seq_hCoV-19/Switzerland/BE-UNIBE-180-2946/2020|EPI_ISL_574819|2020-03-19" spec="Sequence" taxon="hCoV-19/Switzerland/BE-UNIBE-180-2946/2020|EPI_ISL_574819|2020-03-19" totalcount="4" value="N"/>
    <sequence id="seq_hCoV-19/Switzerland/BE-UNIBE-187-3981/2020|EPI_ISL_574826|2020-03-22" spec="Sequence" taxon="hCoV-19/Switzerland/BE-UNIBE-187-3981/2020|EPI_ISL_574826|2020-03-22" totalcount="4" value="N"/>
    <sequence id="seq_hCoV-19/Switzerland/BE-UNIBE-189-4085/2020|EPI_ISL_574828|2020-03-22" spec="Sequence" taxon="hCoV-19/Switzerland/BE-UNIBE-189-4085/2020|EPI_ISL_574828|2020-03-22" totalcount="4" value="N"/>
    <sequence id="seq_hCoV-19/Switzerland/BE-UNIBE-190-4089/2020|EPI_ISL_574829|2020-03-22" spec="Sequence" taxon="hCoV-19/Switzerland/BE-UNIBE-190-4089/2020|EPI_ISL_574829|2020-03-22" totalcount="4" value="N"/>
    <sequence id="seq_hCoV-19/Switzerland/BS-UHB-42192492/2020|EPI_ISL_528128|2020-03-16" spec="Sequence" taxon="hCoV-19/Switzerland/BS-UHB-42192492/2020|EPI_ISL_528128|2020-03-16" totalcount="4" value="N"/>
    <sequence id="seq_hCoV-19/Switzerland/BS-UHB-42192872/2020|EPI_ISL_528132|2020-03-16" spec="Sequence" taxon="hCoV-19/Switzerland/BS-UHB-42192872/2020|EPI_ISL_528132|2020-03-16" totalcount="4" value="N"/>
    <sequence id="seq_hCoV-19/Switzerland/BL-UHB-42192884/2020|EPI_ISL_528133|2020-03-16" spec="Sequence" taxon="hCoV-19/Switzerland/BL-UHB-42192884/2020|EPI_ISL_528133|2020-03-16" totalcount="4" value="N"/>
    <sequence id="seq_hCoV-19/Switzerland/BS-UHB-42193014/2020|EPI_ISL_528141|2020-03-16" spec="Sequence" taxon="hCoV-19/Switzerland/BS-UHB-42193014/2020|EPI_ISL_528141|2020-03-16" totalcount="4" value="N"/>
    <sequence id="seq_hCoV-19/Switzerland/BS-UHB-42193328/2020|EPI_ISL_528149|2020-03-16" spec="Sequence" taxon="hCoV-19/Switzerland/BS-UHB-42193328/2020|EPI_ISL_528149|2020-03-16" totalcount="4" value="N"/>
    <sequence id="seq_hCoV-19/Switzerland/BL-UHB-42194077/2020|EPI_ISL_528154|2020-03-16" spec="Sequence" taxon="hCoV-19/Switzerland/BL-UHB-42194077/2020|EPI_ISL_528154|2020-03-16" totalcount="4" value="N"/>
    <sequence id="seq_hCoV-19/Switzerland/BL-UHB-42194080/2020|EPI_ISL_528155|2020-03-16" spec="Sequence" taxon="hCoV-19/Switzerland/BL-UHB-42194080/2020|EPI_ISL_528155|2020-03-16" totalcount="4" value="N"/>
    <sequence id="seq_hCoV-19/Switzerland/BL-UHB-42194288/2020|EPI_ISL_528158|2020-03-16" spec="Sequence" taxon="hCoV-19/Switzerland/BL-UHB-42194288/2020|EPI_ISL_528158|2020-03-16" totalcount="4" value="N"/>
    <sequence id="seq_hCoV-19/Switzerland/BL-UHB-42194515/2020|EPI_ISL_528162|2020-03-17" spec="Sequence" taxon="hCoV-19/Switzerland/BL-UHB-42194515/2020|EPI_ISL_528162|2020-03-17" totalcount="4" value="N"/>
    <sequence id="seq_hCoV-19/Switzerland/BS-UHB-42194551/2020|EPI_ISL_528164|2020-03-17" spec="Sequence" taxon="hCoV-19/Switzerland/BS-UHB-42194551/2020|EPI_ISL_528164|2020-03-17" totalcount="4" value="N"/>
    <sequence id="seq_hCoV-19/Switzerland/AG-ETHZ-100224/2020|EPI_ISL_574878|2020-03-17" spec="Sequence" taxon="hCoV-19/Switzerland/AG-ETHZ-100224/2020|EPI_ISL_574878|2020-03-17" totalcount="4" value="N"/>
    <sequence id="seq_hCoV-19/Switzerland/BS-UHB-42192489/2020|EPI_ISL_528127|2020-03-16" spec="Sequence" taxon="hCoV-19/Switzerland/BS-UHB-42192489/2020|EPI_ISL_528127|2020-03-16" totalcount="4" value="N"/>
    <sequence id="seq_hCoV-19/Switzerland/BL-ETHZ-100234/2020|EPI_ISL_574884|2020-03-18" spec="Sequence" taxon="hCoV-19/Switzerland/BL-ETHZ-100234/2020|EPI_ISL_574884|2020-03-18" totalcount="4" value="N"/>
    <sequence id="seq_hCoV-19/Switzerland/BL-ETHZ-100304/2020|EPI_ISL_574889|2020-03-19" spec="Sequence" taxon="hCoV-19/Switzerland/BL-ETHZ-100304/2020|EPI_ISL_574889|2020-03-19" totalcount="4" value="N"/>
    <sequence id="seq_hCoV-19/Switzerland/BL-ETHZ-100342/2020|EPI_ISL_574893|2020-03-19" spec="Sequence" taxon="hCoV-19/Switzerland/BL-ETHZ-100342/2020|EPI_ISL_574893|2020-03-19" totalcount="4" value="N"/>
    <sequence id="seq_hCoV-19/Switzerland/BL-ETHZ-100344/2020|EPI_ISL_574895|2020-03-19" spec="Sequence" taxon="hCoV-19/Switzerland/BL-ETHZ-100344/2020|EPI_ISL_574895|2020-03-19" totalcount="4" value="N"/>
    <sequence id="seq_hCoV-19/Switzerland/BL-ETHZ-100345/2020|EPI_ISL_574896|2020-03-19" spec="Sequence" taxon="hCoV-19/Switzerland/BL-ETHZ-100345/2020|EPI_ISL_574896|2020-03-19" totalcount="4" value="N"/>
    <sequence id="seq_hCoV-19/Switzerland/BL-ETHZ-100346/2020|EPI_ISL_574897|2020-03-19" spec="Sequence" taxon="hCoV-19/Switzerland/BL-ETHZ-100346/2020|EPI_ISL_574897|2020-03-19" totalcount="4" value="N"/>
    <sequence id="seq_hCoV-19/Switzerland/BL-ETHZ-100347/2020|EPI_ISL_574898|2020-03-19" spec="Sequence" taxon="hCoV-19/Switzerland/BL-ETHZ-100347/2020|EPI_ISL_574898|2020-03-19" totalcount="4" value="N"/>
    <sequence id="seq_hCoV-19/Switzerland/GE-621901/2020|EPI_ISL_738085|2020-03-17" spec="Sequence" taxon="hCoV-19/Switzerland/GE-621901/2020|EPI_ISL_738085|2020-03-17" totalcount="4" value="N"/>
    <sequence id="seq_hCoV-19/Switzerland/ZH-ETHZ-100214/2020|EPI_ISL_575016|2020-03-18" spec="Sequence" taxon="hCoV-19/Switzerland/ZH-ETHZ-100214/2020|EPI_ISL_575016|2020-03-18" totalcount="4" value="N"/>
    <sequence id="seq_hCoV-19/Switzerland/ZH-ETHZ-100242/2020|EPI_ISL_575017|2020-03-18" spec="Sequence" taxon="hCoV-19/Switzerland/ZH-ETHZ-100242/2020|EPI_ISL_575017|2020-03-18" totalcount="4" value="N"/>
    <sequence id="seq_hCoV-19/Switzerland/ZH-ETHZ-100370/2020|EPI_ISL_575019|2020-03-19" spec="Sequence" taxon="hCoV-19/Switzerland/ZH-ETHZ-100370/2020|EPI_ISL_575019|2020-03-19" totalcount="4" value="N"/>
    <sequence id="seq_hCoV-19/Switzerland/BS-42199846/2020|EPI_ISL_581716|2020-03-20" spec="Sequence" taxon="hCoV-19/Switzerland/BS-42199846/2020|EPI_ISL_581716|2020-03-20" totalcount="4" value="N"/>
    <sequence id="seq_hCoV-19/Switzerland/BS-42202177/2020|EPI_ISL_581717|2020-03-22" spec="Sequence" taxon="hCoV-19/Switzerland/BS-42202177/2020|EPI_ISL_581717|2020-03-22" totalcount="4" value="N"/>
    <sequence id="seq_hCoV-19/Switzerland/BS-ETHZ-100119/2020|EPI_ISL_451703|2020-03-16" spec="Sequence" taxon="hCoV-19/Switzerland/BS-ETHZ-100119/2020|EPI_ISL_451703|2020-03-16" totalcount="4" value="N"/>
    <sequence id="seq_hCoV-19/Switzerland/JU-ETHZ-100120/2020|EPI_ISL_451704|2020-03-16" spec="Sequence" taxon="hCoV-19/Switzerland/JU-ETHZ-100120/2020|EPI_ISL_451704|2020-03-16" totalcount="4" value="N"/>
    <sequence id="seq_hCoV-19/Switzerland/VD-ETHZ-100130/2020|EPI_ISL_451714|2020-03-16" spec="Sequence" taxon="hCoV-19/Switzerland/VD-ETHZ-100130/2020|EPI_ISL_451714|2020-03-16" totalcount="4" value="N"/>
    <sequence id="seq_hCoV-19/Switzerland/BL-ETHZ-100135/2020|EPI_ISL_451719|2020-03-16" spec="Sequence" taxon="hCoV-19/Switzerland/BL-ETHZ-100135/2020|EPI_ISL_451719|2020-03-16" totalcount="4" value="N"/>
    <sequence id="seq_hCoV-19/Switzerland/BL-ETHZ-100136/2020|EPI_ISL_451720|2020-03-16" spec="Sequence" taxon="hCoV-19/Switzerland/BL-ETHZ-100136/2020|EPI_ISL_451720|2020-03-16" totalcount="4" value="N"/>
    <sequence id="seq_hCoV-19/Switzerland/BL-ETHZ-100137/2020|EPI_ISL_451721|2020-03-16" spec="Sequence" taxon="hCoV-19/Switzerland/BL-ETHZ-100137/2020|EPI_ISL_451721|2020-03-16" totalcount="4" value="N"/>
    <sequence id="seq_hCoV-19/Switzerland/SZ-ETHZ-100140/2020|EPI_ISL_451724|2020-03-16" spec="Sequence" taxon="hCoV-19/Switzerland/SZ-ETHZ-100140/2020|EPI_ISL_451724|2020-03-16" totalcount="4" value="N"/>
    <sequence id="seq_hCoV-19/Switzerland/TI-ETHZ-100146/2020|EPI_ISL_451730|2020-03-16" spec="Sequence" taxon="hCoV-19/Switzerland/TI-ETHZ-100146/2020|EPI_ISL_451730|2020-03-16" totalcount="4" value="N"/>
    <sequence id="seq_hCoV-19/Switzerland/SG-ETHZ-100152/2020|EPI_ISL_451736|2020-03-16" spec="Sequence" taxon="hCoV-19/Switzerland/SG-ETHZ-100152/2020|EPI_ISL_451736|2020-03-16" totalcount="4" value="N"/>
    <sequence id="seq_hCoV-19/Switzerland/BE-ETHZ-100117/2020|EPI_ISL_451701|2020-03-16" spec="Sequence" taxon="hCoV-19/Switzerland/BE-ETHZ-100117/2020|EPI_ISL_451701|2020-03-16" totalcount="4" value="N"/>
    <sequence id="seq_hCoV-19/Switzerland/SZ-ETHZ-100123/2020|EPI_ISL_451707|2020-03-16" spec="Sequence" taxon="hCoV-19/Switzerland/SZ-ETHZ-100123/2020|EPI_ISL_451707|2020-03-16" totalcount="4" value="N"/>
    <sequence id="seq_hCoV-19/Switzerland/AG-ETHZ-100125/2020|EPI_ISL_451709|2020-03-16" spec="Sequence" taxon="hCoV-19/Switzerland/AG-ETHZ-100125/2020|EPI_ISL_451709|2020-03-16" totalcount="4" value="N"/>
    <sequence id="seq_hCoV-19/Switzerland/VD-ETHZ-100330/2020|EPI_ISL_575008|2020-03-18" spec="Sequence" taxon="hCoV-19/Switzerland/VD-ETHZ-100330/2020|EPI_ISL_575008|2020-03-18" totalcount="4" value="N"/>
    <sequence id="seq_hCoV-19/Switzerland/ZH-UZH-1000486784/2020|EPI_ISL_508870|2020-03-19" spec="Sequence" taxon="hCoV-19/Switzerland/ZH-UZH-1000486784/2020|EPI_ISL_508870|2020-03-19" totalcount="4" value="N"/>
    <sequence id="seq_hCoV-19/Switzerland/ZH-UZH-1000484569/2020|EPI_ISL_508869|2020-03-16" spec="Sequence" taxon="hCoV-19/Switzerland/ZH-UZH-1000484569/2020|EPI_ISL_508869|2020-03-16" totalcount="4" value="N"/>
    <sequence id="seq_hCoV-19/Switzerland/BS-UHB-42201336/2020|EPI_ISL_528293|2020-03-21" spec="Sequence" taxon="hCoV-19/Switzerland/BS-UHB-42201336/2020|EPI_ISL_528293|2020-03-21" totalcount="4" value="N"/>
    <sequence id="seq_hCoV-19/Switzerland/BS-UHB-42201408/2020|EPI_ISL_528294|2020-03-21" spec="Sequence" taxon="hCoV-19/Switzerland/BS-UHB-42201408/2020|EPI_ISL_528294|2020-03-21" totalcount="4" value="N"/>
    <sequence id="seq_hCoV-19/Switzerland/BS-UHB-42201473/2020|EPI_ISL_528295|2020-03-21" spec="Sequence" taxon="hCoV-19/Switzerland/BS-UHB-42201473/2020|EPI_ISL_528295|2020-03-21" totalcount="4" value="N"/>
    <sequence id="seq_hCoV-19/Switzerland/BS-UHB-42201474/2020|EPI_ISL_528296|2020-03-21" spec="Sequence" taxon="hCoV-19/Switzerland/BS-UHB-42201474/2020|EPI_ISL_528296|2020-03-21" totalcount="4" value="N"/>
    <sequence id="seq_hCoV-19/Switzerland/BS-UHB-42201738/2020|EPI_ISL_528309|2020-03-21" spec="Sequence" taxon="hCoV-19/Switzerland/BS-UHB-42201738/2020|EPI_ISL_528309|2020-03-21" totalcount="4" value="N"/>
    <sequence id="seq_hCoV-19/Switzerland/BL-UHB-42201781/2020|EPI_ISL_528313|2020-03-21" spec="Sequence" taxon="hCoV-19/Switzerland/BL-UHB-42201781/2020|EPI_ISL_528313|2020-03-21" totalcount="4" value="N"/>
    <sequence id="seq_hCoV-19/Switzerland/BS-UHB-42202033/2020|EPI_ISL_528316|2020-03-22" spec="Sequence" taxon="hCoV-19/Switzerland/BS-UHB-42202033/2020|EPI_ISL_528316|2020-03-22" totalcount="4" value="N"/>
    <sequence id="seq_hCoV-19/Switzerland/BS-UHB-42202078/2020|EPI_ISL_528317|2020-03-22" spec="Sequence" taxon="hCoV-19/Switzerland/BS-UHB-42202078/2020|EPI_ISL_528317|2020-03-22" totalcount="4" value="N"/>
    <sequence id="seq_hCoV-19/Switzerland/BS-UHB-42202167/2020|EPI_ISL_528323|2020-03-22" spec="Sequence" taxon="hCoV-19/Switzerland/BS-UHB-42202167/2020|EPI_ISL_528323|2020-03-22" totalcount="4" value="N"/>
    <sequence id="seq_hCoV-19/Switzerland/BS-UHB-42202218/2020|EPI_ISL_528325|2020-03-21" spec="Sequence" taxon="hCoV-19/Switzerland/BS-UHB-42202218/2020|EPI_ISL_528325|2020-03-21" totalcount="4" value="N"/>
    <sequence id="seq_hCoV-19/Switzerland/BS-UHB-42202238/2020|EPI_ISL_528326|2020-03-21" spec="Sequence" taxon="hCoV-19/Switzerland/BS-UHB-42202238/2020|EPI_ISL_528326|2020-03-21" totalcount="4" value="N"/>
    <sequence id="seq_hCoV-19/Switzerland/BS-UHB-42202239/2020|EPI_ISL_528327|2020-03-21" spec="Sequence" taxon="hCoV-19/Switzerland/BS-UHB-42202239/2020|EPI_ISL_528327|2020-03-21" totalcount="4" value="N"/>
    <sequence id="seq_hCoV-19/Switzerland/BL-UHB-42202242/2020|EPI_ISL_528328|2020-03-22" spec="Sequence" taxon="hCoV-19/Switzerland/BL-UHB-42202242/2020|EPI_ISL_528328|2020-03-22" totalcount="4" value="N"/>
    <sequence id="seq_hCoV-19/Switzerland/BS-UHB-42202292/2020|EPI_ISL_528332|2020-03-22" spec="Sequence" taxon="hCoV-19/Switzerland/BS-UHB-42202292/2020|EPI_ISL_528332|2020-03-22" totalcount="4" value="N"/>
    <sequence id="seq_hCoV-19/Switzerland/BS-UHB-65238285/2020|EPI_ISL_528377|2020-03-17" spec="Sequence" taxon="hCoV-19/Switzerland/BS-UHB-65238285/2020|EPI_ISL_528377|2020-03-17" totalcount="4" value="N"/>
    <sequence id="seq_hCoV-19/Switzerland/BS-ETHZ-100158/2020|EPI_ISL_574905|2020-03-16" spec="Sequence" taxon="hCoV-19/Switzerland/BS-ETHZ-100158/2020|EPI_ISL_574905|2020-03-16" totalcount="4" value="N"/>
    <sequence id="seq_hCoV-19/Switzerland/BS-ETHZ-100199/2020|EPI_ISL_574906|2020-03-17" spec="Sequence" taxon="hCoV-19/Switzerland/BS-ETHZ-100199/2020|EPI_ISL_574906|2020-03-17" totalcount="4" value="N"/>
    <sequence id="seq_hCoV-19/Switzerland/BS-ETHZ-100203/2020|EPI_ISL_574908|2020-03-17" spec="Sequence" taxon="hCoV-19/Switzerland/BS-ETHZ-100203/2020|EPI_ISL_574908|2020-03-17" totalcount="4" value="N"/>
    <sequence id="seq_hCoV-19/Switzerland/BS-ETHZ-100383/2020|EPI_ISL_574912|2020-03-20" spec="Sequence" taxon="hCoV-19/Switzerland/BS-ETHZ-100383/2020|EPI_ISL_574912|2020-03-20" totalcount="4" value="N"/>
    <sequence id="seq_hCoV-19/Switzerland/BE-ETHZ-100160/2020|EPI_ISL_574913|2020-03-16" spec="Sequence" taxon="hCoV-19/Switzerland/BE-ETHZ-100160/2020|EPI_ISL_574913|2020-03-16" totalcount="4" value="N"/>
    <sequence id="seq_hCoV-19/Switzerland/BE-ETHZ-100161/2020|EPI_ISL_574914|2020-03-16" spec="Sequence" taxon="hCoV-19/Switzerland/BE-ETHZ-100161/2020|EPI_ISL_574914|2020-03-16" totalcount="4" value="N"/>
    <sequence id="seq_hCoV-19/Switzerland/AG-UHB-42195061/2020|EPI_ISL_528171|2020-03-17" spec="Sequence" taxon="hCoV-19/Switzerland/AG-UHB-42195061/2020|EPI_ISL_528171|2020-03-17" totalcount="4" value="N"/>
    <sequence id="seq_hCoV-19/Switzerland/BL-UHB-42195083/2020|EPI_ISL_528172|2020-03-17" spec="Sequence" taxon="hCoV-19/Switzerland/BL-UHB-42195083/2020|EPI_ISL_528172|2020-03-17" totalcount="4" value="N"/>
    <sequence id="seq_hCoV-19/Switzerland/BL-UHB-42195622/2020|EPI_ISL_528180|2020-03-17" spec="Sequence" taxon="hCoV-19/Switzerland/BL-UHB-42195622/2020|EPI_ISL_528180|2020-03-17" totalcount="4" value="N"/>
    <sequence id="seq_hCoV-19/Switzerland/BS-UHB-42195640/2020|EPI_ISL_528181|2020-03-17" spec="Sequence" taxon="hCoV-19/Switzerland/BS-UHB-42195640/2020|EPI_ISL_528181|2020-03-17" totalcount="4" value="N"/>
    <sequence id="seq_hCoV-19/Switzerland/BS-UHB-42195693/2020|EPI_ISL_528183|2020-03-17" spec="Sequence" taxon="hCoV-19/Switzerland/BS-UHB-42195693/2020|EPI_ISL_528183|2020-03-17" totalcount="4" value="N"/>
    <sequence id="seq_hCoV-19/Switzerland/BS-UHB-42195791/2020|EPI_ISL_528186|2020-03-17" spec="Sequence" taxon="hCoV-19/Switzerland/BS-UHB-42195791/2020|EPI_ISL_528186|2020-03-17" totalcount="4" value="N"/>
    <sequence id="seq_hCoV-19/Switzerland/BL-UHB-42195888/2020|EPI_ISL_528188|2020-03-17" spec="Sequence" taxon="hCoV-19/Switzerland/BL-UHB-42195888/2020|EPI_ISL_528188|2020-03-17" totalcount="4" value="N"/>
    <sequence id="seq_hCoV-19/Switzerland/BS-UHB-42195951/2020|EPI_ISL_528191|2020-03-17" spec="Sequence" taxon="hCoV-19/Switzerland/BS-UHB-42195951/2020|EPI_ISL_528191|2020-03-17" totalcount="4" value="N"/>
    <sequence id="seq_hCoV-19/Switzerland/BL-UHB-42196011/2020|EPI_ISL_528193|2020-03-17" spec="Sequence" taxon="hCoV-19/Switzerland/BL-UHB-42196011/2020|EPI_ISL_528193|2020-03-17" totalcount="4" value="N"/>
    <sequence id="seq_hCoV-19/Switzerland/BS-UHB-42196028/2020|EPI_ISL_528194|2020-03-17" spec="Sequence" taxon="hCoV-19/Switzerland/BS-UHB-42196028/2020|EPI_ISL_528194|2020-03-17" totalcount="4" value="N"/>
    <sequence id="seq_hCoV-19/Switzerland/BL-UHB-42196956/2020|EPI_ISL_528199|2020-03-18" spec="Sequence" taxon="hCoV-19/Switzerland/BL-UHB-42196956/2020|EPI_ISL_528199|2020-03-18" totalcount="4" value="N"/>
    <sequence id="seq_hCoV-19/Switzerland/BL-UHB-42197004/2020|EPI_ISL_528201|2020-03-18" spec="Sequence" taxon="hCoV-19/Switzerland/BL-UHB-42197004/2020|EPI_ISL_528201|2020-03-18" totalcount="4" value="N"/>
    <sequence id="seq_hCoV-19/Switzerland/BS-UHB-42197035/2020|EPI_ISL_528204|2020-03-18" spec="Sequence" taxon="hCoV-19/Switzerland/BS-UHB-42197035/2020|EPI_ISL_528204|2020-03-18" totalcount="4" value="N"/>
    <sequence id="seq_hCoV-19/Switzerland/SO-UHB-42197247/2020|EPI_ISL_528208|2020-03-18" spec="Sequence" taxon="hCoV-19/Switzerland/SO-UHB-42197247/2020|EPI_ISL_528208|2020-03-18" totalcount="4" value="N"/>
    <sequence id="seq_hCoV-19/Switzerland/BS-UHB-42200048/2020|EPI_ISL_528264|2020-03-20" spec="Sequence" taxon="hCoV-19/Switzerland/BS-UHB-42200048/2020|EPI_ISL_528264|2020-03-20" totalcount="4" value="N"/>
    <sequence id="seq_hCoV-19/Switzerland/BL-UHB-42200078/2020|EPI_ISL_528265|2020-03-20" spec="Sequence" taxon="hCoV-19/Switzerland/BL-UHB-42200078/2020|EPI_ISL_528265|2020-03-20" totalcount="4" value="N"/>
    <sequence id="seq_hCoV-19/Switzerland/BL-UHB-42200091/2020|EPI_ISL_528267|2020-03-19" spec="Sequence" taxon="hCoV-19/Switzerland/BL-UHB-42200091/2020|EPI_ISL_528267|2020-03-19" totalcount="4" value="N"/>
    <sequence id="seq_hCoV-19/Switzerland/BS-UHB-42200118/2020|EPI_ISL_528270|2020-03-20" spec="Sequence" taxon="hCoV-19/Switzerland/BS-UHB-42200118/2020|EPI_ISL_528270|2020-03-20" totalcount="4" value="N"/>
    <sequence id="seq_hCoV-19/Switzerland/BS-UHB-42200134/2020|EPI_ISL_528272|2020-03-20" spec="Sequence" taxon="hCoV-19/Switzerland/BS-UHB-42200134/2020|EPI_ISL_528272|2020-03-20" totalcount="4" value="N"/>
    <sequence id="seq_hCoV-19/Switzerland/BS-UHB-42200253/2020|EPI_ISL_528274|2020-03-20" spec="Sequence" taxon="hCoV-19/Switzerland/BS-UHB-42200253/2020|EPI_ISL_528274|2020-03-20" totalcount="4" value="N"/>
    <sequence id="seq_hCoV-19/Switzerland/BS-UHB-42201233/2020|EPI_ISL_528283|2020-03-21" spec="Sequence" taxon="hCoV-19/Switzerland/BS-UHB-42201233/2020|EPI_ISL_528283|2020-03-21" totalcount="4" value="N"/>
    <sequence id="seq_hCoV-19/Switzerland/BS-UHB-42201257/2020|EPI_ISL_528284|2020-03-21" spec="Sequence" taxon="hCoV-19/Switzerland/BS-UHB-42201257/2020|EPI_ISL_528284|2020-03-21" totalcount="4" value="N"/>
    <sequence id="seq_hCoV-19/Switzerland/BE-ETHZ-100310/2020|EPI_ISL_574921|2020-03-19" spec="Sequence" taxon="hCoV-19/Switzerland/BE-ETHZ-100310/2020|EPI_ISL_574921|2020-03-19" totalcount="4" value="N"/>
    <sequence id="seq_hCoV-19/Switzerland/GE-ETHZ-100318/2020|EPI_ISL_574936|2020-03-18" spec="Sequence" taxon="hCoV-19/Switzerland/GE-ETHZ-100318/2020|EPI_ISL_574936|2020-03-18" totalcount="4" value="N"/>
    <sequence id="seq_hCoV-19/Switzerland/GE-ETHZ-100336/2020|EPI_ISL_574938|2020-03-18" spec="Sequence" taxon="hCoV-19/Switzerland/GE-ETHZ-100336/2020|EPI_ISL_574938|2020-03-18" totalcount="4" value="N"/>
    <sequence id="seq_hCoV-19/Switzerland/GE-ETHZ-100365/2020|EPI_ISL_574940|2020-03-19" spec="Sequence" taxon="hCoV-19/Switzerland/GE-ETHZ-100365/2020|EPI_ISL_574940|2020-03-19" totalcount="4" value="N"/>
    <sequence id="seq_hCoV-19/Switzerland/GE-ETHZ-100368/2020|EPI_ISL_574942|2020-03-19" spec="Sequence" taxon="hCoV-19/Switzerland/GE-ETHZ-100368/2020|EPI_ISL_574942|2020-03-19" totalcount="4" value="N"/>
    <sequence id="seq_hCoV-19/Switzerland/LU-ETHZ-100222/2020|EPI_ISL_574949|2020-03-17" spec="Sequence" taxon="hCoV-19/Switzerland/LU-ETHZ-100222/2020|EPI_ISL_574949|2020-03-17" totalcount="4" value="N"/>
    <sequence id="seq_hCoV-19/Switzerland/LU-ETHZ-100312/2020|EPI_ISL_574950|2020-03-18" spec="Sequence" taxon="hCoV-19/Switzerland/LU-ETHZ-100312/2020|EPI_ISL_574950|2020-03-18" totalcount="4" value="N"/>
    <sequence id="seq_hCoV-19/Switzerland/SG-ETHZ-100215/2020|EPI_ISL_574955|2020-03-18" spec="Sequence" taxon="hCoV-19/Switzerland/SG-ETHZ-100215/2020|EPI_ISL_574955|2020-03-18" totalcount="4" value="N"/>
    <sequence id="seq_hCoV-19/Switzerland/TG-ETHZ-100239/2020|EPI_ISL_574956|2020-03-18" spec="Sequence" taxon="hCoV-19/Switzerland/TG-ETHZ-100239/2020|EPI_ISL_574956|2020-03-18" totalcount="4" value="N"/>
    <sequence id="seq_hCoV-19/Switzerland/TI-ETHZ-100221/2020|EPI_ISL_574962|2020-03-17" spec="Sequence" taxon="hCoV-19/Switzerland/TI-ETHZ-100221/2020|EPI_ISL_574962|2020-03-17" totalcount="4" value="N"/>
    <sequence id="seq_hCoV-19/Switzerland/TI-ETHZ-100223/2020|EPI_ISL_574963|2020-03-17" spec="Sequence" taxon="hCoV-19/Switzerland/TI-ETHZ-100223/2020|EPI_ISL_574963|2020-03-17" totalcount="4" value="N"/>
    <sequence id="seq_hCoV-19/Switzerland/TI-ETHZ-100337/2020|EPI_ISL_574965|2020-03-18" spec="Sequence" taxon="hCoV-19/Switzerland/TI-ETHZ-100337/2020|EPI_ISL_574965|2020-03-18" totalcount="4" value="N"/>
    <sequence id="seq_hCoV-19/Switzerland/VD-ETHZ-100165/2020|EPI_ISL_574977|2020-03-16" spec="Sequence" taxon="hCoV-19/Switzerland/VD-ETHZ-100165/2020|EPI_ISL_574977|2020-03-16" totalcount="4" value="N"/>
    <sequence id="seq_hCoV-19/Switzerland/VD-ETHZ-100167/2020|EPI_ISL_574978|2020-03-16" spec="Sequence" taxon="hCoV-19/Switzerland/VD-ETHZ-100167/2020|EPI_ISL_574978|2020-03-16" totalcount="4" value="N"/>
    <sequence id="seq_hCoV-19/Switzerland/VD-ETHZ-100200/2020|EPI_ISL_574994|2020-03-17" spec="Sequence" taxon="hCoV-19/Switzerland/VD-ETHZ-100200/2020|EPI_ISL_574994|2020-03-17" totalcount="4" value="N"/>
    <sequence id="seq_hCoV-19/Switzerland/BS-UHB-42197347/2020|EPI_ISL_528213|2020-03-18" spec="Sequence" taxon="hCoV-19/Switzerland/BS-UHB-42197347/2020|EPI_ISL_528213|2020-03-18" totalcount="4" value="N"/>
    <sequence id="seq_hCoV-19/Switzerland/BL-UHB-42197574/2020|EPI_ISL_528215|2020-03-18" spec="Sequence" taxon="hCoV-19/Switzerland/BL-UHB-42197574/2020|EPI_ISL_528215|2020-03-18" totalcount="4" value="N"/>
    <sequence id="seq_hCoV-19/Switzerland/BS-UHB-42197601/2020|EPI_ISL_528216|2020-03-18" spec="Sequence" taxon="hCoV-19/Switzerland/BS-UHB-42197601/2020|EPI_ISL_528216|2020-03-18" totalcount="4" value="N"/>
    <sequence id="seq_hCoV-19/Switzerland/BS-UHB-42198664/2020|EPI_ISL_528227|2020-03-19" spec="Sequence" taxon="hCoV-19/Switzerland/BS-UHB-42198664/2020|EPI_ISL_528227|2020-03-19" totalcount="4" value="N"/>
    <sequence id="seq_hCoV-19/Switzerland/BS-UHB-42198756/2020|EPI_ISL_528229|2020-03-19" spec="Sequence" taxon="hCoV-19/Switzerland/BS-UHB-42198756/2020|EPI_ISL_528229|2020-03-19" totalcount="4" value="N"/>
    <sequence id="seq_hCoV-19/Switzerland/BL-UHB-42198812/2020|EPI_ISL_528231|2020-03-19" spec="Sequence" taxon="hCoV-19/Switzerland/BL-UHB-42198812/2020|EPI_ISL_528231|2020-03-19" totalcount="4" value="N"/>
    <sequence id="seq_hCoV-19/Switzerland/BS-UHB-42198935/2020|EPI_ISL_528233|2020-03-19" spec="Sequence" taxon="hCoV-19/Switzerland/BS-UHB-42198935/2020|EPI_ISL_528233|2020-03-19" totalcount="4" value="N"/>
    <sequence id="seq_hCoV-19/Switzerland/BS-UHB-42199076/2020|EPI_ISL_528236|2020-03-19" spec="Sequence" taxon="hCoV-19/Switzerland/BS-UHB-42199076/2020|EPI_ISL_528236|2020-03-19" totalcount="4" value="N"/>
    <sequence id="seq_hCoV-19/Switzerland/BS-UHB-42199107/2020|EPI_ISL_528237|2020-03-19" spec="Sequence" taxon="hCoV-19/Switzerland/BS-UHB-42199107/2020|EPI_ISL_528237|2020-03-19" totalcount="4" value="N"/>
    <sequence id="seq_hCoV-19/Switzerland/BS-UHB-42199724/2020|EPI_ISL_528245|2020-03-20" spec="Sequence" taxon="hCoV-19/Switzerland/BS-UHB-42199724/2020|EPI_ISL_528245|2020-03-20" totalcount="4" value="N"/>
    <sequence id="seq_hCoV-19/Switzerland/BS-UHB-42199777/2020|EPI_ISL_528249|2020-03-20" spec="Sequence" taxon="hCoV-19/Switzerland/BS-UHB-42199777/2020|EPI_ISL_528249|2020-03-20" totalcount="4" value="N"/>
    <sequence id="seq_hCoV-19/Switzerland/BS-UHB-42199808/2020|EPI_ISL_528252|2020-03-20" spec="Sequence" taxon="hCoV-19/Switzerland/BS-UHB-42199808/2020|EPI_ISL_528252|2020-03-20" totalcount="4" value="N"/>
    <sequence id="seq_hCoV-19/Switzerland/BS-UHB-42199864/2020|EPI_ISL_528255|2020-03-20" spec="Sequence" taxon="hCoV-19/Switzerland/BS-UHB-42199864/2020|EPI_ISL_528255|2020-03-20" totalcount="4" value="N"/>
    <sequence id="seq_hCoV-19/Switzerland/VD-ETHZ-100176/2020|EPI_ISL_574984|2020-03-16" spec="Sequence" taxon="hCoV-19/Switzerland/VD-ETHZ-100176/2020|EPI_ISL_574984|2020-03-16" totalcount="4" value="N"/>
    <sequence id="seq_hCoV-19/Switzerland/VD-ETHZ-100184/2020|EPI_ISL_574989|2020-03-16" spec="Sequence" taxon="hCoV-19/Switzerland/VD-ETHZ-100184/2020|EPI_ISL_574989|2020-03-16" totalcount="4" value="N"/>
    <sequence id="seq_hCoV-19/Switzerland/VD-ETHZ-100192/2020|EPI_ISL_574991|2020-03-16" spec="Sequence" taxon="hCoV-19/Switzerland/VD-ETHZ-100192/2020|EPI_ISL_574991|2020-03-16" totalcount="4" value="N"/>
    <sequence id="seq_hCoV-19/Switzerland/VD-ETHZ-100196/2020|EPI_ISL_574992|2020-03-17" spec="Sequence" taxon="hCoV-19/Switzerland/VD-ETHZ-100196/2020|EPI_ISL_574992|2020-03-17" totalcount="4" value="N"/>
    <sequence id="seq_hCoV-19/Switzerland/VD-ETHZ-100198/2020|EPI_ISL_574993|2020-03-17" spec="Sequence" taxon="hCoV-19/Switzerland/VD-ETHZ-100198/2020|EPI_ISL_574993|2020-03-17" totalcount="4" value="N"/>
    <sequence id="seq_hCoV-19/Switzerland/VD-ETHZ-100220/2020|EPI_ISL_574995|2020-03-17" spec="Sequence" taxon="hCoV-19/Switzerland/VD-ETHZ-100220/2020|EPI_ISL_574995|2020-03-17" totalcount="4" value="N"/>
    <sequence id="seq_hCoV-19/Switzerland/BE-UNIBE-195-4728/2020|EPI_ISL_574834|2020-03-24" spec="Sequence" taxon="hCoV-19/Switzerland/BE-UNIBE-195-4728/2020|EPI_ISL_574834|2020-03-24" totalcount="4" value="N"/>
    <sequence id="seq_hCoV-19/Switzerland/BE-UNIBE-199-5783/2020|EPI_ISL_574837|2020-03-26" spec="Sequence" taxon="hCoV-19/Switzerland/BE-UNIBE-199-5783/2020|EPI_ISL_574837|2020-03-26" totalcount="4" value="N"/>
    <sequence id="seq_hCoV-19/Switzerland/BE-UNIBE-204-6477/2020|EPI_ISL_574842|2020-03-27" spec="Sequence" taxon="hCoV-19/Switzerland/BE-UNIBE-204-6477/2020|EPI_ISL_574842|2020-03-27" totalcount="4" value="N"/>
    <sequence id="seq_hCoV-19/Switzerland/GE-HUG-2759/2020|EPI_ISL_429214|2020-03-23" spec="Sequence" taxon="hCoV-19/Switzerland/GE-HUG-2759/2020|EPI_ISL_429214|2020-03-23" totalcount="4" value="N"/>
    <sequence id="seq_hCoV-19/Switzerland/BS-42210994/2020|EPI_ISL_581812|2020-03-28" spec="Sequence" taxon="hCoV-19/Switzerland/BS-42210994/2020|EPI_ISL_581812|2020-03-28" totalcount="4" value="N"/>
    <sequence id="seq_hCoV-19/Switzerland/BL-42209747/2020|EPI_ISL_581782|2020-03-27" spec="Sequence" taxon="hCoV-19/Switzerland/BL-42209747/2020|EPI_ISL_581782|2020-03-27" totalcount="4" value="N"/>
    <sequence id="seq_hCoV-19/Switzerland/BS-42204899/2020|EPI_ISL_581783|2020-03-24" spec="Sequence" taxon="hCoV-19/Switzerland/BS-42204899/2020|EPI_ISL_581783|2020-03-24" totalcount="4" value="N"/>
    <sequence id="seq_hCoV-19/Switzerland/BS-42207729/2020|EPI_ISL_581789|2020-03-26" spec="Sequence" taxon="hCoV-19/Switzerland/BS-42207729/2020|EPI_ISL_581789|2020-03-26" totalcount="4" value="N"/>
    <sequence id="seq_hCoV-19/Switzerland/BS-42208062/2020|EPI_ISL_581793|2020-03-26" spec="Sequence" taxon="hCoV-19/Switzerland/BS-42208062/2020|EPI_ISL_581793|2020-03-26" totalcount="4" value="N"/>
    <sequence id="seq_hCoV-19/Switzerland/BS-42208220/2020|EPI_ISL_581794|2020-03-26" spec="Sequence" taxon="hCoV-19/Switzerland/BS-42208220/2020|EPI_ISL_581794|2020-03-26" totalcount="4" value="N"/>
    <sequence id="seq_hCoV-19/Switzerland/BS-42203342/2020|EPI_ISL_581723|2020-03-23" spec="Sequence" taxon="hCoV-19/Switzerland/BS-42203342/2020|EPI_ISL_581723|2020-03-23" totalcount="4" value="N"/>
    <sequence id="seq_hCoV-19/Switzerland/BS-42204863/2020|EPI_ISL_581730|2020-03-24" spec="Sequence" taxon="hCoV-19/Switzerland/BS-42204863/2020|EPI_ISL_581730|2020-03-24" totalcount="4" value="N"/>
    <sequence id="seq_hCoV-19/Switzerland/BS-42204879/2020|EPI_ISL_581731|2020-03-24" spec="Sequence" taxon="hCoV-19/Switzerland/BS-42204879/2020|EPI_ISL_581731|2020-03-24" totalcount="4" value="N"/>
    <sequence id="seq_hCoV-19/Switzerland/BL-42205193/2020|EPI_ISL_581734|2020-03-24" spec="Sequence" taxon="hCoV-19/Switzerland/BL-42205193/2020|EPI_ISL_581734|2020-03-24" totalcount="4" value="N"/>
    <sequence id="seq_hCoV-19/Switzerland/BS-42204906/2020|EPI_ISL_581737|2020-03-24" spec="Sequence" taxon="hCoV-19/Switzerland/BS-42204906/2020|EPI_ISL_581737|2020-03-24" totalcount="4" value="N"/>
    <sequence id="seq_hCoV-19/Switzerland/BS-42205161/2020|EPI_ISL_581738|2020-03-24" spec="Sequence" taxon="hCoV-19/Switzerland/BS-42205161/2020|EPI_ISL_581738|2020-03-24" totalcount="4" value="N"/>
    <sequence id="seq_hCoV-19/Switzerland/BS-42206374/2020|EPI_ISL_581749|2020-03-25" spec="Sequence" taxon="hCoV-19/Switzerland/BS-42206374/2020|EPI_ISL_581749|2020-03-25" totalcount="4" value="N"/>
    <sequence id="seq_hCoV-19/Switzerland/BS-42206450/2020|EPI_ISL_581750|2020-03-25" spec="Sequence" taxon="hCoV-19/Switzerland/BS-42206450/2020|EPI_ISL_581750|2020-03-25" totalcount="4" value="N"/>
    <sequence id="seq_hCoV-19/Switzerland/BS-42207595/2020|EPI_ISL_581752|2020-03-26" spec="Sequence" taxon="hCoV-19/Switzerland/BS-42207595/2020|EPI_ISL_581752|2020-03-26" totalcount="4" value="N"/>
    <sequence id="seq_hCoV-19/Switzerland/BS-42207789/2020|EPI_ISL_581753|2020-03-26" spec="Sequence" taxon="hCoV-19/Switzerland/BS-42207789/2020|EPI_ISL_581753|2020-03-26" totalcount="4" value="N"/>
    <sequence id="seq_hCoV-19/Switzerland/BS-42207953/2020|EPI_ISL_581756|2020-03-26" spec="Sequence" taxon="hCoV-19/Switzerland/BS-42207953/2020|EPI_ISL_581756|2020-03-26" totalcount="4" value="N"/>
    <sequence id="seq_hCoV-19/Switzerland/BS-42207989/2020|EPI_ISL_581757|2020-03-26" spec="Sequence" taxon="hCoV-19/Switzerland/BS-42207989/2020|EPI_ISL_581757|2020-03-26" totalcount="4" value="N"/>
    <sequence id="seq_hCoV-19/Switzerland/BS-42208050/2020|EPI_ISL_581760|2020-03-26" spec="Sequence" taxon="hCoV-19/Switzerland/BS-42208050/2020|EPI_ISL_581760|2020-03-26" totalcount="4" value="N"/>
    <sequence id="seq_hCoV-19/Switzerland/BL-42208281/2020|EPI_ISL_581766|2020-03-26" spec="Sequence" taxon="hCoV-19/Switzerland/BL-42208281/2020|EPI_ISL_581766|2020-03-26" totalcount="4" value="N"/>
    <sequence id="seq_hCoV-19/Switzerland/BS-42209636/2020|EPI_ISL_581801|2020-03-27" spec="Sequence" taxon="hCoV-19/Switzerland/BS-42209636/2020|EPI_ISL_581801|2020-03-27" totalcount="4" value="N"/>
    <sequence id="seq_hCoV-19/Switzerland/ZH-42209655/2020|EPI_ISL_581803|2020-03-27" spec="Sequence" taxon="hCoV-19/Switzerland/ZH-42209655/2020|EPI_ISL_581803|2020-03-27" totalcount="4" value="N"/>
    <sequence id="seq_hCoV-19/Switzerland/BS-42210842/2020|EPI_ISL_581805|2020-03-28" spec="Sequence" taxon="hCoV-19/Switzerland/BS-42210842/2020|EPI_ISL_581805|2020-03-28" totalcount="4" value="N"/>
    <sequence id="seq_hCoV-19/Switzerland/BS-42210895/2020|EPI_ISL_581806|2020-03-28" spec="Sequence" taxon="hCoV-19/Switzerland/BS-42210895/2020|EPI_ISL_581806|2020-03-28" totalcount="4" value="N"/>
    <sequence id="seq_hCoV-19/Switzerland/BL-ETHZ-100837/2020|EPI_ISL_451785|2020-03-25" spec="Sequence" taxon="hCoV-19/Switzerland/BL-ETHZ-100837/2020|EPI_ISL_451785|2020-03-25" totalcount="4" value="N"/>
    <sequence id="seq_hCoV-19/Switzerland/GR-ETHZ-100840/2020|EPI_ISL_451788|2020-03-25" spec="Sequence" taxon="hCoV-19/Switzerland/GR-ETHZ-100840/2020|EPI_ISL_451788|2020-03-25" totalcount="4" value="N"/>
    <sequence id="seq_hCoV-19/Switzerland/AG-ETHZ-100842/2020|EPI_ISL_451789|2020-03-25" spec="Sequence" taxon="hCoV-19/Switzerland/AG-ETHZ-100842/2020|EPI_ISL_451789|2020-03-25" totalcount="4" value="N"/>
    <sequence id="seq_hCoV-19/Switzerland/BL-ETHZ-100791/2020|EPI_ISL_451741|2020-03-25" spec="Sequence" taxon="hCoV-19/Switzerland/BL-ETHZ-100791/2020|EPI_ISL_451741|2020-03-25" totalcount="4" value="N"/>
    <sequence id="seq_hCoV-19/Switzerland/VD-ETHZ-100794/2020|EPI_ISL_451744|2020-03-25" spec="Sequence" taxon="hCoV-19/Switzerland/VD-ETHZ-100794/2020|EPI_ISL_451744|2020-03-25" totalcount="4" value="N"/>
    <sequence id="seq_hCoV-19/Switzerland/VD-ETHZ-100795/2020|EPI_ISL_451745|2020-03-25" spec="Sequence" taxon="hCoV-19/Switzerland/VD-ETHZ-100795/2020|EPI_ISL_451745|2020-03-25" totalcount="4" value="N"/>
    <sequence id="seq_hCoV-19/Switzerland/VS-ETHZ-100798/2020|EPI_ISL_451748|2020-03-25" spec="Sequence" taxon="hCoV-19/Switzerland/VS-ETHZ-100798/2020|EPI_ISL_451748|2020-03-25" totalcount="4" value="N"/>
    <sequence id="seq_hCoV-19/Switzerland/ZH-ETHZ-100803/2020|EPI_ISL_451753|2020-03-25" spec="Sequence" taxon="hCoV-19/Switzerland/ZH-ETHZ-100803/2020|EPI_ISL_451753|2020-03-25" totalcount="4" value="N"/>
    <sequence id="seq_hCoV-19/Switzerland/AG-ETHZ-100809/2020|EPI_ISL_451759|2020-03-26" spec="Sequence" taxon="hCoV-19/Switzerland/AG-ETHZ-100809/2020|EPI_ISL_451759|2020-03-26" totalcount="4" value="N"/>
    <sequence id="seq_hCoV-19/Switzerland/GR-ETHZ-100810/2020|EPI_ISL_451760|2020-03-26" spec="Sequence" taxon="hCoV-19/Switzerland/GR-ETHZ-100810/2020|EPI_ISL_451760|2020-03-26" totalcount="4" value="N"/>
    <sequence id="seq_hCoV-19/Switzerland/GR-ETHZ-100813/2020|EPI_ISL_451763|2020-03-26" spec="Sequence" taxon="hCoV-19/Switzerland/GR-ETHZ-100813/2020|EPI_ISL_451763|2020-03-26" totalcount="4" value="N"/>
    <sequence id="seq_hCoV-19/Switzerland/BL-ETHZ-100816/2020|EPI_ISL_451766|2020-03-26" spec="Sequence" taxon="hCoV-19/Switzerland/BL-ETHZ-100816/2020|EPI_ISL_451766|2020-03-26" totalcount="4" value="N"/>
    <sequence id="seq_hCoV-19/Switzerland/ZH-ETHZ-100817/2020|EPI_ISL_451767|2020-03-26" spec="Sequence" taxon="hCoV-19/Switzerland/ZH-ETHZ-100817/2020|EPI_ISL_451767|2020-03-26" totalcount="4" value="N"/>
    <sequence id="seq_hCoV-19/Switzerland/BE-ETHZ-100822/2020|EPI_ISL_451771|2020-03-26" spec="Sequence" taxon="hCoV-19/Switzerland/BE-ETHZ-100822/2020|EPI_ISL_451771|2020-03-26" totalcount="4" value="N"/>
    <sequence id="seq_hCoV-19/Switzerland/BS-ETHZ-100823/2020|EPI_ISL_451772|2020-03-26" spec="Sequence" taxon="hCoV-19/Switzerland/BS-ETHZ-100823/2020|EPI_ISL_451772|2020-03-26" totalcount="4" value="N"/>
    <sequence id="seq_hCoV-19/Switzerland/BL-ETHZ-100827/2020|EPI_ISL_451776|2020-03-26" spec="Sequence" taxon="hCoV-19/Switzerland/BL-ETHZ-100827/2020|EPI_ISL_451776|2020-03-26" totalcount="4" value="N"/>
    <sequence id="seq_hCoV-19/Switzerland/BS-ETHZ-100830/2020|EPI_ISL_451778|2020-03-26" spec="Sequence" taxon="hCoV-19/Switzerland/BS-ETHZ-100830/2020|EPI_ISL_451778|2020-03-26" totalcount="4" value="N"/>
    <sequence id="seq_hCoV-19/Switzerland/BL-ETHZ-100833/2020|EPI_ISL_451781|2020-03-25" spec="Sequence" taxon="hCoV-19/Switzerland/BL-ETHZ-100833/2020|EPI_ISL_451781|2020-03-25" totalcount="4" value="N"/>
    <sequence id="seq_hCoV-19/Switzerland/BL-ETHZ-100834/2020|EPI_ISL_451782|2020-03-25" spec="Sequence" taxon="hCoV-19/Switzerland/BL-ETHZ-100834/2020|EPI_ISL_451782|2020-03-25" totalcount="4" value="N"/>
    <sequence id="seq_hCoV-19/Switzerland/BS-UHB-42203020/2020|EPI_ISL_528341|2020-03-23" spec="Sequence" taxon="hCoV-19/Switzerland/BS-UHB-42203020/2020|EPI_ISL_528341|2020-03-23" totalcount="4" value="N"/>
    <sequence id="seq_hCoV-19/Switzerland/BS-UHB-42203366/2020|EPI_ISL_528351|2020-03-23" spec="Sequence" taxon="hCoV-19/Switzerland/BS-UHB-42203366/2020|EPI_ISL_528351|2020-03-23" totalcount="4" value="N"/>
    <sequence id="seq_hCoV-19/Switzerland/BS-UHB-42203381/2020|EPI_ISL_528354|2020-03-23" spec="Sequence" taxon="hCoV-19/Switzerland/BS-UHB-42203381/2020|EPI_ISL_528354|2020-03-23" totalcount="4" value="N"/>
    <sequence id="seq_hCoV-19/Switzerland/BS-UHB-42203425/2020|EPI_ISL_528355|2020-03-23" spec="Sequence" taxon="hCoV-19/Switzerland/BS-UHB-42203425/2020|EPI_ISL_528355|2020-03-23" totalcount="4" value="N"/>
    <sequence id="seq_hCoV-19/Switzerland/BS-UHB-42203612/2020|EPI_ISL_528360|2020-03-23" spec="Sequence" taxon="hCoV-19/Switzerland/BS-UHB-42203612/2020|EPI_ISL_528360|2020-03-23" totalcount="4" value="N"/>
    <sequence id="seq_hCoV-19/Switzerland/BS-UHB-42203665/2020|EPI_ISL_528364|2020-03-23" spec="Sequence" taxon="hCoV-19/Switzerland/BS-UHB-42203665/2020|EPI_ISL_528364|2020-03-23" totalcount="4" value="N"/>
    <sequence id="seq_hCoV-19/Switzerland/BS-UHB-42203802/2020|EPI_ISL_528369|2020-03-23" spec="Sequence" taxon="hCoV-19/Switzerland/BS-UHB-42203802/2020|EPI_ISL_528369|2020-03-23" totalcount="4" value="N"/>
    <sequence id="seq_hCoV-19/Switzerland/BL-ETHZ-101143/2020|EPI_ISL_451810|2020-03-31" spec="Sequence" taxon="hCoV-19/Switzerland/BL-ETHZ-101143/2020|EPI_ISL_451810|2020-03-31" totalcount="4" value="N"/>
    <sequence id="seq_hCoV-19/Switzerland/BL-ETHZ-101148/2020|EPI_ISL_451815|2020-03-31" spec="Sequence" taxon="hCoV-19/Switzerland/BL-ETHZ-101148/2020|EPI_ISL_451815|2020-03-31" totalcount="4" value="N"/>
    <sequence id="seq_hCoV-19/Switzerland/BL-ETHZ-101149/2020|EPI_ISL_451816|2020-03-31" spec="Sequence" taxon="hCoV-19/Switzerland/BL-ETHZ-101149/2020|EPI_ISL_451816|2020-03-31" totalcount="4" value="N"/>
    <sequence id="seq_hCoV-19/Switzerland/BL-ETHZ-101150/2020|EPI_ISL_451817|2020-03-31" spec="Sequence" taxon="hCoV-19/Switzerland/BL-ETHZ-101150/2020|EPI_ISL_451817|2020-03-31" totalcount="4" value="N"/>
    <sequence id="seq_hCoV-19/Switzerland/BL-ETHZ-101155/2020|EPI_ISL_451821|2020-03-31" spec="Sequence" taxon="hCoV-19/Switzerland/BL-ETHZ-101155/2020|EPI_ISL_451821|2020-03-31" totalcount="4" value="N"/>
    <sequence id="seq_hCoV-19/Switzerland/BE-ETHZ-101160/2020|EPI_ISL_451826|2020-03-31" spec="Sequence" taxon="hCoV-19/Switzerland/BE-ETHZ-101160/2020|EPI_ISL_451826|2020-03-31" totalcount="4" value="N"/>
    <sequence id="seq_hCoV-19/Switzerland/AG-ETHZ-101165/2020|EPI_ISL_451829|2020-03-31" spec="Sequence" taxon="hCoV-19/Switzerland/AG-ETHZ-101165/2020|EPI_ISL_451829|2020-03-31" totalcount="4" value="N"/>
    <sequence id="seq_hCoV-19/Switzerland/GR-ETHZ-101168/2020|EPI_ISL_451832|2020-03-31" spec="Sequence" taxon="hCoV-19/Switzerland/GR-ETHZ-101168/2020|EPI_ISL_451832|2020-03-31" totalcount="4" value="N"/>
    <sequence id="seq_hCoV-19/Switzerland/GR-ETHZ-101170/2020|EPI_ISL_451833|2020-03-31" spec="Sequence" taxon="hCoV-19/Switzerland/GR-ETHZ-101170/2020|EPI_ISL_451833|2020-03-31" totalcount="4" value="N"/>
    <sequence id="seq_hCoV-19/Switzerland/ZH-ETHZ-101175/2020|EPI_ISL_451838|2020-03-31" spec="Sequence" taxon="hCoV-19/Switzerland/ZH-ETHZ-101175/2020|EPI_ISL_451838|2020-03-31" totalcount="4" value="N"/>
    <sequence id="seq_hCoV-19/Switzerland/GE-ETHZ-101177/2020|EPI_ISL_451839|2020-03-31" spec="Sequence" taxon="hCoV-19/Switzerland/GE-ETHZ-101177/2020|EPI_ISL_451839|2020-03-31" totalcount="4" value="N"/>
    <sequence id="seq_hCoV-19/Switzerland/GR-ETHZ-101188/2020|EPI_ISL_451850|2020-03-31" spec="Sequence" taxon="hCoV-19/Switzerland/GR-ETHZ-101188/2020|EPI_ISL_451850|2020-03-31" totalcount="4" value="N"/>
    <sequence id="seq_hCoV-19/Switzerland/ZH-ETHZ-101190/2020|EPI_ISL_451852|2020-03-31" spec="Sequence" taxon="hCoV-19/Switzerland/ZH-ETHZ-101190/2020|EPI_ISL_451852|2020-03-31" totalcount="4" value="N"/>
    <sequence id="seq_hCoV-19/Switzerland/AG-ETHZ-101192/2020|EPI_ISL_451854|2020-03-31" spec="Sequence" taxon="hCoV-19/Switzerland/AG-ETHZ-101192/2020|EPI_ISL_451854|2020-03-31" totalcount="4" value="N"/>
    <sequence id="seq_hCoV-19/Switzerland/ZH-ETHZ-101193/2020|EPI_ISL_451855|2020-03-31" spec="Sequence" taxon="hCoV-19/Switzerland/ZH-ETHZ-101193/2020|EPI_ISL_451855|2020-03-31" totalcount="4" value="N"/>
    <sequence id="seq_hCoV-19/Switzerland/BE-UNIBE-208-8169/2020|EPI_ISL_574846|2020-04-01" spec="Sequence" taxon="hCoV-19/Switzerland/BE-UNIBE-208-8169/2020|EPI_ISL_574846|2020-04-01" totalcount="4" value="N"/>
    <sequence id="seq_hCoV-19/Switzerland/BE-UNIBE-209-8650/2020|EPI_ISL_574847|2020-04-02" spec="Sequence" taxon="hCoV-19/Switzerland/BE-UNIBE-209-8650/2020|EPI_ISL_574847|2020-04-02" totalcount="4" value="N"/>
    <sequence id="seq_hCoV-19/Switzerland/BE-UNIBE-212-9055/2020|EPI_ISL_574850|2020-04-03" spec="Sequence" taxon="hCoV-19/Switzerland/BE-UNIBE-212-9055/2020|EPI_ISL_574850|2020-04-03" totalcount="4" value="N"/>
    <sequence id="seq_hCoV-19/Switzerland/ZH-ETHZ-101133/2020|EPI_ISL_451800|2020-03-30" spec="Sequence" taxon="hCoV-19/Switzerland/ZH-ETHZ-101133/2020|EPI_ISL_451800|2020-03-30" totalcount="4" value="N"/>
    <sequence id="seq_hCoV-19/Switzerland/GE-ETHZ-101135/2020|EPI_ISL_451802|2020-03-30" spec="Sequence" taxon="hCoV-19/Switzerland/GE-ETHZ-101135/2020|EPI_ISL_451802|2020-03-30" totalcount="4" value="N"/>
    <sequence id="seq_hCoV-19/Switzerland/BL-ETHZ-101140/2020|EPI_ISL_451807|2020-03-31" spec="Sequence" taxon="hCoV-19/Switzerland/BL-ETHZ-101140/2020|EPI_ISL_451807|2020-03-31" totalcount="4" value="N"/>
    <sequence id="seq_hCoV-19/Switzerland/LU-ETHZ-101141/2020|EPI_ISL_451808|2020-03-31" spec="Sequence" taxon="hCoV-19/Switzerland/LU-ETHZ-101141/2020|EPI_ISL_451808|2020-03-31" totalcount="4" value="N"/>
    <sequence id="seq_hCoV-19/Switzerland/BE-ETHZ-101145/2020|EPI_ISL_451812|2020-03-31" spec="Sequence" taxon="hCoV-19/Switzerland/BE-ETHZ-101145/2020|EPI_ISL_451812|2020-03-31" totalcount="4" value="N"/>
    <sequence id="seq_hCoV-19/Switzerland/BL-42217630/2020|EPI_ISL_581827|2020-04-02" spec="Sequence" taxon="hCoV-19/Switzerland/BL-42217630/2020|EPI_ISL_581827|2020-04-02" totalcount="4" value="N"/>
    <sequence id="seq_hCoV-19/Switzerland/BS-42217784/2020|EPI_ISL_581828|2020-04-02" spec="Sequence" taxon="hCoV-19/Switzerland/BS-42217784/2020|EPI_ISL_581828|2020-04-02" totalcount="4" value="N"/>
    <sequence id="seq_hCoV-19/Switzerland/BS-42218290/2020|EPI_ISL_581832|2020-04-03" spec="Sequence" taxon="hCoV-19/Switzerland/BS-42218290/2020|EPI_ISL_581832|2020-04-03" totalcount="4" value="N"/>
    <sequence id="seq_hCoV-19/Switzerland/BS-42218669/2020|EPI_ISL_581836|2020-04-03" spec="Sequence" taxon="hCoV-19/Switzerland/BS-42218669/2020|EPI_ISL_581836|2020-04-03" totalcount="4" value="N"/>
    <sequence id="seq_hCoV-19/Switzerland/BS-42220148/2020|EPI_ISL_581850|2020-04-04" spec="Sequence" taxon="hCoV-19/Switzerland/BS-42220148/2020|EPI_ISL_581850|2020-04-04" totalcount="4" value="N"/>
    <sequence id="seq_hCoV-19/Switzerland/GE-HUG-1184/2020|EPI_ISL_429207|2020-04-03" spec="Sequence" taxon="hCoV-19/Switzerland/GE-HUG-1184/2020|EPI_ISL_429207|2020-04-03" totalcount="4" value="N"/>
    <sequence id="seq_hCoV-19/Switzerland/ZH-UZH-IMV8/2020|EPI_ISL_590830|2020-03-30" spec="Sequence" taxon="hCoV-19/Switzerland/ZH-UZH-IMV8/2020|EPI_ISL_590830|2020-03-30" totalcount="4" value="N"/>
    <sequence id="seq_hCoV-19/Switzerland/BS-42216451/2020|EPI_ISL_581673|2020-04-01" spec="Sequence" taxon="hCoV-19/Switzerland/BS-42216451/2020|EPI_ISL_581673|2020-04-01" totalcount="4" value="N"/>
    <sequence id="seq_hCoV-19/Switzerland/BS-42216457/2020|EPI_ISL_581674|2020-04-01" spec="Sequence" taxon="hCoV-19/Switzerland/BS-42216457/2020|EPI_ISL_581674|2020-04-01" totalcount="4" value="N"/>
    <sequence id="seq_hCoV-19/Switzerland/ZH-ETHZ-101131/2020|EPI_ISL_451798|2020-03-30" spec="Sequence" taxon="hCoV-19/Switzerland/ZH-ETHZ-101131/2020|EPI_ISL_451798|2020-03-30" totalcount="4" value="N"/>
    <sequence id="seq_hCoV-19/Switzerland/BS-ETHZ-110000/2020|EPI_ISL_486442|2020-04-01" spec="Sequence" taxon="hCoV-19/Switzerland/BS-ETHZ-110000/2020|EPI_ISL_486442|2020-04-01" totalcount="4" value="N"/>
    <sequence id="seq_hCoV-19/Switzerland/BS-ETHZ-110001/2020|EPI_ISL_486443|2020-04-01" spec="Sequence" taxon="hCoV-19/Switzerland/BS-ETHZ-110001/2020|EPI_ISL_486443|2020-04-01" totalcount="4" value="N"/>
    <sequence id="seq_hCoV-19/Switzerland/UR-ETHZ-110009/2020|EPI_ISL_486449|2020-04-01" spec="Sequence" taxon="hCoV-19/Switzerland/UR-ETHZ-110009/2020|EPI_ISL_486449|2020-04-01" totalcount="4" value="N"/>
    <sequence id="seq_hCoV-19/Switzerland/BL-ETHZ-110015/2020|EPI_ISL_486455|2020-04-01" spec="Sequence" taxon="hCoV-19/Switzerland/BL-ETHZ-110015/2020|EPI_ISL_486455|2020-04-01" totalcount="4" value="N"/>
    <sequence id="seq_hCoV-19/Switzerland/BS-ETHZ-110016/2020|EPI_ISL_486456|2020-04-01" spec="Sequence" taxon="hCoV-19/Switzerland/BS-ETHZ-110016/2020|EPI_ISL_486456|2020-04-01" totalcount="4" value="N"/>
    <sequence id="seq_hCoV-19/Switzerland/LU-ETHZ-110027/2020|EPI_ISL_486465|2020-04-01" spec="Sequence" taxon="hCoV-19/Switzerland/LU-ETHZ-110027/2020|EPI_ISL_486465|2020-04-01" totalcount="4" value="N"/>
    <sequence id="seq_hCoV-19/Switzerland/BL-ETHZ-110034/2020|EPI_ISL_486470|2020-04-01" spec="Sequence" taxon="hCoV-19/Switzerland/BL-ETHZ-110034/2020|EPI_ISL_486470|2020-04-01" totalcount="4" value="N"/>
    <sequence id="seq_hCoV-19/Switzerland/BL-ETHZ-110036/2020|EPI_ISL_486472|2020-04-01" spec="Sequence" taxon="hCoV-19/Switzerland/BL-ETHZ-110036/2020|EPI_ISL_486472|2020-04-01" totalcount="4" value="N"/>
    <sequence id="seq_hCoV-19/Switzerland/VS-ETHZ-110053/2020|EPI_ISL_486484|2020-04-01" spec="Sequence" taxon="hCoV-19/Switzerland/VS-ETHZ-110053/2020|EPI_ISL_486484|2020-04-01" totalcount="4" value="N"/>
    <sequence id="seq_hCoV-19/Switzerland/ZH-ETHZ-110058/2020|EPI_ISL_486488|2020-04-01" spec="Sequence" taxon="hCoV-19/Switzerland/ZH-ETHZ-110058/2020|EPI_ISL_486488|2020-04-01" totalcount="4" value="N"/>
    <sequence id="seq_hCoV-19/Switzerland/BE-ETHZ-110060/2020|EPI_ISL_486490|2020-04-01" spec="Sequence" taxon="hCoV-19/Switzerland/BE-ETHZ-110060/2020|EPI_ISL_486490|2020-04-01" totalcount="4" value="N"/>
    <sequence id="seq_hCoV-19/Switzerland/AG-ETHZ-110066/2020|EPI_ISL_486495|2020-04-01" spec="Sequence" taxon="hCoV-19/Switzerland/AG-ETHZ-110066/2020|EPI_ISL_486495|2020-04-01" totalcount="4" value="N"/>
    <sequence id="seq_hCoV-19/Switzerland/SG-ETHZ-110067/2020|EPI_ISL_486496|2020-04-01" spec="Sequence" taxon="hCoV-19/Switzerland/SG-ETHZ-110067/2020|EPI_ISL_486496|2020-04-01" totalcount="4" value="N"/>
    <sequence id="seq_hCoV-19/Switzerland/BE-ETHZ-110068/2020|EPI_ISL_486497|2020-04-01" spec="Sequence" taxon="hCoV-19/Switzerland/BE-ETHZ-110068/2020|EPI_ISL_486497|2020-04-01" totalcount="4" value="N"/>
    <sequence id="seq_hCoV-19/Switzerland/ZH-ETHZ-110439/2020|EPI_ISL_451864|2020-04-07" spec="Sequence" taxon="hCoV-19/Switzerland/ZH-ETHZ-110439/2020|EPI_ISL_451864|2020-04-07" totalcount="4" value="N"/>
    <sequence id="seq_hCoV-19/Switzerland/AG-ETHZ-110444/2020|EPI_ISL_451867|2020-04-07" spec="Sequence" taxon="hCoV-19/Switzerland/AG-ETHZ-110444/2020|EPI_ISL_451867|2020-04-07" totalcount="4" value="N"/>
    <sequence id="seq_hCoV-19/Switzerland/VD-ETHZ-110448/2020|EPI_ISL_451869|2020-04-07" spec="Sequence" taxon="hCoV-19/Switzerland/VD-ETHZ-110448/2020|EPI_ISL_451869|2020-04-07" totalcount="4" value="N"/>
    <sequence id="seq_hCoV-19/Switzerland/BS-ETHZ-110454/2020|EPI_ISL_451874|2020-04-07" spec="Sequence" taxon="hCoV-19/Switzerland/BS-ETHZ-110454/2020|EPI_ISL_451874|2020-04-07" totalcount="4" value="N"/>
    <sequence id="seq_hCoV-19/Switzerland/BE-ETHZ-110458/2020|EPI_ISL_451877|2020-04-07" spec="Sequence" taxon="hCoV-19/Switzerland/BE-ETHZ-110458/2020|EPI_ISL_451877|2020-04-07" totalcount="4" value="N"/>
    <sequence id="seq_hCoV-19/Switzerland/GL-ETHZ-110459/2020|EPI_ISL_451878|2020-04-07" spec="Sequence" taxon="hCoV-19/Switzerland/GL-ETHZ-110459/2020|EPI_ISL_451878|2020-04-07" totalcount="4" value="N"/>
    <sequence id="seq_hCoV-19/Switzerland/BE-ETHZ-110460/2020|EPI_ISL_451879|2020-04-07" spec="Sequence" taxon="hCoV-19/Switzerland/BE-ETHZ-110460/2020|EPI_ISL_451879|2020-04-07" totalcount="4" value="N"/>
    <sequence id="seq_hCoV-19/Switzerland/BL-ETHZ-110465/2020|EPI_ISL_451883|2020-04-07" spec="Sequence" taxon="hCoV-19/Switzerland/BL-ETHZ-110465/2020|EPI_ISL_451883|2020-04-07" totalcount="4" value="N"/>
    <sequence id="seq_hCoV-19/Switzerland/FR-ETHZ-110474/2020|EPI_ISL_451889|2020-04-06" spec="Sequence" taxon="hCoV-19/Switzerland/FR-ETHZ-110474/2020|EPI_ISL_451889|2020-04-06" totalcount="4" value="N"/>
    <sequence id="seq_hCoV-19/Switzerland/BE-UNIBE-214-0044/2020|EPI_ISL_574851|2020-04-06" spec="Sequence" taxon="hCoV-19/Switzerland/BE-UNIBE-214-0044/2020|EPI_ISL_574851|2020-04-06" totalcount="4" value="N"/>
    <sequence id="seq_hCoV-19/Switzerland/BE-UNIBE-215-0080/2020|EPI_ISL_574852|2020-04-06" spec="Sequence" taxon="hCoV-19/Switzerland/BE-UNIBE-215-0080/2020|EPI_ISL_574852|2020-04-06" totalcount="4" value="N"/>
    <sequence id="seq_hCoV-19/Switzerland/BE-UNIBE-217-0518/2020|EPI_ISL_574853|2020-04-08" spec="Sequence" taxon="hCoV-19/Switzerland/BE-UNIBE-217-0518/2020|EPI_ISL_574853|2020-04-08" totalcount="4" value="N"/>
    <sequence id="seq_hCoV-19/Switzerland/BE-UNIBE-219-1251/2020|EPI_ISL_574855|2020-04-09" spec="Sequence" taxon="hCoV-19/Switzerland/BE-UNIBE-219-1251/2020|EPI_ISL_574855|2020-04-09" totalcount="4" value="N"/>
    <sequence id="seq_hCoV-19/Switzerland/ZH-ETHZ-110505/2020|EPI_ISL_451911|2020-04-07" spec="Sequence" taxon="hCoV-19/Switzerland/ZH-ETHZ-110505/2020|EPI_ISL_451911|2020-04-07" totalcount="4" value="N"/>
    <sequence id="seq_hCoV-19/Switzerland/VD-ETHZ-110508/2020|EPI_ISL_451914|2020-04-07" spec="Sequence" taxon="hCoV-19/Switzerland/VD-ETHZ-110508/2020|EPI_ISL_451914|2020-04-07" totalcount="4" value="N"/>
    <sequence id="seq_hCoV-19/Switzerland/BS-42222240/2020|EPI_ISL_581682|2020-04-06" spec="Sequence" taxon="hCoV-19/Switzerland/BS-42222240/2020|EPI_ISL_581682|2020-04-06" totalcount="4" value="N"/>
    <sequence id="seq_hCoV-19/Switzerland/SO-42222503/2020|EPI_ISL_581684|2020-04-06" spec="Sequence" taxon="hCoV-19/Switzerland/SO-42222503/2020|EPI_ISL_581684|2020-04-06" totalcount="4" value="N"/>
    <sequence id="seq_hCoV-19/Switzerland/BS-42224191/2020|EPI_ISL_581687|2020-04-08" spec="Sequence" taxon="hCoV-19/Switzerland/BS-42224191/2020|EPI_ISL_581687|2020-04-08" totalcount="4" value="N"/>
    <sequence id="seq_hCoV-19/Switzerland/BL-42225118/2020|EPI_ISL_581689|2020-04-08" spec="Sequence" taxon="hCoV-19/Switzerland/BL-42225118/2020|EPI_ISL_581689|2020-04-08" totalcount="4" value="N"/>
    <sequence id="seq_hCoV-19/Switzerland/BS-42225323/2020|EPI_ISL_581690|2020-04-08" spec="Sequence" taxon="hCoV-19/Switzerland/BS-42225323/2020|EPI_ISL_581690|2020-04-08" totalcount="4" value="N"/>
    <sequence id="seq_hCoV-19/Switzerland/BS-42227559/2020|EPI_ISL_581693|2020-04-10" spec="Sequence" taxon="hCoV-19/Switzerland/BS-42227559/2020|EPI_ISL_581693|2020-04-10" totalcount="4" value="N"/>
    <sequence id="seq_hCoV-19/Switzerland/BS-42227651/2020|EPI_ISL_581695|2020-04-10" spec="Sequence" taxon="hCoV-19/Switzerland/BS-42227651/2020|EPI_ISL_581695|2020-04-10" totalcount="4" value="N"/>
    <sequence id="seq_hCoV-19/Switzerland/BL-42227720/2020|EPI_ISL_581697|2020-04-10" spec="Sequence" taxon="hCoV-19/Switzerland/BL-42227720/2020|EPI_ISL_581697|2020-04-10" totalcount="4" value="N"/>
    <sequence id="seq_hCoV-19/Switzerland/ZH-ETHZ-381/2020|EPI_ISL_483674|2020-04-07" spec="Sequence" taxon="hCoV-19/Switzerland/ZH-ETHZ-381/2020|EPI_ISL_483674|2020-04-07" totalcount="4" value="N"/>
    <sequence id="seq_hCoV-19/Switzerland/BE-UNIBE-225-2890/2020|EPI_ISL_574859|2020-04-14" spec="Sequence" taxon="hCoV-19/Switzerland/BE-UNIBE-225-2890/2020|EPI_ISL_574859|2020-04-14" totalcount="4" value="N"/>
    <sequence id="seq_hCoV-19/Switzerland/GE-ETHZ-140092/2020|EPI_ISL_476134|2020-04-17" spec="Sequence" taxon="hCoV-19/Switzerland/GE-ETHZ-140092/2020|EPI_ISL_476134|2020-04-17" totalcount="4" value="N"/>
    <sequence id="seq_hCoV-19/Switzerland/BS-42236042/2020|EPI_ISL_581711|2020-04-18" spec="Sequence" taxon="hCoV-19/Switzerland/BS-42236042/2020|EPI_ISL_581711|2020-04-18" totalcount="4" value="N"/>
    <sequence id="seq_hCoV-19/Switzerland/BL-42232196/2020|EPI_ISL_581701|2020-04-15" spec="Sequence" taxon="hCoV-19/Switzerland/BL-42232196/2020|EPI_ISL_581701|2020-04-15" totalcount="4" value="N"/>
    <sequence id="seq_hCoV-19/Switzerland/BS-42232220/2020|EPI_ISL_581702|2020-04-15" spec="Sequence" taxon="hCoV-19/Switzerland/BS-42232220/2020|EPI_ISL_581702|2020-04-15" totalcount="4" value="N"/>
    <sequence id="seq_hCoV-19/Switzerland/BS-42232843/2020|EPI_ISL_581705|2020-04-15" spec="Sequence" taxon="hCoV-19/Switzerland/BS-42232843/2020|EPI_ISL_581705|2020-04-15" totalcount="4" value="N"/>
    <sequence id="seq_hCoV-19/Switzerland/BS-42233707/2020|EPI_ISL_581707|2020-04-16" spec="Sequence" taxon="hCoV-19/Switzerland/BS-42233707/2020|EPI_ISL_581707|2020-04-16" totalcount="4" value="N"/>
    <sequence id="seq_hCoV-19/Switzerland/BS-42234673/2020|EPI_ISL_581710|2020-04-17" spec="Sequence" taxon="hCoV-19/Switzerland/BS-42234673/2020|EPI_ISL_581710|2020-04-17" totalcount="4" value="N"/>
    <sequence id="seq_hCoV-19/Switzerland/AG-ETHZ-120002/2020|EPI_ISL_468203|2020-04-17" spec="Sequence" taxon="hCoV-19/Switzerland/AG-ETHZ-120002/2020|EPI_ISL_468203|2020-04-17" totalcount="4" value="N"/>
    <sequence id="seq_hCoV-19/Switzerland/BS-ETHZ-120014/2020|EPI_ISL_468213|2020-04-17" spec="Sequence" taxon="hCoV-19/Switzerland/BS-ETHZ-120014/2020|EPI_ISL_468213|2020-04-17" totalcount="4" value="N"/>
    <sequence id="seq_hCoV-19/Switzerland/ZH-ETHZ-768plus/2020|EPI_ISL_483676|2020-04-14" spec="Sequence" taxon="hCoV-19/Switzerland/ZH-ETHZ-768plus/2020|EPI_ISL_483676|2020-04-14" totalcount="4" value="N"/>
    <sequence id="seq_hCoV-19/Switzerland/ZH-ETHZ-838/2020|EPI_ISL_483681|2020-04-15" spec="Sequence" taxon="hCoV-19/Switzerland/ZH-ETHZ-838/2020|EPI_ISL_483681|2020-04-15" totalcount="4" value="N"/>
    <sequence id="seq_hCoV-19/Switzerland/BS-42241303/2020|EPI_ISL_581917|2020-04-22" spec="Sequence" taxon="hCoV-19/Switzerland/BS-42241303/2020|EPI_ISL_581917|2020-04-22" totalcount="4" value="N"/>
    <sequence id="seq_hCoV-19/Switzerland/BS-42243953/2020|EPI_ISL_581919|2020-04-24" spec="Sequence" taxon="hCoV-19/Switzerland/BS-42243953/2020|EPI_ISL_581919|2020-04-24" totalcount="4" value="N"/>
    <sequence id="seq_hCoV-19/Switzerland/UR-ETHZ-140073/2020|EPI_ISL_476120|2020-04-24" spec="Sequence" taxon="hCoV-19/Switzerland/UR-ETHZ-140073/2020|EPI_ISL_476120|2020-04-24" totalcount="4" value="N"/>
    <sequence id="seq_hCoV-19/Switzerland/UR-ETHZ-140074/2020|EPI_ISL_476121|2020-04-24" spec="Sequence" taxon="hCoV-19/Switzerland/UR-ETHZ-140074/2020|EPI_ISL_476121|2020-04-24" totalcount="4" value="N"/>
    <sequence id="seq_hCoV-19/Switzerland/SO-ETHZ-140075/2020|EPI_ISL_476122|2020-04-24" spec="Sequence" taxon="hCoV-19/Switzerland/SO-ETHZ-140075/2020|EPI_ISL_476122|2020-04-24" totalcount="4" value="N"/>
    <sequence id="seq_hCoV-19/Switzerland/SO-ETHZ-140079/2020|EPI_ISL_476124|2020-04-22" spec="Sequence" taxon="hCoV-19/Switzerland/SO-ETHZ-140079/2020|EPI_ISL_476124|2020-04-22" totalcount="4" value="N"/>
    <sequence id="seq_hCoV-19/Switzerland/BE-ETHZ-140085/2020|EPI_ISL_476128|2020-04-20" spec="Sequence" taxon="hCoV-19/Switzerland/BE-ETHZ-140085/2020|EPI_ISL_476128|2020-04-20" totalcount="4" value="N"/>
    <sequence id="seq_hCoV-19/Switzerland/BL-ETHZ-120039/2020|EPI_ISL_468228|2020-04-20" spec="Sequence" taxon="hCoV-19/Switzerland/BL-ETHZ-120039/2020|EPI_ISL_468228|2020-04-20" totalcount="4" value="N"/>
    <sequence id="seq_hCoV-19/Switzerland/BL-ETHZ-120044/2020|EPI_ISL_468232|2020-04-20" spec="Sequence" taxon="hCoV-19/Switzerland/BL-ETHZ-120044/2020|EPI_ISL_468232|2020-04-20" totalcount="4" value="N"/>
    <sequence id="seq_hCoV-19/Switzerland/ZH-ETHZ-120045/2020|EPI_ISL_468233|2020-04-20" spec="Sequence" taxon="hCoV-19/Switzerland/ZH-ETHZ-120045/2020|EPI_ISL_468233|2020-04-20" totalcount="4" value="N"/>
    <sequence id="seq_hCoV-19/Switzerland/BE-ETHZ-120169/2020|EPI_ISL_468247|2020-04-26" spec="Sequence" taxon="hCoV-19/Switzerland/BE-ETHZ-120169/2020|EPI_ISL_468247|2020-04-26" totalcount="4" value="N"/>
    <sequence id="seq_hCoV-19/Switzerland/BS-65242186/2020|EPI_ISL_581959|2020-04-27" spec="Sequence" taxon="hCoV-19/Switzerland/BS-65242186/2020|EPI_ISL_581959|2020-04-27" totalcount="4" value="N"/>
    <sequence id="seq_hCoV-19/Switzerland/BS-42248649/2020|EPI_ISL_581921|2020-04-28" spec="Sequence" taxon="hCoV-19/Switzerland/BS-42248649/2020|EPI_ISL_581921|2020-04-28" totalcount="4" value="N"/>
    <sequence id="seq_hCoV-19/Switzerland/BL-42253363/2020|EPI_ISL_581924|2020-05-02" spec="Sequence" taxon="hCoV-19/Switzerland/BL-42253363/2020|EPI_ISL_581924|2020-05-02" totalcount="4" value="N"/>
    <sequence id="seq_hCoV-19/Switzerland/ZH-UZH-IMV14/2020|EPI_ISL_590836|2020-05-03" spec="Sequence" taxon="hCoV-19/Switzerland/ZH-UZH-IMV14/2020|EPI_ISL_590836|2020-05-03" totalcount="4" value="N"/>
    <sequence id="seq_hCoV-19/Switzerland/UR-ETHZ-140053/2020|EPI_ISL_476104|2020-05-03" spec="Sequence" taxon="hCoV-19/Switzerland/UR-ETHZ-140053/2020|EPI_ISL_476104|2020-05-03" totalcount="4" value="N"/>
    <sequence id="seq_hCoV-19/Switzerland/BS-ETHZ-140059/2020|EPI_ISL_476108|2020-04-30" spec="Sequence" taxon="hCoV-19/Switzerland/BS-ETHZ-140059/2020|EPI_ISL_476108|2020-04-30" totalcount="4" value="N"/>
    <sequence id="seq_hCoV-19/Switzerland/LU-ETHZ-140064/2020|EPI_ISL_476112|2020-04-30" spec="Sequence" taxon="hCoV-19/Switzerland/LU-ETHZ-140064/2020|EPI_ISL_476112|2020-04-30" totalcount="4" value="N"/>
    <sequence id="seq_hCoV-19/Switzerland/BE-ETHZ-140068/2020|EPI_ISL_476116|2020-04-29" spec="Sequence" taxon="hCoV-19/Switzerland/BE-ETHZ-140068/2020|EPI_ISL_476116|2020-04-29" totalcount="4" value="N"/>
    <sequence id="seq_hCoV-19/Switzerland/ZH-ETHZ-140070/2020|EPI_ISL_476118|2020-04-28" spec="Sequence" taxon="hCoV-19/Switzerland/ZH-ETHZ-140070/2020|EPI_ISL_476118|2020-04-28" totalcount="4" value="N"/>
    <sequence id="seq_hCoV-19/Switzerland/ZH-ETHZ-140071/2020|EPI_ISL_476119|2020-04-27" spec="Sequence" taxon="hCoV-19/Switzerland/ZH-ETHZ-140071/2020|EPI_ISL_476119|2020-04-27" totalcount="4" value="N"/>
    <sequence id="seq_hCoV-19/Switzerland/ZH-ETHZ-120194/2020|EPI_ISL_468268|2020-04-27" spec="Sequence" taxon="hCoV-19/Switzerland/ZH-ETHZ-120194/2020|EPI_ISL_468268|2020-04-27" totalcount="4" value="N"/>
    <sequence id="seq_hCoV-19/Switzerland/GE-ETHZ-120219/2020|EPI_ISL_468282|2020-04-29" spec="Sequence" taxon="hCoV-19/Switzerland/GE-ETHZ-120219/2020|EPI_ISL_468282|2020-04-29" totalcount="4" value="N"/>
    <sequence id="seq_hCoV-19/Switzerland/BE-ETHZ-120221/2020|EPI_ISL_468284|2020-04-30" spec="Sequence" taxon="hCoV-19/Switzerland/BE-ETHZ-120221/2020|EPI_ISL_468284|2020-04-30" totalcount="4" value="N"/>
    <sequence id="seq_hCoV-19/Switzerland/BE-ETHZ-120237/2020|EPI_ISL_468298|2020-05-01" spec="Sequence" taxon="hCoV-19/Switzerland/BE-ETHZ-120237/2020|EPI_ISL_468298|2020-05-01" totalcount="4" value="N"/>
    <sequence id="seq_hCoV-19/Switzerland/AG-ETHZ-120172/2020|EPI_ISL_468250|2020-04-27" spec="Sequence" taxon="hCoV-19/Switzerland/AG-ETHZ-120172/2020|EPI_ISL_468250|2020-04-27" totalcount="4" value="N"/>
    <sequence id="seq_hCoV-19/Switzerland/BS-42256492/2020|EPI_ISL_581926|2020-05-05" spec="Sequence" taxon="hCoV-19/Switzerland/BS-42256492/2020|EPI_ISL_581926|2020-05-05" totalcount="4" value="N"/>
    <sequence id="seq_hCoV-19/Switzerland/AG-UZH-IMV11/2020|EPI_ISL_590833|2020-05-04" spec="Sequence" taxon="hCoV-19/Switzerland/AG-UZH-IMV11/2020|EPI_ISL_590833|2020-05-04" totalcount="4" value="N"/>
    <sequence id="seq_hCoV-19/Switzerland/AG-UZH-IMV13/2020|EPI_ISL_590835|2020-05-04" spec="Sequence" taxon="hCoV-19/Switzerland/AG-UZH-IMV13/2020|EPI_ISL_590835|2020-05-04" totalcount="4" value="N"/>
    <sequence id="seq_hCoV-19/Switzerland/VD-ETHZ-140052/2020|EPI_ISL_476103|2020-05-04" spec="Sequence" taxon="hCoV-19/Switzerland/VD-ETHZ-140052/2020|EPI_ISL_476103|2020-05-04" totalcount="4" value="N"/>
    <sequence id="seq_hCoV-19/Switzerland/BL-ETHZ-140000/2020|EPI_ISL_476079|2020-05-15" spec="Sequence" taxon="hCoV-19/Switzerland/BL-ETHZ-140000/2020|EPI_ISL_476079|2020-05-15" totalcount="4" value="N"/>
    <sequence id="seq_hCoV-19/Switzerland/BE-ETHZ-140004/2020|EPI_ISL_476083|2020-05-16" spec="Sequence" taxon="hCoV-19/Switzerland/BE-ETHZ-140004/2020|EPI_ISL_476083|2020-05-16" totalcount="4" value="N"/>
    <sequence id="seq_hCoV-19/Switzerland/SG-ETHZ-140018/2020|EPI_ISL_476088|2020-05-18" spec="Sequence" taxon="hCoV-19/Switzerland/SG-ETHZ-140018/2020|EPI_ISL_476088|2020-05-18" totalcount="4" value="N"/>
    <sequence id="seq_hCoV-19/Switzerland/BE-ETHZ-140049/2020|EPI_ISL_476100|2020-05-28" spec="Sequence" taxon="hCoV-19/Switzerland/BE-ETHZ-140049/2020|EPI_ISL_476100|2020-05-28" totalcount="4" value="N"/>
    <sequence id="seq_hCoV-19/Switzerland/BE-ETHZ-140033/2020|EPI_ISL_476095|2020-05-27" spec="Sequence" taxon="hCoV-19/Switzerland/BE-ETHZ-140033/2020|EPI_ISL_476095|2020-05-27" totalcount="4" value="N"/>
    <sequence id="seq_hCoV-19/Switzerland/BE-ETHZ-140043/2020|EPI_ISL_476097|2020-05-27" spec="Sequence" taxon="hCoV-19/Switzerland/BE-ETHZ-140043/2020|EPI_ISL_476097|2020-05-27" totalcount="4" value="N"/>
    <sequence id="seq_hCoV-19/Switzerland/BE-ETHZ-150027/2020|EPI_ISL_483660|2020-06-04" spec="Sequence" taxon="hCoV-19/Switzerland/BE-ETHZ-150027/2020|EPI_ISL_483660|2020-06-04" totalcount="4" value="N"/>
    <sequence id="seq_hCoV-19/Switzerland/GE-ETHZ-150035/2020|EPI_ISL_483663|2020-06-03" spec="Sequence" taxon="hCoV-19/Switzerland/GE-ETHZ-150035/2020|EPI_ISL_483663|2020-06-03" totalcount="4" value="N"/>
    <sequence id="seq_hCoV-19/Switzerland/BE-ETHZ-150012/2020|EPI_ISL_483652|2020-06-10" spec="Sequence" taxon="hCoV-19/Switzerland/BE-ETHZ-150012/2020|EPI_ISL_483652|2020-06-10" totalcount="4" value="N"/>
    <sequence id="seq_hCoV-19/Switzerland/BL-ETHZ-170013/2020|EPI_ISL_486526|2020-06-25" spec="Sequence" taxon="hCoV-19/Switzerland/BL-ETHZ-170013/2020|EPI_ISL_486526|2020-06-25" totalcount="4" value="N"/>
    <sequence id="seq_hCoV-19/Switzerland/BS-42341001/2020|EPI_ISL_581897|2020-07-06" spec="Sequence" taxon="hCoV-19/Switzerland/BS-42341001/2020|EPI_ISL_581897|2020-07-06" totalcount="4" value="N"/>
    <sequence id="seq_hCoV-19/Switzerland/BS-ETHZ-200066/2020|EPI_ISL_510747|2020-07-15" spec="Sequence" taxon="hCoV-19/Switzerland/BS-ETHZ-200066/2020|EPI_ISL_510747|2020-07-15" totalcount="4" value="N"/>
    <sequence id="seq_hCoV-19/Switzerland/GE-ETHZ-210084/2020|EPI_ISL_510809|2020-07-23" spec="Sequence" taxon="hCoV-19/Switzerland/GE-ETHZ-210084/2020|EPI_ISL_510809|2020-07-23" totalcount="4" value="N"/>
    <sequence id="seq_hCoV-19/Switzerland/GE-ETHZ-220030/2020|EPI_ISL_512013|2020-07-28" spec="Sequence" taxon="hCoV-19/Switzerland/GE-ETHZ-220030/2020|EPI_ISL_512013|2020-07-28" totalcount="4" value="N"/>
    <sequence id="seq_hCoV-19/Switzerland/GE-ETHZ-240002/2020|EPI_ISL_523857|2020-08-07" spec="Sequence" taxon="hCoV-19/Switzerland/GE-ETHZ-240002/2020|EPI_ISL_523857|2020-08-07" totalcount="4" value="N"/>
    <sequence id="seq_hCoV-19/Switzerland/GE-ETHZ-230034/2020|EPI_ISL_516575|2020-08-04" spec="Sequence" taxon="hCoV-19/Switzerland/GE-ETHZ-230034/2020|EPI_ISL_516575|2020-08-04" totalcount="4" value="N"/>
    <sequence id="seq_hCoV-19/Switzerland/ZH-ETHZ-230049/2020|EPI_ISL_516588|2020-08-04" spec="Sequence" taxon="hCoV-19/Switzerland/ZH-ETHZ-230049/2020|EPI_ISL_516588|2020-08-04" totalcount="4" value="N"/>
    <sequence id="seq_hCoV-19/Switzerland/GE-ETHZ-240033/2020|EPI_ISL_523879|2020-08-10" spec="Sequence" taxon="hCoV-19/Switzerland/GE-ETHZ-240033/2020|EPI_ISL_523879|2020-08-10" totalcount="4" value="N"/>
    <sequence id="seq_hCoV-19/Switzerland/BE-ETHZ-250097/2020|EPI_ISL_535613|2020-08-19" spec="Sequence" taxon="hCoV-19/Switzerland/BE-ETHZ-250097/2020|EPI_ISL_535613|2020-08-19" totalcount="4" value="N"/>
    <sequence id="seq_hCoV-19/Switzerland/ZH-ETHZ-260126/2020|EPI_ISL_539433|2020-08-26" spec="Sequence" taxon="hCoV-19/Switzerland/ZH-ETHZ-260126/2020|EPI_ISL_539433|2020-08-26" totalcount="4" value="N"/>
    <sequence id="seq_hCoV-19/Switzerland/VD-ETHZ-270124/2020|EPI_ISL_541492|2020-09-03" spec="Sequence" taxon="hCoV-19/Switzerland/VD-ETHZ-270124/2020|EPI_ISL_541492|2020-09-03" totalcount="4" value="N"/>
    <sequence id="seq_hCoV-19/Switzerland/BL-ETHZ-280081/2020|EPI_ISL_560455|2020-09-07" spec="Sequence" taxon="hCoV-19/Switzerland/BL-ETHZ-280081/2020|EPI_ISL_560455|2020-09-07" totalcount="4" value="N"/>
    <sequence id="seq_hCoV-19/Switzerland/BL-ETHZ-280150/2020|EPI_ISL_560459|2020-09-09" spec="Sequence" taxon="hCoV-19/Switzerland/BL-ETHZ-280150/2020|EPI_ISL_560459|2020-09-09" totalcount="4" value="N"/>
    <sequence id="seq_hCoV-19/Switzerland/VD-ETHZ-280114/2020|EPI_ISL_560498|2020-09-08" spec="Sequence" taxon="hCoV-19/Switzerland/VD-ETHZ-280114/2020|EPI_ISL_560498|2020-09-08" totalcount="4" value="N"/>
    <sequence id="seq_hCoV-19/Switzerland/ZH-ETHZ-300398/2020|EPI_ISL_603365|2020-09-28" spec="Sequence" taxon="hCoV-19/Switzerland/ZH-ETHZ-300398/2020|EPI_ISL_603365|2020-09-28" totalcount="4" value="N"/>
    <sequence id="seq_hCoV-19/Switzerland/BE-ETHZ-300264/2020|EPI_ISL_603296|2020-10-01" spec="Sequence" taxon="hCoV-19/Switzerland/BE-ETHZ-300264/2020|EPI_ISL_603296|2020-10-01" totalcount="4" value="N"/>
    <sequence id="seq_hCoV-19/Switzerland/ZG-ETHZ-321516/2020|EPI_ISL_603725|2020-10-14" spec="Sequence" taxon="hCoV-19/Switzerland/ZG-ETHZ-321516/2020|EPI_ISL_603725|2020-10-14" totalcount="4" value="N"/>
    <sequence id="seq_hCoV-19/Switzerland/ZH-ETHZ-321527/2020|EPI_ISL_603736|2020-10-15" spec="Sequence" taxon="hCoV-19/Switzerland/ZH-ETHZ-321527/2020|EPI_ISL_603736|2020-10-15" totalcount="4" value="N"/>
    <sequence id="seq_hCoV-19/Switzerland/ZH-ETHZ-330256/2020|EPI_ISL_614964|2020-10-17" spec="Sequence" taxon="hCoV-19/Switzerland/ZH-ETHZ-330256/2020|EPI_ISL_614964|2020-10-17" totalcount="4" value="N"/>
    <sequence id="seq_hCoV-19/Switzerland/ZH-ETHZ-340129/2020|EPI_ISL_721935|2020-10-26" spec="Sequence" taxon="hCoV-19/Switzerland/ZH-ETHZ-340129/2020|EPI_ISL_721935|2020-10-26" totalcount="4" value="N"/>
    <sequence id="seq_hCoV-19/Switzerland/SH-ETHZ-360310/2020|EPI_ISL_729219|2020-11-06" spec="Sequence" taxon="hCoV-19/Switzerland/SH-ETHZ-360310/2020|EPI_ISL_729219|2020-11-06" totalcount="4" value="N"/>
    <sequence id="seq_hCoV-19/Switzerland/SH-ETHZ-360305/2020|EPI_ISL_729220|2020-11-06" spec="Sequence" taxon="hCoV-19/Switzerland/SH-ETHZ-360305/2020|EPI_ISL_729220|2020-11-06" totalcount="4" value="N"/>
    <sequence id="seq_hCoV-19/Switzerland/SH-ETHZ-370450/2020|EPI_ISL_693952|2020-11-16" spec="Sequence" taxon="hCoV-19/Switzerland/SH-ETHZ-370450/2020|EPI_ISL_693952|2020-11-16" totalcount="4" value="N"/>
    <sequence id="seq_hCoV-19/Switzerland/SH-ETHZ-370454/2020|EPI_ISL_693955|2020-11-16" spec="Sequence" taxon="hCoV-19/Switzerland/SH-ETHZ-370454/2020|EPI_ISL_693955|2020-11-16" totalcount="4" value="N"/>
    <sequence id="seq_hCoV-19/Switzerland/TG-ETHZ-370466/2020|EPI_ISL_693965|2020-11-16" spec="Sequence" taxon="hCoV-19/Switzerland/TG-ETHZ-370466/2020|EPI_ISL_693965|2020-11-16" totalcount="4" value="N"/>
    <sequence id="seq_hCoV-19/Switzerland/SH-ETHZ-410531/2020|EPI_ISL_737773|2020-11-26" spec="Sequence" taxon="hCoV-19/Switzerland/SH-ETHZ-410531/2020|EPI_ISL_737773|2020-11-26" totalcount="4" value="N"/>
    <sequence id="seq_hCoV-19/Switzerland/SH-ETHZ-410539/2020|EPI_ISL_737779|2020-11-26" spec="Sequence" taxon="hCoV-19/Switzerland/SH-ETHZ-410539/2020|EPI_ISL_737779|2020-11-26" totalcount="4" value="N"/>
    <sequence id="seq_hCoV-19/Switzerland/BE-ETHZ-390328/2020|EPI_ISL_721771|2020-11-29" spec="Sequence" taxon="hCoV-19/Switzerland/BE-ETHZ-390328/2020|EPI_ISL_721771|2020-11-29" totalcount="4" value="N"/>
    <sequence id="seq_hCoV-19/Switzerland/SH-ETHZ-380211/2020|EPI_ISL_721860|2020-11-23" spec="Sequence" taxon="hCoV-19/Switzerland/SH-ETHZ-380211/2020|EPI_ISL_721860|2020-11-23" totalcount="4" value="N"/>
    <sequence id="seq_hCoV-19/Switzerland/ZH-ETHZ-390387/2020|EPI_ISL_721966|2020-12-01" spec="Sequence" taxon="hCoV-19/Switzerland/ZH-ETHZ-390387/2020|EPI_ISL_721966|2020-12-01" totalcount="4" value="N"/>
    <sequence id="seq_hCoV-19/Switzerland/BE-ETHZ-400060/2020|EPI_ISL_729114|2020-12-05" spec="Sequence" taxon="hCoV-19/Switzerland/BE-ETHZ-400060/2020|EPI_ISL_729114|2020-12-05" totalcount="4" value="N"/>
    <sequence id="seq_hCoV-19/Switzerland/VD-ETHZ-410088/2020|EPI_ISL_737901|2020-12-17" spec="Sequence" taxon="hCoV-19/Switzerland/VD-ETHZ-410088/2020|EPI_ISL_737901|2020-12-17" totalcount="4" value="N"/>
    <sequence id="seq_hCoV-19/Switzerland/AG-ETHZ-430042/2020|EPI_ISL_796358|2020-12-25" spec="Sequence" taxon="hCoV-19/Switzerland/AG-ETHZ-430042/2020|EPI_ISL_796358|2020-12-25" totalcount="4" value="N"/>
    <sequence id="seq_hCoV-19/Switzerland/BL-ETHZ-430081/2020|EPI_ISL_796415|2020-12-25" spec="Sequence" taxon="hCoV-19/Switzerland/BL-ETHZ-430081/2020|EPI_ISL_796415|2020-12-25" totalcount="4" value="N"/>
    <sequence id="seq_hCoV-19/Switzerland/SO-ETHZ-430352/2020|EPI_ISL_796531|2020-12-27" spec="Sequence" taxon="hCoV-19/Switzerland/SO-ETHZ-430352/2020|EPI_ISL_796531|2020-12-27" totalcount="4" value="N"/>
    <sequence id="seq_hCoV-19/Switzerland/AG-ETHZ-430681/2020|EPI_ISL_796307|2020-12-30" spec="Sequence" taxon="hCoV-19/Switzerland/AG-ETHZ-430681/2020|EPI_ISL_796307|2020-12-30" totalcount="4" value="N"/>
    <sequence id="seq_hCoV-19/Switzerland/AG-ETHZ-430543/2020|EPI_ISL_796376|2020-12-29" spec="Sequence" taxon="hCoV-19/Switzerland/AG-ETHZ-430543/2020|EPI_ISL_796376|2020-12-29" totalcount="4" value="N"/>
    <sequence id="seq_hCoV-19/Switzerland/GL-ETHZ-430554/2020|EPI_ISL_796439|2020-12-29" spec="Sequence" taxon="hCoV-19/Switzerland/GL-ETHZ-430554/2020|EPI_ISL_796439|2020-12-29" totalcount="4" value="N"/>
    <sequence id="seq_hCoV-19/Switzerland/ZH-ETHZ-430401/2020|EPI_ISL_796606|2020-12-28" spec="Sequence" taxon="hCoV-19/Switzerland/ZH-ETHZ-430401/2020|EPI_ISL_796606|2020-12-28" totalcount="4" value="N"/>
</data>

<data id="clusterB.1.1.4-0" name="alignment">
    <sequence id="seq_hCoV-19/Switzerland/BL-SNRCI-29950902/2020|EPI_ISL_414021|2020-02-27" spec="Sequence" taxon="hCoV-19/Switzerland/BL-SNRCI-29950902/2020|EPI_ISL_414021|2020-02-27" totalcount="4" value="N"/>
    <sequence id="seq_hCoV-19/Switzerland/GE-HUG-0199/2020|EPI_ISL_415455|2020-02-28" spec="Sequence" taxon="hCoV-19/Switzerland/GE-HUG-0199/2020|EPI_ISL_415455|2020-02-28" totalcount="4" value="N"/>
    <sequence id="seq_hCoV-19/Switzerland/BL-UHB-42167842/2020|EPI_ISL_527917|2020-02-26" spec="Sequence" taxon="hCoV-19/Switzerland/BL-UHB-42167842/2020|EPI_ISL_527917|2020-02-26" totalcount="4" value="N"/>
    <sequence id="seq_hCoV-19/Switzerland/ZH-UZH-1000477806/2020|EPI_ISL_413024|2020-02-29" spec="Sequence" taxon="hCoV-19/Switzerland/ZH-UZH-1000477806/2020|EPI_ISL_413024|2020-02-29" totalcount="4" value="N"/>
    <sequence id="seq_hCoV-19/Switzerland/BS-HUG-0914/2020|EPI_ISL_415701|2020-03-02" spec="Sequence" taxon="hCoV-19/Switzerland/BS-HUG-0914/2020|EPI_ISL_415701|2020-03-02" totalcount="4" value="N"/>
    <sequence id="seq_hCoV-19/Switzerland/GE-SNRCI-7960/2020|EPI_ISL_548211|2020-03" spec="Sequence" taxon="hCoV-19/Switzerland/GE-SNRCI-7960/2020|EPI_ISL_548211|2020-03" totalcount="4" value="N"/>
    <sequence id="seq_hCoV-19/Switzerland/GE-SNRCI-8073/2020|EPI_ISL_548213|2020-03" spec="Sequence" taxon="hCoV-19/Switzerland/GE-SNRCI-8073/2020|EPI_ISL_548213|2020-03" totalcount="4" value="N"/>
    <sequence id="seq_hCoV-19/Switzerland/GE-SNRCI-8290/2020|EPI_ISL_548220|2020-03" spec="Sequence" taxon="hCoV-19/Switzerland/GE-SNRCI-8290/2020|EPI_ISL_548220|2020-03" totalcount="4" value="N"/>
    <sequence id="seq_hCoV-19/Switzerland/GE-SNRCI-7230/2020|EPI_ISL_548187|2020-03" spec="Sequence" taxon="hCoV-19/Switzerland/GE-SNRCI-7230/2020|EPI_ISL_548187|2020-03" totalcount="4" value="N"/>
    <sequence id="seq_hCoV-19/Switzerland/GE-SNRCI-3496/2020|EPI_ISL_548168|2020-03" spec="Sequence" taxon="hCoV-19/Switzerland/GE-SNRCI-3496/2020|EPI_ISL_548168|2020-03" totalcount="4" value="N"/>
    <sequence id="seq_hCoV-19/Switzerland/BL-UHB-42186158/2020|EPI_ISL_527994|2020-03-11" spec="Sequence" taxon="hCoV-19/Switzerland/BL-UHB-42186158/2020|EPI_ISL_527994|2020-03-11" totalcount="4" value="N"/>
    <sequence id="seq_hCoV-19/Switzerland/BE-UNIBE-178-2905/2020|EPI_ISL_574817|2020-03-20" spec="Sequence" taxon="hCoV-19/Switzerland/BE-UNIBE-178-2905/2020|EPI_ISL_574817|2020-03-20" totalcount="4" value="N"/>
    <sequence id="seq_hCoV-19/Switzerland/BE-UNIBE-181-3245/2020|EPI_ISL_574820|2020-03-20" spec="Sequence" taxon="hCoV-19/Switzerland/BE-UNIBE-181-3245/2020|EPI_ISL_574820|2020-03-20" totalcount="4" value="N"/>
    <sequence id="seq_hCoV-19/Switzerland/BE-UNIBE-185-3816/2020|EPI_ISL_574824|2020-03-22" spec="Sequence" taxon="hCoV-19/Switzerland/BE-UNIBE-185-3816/2020|EPI_ISL_574824|2020-03-22" totalcount="4" value="N"/>
    <sequence id="seq_hCoV-19/Switzerland/BL-ETHZ-100343/2020|EPI_ISL_574894|2020-03-19" spec="Sequence" taxon="hCoV-19/Switzerland/BL-ETHZ-100343/2020|EPI_ISL_574894|2020-03-19" totalcount="4" value="N"/>
    <sequence id="seq_hCoV-19/Switzerland/VD-ETHZ-100332/2020|EPI_ISL_575010|2020-03-18" spec="Sequence" taxon="hCoV-19/Switzerland/VD-ETHZ-100332/2020|EPI_ISL_575010|2020-03-18" totalcount="4" value="N"/>
    <sequence id="seq_hCoV-19/Switzerland/BS-UHB-42195425/2020|EPI_ISL_528176|2020-03-17" spec="Sequence" taxon="hCoV-19/Switzerland/BS-UHB-42195425/2020|EPI_ISL_528176|2020-03-17" totalcount="4" value="N"/>
    <sequence id="seq_hCoV-19/Switzerland/BE-UNIBE-200-5795/2020|EPI_ISL_574838|2020-03-26" spec="Sequence" taxon="hCoV-19/Switzerland/BE-UNIBE-200-5795/2020|EPI_ISL_574838|2020-03-26" totalcount="4" value="N"/>
    <sequence id="seq_hCoV-19/Switzerland/BL-ETHZ-100800/2020|EPI_ISL_451750|2020-03-25" spec="Sequence" taxon="hCoV-19/Switzerland/BL-ETHZ-100800/2020|EPI_ISL_451750|2020-03-25" totalcount="4" value="N"/>
    <sequence id="seq_hCoV-19/Switzerland/BS-UHB-42203282/2020|EPI_ISL_528348|2020-03-23" spec="Sequence" taxon="hCoV-19/Switzerland/BS-UHB-42203282/2020|EPI_ISL_528348|2020-03-23" totalcount="4" value="N"/>
    <sequence id="seq_hCoV-19/Switzerland/VD-ETHZ-110469/2020|EPI_ISL_451887|2020-04-06" spec="Sequence" taxon="hCoV-19/Switzerland/VD-ETHZ-110469/2020|EPI_ISL_451887|2020-04-06" totalcount="4" value="N"/>
    <sequence id="seq_hCoV-19/Switzerland/GE-HUG-3655/2020|EPI_ISL_429222|2020-04-07" spec="Sequence" taxon="hCoV-19/Switzerland/GE-HUG-3655/2020|EPI_ISL_429222|2020-04-07" totalcount="4" value="N"/>
    <sequence id="seq_hCoV-19/Switzerland/VD-ETHZ-140025/2020|EPI_ISL_476091|2020-05-18" spec="Sequence" taxon="hCoV-19/Switzerland/VD-ETHZ-140025/2020|EPI_ISL_476091|2020-05-18" totalcount="4" value="N"/>
</data>

<data id="clusterB.1.1.4-1" name="alignment">
    <sequence id="seq_hCoV-19/Switzerland/SO-ETHZ-410957/2020|EPI_ISL_737812|2020-11-27" spec="Sequence" taxon="hCoV-19/Switzerland/SO-ETHZ-410957/2020|EPI_ISL_737812|2020-11-27" totalcount="4" value="N"/>
    <sequence id="seq_hCoV-19/Switzerland/AG-ETHZ-380292/2020|EPI_ISL_721719|2020-11-25" spec="Sequence" taxon="hCoV-19/Switzerland/AG-ETHZ-380292/2020|EPI_ISL_721719|2020-11-25" totalcount="4" value="N"/>
</data>

<data id="clusterB.1.1.119" name="alignment">
    <sequence id="seq_hCoV-19/Switzerland/GE-HUG-VD0503/2020|EPI_ISL_415459|2020-02-29" spec="Sequence" taxon="hCoV-19/Switzerland/GE-HUG-VD0503/2020|EPI_ISL_415459|2020-02-29" totalcount="4" value="N"/>
    <sequence id="seq_hCoV-19/Switzerland/ZH-UZH-1000477909/2020|EPI_ISL_524782|2020-03-01" spec="Sequence" taxon="hCoV-19/Switzerland/ZH-UZH-1000477909/2020|EPI_ISL_524782|2020-03-01" totalcount="4" value="N"/>
    <sequence id="seq_hCoV-19/Switzerland/ZH-UZH-1000477796/2020|EPI_ISL_413022|2020-02-29" spec="Sequence" taxon="hCoV-19/Switzerland/ZH-UZH-1000477796/2020|EPI_ISL_413022|2020-02-29" totalcount="4" value="N"/>
    <sequence id="seq_hCoV-19/Switzerland/AG-UZH-1000478260/2020|EPI_ISL_524476|2020-03-02" spec="Sequence" taxon="hCoV-19/Switzerland/AG-UZH-1000478260/2020|EPI_ISL_524476|2020-03-02" totalcount="4" value="N"/>
    <sequence id="seq_hCoV-19/Switzerland/ZH-UZH-1000478309/2020|EPI_ISL_524477|2020-03-03" spec="Sequence" taxon="hCoV-19/Switzerland/ZH-UZH-1000478309/2020|EPI_ISL_524477|2020-03-03" totalcount="4" value="N"/>
    <sequence id="seq_hCoV-19/Switzerland/ZH-UZH-1000478554/2020|EPI_ISL_524479|2020-03-03" spec="Sequence" taxon="hCoV-19/Switzerland/ZH-UZH-1000478554/2020|EPI_ISL_524479|2020-03-03" totalcount="4" value="N"/>
    <sequence id="seq_hCoV-19/Switzerland/SO-ETHZ-100019/2020|EPI_ISL_466943|2020-03-09" spec="Sequence" taxon="hCoV-19/Switzerland/SO-ETHZ-100019/2020|EPI_ISL_466943|2020-03-09" totalcount="4" value="N"/>
    <sequence id="seq_hCoV-19/Switzerland/BS-UHB-42189861/2020|EPI_ISL_528053|2020-03-13" spec="Sequence" taxon="hCoV-19/Switzerland/BS-UHB-42189861/2020|EPI_ISL_528053|2020-03-13" totalcount="4" value="N"/>
    <sequence id="seq_hCoV-19/Switzerland/TI-ETHZ-100045/2020|EPI_ISL_466968|2020-03-11" spec="Sequence" taxon="hCoV-19/Switzerland/TI-ETHZ-100045/2020|EPI_ISL_466968|2020-03-11" totalcount="4" value="N"/>
    <sequence id="seq_hCoV-19/Switzerland/TI-ETHZ-100050/2020|EPI_ISL_466972|2020-03-11" spec="Sequence" taxon="hCoV-19/Switzerland/TI-ETHZ-100050/2020|EPI_ISL_466972|2020-03-11" totalcount="4" value="N"/>
    <sequence id="seq_hCoV-19/Switzerland/GE-SNRCI-8721/2020|EPI_ISL_548231|2020-03" spec="Sequence" taxon="hCoV-19/Switzerland/GE-SNRCI-8721/2020|EPI_ISL_548231|2020-03" totalcount="4" value="N"/>
    <sequence id="seq_hCoV-19/Switzerland/BL-UHB-42185206/2020|EPI_ISL_527984|2020-03-10" spec="Sequence" taxon="hCoV-19/Switzerland/BL-UHB-42185206/2020|EPI_ISL_527984|2020-03-10" totalcount="4" value="N"/>
    <sequence id="seq_hCoV-19/Switzerland/BE-UNIBE-160-0067/2020|EPI_ISL_574800|2020-03-16" spec="Sequence" taxon="hCoV-19/Switzerland/BE-UNIBE-160-0067/2020|EPI_ISL_574800|2020-03-16" totalcount="4" value="N"/>
    <sequence id="seq_hCoV-19/Switzerland/BE-UNIBE-170-1618/2020|EPI_ISL_574810|2020-03-18" spec="Sequence" taxon="hCoV-19/Switzerland/BE-UNIBE-170-1618/2020|EPI_ISL_574810|2020-03-18" totalcount="4" value="N"/>
    <sequence id="seq_hCoV-19/Switzerland/GE-HUG-8086/2020|EPI_ISL_429213|2020-03-16" spec="Sequence" taxon="hCoV-19/Switzerland/GE-HUG-8086/2020|EPI_ISL_429213|2020-03-16" totalcount="4" value="N"/>
    <sequence id="seq_hCoV-19/Switzerland/VD-ETHZ-100333/2020|EPI_ISL_575011|2020-03-18" spec="Sequence" taxon="hCoV-19/Switzerland/VD-ETHZ-100333/2020|EPI_ISL_575011|2020-03-18" totalcount="4" value="N"/>
    <sequence id="seq_hCoV-19/Switzerland/BS-UHB-42196052/2020|EPI_ISL_528196|2020-03-17" spec="Sequence" taxon="hCoV-19/Switzerland/BS-UHB-42196052/2020|EPI_ISL_528196|2020-03-17" totalcount="4" value="N"/>
    <sequence id="seq_hCoV-19/Switzerland/GE-ETHZ-100183/2020|EPI_ISL_574932|2020-03-16" spec="Sequence" taxon="hCoV-19/Switzerland/GE-ETHZ-100183/2020|EPI_ISL_574932|2020-03-16" totalcount="4" value="N"/>
    <sequence id="seq_hCoV-19/Switzerland/GR-ETHZ-100315/2020|EPI_ISL_574947|2020-03-18" spec="Sequence" taxon="hCoV-19/Switzerland/GR-ETHZ-100315/2020|EPI_ISL_574947|2020-03-18" totalcount="4" value="N"/>
    <sequence id="seq_hCoV-19/Switzerland/SZ-ETHZ-100303/2020|EPI_ISL_574952|2020-03-19" spec="Sequence" taxon="hCoV-19/Switzerland/SZ-ETHZ-100303/2020|EPI_ISL_574952|2020-03-19" totalcount="4" value="N"/>
    <sequence id="seq_hCoV-19/Switzerland/TI-ETHZ-100228/2020|EPI_ISL_574964|2020-03-17" spec="Sequence" taxon="hCoV-19/Switzerland/TI-ETHZ-100228/2020|EPI_ISL_574964|2020-03-17" totalcount="4" value="N"/>
    <sequence id="seq_hCoV-19/Switzerland/UR-ETHZ-100227/2020|EPI_ISL_574966|2020-03-17" spec="Sequence" taxon="hCoV-19/Switzerland/UR-ETHZ-100227/2020|EPI_ISL_574966|2020-03-17" totalcount="4" value="N"/>
    <sequence id="seq_hCoV-19/Switzerland/BS-UHB-42199036/2020|EPI_ISL_528235|2020-03-19" spec="Sequence" taxon="hCoV-19/Switzerland/BS-UHB-42199036/2020|EPI_ISL_528235|2020-03-19" totalcount="4" value="N"/>
    <sequence id="seq_hCoV-19/Switzerland/BE-UNIBE-191-4171/2020|EPI_ISL_574830|2020-03-23" spec="Sequence" taxon="hCoV-19/Switzerland/BE-UNIBE-191-4171/2020|EPI_ISL_574830|2020-03-23" totalcount="4" value="N"/>
    <sequence id="seq_hCoV-19/Switzerland/GR-ETHZ-100838/2020|EPI_ISL_451786|2020-03-25" spec="Sequence" taxon="hCoV-19/Switzerland/GR-ETHZ-100838/2020|EPI_ISL_451786|2020-03-25" totalcount="4" value="N"/>
    <sequence id="seq_hCoV-19/Switzerland/TI-ETHZ-100824/2020|EPI_ISL_451773|2020-03-26" spec="Sequence" taxon="hCoV-19/Switzerland/TI-ETHZ-100824/2020|EPI_ISL_451773|2020-03-26" totalcount="4" value="N"/>
    <sequence id="seq_hCoV-19/Switzerland/BL-ETHZ-101152/2020|EPI_ISL_451819|2020-03-31" spec="Sequence" taxon="hCoV-19/Switzerland/BL-ETHZ-101152/2020|EPI_ISL_451819|2020-03-31" totalcount="4" value="N"/>
    <sequence id="seq_hCoV-19/Switzerland/ZH-ETHZ-101172/2020|EPI_ISL_451835|2020-03-31" spec="Sequence" taxon="hCoV-19/Switzerland/ZH-ETHZ-101172/2020|EPI_ISL_451835|2020-03-31" totalcount="4" value="N"/>
    <sequence id="seq_hCoV-19/Switzerland/ZH-ETHZ-101180/2020|EPI_ISL_451842|2020-03-31" spec="Sequence" taxon="hCoV-19/Switzerland/ZH-ETHZ-101180/2020|EPI_ISL_451842|2020-03-31" totalcount="4" value="N"/>
    <sequence id="seq_hCoV-19/Switzerland/JU-ETHZ-101187/2020|EPI_ISL_451849|2020-03-31" spec="Sequence" taxon="hCoV-19/Switzerland/JU-ETHZ-101187/2020|EPI_ISL_451849|2020-03-31" totalcount="4" value="N"/>
    <sequence id="seq_hCoV-19/Switzerland/ZH-ETHZ-101134/2020|EPI_ISL_451801|2020-03-30" spec="Sequence" taxon="hCoV-19/Switzerland/ZH-ETHZ-101134/2020|EPI_ISL_451801|2020-03-30" totalcount="4" value="N"/>
    <sequence id="seq_hCoV-19/Switzerland/BL-ETHZ-110021/2020|EPI_ISL_486461|2020-04-01" spec="Sequence" taxon="hCoV-19/Switzerland/BL-ETHZ-110021/2020|EPI_ISL_486461|2020-04-01" totalcount="4" value="N"/>
    <sequence id="seq_hCoV-19/Switzerland/VD-ETHZ-110035/2020|EPI_ISL_486471|2020-04-01" spec="Sequence" taxon="hCoV-19/Switzerland/VD-ETHZ-110035/2020|EPI_ISL_486471|2020-04-01" totalcount="4" value="N"/>
    <sequence id="seq_hCoV-19/Switzerland/ZH-ETHZ-110047/2020|EPI_ISL_486479|2020-04-01" spec="Sequence" taxon="hCoV-19/Switzerland/ZH-ETHZ-110047/2020|EPI_ISL_486479|2020-04-01" totalcount="4" value="N"/>
    <sequence id="seq_hCoV-19/Switzerland/AG-ETHZ-110065/2020|EPI_ISL_486494|2020-04-01" spec="Sequence" taxon="hCoV-19/Switzerland/AG-ETHZ-110065/2020|EPI_ISL_486494|2020-04-01" totalcount="4" value="N"/>
    <sequence id="seq_hCoV-19/Switzerland/BL-ETHZ-110430/2020|EPI_ISL_451859|2020-04-07" spec="Sequence" taxon="hCoV-19/Switzerland/BL-ETHZ-110430/2020|EPI_ISL_451859|2020-04-07" totalcount="4" value="N"/>
    <sequence id="seq_hCoV-19/Switzerland/BL-ETHZ-110509/2020|EPI_ISL_451915|2020-04-07" spec="Sequence" taxon="hCoV-19/Switzerland/BL-ETHZ-110509/2020|EPI_ISL_451915|2020-04-07" totalcount="4" value="N"/>
    <sequence id="seq_hCoV-19/Switzerland/BL-ETHZ-140089/2020|EPI_ISL_476131|2020-04-19" spec="Sequence" taxon="hCoV-19/Switzerland/BL-ETHZ-140089/2020|EPI_ISL_476131|2020-04-19" totalcount="4" value="N"/>
    <sequence id="seq_hCoV-19/Switzerland/BE-ETHZ-120050/2020|EPI_ISL_468235|2020-04-20" spec="Sequence" taxon="hCoV-19/Switzerland/BE-ETHZ-120050/2020|EPI_ISL_468235|2020-04-20" totalcount="4" value="N"/>
    <sequence id="seq_hCoV-19/Switzerland/BE-ETHZ-140055/2020|EPI_ISL_476105|2020-05-01" spec="Sequence" taxon="hCoV-19/Switzerland/BE-ETHZ-140055/2020|EPI_ISL_476105|2020-05-01" totalcount="4" value="N"/>
    <sequence id="seq_hCoV-19/Switzerland/BS-42260094/2020|EPI_ISL_581927|2020-05-07" spec="Sequence" taxon="hCoV-19/Switzerland/BS-42260094/2020|EPI_ISL_581927|2020-05-07" totalcount="4" value="N"/>
    <sequence id="seq_hCoV-19/Switzerland/BE-ETHZ-140003/2020|EPI_ISL_476082|2020-05-15" spec="Sequence" taxon="hCoV-19/Switzerland/BE-ETHZ-140003/2020|EPI_ISL_476082|2020-05-15" totalcount="4" value="N"/>
    <sequence id="seq_hCoV-19/Switzerland/LU-ETHZ-140011/2020|EPI_ISL_476086|2020-05-18" spec="Sequence" taxon="hCoV-19/Switzerland/LU-ETHZ-140011/2020|EPI_ISL_476086|2020-05-18" totalcount="4" value="N"/>
    <sequence id="seq_hCoV-19/Switzerland/ZH-ETHZ-140042/2020|EPI_ISL_476096|2020-05-27" spec="Sequence" taxon="hCoV-19/Switzerland/ZH-ETHZ-140042/2020|EPI_ISL_476096|2020-05-27" totalcount="4" value="N"/>
    <sequence id="seq_hCoV-19/Switzerland/VD-ETHZ-150036/2020|EPI_ISL_483664|2020-06-03" spec="Sequence" taxon="hCoV-19/Switzerland/VD-ETHZ-150036/2020|EPI_ISL_483664|2020-06-03" totalcount="4" value="N"/>
    <sequence id="seq_hCoV-19/Switzerland/BL-ETHZ-160010/2020|EPI_ISL_486507|2020-06-19" spec="Sequence" taxon="hCoV-19/Switzerland/BL-ETHZ-160010/2020|EPI_ISL_486507|2020-06-19" totalcount="4" value="N"/>
    <sequence id="seq_hCoV-19/Switzerland/BE-ETHZ-170016/2020|EPI_ISL_486529|2020-06-25" spec="Sequence" taxon="hCoV-19/Switzerland/BE-ETHZ-170016/2020|EPI_ISL_486529|2020-06-25" totalcount="4" value="N"/>
    <sequence id="seq_hCoV-19/Switzerland/GR-ETHZ-170019/2020|EPI_ISL_486531|2020-06-24" spec="Sequence" taxon="hCoV-19/Switzerland/GR-ETHZ-170019/2020|EPI_ISL_486531|2020-06-24" totalcount="4" value="N"/>
    <sequence id="seq_hCoV-19/Switzerland/BE-ETHZ-190041/2020|EPI_ISL_500903|2020-07-08" spec="Sequence" taxon="hCoV-19/Switzerland/BE-ETHZ-190041/2020|EPI_ISL_500903|2020-07-08" totalcount="4" value="N"/>
    <sequence id="seq_hCoV-19/Switzerland/AG-ETHZ-190084/2020|EPI_ISL_500940|2020-07-07" spec="Sequence" taxon="hCoV-19/Switzerland/AG-ETHZ-190084/2020|EPI_ISL_500940|2020-07-07" totalcount="4" value="N"/>
    <sequence id="seq_hCoV-19/Switzerland/VD-ETHZ-200010/2020|EPI_ISL_510699|2020-07-13" spec="Sequence" taxon="hCoV-19/Switzerland/VD-ETHZ-200010/2020|EPI_ISL_510699|2020-07-13" totalcount="4" value="N"/>
    <sequence id="seq_hCoV-19/Switzerland/VD-ETHZ-210053/2020|EPI_ISL_511990|2020-07-19" spec="Sequence" taxon="hCoV-19/Switzerland/VD-ETHZ-210053/2020|EPI_ISL_511990|2020-07-19" totalcount="4" value="N"/>
    <sequence id="seq_hCoV-19/Switzerland/BE-ETHZ-200035/2020|EPI_ISL_510723|2020-07-15" spec="Sequence" taxon="hCoV-19/Switzerland/BE-ETHZ-200035/2020|EPI_ISL_510723|2020-07-15" totalcount="4" value="N"/>
    <sequence id="seq_hCoV-19/Switzerland/VD-ETHZ-200070/2020|EPI_ISL_510751|2020-07-15" spec="Sequence" taxon="hCoV-19/Switzerland/VD-ETHZ-200070/2020|EPI_ISL_510751|2020-07-15" totalcount="4" value="N"/>
    <sequence id="seq_hCoV-19/Switzerland/BS-42350110/2020|EPI_ISL_581901|2020-07-13" spec="Sequence" taxon="hCoV-19/Switzerland/BS-42350110/2020|EPI_ISL_581901|2020-07-13" totalcount="4" value="N"/>
    <sequence id="seq_hCoV-19/Switzerland/BL-65252178/2020|EPI_ISL_581905|2020-07-13" spec="Sequence" taxon="hCoV-19/Switzerland/BL-65252178/2020|EPI_ISL_581905|2020-07-13" totalcount="4" value="N"/>
    <sequence id="seq_hCoV-19/Switzerland/ZH-ETHZ-210080/2020|EPI_ISL_511993|2020-07-23" spec="Sequence" taxon="hCoV-19/Switzerland/ZH-ETHZ-210080/2020|EPI_ISL_511993|2020-07-23" totalcount="4" value="N"/>
    <sequence id="seq_hCoV-19/Switzerland/BL-ETHZ-220001/2020|EPI_ISL_511994|2020-07-24" spec="Sequence" taxon="hCoV-19/Switzerland/BL-ETHZ-220001/2020|EPI_ISL_511994|2020-07-24" totalcount="4" value="N"/>
    <sequence id="seq_hCoV-19/Switzerland/AG-ETHZ-220012/2020|EPI_ISL_511999|2020-07-27" spec="Sequence" taxon="hCoV-19/Switzerland/AG-ETHZ-220012/2020|EPI_ISL_511999|2020-07-27" totalcount="4" value="N"/>
    <sequence id="seq_hCoV-19/Switzerland/AG-ETHZ-220032/2020|EPI_ISL_512014|2020-07-29" spec="Sequence" taxon="hCoV-19/Switzerland/AG-ETHZ-220032/2020|EPI_ISL_512014|2020-07-29" totalcount="4" value="N"/>
    <sequence id="seq_hCoV-19/Switzerland/BS-42389639/2020|EPI_ISL_581946|2020-08-11" spec="Sequence" taxon="hCoV-19/Switzerland/BS-42389639/2020|EPI_ISL_581946|2020-08-11" totalcount="4" value="N"/>
    <sequence id="seq_hCoV-19/Switzerland/BL-ETHZ-270160/2020|EPI_ISL_541456|2020-08-28" spec="Sequence" taxon="hCoV-19/Switzerland/BL-ETHZ-270160/2020|EPI_ISL_541456|2020-08-28" totalcount="4" value="N"/>
    <sequence id="seq_hCoV-19/Switzerland/GE-ETHZ-280201/2020|EPI_ISL_560475|2020-09-10" spec="Sequence" taxon="hCoV-19/Switzerland/GE-ETHZ-280201/2020|EPI_ISL_560475|2020-09-10" totalcount="4" value="N"/>
    <sequence id="seq_hCoV-19/Switzerland/BE-ETHZ-300394/2020|EPI_ISL_603361|2020-09-29" spec="Sequence" taxon="hCoV-19/Switzerland/BE-ETHZ-300394/2020|EPI_ISL_603361|2020-09-29" totalcount="4" value="N"/>
    <sequence id="seq_hCoV-19/Switzerland/BL-ETHZ-310382/2020|EPI_ISL_603456|2020-10-08" spec="Sequence" taxon="hCoV-19/Switzerland/BL-ETHZ-310382/2020|EPI_ISL_603456|2020-10-08" totalcount="4" value="N"/>
    <sequence id="seq_hCoV-19/Switzerland/BL-ETHZ-310387/2020|EPI_ISL_603461|2020-10-08" spec="Sequence" taxon="hCoV-19/Switzerland/BL-ETHZ-310387/2020|EPI_ISL_603461|2020-10-08" totalcount="4" value="N"/>
    <sequence id="seq_hCoV-19/Switzerland/BL-ETHZ-310388/2020|EPI_ISL_603462|2020-10-08" spec="Sequence" taxon="hCoV-19/Switzerland/BL-ETHZ-310388/2020|EPI_ISL_603462|2020-10-08" totalcount="4" value="N"/>
    <sequence id="seq_hCoV-19/Switzerland/BE-ETHZ-321086/2020|EPI_ISL_737699|2020-10-14" spec="Sequence" taxon="hCoV-19/Switzerland/BE-ETHZ-321086/2020|EPI_ISL_737699|2020-10-14" totalcount="4" value="N"/>
    <sequence id="seq_hCoV-19/Switzerland/BE-ETHZ-321089/2020|EPI_ISL_737702|2020-10-14" spec="Sequence" taxon="hCoV-19/Switzerland/BE-ETHZ-321089/2020|EPI_ISL_737702|2020-10-14" totalcount="4" value="N"/>
    <sequence id="seq_hCoV-19/Switzerland/ZH-ETHZ-350177/2020|EPI_ISL_693828|2020-11-04" spec="Sequence" taxon="hCoV-19/Switzerland/ZH-ETHZ-350177/2020|EPI_ISL_693828|2020-11-04" totalcount="4" value="N"/>
    <sequence id="seq_hCoV-19/Switzerland/BE-ETHZ-380307/2020|EPI_ISL_721764|2020-11-24" spec="Sequence" taxon="hCoV-19/Switzerland/BE-ETHZ-380307/2020|EPI_ISL_721764|2020-11-24" totalcount="4" value="N"/>
    <sequence id="seq_hCoV-19/Switzerland/SO-ETHZ-400040/2020|EPI_ISL_729100|2020-12-04" spec="Sequence" taxon="hCoV-19/Switzerland/SO-ETHZ-400040/2020|EPI_ISL_729100|2020-12-04" totalcount="4" value="N"/>
    <sequence id="seq_hCoV-19/Switzerland/ZH-ETHZ-420689/2020|EPI_ISL_768271|2020-12-24" spec="Sequence" taxon="hCoV-19/Switzerland/ZH-ETHZ-420689/2020|EPI_ISL_768271|2020-12-24" totalcount="4" value="N"/>
    <sequence id="seq_hCoV-19/Switzerland/ZH-ETHZ-420578/2020|EPI_ISL_768278|2020-12-22" spec="Sequence" taxon="hCoV-19/Switzerland/ZH-ETHZ-420578/2020|EPI_ISL_768278|2020-12-22" totalcount="4" value="N"/>
</data>

<data id="clusterB-0" name="alignment">
    <sequence id="seq_hCoV-19/Switzerland/ZH-UZH-1000477102/2020|EPI_ISL_413019|2020-02-26" spec="Sequence" taxon="hCoV-19/Switzerland/ZH-UZH-1000477102/2020|EPI_ISL_413019|2020-02-26" totalcount="4" value="N"/>
    <sequence id="seq_hCoV-19/Switzerland/GR-ETHZ-100013/2020|EPI_ISL_466938|2020-03-05" spec="Sequence" taxon="hCoV-19/Switzerland/GR-ETHZ-100013/2020|EPI_ISL_466938|2020-03-05" totalcount="4" value="N"/>
    <sequence id="seq_hCoV-19/Switzerland/GR-ETHZ-100026/2020|EPI_ISL_466950|2020-03-09" spec="Sequence" taxon="hCoV-19/Switzerland/GR-ETHZ-100026/2020|EPI_ISL_466950|2020-03-09" totalcount="4" value="N"/>
    <sequence id="seq_hCoV-19/Switzerland/BS-UHB-42189866/2020|EPI_ISL_528055|2020-03-13" spec="Sequence" taxon="hCoV-19/Switzerland/BS-UHB-42189866/2020|EPI_ISL_528055|2020-03-13" totalcount="4" value="N"/>
    <sequence id="seq_hCoV-19/Switzerland/GR-ETHZ-100044/2020|EPI_ISL_466967|2020-03-11" spec="Sequence" taxon="hCoV-19/Switzerland/GR-ETHZ-100044/2020|EPI_ISL_466967|2020-03-11" totalcount="4" value="N"/>
    <sequence id="seq_hCoV-19/Switzerland/GR-ETHZ-100061/2020|EPI_ISL_466983|2020-03-12" spec="Sequence" taxon="hCoV-19/Switzerland/GR-ETHZ-100061/2020|EPI_ISL_466983|2020-03-12" totalcount="4" value="N"/>
    <sequence id="seq_hCoV-19/Switzerland/GR-ETHZ-100088/2020|EPI_ISL_451680|2020-03-13" spec="Sequence" taxon="hCoV-19/Switzerland/GR-ETHZ-100088/2020|EPI_ISL_451680|2020-03-13" totalcount="4" value="N"/>
    <sequence id="seq_hCoV-19/Switzerland/GE-SNRCI-3403/2020|EPI_ISL_548167|2020-03" spec="Sequence" taxon="hCoV-19/Switzerland/GE-SNRCI-3403/2020|EPI_ISL_548167|2020-03" totalcount="4" value="N"/>
    <sequence id="seq_hCoV-19/Switzerland/BE-UNIBE-166-0852/2020|EPI_ISL_574806|2020-03-17" spec="Sequence" taxon="hCoV-19/Switzerland/BE-UNIBE-166-0852/2020|EPI_ISL_574806|2020-03-17" totalcount="4" value="N"/>
    <sequence id="seq_hCoV-19/Switzerland/BS-UHB-42202026/2020|EPI_ISL_528315|2020-03-22" spec="Sequence" taxon="hCoV-19/Switzerland/BS-UHB-42202026/2020|EPI_ISL_528315|2020-03-22" totalcount="4" value="N"/>
    <sequence id="seq_hCoV-19/Switzerland/GR-ETHZ-100159/2020|EPI_ISL_574946|2020-03-16" spec="Sequence" taxon="hCoV-19/Switzerland/GR-ETHZ-100159/2020|EPI_ISL_574946|2020-03-16" totalcount="4" value="N"/>
    <sequence id="seq_hCoV-19/Switzerland/GR-ETHZ-100319/2020|EPI_ISL_574948|2020-03-18" spec="Sequence" taxon="hCoV-19/Switzerland/GR-ETHZ-100319/2020|EPI_ISL_574948|2020-03-18" totalcount="4" value="N"/>
    <sequence id="seq_hCoV-19/Switzerland/BS-UHB-42199741/2020|EPI_ISL_528247|2020-03-20" spec="Sequence" taxon="hCoV-19/Switzerland/BS-UHB-42199741/2020|EPI_ISL_528247|2020-03-20" totalcount="4" value="N"/>
    <sequence id="seq_hCoV-19/Switzerland/GR-ETHZ-100844/2020|EPI_ISL_451791|2020-03-25" spec="Sequence" taxon="hCoV-19/Switzerland/GR-ETHZ-100844/2020|EPI_ISL_451791|2020-03-25" totalcount="4" value="N"/>
    <sequence id="seq_hCoV-19/Switzerland/SG-ETHZ-110055/2020|EPI_ISL_486486|2020-04-01" spec="Sequence" taxon="hCoV-19/Switzerland/SG-ETHZ-110055/2020|EPI_ISL_486486|2020-04-01" totalcount="4" value="N"/>
</data>

<data id="clusterB-1" name="alignment">
    <sequence id="seq_hCoV-19/Switzerland/BL-ETHZ-420228/2020|EPI_ISL_768094|2020-12-19" spec="Sequence" taxon="hCoV-19/Switzerland/BL-ETHZ-420228/2020|EPI_ISL_768094|2020-12-19" totalcount="4" value="N"/>
    <sequence id="seq_hCoV-19/Switzerland/VS-ETHZ-430458/2020|EPI_ISL_796581|2020-12-28" spec="Sequence" taxon="hCoV-19/Switzerland/VS-ETHZ-430458/2020|EPI_ISL_796581|2020-12-28" totalcount="4" value="N"/>
    <sequence id="seq_hCoV-19/Switzerland/ZH-ETHZ-430441/2020|EPI_ISL_796622|2020-12-28" spec="Sequence" taxon="hCoV-19/Switzerland/ZH-ETHZ-430441/2020|EPI_ISL_796622|2020-12-28" totalcount="4" value="N"/>
</data>

<data id="clusterB.1.1" name="alignment">
    <sequence id="seq_hCoV-19/Switzerland/TI-ETHZ-100068/2020|EPI_ISL_466990|2020-03-12" spec="Sequence" taxon="hCoV-19/Switzerland/TI-ETHZ-100068/2020|EPI_ISL_466990|2020-03-12" totalcount="4" value="N"/>
    <sequence id="seq_hCoV-19/Switzerland/BE-ETHZ-100059/2020|EPI_ISL_466981|2020-03-12" spec="Sequence" taxon="hCoV-19/Switzerland/BE-ETHZ-100059/2020|EPI_ISL_466981|2020-03-12" totalcount="4" value="N"/>
    <sequence id="seq_hCoV-19/Switzerland/GR-ETHZ-100065/2020|EPI_ISL_466987|2020-03-12" spec="Sequence" taxon="hCoV-19/Switzerland/GR-ETHZ-100065/2020|EPI_ISL_466987|2020-03-12" totalcount="4" value="N"/>
    <sequence id="seq_hCoV-19/Switzerland/AG-ETHZ-100379/2020|EPI_ISL_574881|2020-03-20" spec="Sequence" taxon="hCoV-19/Switzerland/AG-ETHZ-100379/2020|EPI_ISL_574881|2020-03-20" totalcount="4" value="N"/>
    <sequence id="seq_hCoV-19/Switzerland/TG-ETHZ-100121/2020|EPI_ISL_451705|2020-03-16" spec="Sequence" taxon="hCoV-19/Switzerland/TG-ETHZ-100121/2020|EPI_ISL_451705|2020-03-16" totalcount="4" value="N"/>
    <sequence id="seq_hCoV-19/Switzerland/TI-ETHZ-100182/2020|EPI_ISL_574960|2020-03-16" spec="Sequence" taxon="hCoV-19/Switzerland/TI-ETHZ-100182/2020|EPI_ISL_574960|2020-03-16" totalcount="4" value="N"/>
    <sequence id="seq_hCoV-19/Switzerland/TI-ETHZ-100185/2020|EPI_ISL_574961|2020-03-16" spec="Sequence" taxon="hCoV-19/Switzerland/TI-ETHZ-100185/2020|EPI_ISL_574961|2020-03-16" totalcount="4" value="N"/>
</data>

<data id="clusterB.1.1.70" name="alignment">
    <sequence id="seq_hCoV-19/Switzerland/BS-42302300/2020|EPI_ISL_581891|2020-06-08" spec="Sequence" taxon="hCoV-19/Switzerland/BS-42302300/2020|EPI_ISL_581891|2020-06-08" totalcount="4" value="N"/>
    <sequence id="seq_hCoV-19/Switzerland/SG-ETHZ-170022/2020|EPI_ISL_486534|2020-06-24" spec="Sequence" taxon="hCoV-19/Switzerland/SG-ETHZ-170022/2020|EPI_ISL_486534|2020-06-24" totalcount="4" value="N"/>
    <sequence id="seq_hCoV-19/Switzerland/SZ-ETHZ-190002/2020|EPI_ISL_498620|2020-07-03" spec="Sequence" taxon="hCoV-19/Switzerland/SZ-ETHZ-190002/2020|EPI_ISL_498620|2020-07-03" totalcount="4" value="N"/>
    <sequence id="seq_hCoV-19/Switzerland/BL-ETHZ-190006/2020|EPI_ISL_498624|2020-07-03" spec="Sequence" taxon="hCoV-19/Switzerland/BL-ETHZ-190006/2020|EPI_ISL_498624|2020-07-03" totalcount="4" value="N"/>
    <sequence id="seq_hCoV-19/Switzerland/FR-ETHZ-180008/2020|EPI_ISL_489964|2020-06-29" spec="Sequence" taxon="hCoV-19/Switzerland/FR-ETHZ-180008/2020|EPI_ISL_489964|2020-06-29" totalcount="4" value="N"/>
    <sequence id="seq_hCoV-19/Switzerland/BL-ETHZ-200000/2020|EPI_ISL_510690|2020-07-10" spec="Sequence" taxon="hCoV-19/Switzerland/BL-ETHZ-200000/2020|EPI_ISL_510690|2020-07-10" totalcount="4" value="N"/>
    <sequence id="seq_hCoV-19/Switzerland/BL-ETHZ-200001/2020|EPI_ISL_510691|2020-07-10" spec="Sequence" taxon="hCoV-19/Switzerland/BL-ETHZ-200001/2020|EPI_ISL_510691|2020-07-10" totalcount="4" value="N"/>
    <sequence id="seq_hCoV-19/Switzerland/GR-ETHZ-200009/2020|EPI_ISL_510698|2020-07-11" spec="Sequence" taxon="hCoV-19/Switzerland/GR-ETHZ-200009/2020|EPI_ISL_510698|2020-07-11" totalcount="4" value="N"/>
    <sequence id="seq_hCoV-19/Switzerland/SZ-ETHZ-190018/2020|EPI_ISL_500883|2020-07-06" spec="Sequence" taxon="hCoV-19/Switzerland/SZ-ETHZ-190018/2020|EPI_ISL_500883|2020-07-06" totalcount="4" value="N"/>
    <sequence id="seq_hCoV-19/Switzerland/VD-ETHZ-190040/2020|EPI_ISL_500902|2020-07-08" spec="Sequence" taxon="hCoV-19/Switzerland/VD-ETHZ-190040/2020|EPI_ISL_500902|2020-07-08" totalcount="4" value="N"/>
    <sequence id="seq_hCoV-19/Switzerland/ZH-ETHZ-190056/2020|EPI_ISL_500917|2020-07-09" spec="Sequence" taxon="hCoV-19/Switzerland/ZH-ETHZ-190056/2020|EPI_ISL_500917|2020-07-09" totalcount="4" value="N"/>
    <sequence id="seq_hCoV-19/Switzerland/BL-ETHZ-190061/2020|EPI_ISL_500922|2020-07-09" spec="Sequence" taxon="hCoV-19/Switzerland/BL-ETHZ-190061/2020|EPI_ISL_500922|2020-07-09" totalcount="4" value="N"/>
    <sequence id="seq_hCoV-19/Switzerland/AG-ETHZ-190082/2020|EPI_ISL_500938|2020-07-06" spec="Sequence" taxon="hCoV-19/Switzerland/AG-ETHZ-190082/2020|EPI_ISL_500938|2020-07-06" totalcount="4" value="N"/>
    <sequence id="seq_hCoV-19/Switzerland/BL-ETHZ-190083/2020|EPI_ISL_500939|2020-07-07" spec="Sequence" taxon="hCoV-19/Switzerland/BL-ETHZ-190083/2020|EPI_ISL_500939|2020-07-07" totalcount="4" value="N"/>
    <sequence id="seq_hCoV-19/Switzerland/SZ-ETHZ-210048/2020|EPI_ISL_510786|2020-07-17" spec="Sequence" taxon="hCoV-19/Switzerland/SZ-ETHZ-210048/2020|EPI_ISL_510786|2020-07-17" totalcount="4" value="N"/>
    <sequence id="seq_hCoV-19/Switzerland/BL-ETHZ-210050/2020|EPI_ISL_510787|2020-07-19" spec="Sequence" taxon="hCoV-19/Switzerland/BL-ETHZ-210050/2020|EPI_ISL_510787|2020-07-19" totalcount="4" value="N"/>
    <sequence id="seq_hCoV-19/Switzerland/ZH-ETHZ-200037/2020|EPI_ISL_510725|2020-07-16" spec="Sequence" taxon="hCoV-19/Switzerland/ZH-ETHZ-200037/2020|EPI_ISL_510725|2020-07-16" totalcount="4" value="N"/>
    <sequence id="seq_hCoV-19/Switzerland/BL-ETHZ-200039/2020|EPI_ISL_510727|2020-07-16" spec="Sequence" taxon="hCoV-19/Switzerland/BL-ETHZ-200039/2020|EPI_ISL_510727|2020-07-16" totalcount="4" value="N"/>
    <sequence id="seq_hCoV-19/Switzerland/BL-ETHZ-200062/2020|EPI_ISL_510744|2020-07-15" spec="Sequence" taxon="hCoV-19/Switzerland/BL-ETHZ-200062/2020|EPI_ISL_510744|2020-07-15" totalcount="4" value="N"/>
    <sequence id="seq_hCoV-19/Switzerland/BL-ETHZ-210008/2020|EPI_ISL_510756|2020-07-17" spec="Sequence" taxon="hCoV-19/Switzerland/BL-ETHZ-210008/2020|EPI_ISL_510756|2020-07-17" totalcount="4" value="N"/>
    <sequence id="seq_hCoV-19/Switzerland/BL-ETHZ-200012/2020|EPI_ISL_510701|2020-07-13" spec="Sequence" taxon="hCoV-19/Switzerland/BL-ETHZ-200012/2020|EPI_ISL_510701|2020-07-13" totalcount="4" value="N"/>
    <sequence id="seq_hCoV-19/Switzerland/BE-ETHZ-200021/2020|EPI_ISL_510710|2020-07-14" spec="Sequence" taxon="hCoV-19/Switzerland/BE-ETHZ-200021/2020|EPI_ISL_510710|2020-07-14" totalcount="4" value="N"/>
    <sequence id="seq_hCoV-19/Switzerland/BL-ETHZ-210019/2020|EPI_ISL_510765|2020-07-21" spec="Sequence" taxon="hCoV-19/Switzerland/BL-ETHZ-210019/2020|EPI_ISL_510765|2020-07-21" totalcount="4" value="N"/>
    <sequence id="seq_hCoV-19/Switzerland/BL-ETHZ-210041/2020|EPI_ISL_510782|2020-07-23" spec="Sequence" taxon="hCoV-19/Switzerland/BL-ETHZ-210041/2020|EPI_ISL_510782|2020-07-23" totalcount="4" value="N"/>
    <sequence id="seq_hCoV-19/Switzerland/BE-ETHZ-210066/2020|EPI_ISL_510798|2020-07-21" spec="Sequence" taxon="hCoV-19/Switzerland/BE-ETHZ-210066/2020|EPI_ISL_510798|2020-07-21" totalcount="4" value="N"/>
    <sequence id="seq_hCoV-19/Switzerland/BL-ETHZ-210074/2020|EPI_ISL_510804|2020-07-22" spec="Sequence" taxon="hCoV-19/Switzerland/BL-ETHZ-210074/2020|EPI_ISL_510804|2020-07-22" totalcount="4" value="N"/>
    <sequence id="seq_hCoV-19/Switzerland/BL-ETHZ-220064/2020|EPI_ISL_512033|2020-07-25" spec="Sequence" taxon="hCoV-19/Switzerland/BL-ETHZ-220064/2020|EPI_ISL_512033|2020-07-25" totalcount="4" value="N"/>
    <sequence id="seq_hCoV-19/Switzerland/BL-ETHZ-220067/2020|EPI_ISL_512036|2020-07-26" spec="Sequence" taxon="hCoV-19/Switzerland/BL-ETHZ-220067/2020|EPI_ISL_512036|2020-07-26" totalcount="4" value="N"/>
    <sequence id="seq_hCoV-19/Switzerland/ZH-ETHZ-230000/2020|EPI_ISL_516552|2020-07-31" spec="Sequence" taxon="hCoV-19/Switzerland/ZH-ETHZ-230000/2020|EPI_ISL_516552|2020-07-31" totalcount="4" value="N"/>
    <sequence id="seq_hCoV-19/Switzerland/SG-ETHZ-220019/2020|EPI_ISL_512002|2020-07-27" spec="Sequence" taxon="hCoV-19/Switzerland/SG-ETHZ-220019/2020|EPI_ISL_512002|2020-07-27" totalcount="4" value="N"/>
    <sequence id="seq_hCoV-19/Switzerland/ZH-ETHZ-220076/2020|EPI_ISL_512044|2020-07-27" spec="Sequence" taxon="hCoV-19/Switzerland/ZH-ETHZ-220076/2020|EPI_ISL_512044|2020-07-27" totalcount="4" value="N"/>
    <sequence id="seq_hCoV-19/Switzerland/BE-ETHZ-230053/2020|EPI_ISL_516591|2020-08-04" spec="Sequence" taxon="hCoV-19/Switzerland/BE-ETHZ-230053/2020|EPI_ISL_516591|2020-08-04" totalcount="4" value="N"/>
    <sequence id="seq_hCoV-19/Switzerland/ZH-ETHZ-240037/2020|EPI_ISL_523880|2020-08-11" spec="Sequence" taxon="hCoV-19/Switzerland/ZH-ETHZ-240037/2020|EPI_ISL_523880|2020-08-11" totalcount="4" value="N"/>
    <sequence id="seq_hCoV-19/Switzerland/ZH-ETHZ-240038/2020|EPI_ISL_523881|2020-08-11" spec="Sequence" taxon="hCoV-19/Switzerland/ZH-ETHZ-240038/2020|EPI_ISL_523881|2020-08-11" totalcount="4" value="N"/>
    <sequence id="seq_hCoV-19/Switzerland/ZH-ETHZ-240039/2020|EPI_ISL_523882|2020-08-11" spec="Sequence" taxon="hCoV-19/Switzerland/ZH-ETHZ-240039/2020|EPI_ISL_523882|2020-08-11" totalcount="4" value="N"/>
    <sequence id="seq_hCoV-19/Switzerland/ZH-ETHZ-240053/2020|EPI_ISL_523894|2020-08-12" spec="Sequence" taxon="hCoV-19/Switzerland/ZH-ETHZ-240053/2020|EPI_ISL_523894|2020-08-12" totalcount="4" value="N"/>
    <sequence id="seq_hCoV-19/Switzerland/ZH-ETHZ-240054/2020|EPI_ISL_523895|2020-08-12" spec="Sequence" taxon="hCoV-19/Switzerland/ZH-ETHZ-240054/2020|EPI_ISL_523895|2020-08-12" totalcount="4" value="N"/>
    <sequence id="seq_hCoV-19/Switzerland/UR-ETHZ-240087/2020|EPI_ISL_523923|2020-08-12" spec="Sequence" taxon="hCoV-19/Switzerland/UR-ETHZ-240087/2020|EPI_ISL_523923|2020-08-12" totalcount="4" value="N"/>
    <sequence id="seq_hCoV-19/Switzerland/BS-42400127/2020|EPI_ISL_581970|2020-08-18" spec="Sequence" taxon="hCoV-19/Switzerland/BS-42400127/2020|EPI_ISL_581970|2020-08-18" totalcount="4" value="N"/>
    <sequence id="seq_hCoV-19/Switzerland/ZH-ETHZ-260006/2020|EPI_ISL_539344|2020-08-21" spec="Sequence" taxon="hCoV-19/Switzerland/ZH-ETHZ-260006/2020|EPI_ISL_539344|2020-08-21" totalcount="4" value="N"/>
    <sequence id="seq_hCoV-19/Switzerland/BS-ETHZ-250092/2020|EPI_ISL_535610|2020-08-19" spec="Sequence" taxon="hCoV-19/Switzerland/BS-ETHZ-250092/2020|EPI_ISL_535610|2020-08-19" totalcount="4" value="N"/>
    <sequence id="seq_hCoV-19/Switzerland/ZH-ETHZ-260184/2020|EPI_ISL_539473|2020-08-27" spec="Sequence" taxon="hCoV-19/Switzerland/ZH-ETHZ-260184/2020|EPI_ISL_539473|2020-08-27" totalcount="4" value="N"/>
    <sequence id="seq_hCoV-19/Switzerland/ZH-ETHZ-260185/2020|EPI_ISL_539474|2020-08-27" spec="Sequence" taxon="hCoV-19/Switzerland/ZH-ETHZ-260185/2020|EPI_ISL_539474|2020-08-27" totalcount="4" value="N"/>
    <sequence id="seq_hCoV-19/Switzerland/ZH-ETHZ-270190/2020|EPI_ISL_541534|2020-08-29" spec="Sequence" taxon="hCoV-19/Switzerland/ZH-ETHZ-270190/2020|EPI_ISL_541534|2020-08-29" totalcount="4" value="N"/>
    <sequence id="seq_hCoV-19/Switzerland/ZH-ETHZ-270207/2020|EPI_ISL_541539|2020-08-30" spec="Sequence" taxon="hCoV-19/Switzerland/ZH-ETHZ-270207/2020|EPI_ISL_541539|2020-08-30" totalcount="4" value="N"/>
    <sequence id="seq_hCoV-19/Switzerland/ZH-ETHZ-270144/2020|EPI_ISL_541526|2020-08-28" spec="Sequence" taxon="hCoV-19/Switzerland/ZH-ETHZ-270144/2020|EPI_ISL_541526|2020-08-28" totalcount="4" value="N"/>
    <sequence id="seq_hCoV-19/Switzerland/ZH-ETHZ-270044/2020|EPI_ISL_541512|2020-09-02" spec="Sequence" taxon="hCoV-19/Switzerland/ZH-ETHZ-270044/2020|EPI_ISL_541512|2020-09-02" totalcount="4" value="N"/>
    <sequence id="seq_hCoV-19/Switzerland/BE-ETHZ-270209/2020|EPI_ISL_541445|2020-08-31" spec="Sequence" taxon="hCoV-19/Switzerland/BE-ETHZ-270209/2020|EPI_ISL_541445|2020-08-31" totalcount="4" value="N"/>
    <sequence id="seq_hCoV-19/Switzerland/GR-ETHZ-270132/2020|EPI_ISL_541465|2020-09-03" spec="Sequence" taxon="hCoV-19/Switzerland/GR-ETHZ-270132/2020|EPI_ISL_541465|2020-09-03" totalcount="4" value="N"/>
    <sequence id="seq_hCoV-19/Switzerland/AG-ETHZ-280113/2020|EPI_ISL_560420|2020-09-08" spec="Sequence" taxon="hCoV-19/Switzerland/AG-ETHZ-280113/2020|EPI_ISL_560420|2020-09-08" totalcount="4" value="N"/>
    <sequence id="seq_hCoV-19/Switzerland/ZH-ETHZ-300240/2020|EPI_ISL_603273|2020-10-01" spec="Sequence" taxon="hCoV-19/Switzerland/ZH-ETHZ-300240/2020|EPI_ISL_603273|2020-10-01" totalcount="4" value="N"/>
    <sequence id="seq_hCoV-19/Switzerland/BL-ETHZ-350293/2020|EPI_ISL_729190|2020-10-30" spec="Sequence" taxon="hCoV-19/Switzerland/BL-ETHZ-350293/2020|EPI_ISL_729190|2020-10-30" totalcount="4" value="N"/>
    <sequence id="seq_hCoV-19/Switzerland/BL-ETHZ-380273/2020|EPI_ISL_721782|2020-11-22" spec="Sequence" taxon="hCoV-19/Switzerland/BL-ETHZ-380273/2020|EPI_ISL_721782|2020-11-22" totalcount="4" value="N"/>
    <sequence id="seq_hCoV-19/Switzerland/BS-ETHZ-380347/2020|EPI_ISL_721803|2020-11-21" spec="Sequence" taxon="hCoV-19/Switzerland/BS-ETHZ-380347/2020|EPI_ISL_721803|2020-11-21" totalcount="4" value="N"/>
    <sequence id="seq_hCoV-19/Switzerland/ZH-ETHZ-380310/2020|EPI_ISL_721941|2020-11-24" spec="Sequence" taxon="hCoV-19/Switzerland/ZH-ETHZ-380310/2020|EPI_ISL_721941|2020-11-24" totalcount="4" value="N"/>
    <sequence id="seq_hCoV-19/Switzerland/SH-ETHZ-410532/2020|EPI_ISL_737774|2020-11-26" spec="Sequence" taxon="hCoV-19/Switzerland/SH-ETHZ-410532/2020|EPI_ISL_737774|2020-11-26" totalcount="4" value="N"/>
    <sequence id="seq_hCoV-19/Switzerland/VS-ETHZ-410494/2020|EPI_ISL_737854|2020-11-25" spec="Sequence" taxon="hCoV-19/Switzerland/VS-ETHZ-410494/2020|EPI_ISL_737854|2020-11-25" totalcount="4" value="N"/>
    <sequence id="seq_hCoV-19/Switzerland/ZH-ETHZ-400346/2020|EPI_ISL_729176|2020-12-08" spec="Sequence" taxon="hCoV-19/Switzerland/ZH-ETHZ-400346/2020|EPI_ISL_729176|2020-12-08" totalcount="4" value="N"/>
    <sequence id="seq_hCoV-19/Switzerland/BE-ETHZ-430107/2020|EPI_ISL_796404|2020-12-25" spec="Sequence" taxon="hCoV-19/Switzerland/BE-ETHZ-430107/2020|EPI_ISL_796404|2020-12-25" totalcount="4" value="N"/>
    <sequence id="seq_hCoV-19/Switzerland/SG-ETHZ-430286/2020|EPI_ISL_796463|2020-12-27" spec="Sequence" taxon="hCoV-19/Switzerland/SG-ETHZ-430286/2020|EPI_ISL_796463|2020-12-27" totalcount="4" value="N"/>
    <sequence id="seq_hCoV-19/Switzerland/TG-ETHZ-430248/2020|EPI_ISL_796570|2020-12-26" spec="Sequence" taxon="hCoV-19/Switzerland/TG-ETHZ-430248/2020|EPI_ISL_796570|2020-12-26" totalcount="4" value="N"/>
    <sequence id="seq_hCoV-19/Switzerland/ZH-ETHZ-430075/2020|EPI_ISL_796594|2020-12-25" spec="Sequence" taxon="hCoV-19/Switzerland/ZH-ETHZ-430075/2020|EPI_ISL_796594|2020-12-25" totalcount="4" value="N"/>
    <sequence id="seq_hCoV-19/Switzerland/SO-ETHZ-430538/2020|EPI_ISL_796535|2020-12-29" spec="Sequence" taxon="hCoV-19/Switzerland/SO-ETHZ-430538/2020|EPI_ISL_796535|2020-12-29" totalcount="4" value="N"/>
</data>

<data id="clusterB.1.1.39" name="alignment">
    <sequence id="seq_hCoV-19/Switzerland/BL-ETHZ-180038/2020|EPI_ISL_489976|2020-07-01" spec="Sequence" taxon="hCoV-19/Switzerland/BL-ETHZ-180038/2020|EPI_ISL_489976|2020-07-01" totalcount="4" value="N"/>
    <sequence id="seq_hCoV-19/Switzerland/ZH-ETHZ-190013/2020|EPI_ISL_500879|2020-07-06" spec="Sequence" taxon="hCoV-19/Switzerland/ZH-ETHZ-190013/2020|EPI_ISL_500879|2020-07-06" totalcount="4" value="N"/>
    <sequence id="seq_hCoV-19/Switzerland/ZH-ETHZ-190031/2020|EPI_ISL_500894|2020-07-07" spec="Sequence" taxon="hCoV-19/Switzerland/ZH-ETHZ-190031/2020|EPI_ISL_500894|2020-07-07" totalcount="4" value="N"/>
    <sequence id="seq_hCoV-19/Switzerland/SZ-ETHZ-190033/2020|EPI_ISL_500896|2020-07-07" spec="Sequence" taxon="hCoV-19/Switzerland/SZ-ETHZ-190033/2020|EPI_ISL_500896|2020-07-07" totalcount="4" value="N"/>
    <sequence id="seq_hCoV-19/Switzerland/BL-ETHZ-190049/2020|EPI_ISL_500910|2020-07-09" spec="Sequence" taxon="hCoV-19/Switzerland/BL-ETHZ-190049/2020|EPI_ISL_500910|2020-07-09" totalcount="4" value="N"/>
    <sequence id="seq_hCoV-19/Switzerland/BL-ETHZ-190052/2020|EPI_ISL_500913|2020-07-09" spec="Sequence" taxon="hCoV-19/Switzerland/BL-ETHZ-190052/2020|EPI_ISL_500913|2020-07-09" totalcount="4" value="N"/>
    <sequence id="seq_hCoV-19/Switzerland/ZH-ETHZ-200028/2020|EPI_ISL_510717|2020-07-14" spec="Sequence" taxon="hCoV-19/Switzerland/ZH-ETHZ-200028/2020|EPI_ISL_510717|2020-07-14" totalcount="4" value="N"/>
    <sequence id="seq_hCoV-19/Switzerland/ZH-ETHZ-200019/2020|EPI_ISL_510708|2020-07-14" spec="Sequence" taxon="hCoV-19/Switzerland/ZH-ETHZ-200019/2020|EPI_ISL_510708|2020-07-14" totalcount="4" value="N"/>
    <sequence id="seq_hCoV-19/Switzerland/UR-ETHZ-210026/2020|EPI_ISL_510770|2020-07-21" spec="Sequence" taxon="hCoV-19/Switzerland/UR-ETHZ-210026/2020|EPI_ISL_510770|2020-07-21" totalcount="4" value="N"/>
    <sequence id="seq_hCoV-19/Switzerland/ZH-ETHZ-210032/2020|EPI_ISL_510773|2020-07-22" spec="Sequence" taxon="hCoV-19/Switzerland/ZH-ETHZ-210032/2020|EPI_ISL_510773|2020-07-22" totalcount="4" value="N"/>
    <sequence id="seq_hCoV-19/Switzerland/ZH-ETHZ-210033/2020|EPI_ISL_510774|2020-07-22" spec="Sequence" taxon="hCoV-19/Switzerland/ZH-ETHZ-210033/2020|EPI_ISL_510774|2020-07-22" totalcount="4" value="N"/>
    <sequence id="seq_hCoV-19/Switzerland/ZH-ETHZ-210044/2020|EPI_ISL_511989|2020-07-23" spec="Sequence" taxon="hCoV-19/Switzerland/ZH-ETHZ-210044/2020|EPI_ISL_511989|2020-07-23" totalcount="4" value="N"/>
    <sequence id="seq_hCoV-19/Switzerland/ZH-ETHZ-220010/2020|EPI_ISL_511997|2020-07-24" spec="Sequence" taxon="hCoV-19/Switzerland/ZH-ETHZ-220010/2020|EPI_ISL_511997|2020-07-24" totalcount="4" value="N"/>
    <sequence id="seq_hCoV-19/Switzerland/ZH-ETHZ-210012/2020|EPI_ISL_510759|2020-07-20" spec="Sequence" taxon="hCoV-19/Switzerland/ZH-ETHZ-210012/2020|EPI_ISL_510759|2020-07-20" totalcount="4" value="N"/>
    <sequence id="seq_hCoV-19/Switzerland/BE-ETHZ-220065/2020|EPI_ISL_512034|2020-07-25" spec="Sequence" taxon="hCoV-19/Switzerland/BE-ETHZ-220065/2020|EPI_ISL_512034|2020-07-25" totalcount="4" value="N"/>
    <sequence id="seq_hCoV-19/Switzerland/ZH-ETHZ-220070/2020|EPI_ISL_512039|2020-07-26" spec="Sequence" taxon="hCoV-19/Switzerland/ZH-ETHZ-220070/2020|EPI_ISL_512039|2020-07-26" totalcount="4" value="N"/>
    <sequence id="seq_hCoV-19/Switzerland/AG-ETHZ-230003/2020|EPI_ISL_516554|2020-07-31" spec="Sequence" taxon="hCoV-19/Switzerland/AG-ETHZ-230003/2020|EPI_ISL_516554|2020-07-31" totalcount="4" value="N"/>
    <sequence id="seq_hCoV-19/Switzerland/ZH-ETHZ-220018/2020|EPI_ISL_512001|2020-07-27" spec="Sequence" taxon="hCoV-19/Switzerland/ZH-ETHZ-220018/2020|EPI_ISL_512001|2020-07-27" totalcount="4" value="N"/>
    <sequence id="seq_hCoV-19/Switzerland/ZH-ETHZ-220023/2020|EPI_ISL_512006|2020-07-28" spec="Sequence" taxon="hCoV-19/Switzerland/ZH-ETHZ-220023/2020|EPI_ISL_512006|2020-07-28" totalcount="4" value="N"/>
    <sequence id="seq_hCoV-19/Switzerland/ZH-ETHZ-220024/2020|EPI_ISL_512007|2020-07-28" spec="Sequence" taxon="hCoV-19/Switzerland/ZH-ETHZ-220024/2020|EPI_ISL_512007|2020-07-28" totalcount="4" value="N"/>
    <sequence id="seq_hCoV-19/Switzerland/LU-ETHZ-220028/2020|EPI_ISL_512011|2020-07-27" spec="Sequence" taxon="hCoV-19/Switzerland/LU-ETHZ-220028/2020|EPI_ISL_512011|2020-07-27" totalcount="4" value="N"/>
    <sequence id="seq_hCoV-19/Switzerland/SG-ETHZ-220043/2020|EPI_ISL_512023|2020-07-30" spec="Sequence" taxon="hCoV-19/Switzerland/SG-ETHZ-220043/2020|EPI_ISL_512023|2020-07-30" totalcount="4" value="N"/>
    <sequence id="seq_hCoV-19/Switzerland/BS-ETHZ-220074/2020|EPI_ISL_512043|2020-07-27" spec="Sequence" taxon="hCoV-19/Switzerland/BS-ETHZ-220074/2020|EPI_ISL_512043|2020-07-27" totalcount="4" value="N"/>
    <sequence id="seq_hCoV-19/Switzerland/BL-ETHZ-220088/2020|EPI_ISL_512053|2020-07-28" spec="Sequence" taxon="hCoV-19/Switzerland/BL-ETHZ-220088/2020|EPI_ISL_512053|2020-07-28" totalcount="4" value="N"/>
    <sequence id="seq_hCoV-19/Switzerland/BS-65254283/2020|EPI_ISL_581961|2020-08-03" spec="Sequence" taxon="hCoV-19/Switzerland/BS-65254283/2020|EPI_ISL_581961|2020-08-03" totalcount="4" value="N"/>
    <sequence id="seq_hCoV-19/Switzerland/ZH-ETHZ-240071/2020|EPI_ISL_523909|2020-08-09" spec="Sequence" taxon="hCoV-19/Switzerland/ZH-ETHZ-240071/2020|EPI_ISL_523909|2020-08-09" totalcount="4" value="N"/>
    <sequence id="seq_hCoV-19/Switzerland/ZH-ETHZ-230070/2020|EPI_ISL_516605|2020-08-05" spec="Sequence" taxon="hCoV-19/Switzerland/ZH-ETHZ-230070/2020|EPI_ISL_516605|2020-08-05" totalcount="4" value="N"/>
    <sequence id="seq_hCoV-19/Switzerland/ZH-ETHZ-230031/2020|EPI_ISL_516572|2020-08-04" spec="Sequence" taxon="hCoV-19/Switzerland/ZH-ETHZ-230031/2020|EPI_ISL_516572|2020-08-04" totalcount="4" value="N"/>
    <sequence id="seq_hCoV-19/Switzerland/ZH-ETHZ-230036/2020|EPI_ISL_516576|2020-08-04" spec="Sequence" taxon="hCoV-19/Switzerland/ZH-ETHZ-230036/2020|EPI_ISL_516576|2020-08-04" totalcount="4" value="N"/>
    <sequence id="seq_hCoV-19/Switzerland/SZ-ETHZ-230044/2020|EPI_ISL_516583|2020-08-03" spec="Sequence" taxon="hCoV-19/Switzerland/SZ-ETHZ-230044/2020|EPI_ISL_516583|2020-08-03" totalcount="4" value="N"/>
    <sequence id="seq_hCoV-19/Switzerland/ZH-ETHZ-230055/2020|EPI_ISL_516592|2020-08-05" spec="Sequence" taxon="hCoV-19/Switzerland/ZH-ETHZ-230055/2020|EPI_ISL_516592|2020-08-05" totalcount="4" value="N"/>
    <sequence id="seq_hCoV-19/Switzerland/ZH-ETHZ-230058/2020|EPI_ISL_516594|2020-08-05" spec="Sequence" taxon="hCoV-19/Switzerland/ZH-ETHZ-230058/2020|EPI_ISL_516594|2020-08-05" totalcount="4" value="N"/>
    <sequence id="seq_hCoV-19/Switzerland/ZH-ETHZ-230059/2020|EPI_ISL_516595|2020-08-05" spec="Sequence" taxon="hCoV-19/Switzerland/ZH-ETHZ-230059/2020|EPI_ISL_516595|2020-08-05" totalcount="4" value="N"/>
    <sequence id="seq_hCoV-19/Switzerland/ZH-ETHZ-240047/2020|EPI_ISL_523889|2020-08-12" spec="Sequence" taxon="hCoV-19/Switzerland/ZH-ETHZ-240047/2020|EPI_ISL_523889|2020-08-12" totalcount="4" value="N"/>
    <sequence id="seq_hCoV-19/Switzerland/ZH-ETHZ-240051/2020|EPI_ISL_523892|2020-08-12" spec="Sequence" taxon="hCoV-19/Switzerland/ZH-ETHZ-240051/2020|EPI_ISL_523892|2020-08-12" totalcount="4" value="N"/>
    <sequence id="seq_hCoV-19/Switzerland/BE-ETHZ-240055/2020|EPI_ISL_523896|2020-08-12" spec="Sequence" taxon="hCoV-19/Switzerland/BE-ETHZ-240055/2020|EPI_ISL_523896|2020-08-12" totalcount="4" value="N"/>
    <sequence id="seq_hCoV-19/Switzerland/ZH-ETHZ-240060/2020|EPI_ISL_523900|2020-08-12" spec="Sequence" taxon="hCoV-19/Switzerland/ZH-ETHZ-240060/2020|EPI_ISL_523900|2020-08-12" totalcount="4" value="N"/>
    <sequence id="seq_hCoV-19/Switzerland/BE-ETHZ-240065/2020|EPI_ISL_523905|2020-08-13" spec="Sequence" taxon="hCoV-19/Switzerland/BE-ETHZ-240065/2020|EPI_ISL_523905|2020-08-13" totalcount="4" value="N"/>
    <sequence id="seq_hCoV-19/Switzerland/BE-ETHZ-250098/2020|EPI_ISL_535614|2020-08-19" spec="Sequence" taxon="hCoV-19/Switzerland/BE-ETHZ-250098/2020|EPI_ISL_535614|2020-08-19" totalcount="4" value="N"/>
    <sequence id="seq_hCoV-19/Switzerland/BL-ETHZ-250075/2020|EPI_ISL_535598|2020-08-19" spec="Sequence" taxon="hCoV-19/Switzerland/BL-ETHZ-250075/2020|EPI_ISL_535598|2020-08-19" totalcount="4" value="N"/>
    <sequence id="seq_hCoV-19/Switzerland/BS-42412257/2020|EPI_ISL_581986|2020-08-26" spec="Sequence" taxon="hCoV-19/Switzerland/BS-42412257/2020|EPI_ISL_581986|2020-08-26" totalcount="4" value="N"/>
    <sequence id="seq_hCoV-19/Switzerland/ZH-ETHZ-260122/2020|EPI_ISL_539429|2020-08-26" spec="Sequence" taxon="hCoV-19/Switzerland/ZH-ETHZ-260122/2020|EPI_ISL_539429|2020-08-26" totalcount="4" value="N"/>
    <sequence id="seq_hCoV-19/Switzerland/AG-ETHZ-260149/2020|EPI_ISL_539445|2020-08-26" spec="Sequence" taxon="hCoV-19/Switzerland/AG-ETHZ-260149/2020|EPI_ISL_539445|2020-08-26" totalcount="4" value="N"/>
    <sequence id="seq_hCoV-19/Switzerland/AG-ETHZ-260158/2020|EPI_ISL_539452|2020-08-26" spec="Sequence" taxon="hCoV-19/Switzerland/AG-ETHZ-260158/2020|EPI_ISL_539452|2020-08-26" totalcount="4" value="N"/>
    <sequence id="seq_hCoV-19/Switzerland/BS-ETHZ-260049/2020|EPI_ISL_539377|2020-08-24" spec="Sequence" taxon="hCoV-19/Switzerland/BS-ETHZ-260049/2020|EPI_ISL_539377|2020-08-24" totalcount="4" value="N"/>
    <sequence id="seq_hCoV-19/Switzerland/ZH-ETHZ-260052/2020|EPI_ISL_539379|2020-08-24" spec="Sequence" taxon="hCoV-19/Switzerland/ZH-ETHZ-260052/2020|EPI_ISL_539379|2020-08-24" totalcount="4" value="N"/>
    <sequence id="seq_hCoV-19/Switzerland/AG-ETHZ-270165/2020|EPI_ISL_541412|2020-08-28" spec="Sequence" taxon="hCoV-19/Switzerland/AG-ETHZ-270165/2020|EPI_ISL_541412|2020-08-28" totalcount="4" value="N"/>
    <sequence id="seq_hCoV-19/Switzerland/BL-ETHZ-270150/2020|EPI_ISL_541453|2020-08-28" spec="Sequence" taxon="hCoV-19/Switzerland/BL-ETHZ-270150/2020|EPI_ISL_541453|2020-08-28" totalcount="4" value="N"/>
    <sequence id="seq_hCoV-19/Switzerland/AG-ETHZ-270046/2020|EPI_ISL_541402|2020-09-01" spec="Sequence" taxon="hCoV-19/Switzerland/AG-ETHZ-270046/2020|EPI_ISL_541402|2020-09-01" totalcount="4" value="N"/>
    <sequence id="seq_hCoV-19/Switzerland/ZH-ETHZ-280198/2020|EPI_ISL_560552|2020-09-09" spec="Sequence" taxon="hCoV-19/Switzerland/ZH-ETHZ-280198/2020|EPI_ISL_560552|2020-09-09" totalcount="4" value="N"/>
    <sequence id="seq_hCoV-19/Switzerland/ZH-ETHZ-300459/2020|EPI_ISL_603409|2020-09-30" spec="Sequence" taxon="hCoV-19/Switzerland/ZH-ETHZ-300459/2020|EPI_ISL_603409|2020-09-30" totalcount="4" value="N"/>
    <sequence id="seq_hCoV-19/Switzerland/ZH-ETHZ-300283/2020|EPI_ISL_603315|2020-10-01" spec="Sequence" taxon="hCoV-19/Switzerland/ZH-ETHZ-300283/2020|EPI_ISL_603315|2020-10-01" totalcount="4" value="N"/>
    <sequence id="seq_hCoV-19/Switzerland/ZH-ETHZ-300389/2020|EPI_ISL_603358|2020-09-29" spec="Sequence" taxon="hCoV-19/Switzerland/ZH-ETHZ-300389/2020|EPI_ISL_603358|2020-09-29" totalcount="4" value="N"/>
    <sequence id="seq_hCoV-19/Switzerland/ZH-ETHZ-300401/2020|EPI_ISL_603367|2020-09-29" spec="Sequence" taxon="hCoV-19/Switzerland/ZH-ETHZ-300401/2020|EPI_ISL_603367|2020-09-29" totalcount="4" value="N"/>
    <sequence id="seq_hCoV-19/Switzerland/ZH-ETHZ-300406/2020|EPI_ISL_603371|2020-09-29" spec="Sequence" taxon="hCoV-19/Switzerland/ZH-ETHZ-300406/2020|EPI_ISL_603371|2020-09-29" totalcount="4" value="N"/>
    <sequence id="seq_hCoV-19/Switzerland/AG-ETHZ-300414/2020|EPI_ISL_603375|2020-09-29" spec="Sequence" taxon="hCoV-19/Switzerland/AG-ETHZ-300414/2020|EPI_ISL_603375|2020-09-29" totalcount="4" value="N"/>
    <sequence id="seq_hCoV-19/Switzerland/GR-ETHZ-300249/2020|EPI_ISL_603281|2020-09-30" spec="Sequence" taxon="hCoV-19/Switzerland/GR-ETHZ-300249/2020|EPI_ISL_603281|2020-09-30" totalcount="4" value="N"/>
    <sequence id="seq_hCoV-19/Switzerland/AG-ETHZ-300257/2020|EPI_ISL_603289|2020-10-01" spec="Sequence" taxon="hCoV-19/Switzerland/AG-ETHZ-300257/2020|EPI_ISL_603289|2020-10-01" totalcount="4" value="N"/>
    <sequence id="seq_hCoV-19/Switzerland/ZH-ETHZ-300261/2020|EPI_ISL_603293|2020-10-01" spec="Sequence" taxon="hCoV-19/Switzerland/ZH-ETHZ-300261/2020|EPI_ISL_603293|2020-10-01" totalcount="4" value="N"/>
    <sequence id="seq_hCoV-19/Switzerland/ZH-ETHZ-300262/2020|EPI_ISL_603294|2020-10-01" spec="Sequence" taxon="hCoV-19/Switzerland/ZH-ETHZ-300262/2020|EPI_ISL_603294|2020-10-01" totalcount="4" value="N"/>
    <sequence id="seq_hCoV-19/Switzerland/ZH-ETHZ-300235/2020|EPI_ISL_603268|2020-09-30" spec="Sequence" taxon="hCoV-19/Switzerland/ZH-ETHZ-300235/2020|EPI_ISL_603268|2020-09-30" totalcount="4" value="N"/>
    <sequence id="seq_hCoV-19/Switzerland/AG-ETHZ-310481/2020|EPI_ISL_603551|2020-10-08" spec="Sequence" taxon="hCoV-19/Switzerland/AG-ETHZ-310481/2020|EPI_ISL_603551|2020-10-08" totalcount="4" value="N"/>
    <sequence id="seq_hCoV-19/Switzerland/BL-ETHZ-310499/2020|EPI_ISL_603567|2020-10-08" spec="Sequence" taxon="hCoV-19/Switzerland/BL-ETHZ-310499/2020|EPI_ISL_603567|2020-10-08" totalcount="4" value="N"/>
    <sequence id="seq_hCoV-19/Switzerland/ZH-ETHZ-310434/2020|EPI_ISL_603508|2020-10-08" spec="Sequence" taxon="hCoV-19/Switzerland/ZH-ETHZ-310434/2020|EPI_ISL_603508|2020-10-08" totalcount="4" value="N"/>
    <sequence id="seq_hCoV-19/Switzerland/BE-ETHZ-310452/2020|EPI_ISL_603524|2020-10-07" spec="Sequence" taxon="hCoV-19/Switzerland/BE-ETHZ-310452/2020|EPI_ISL_603524|2020-10-07" totalcount="4" value="N"/>
    <sequence id="seq_hCoV-19/Switzerland/BE-ETHZ-310427/2020|EPI_ISL_603501|2020-10-08" spec="Sequence" taxon="hCoV-19/Switzerland/BE-ETHZ-310427/2020|EPI_ISL_603501|2020-10-08" totalcount="4" value="N"/>
    <sequence id="seq_hCoV-19/Switzerland/ZH-ETHZ-310428/2020|EPI_ISL_603502|2020-10-08" spec="Sequence" taxon="hCoV-19/Switzerland/ZH-ETHZ-310428/2020|EPI_ISL_603502|2020-10-08" totalcount="4" value="N"/>
    <sequence id="seq_hCoV-19/Switzerland/ZH-ETHZ-310429/2020|EPI_ISL_603503|2020-10-08" spec="Sequence" taxon="hCoV-19/Switzerland/ZH-ETHZ-310429/2020|EPI_ISL_603503|2020-10-08" totalcount="4" value="N"/>
    <sequence id="seq_hCoV-19/Switzerland/ZH-ETHZ-310431/2020|EPI_ISL_603505|2020-10-08" spec="Sequence" taxon="hCoV-19/Switzerland/ZH-ETHZ-310431/2020|EPI_ISL_603505|2020-10-08" totalcount="4" value="N"/>
    <sequence id="seq_hCoV-19/Switzerland/ZH-ETHZ-310344/2020|EPI_ISL_603423|2020-10-07" spec="Sequence" taxon="hCoV-19/Switzerland/ZH-ETHZ-310344/2020|EPI_ISL_603423|2020-10-07" totalcount="4" value="N"/>
    <sequence id="seq_hCoV-19/Switzerland/ZH-ETHZ-310366/2020|EPI_ISL_603440|2020-10-07" spec="Sequence" taxon="hCoV-19/Switzerland/ZH-ETHZ-310366/2020|EPI_ISL_603440|2020-10-07" totalcount="4" value="N"/>
    <sequence id="seq_hCoV-19/Switzerland/BL-ETHZ-310386/2020|EPI_ISL_603460|2020-10-08" spec="Sequence" taxon="hCoV-19/Switzerland/BL-ETHZ-310386/2020|EPI_ISL_603460|2020-10-08" totalcount="4" value="N"/>
    <sequence id="seq_hCoV-19/Switzerland/AG-ETHZ-310407/2020|EPI_ISL_603481|2020-10-08" spec="Sequence" taxon="hCoV-19/Switzerland/AG-ETHZ-310407/2020|EPI_ISL_603481|2020-10-08" totalcount="4" value="N"/>
    <sequence id="seq_hCoV-19/Switzerland/ZH-ETHZ-310416/2020|EPI_ISL_603490|2020-10-08" spec="Sequence" taxon="hCoV-19/Switzerland/ZH-ETHZ-310416/2020|EPI_ISL_603490|2020-10-08" totalcount="4" value="N"/>
    <sequence id="seq_hCoV-19/Switzerland/AG-ETHZ-321520/2020|EPI_ISL_603729|2020-10-15" spec="Sequence" taxon="hCoV-19/Switzerland/AG-ETHZ-321520/2020|EPI_ISL_603729|2020-10-15" totalcount="4" value="N"/>
    <sequence id="seq_hCoV-19/Switzerland/BE-ETHZ-320588/2020|EPI_ISL_737690|2020-10-12" spec="Sequence" taxon="hCoV-19/Switzerland/BE-ETHZ-320588/2020|EPI_ISL_737690|2020-10-12" totalcount="4" value="N"/>
    <sequence id="seq_hCoV-19/Switzerland/BE-ETHZ-321491/2020|EPI_ISL_603703|2020-10-15" spec="Sequence" taxon="hCoV-19/Switzerland/BE-ETHZ-321491/2020|EPI_ISL_603703|2020-10-15" totalcount="4" value="N"/>
    <sequence id="seq_hCoV-19/Switzerland/BS-ETHZ-330425/2020|EPI_ISL_614901|2020-10-18" spec="Sequence" taxon="hCoV-19/Switzerland/BS-ETHZ-330425/2020|EPI_ISL_614901|2020-10-18" totalcount="4" value="N"/>
    <sequence id="seq_hCoV-19/Switzerland/BS-ETHZ-330428/2020|EPI_ISL_614902|2020-10-18" spec="Sequence" taxon="hCoV-19/Switzerland/BS-ETHZ-330428/2020|EPI_ISL_614902|2020-10-18" totalcount="4" value="N"/>
    <sequence id="seq_hCoV-19/Switzerland/BS-ETHZ-330433/2020|EPI_ISL_614906|2020-10-18" spec="Sequence" taxon="hCoV-19/Switzerland/BS-ETHZ-330433/2020|EPI_ISL_614906|2020-10-18" totalcount="4" value="N"/>
    <sequence id="seq_hCoV-19/Switzerland/ZH-ETHZ-331069/2020|EPI_ISL_614965|2020-10-20" spec="Sequence" taxon="hCoV-19/Switzerland/ZH-ETHZ-331069/2020|EPI_ISL_614965|2020-10-20" totalcount="4" value="N"/>
    <sequence id="seq_hCoV-19/Switzerland/ZH-ETHZ-331451/2020|EPI_ISL_614974|2020-10-21" spec="Sequence" taxon="hCoV-19/Switzerland/ZH-ETHZ-331451/2020|EPI_ISL_614974|2020-10-21" totalcount="4" value="N"/>
    <sequence id="seq_hCoV-19/Switzerland/ZH-ETHZ-331460/2020|EPI_ISL_614976|2020-10-21" spec="Sequence" taxon="hCoV-19/Switzerland/ZH-ETHZ-331460/2020|EPI_ISL_614976|2020-10-21" totalcount="4" value="N"/>
    <sequence id="seq_hCoV-19/Switzerland/VS-ETHZ-340168/2020|EPI_ISL_721921|2020-10-28" spec="Sequence" taxon="hCoV-19/Switzerland/VS-ETHZ-340168/2020|EPI_ISL_721921|2020-10-28" totalcount="4" value="N"/>
    <sequence id="seq_hCoV-19/Switzerland/ZH-ETHZ-340167/2020|EPI_ISL_721938|2020-10-28" spec="Sequence" taxon="hCoV-19/Switzerland/ZH-ETHZ-340167/2020|EPI_ISL_721938|2020-10-28" totalcount="4" value="N"/>
    <sequence id="seq_hCoV-19/Switzerland/ZH-ETHZ-340160/2020|EPI_ISL_721700|2020-10-28" spec="Sequence" taxon="hCoV-19/Switzerland/ZH-ETHZ-340160/2020|EPI_ISL_721700|2020-10-28" totalcount="4" value="N"/>
    <sequence id="seq_hCoV-19/Switzerland/BE-ETHZ-340154/2020|EPI_ISL_721751|2020-10-28" spec="Sequence" taxon="hCoV-19/Switzerland/BE-ETHZ-340154/2020|EPI_ISL_721751|2020-10-28" totalcount="4" value="N"/>
    <sequence id="seq_hCoV-19/Switzerland/GR-ETHZ-340106/2020|EPI_ISL_721815|2020-10-26" spec="Sequence" taxon="hCoV-19/Switzerland/GR-ETHZ-340106/2020|EPI_ISL_721815|2020-10-26" totalcount="4" value="N"/>
    <sequence id="seq_hCoV-19/Switzerland/SH-ETHZ-340109/2020|EPI_ISL_721855|2020-10-26" spec="Sequence" taxon="hCoV-19/Switzerland/SH-ETHZ-340109/2020|EPI_ISL_721855|2020-10-26" totalcount="4" value="N"/>
    <sequence id="seq_hCoV-19/Switzerland/NE-ETHZ-350329/2020|EPI_ISL_729194|2020-11-03" spec="Sequence" taxon="hCoV-19/Switzerland/NE-ETHZ-350329/2020|EPI_ISL_729194|2020-11-03" totalcount="4" value="N"/>
    <sequence id="seq_hCoV-19/Switzerland/AG-ETHZ-350351/2020|EPI_ISL_729198|2020-11-02" spec="Sequence" taxon="hCoV-19/Switzerland/AG-ETHZ-350351/2020|EPI_ISL_729198|2020-11-02" totalcount="4" value="N"/>
    <sequence id="seq_hCoV-19/Switzerland/BL-ETHZ-360154/2020|EPI_ISL_693926|2020-11-06" spec="Sequence" taxon="hCoV-19/Switzerland/BL-ETHZ-360154/2020|EPI_ISL_693926|2020-11-06" totalcount="4" value="N"/>
    <sequence id="seq_hCoV-19/Switzerland/SO-ETHZ-360166/2020|EPI_ISL_693934|2020-11-06" spec="Sequence" taxon="hCoV-19/Switzerland/SO-ETHZ-360166/2020|EPI_ISL_693934|2020-11-06" totalcount="4" value="N"/>
    <sequence id="seq_hCoV-19/Switzerland/SO-ETHZ-360168/2020|EPI_ISL_693936|2020-11-06" spec="Sequence" taxon="hCoV-19/Switzerland/SO-ETHZ-360168/2020|EPI_ISL_693936|2020-11-06" totalcount="4" value="N"/>
    <sequence id="seq_hCoV-19/Switzerland/GR-ETHZ-350102/2020|EPI_ISL_693802|2020-11-02" spec="Sequence" taxon="hCoV-19/Switzerland/GR-ETHZ-350102/2020|EPI_ISL_693802|2020-11-02" totalcount="4" value="N"/>
    <sequence id="seq_hCoV-19/Switzerland/BE-ETHZ-350108/2020|EPI_ISL_693808|2020-11-02" spec="Sequence" taxon="hCoV-19/Switzerland/BE-ETHZ-350108/2020|EPI_ISL_693808|2020-11-02" totalcount="4" value="N"/>
    <sequence id="seq_hCoV-19/Switzerland/ZH-ETHZ-350114/2020|EPI_ISL_693814|2020-11-02" spec="Sequence" taxon="hCoV-19/Switzerland/ZH-ETHZ-350114/2020|EPI_ISL_693814|2020-11-02" totalcount="4" value="N"/>
    <sequence id="seq_hCoV-19/Switzerland/VS-ETHZ-350099/2020|EPI_ISL_693799|2020-11-02" spec="Sequence" taxon="hCoV-19/Switzerland/VS-ETHZ-350099/2020|EPI_ISL_693799|2020-11-02" totalcount="4" value="N"/>
    <sequence id="seq_hCoV-19/Switzerland/SO-ETHZ-360216/2020|EPI_ISL_729250|2020-11-09" spec="Sequence" taxon="hCoV-19/Switzerland/SO-ETHZ-360216/2020|EPI_ISL_729250|2020-11-09" totalcount="4" value="N"/>
    <sequence id="seq_hCoV-19/Switzerland/BE-ETHZ-360024/2020|EPI_ISL_693880|2020-11-10" spec="Sequence" taxon="hCoV-19/Switzerland/BE-ETHZ-360024/2020|EPI_ISL_693880|2020-11-10" totalcount="4" value="N"/>
    <sequence id="seq_hCoV-19/Switzerland/GR-ETHZ-360065/2020|EPI_ISL_693889|2020-11-09" spec="Sequence" taxon="hCoV-19/Switzerland/GR-ETHZ-360065/2020|EPI_ISL_693889|2020-11-09" totalcount="4" value="N"/>
    <sequence id="seq_hCoV-19/Switzerland/SH-ETHZ-360084/2020|EPI_ISL_693894|2020-11-09" spec="Sequence" taxon="hCoV-19/Switzerland/SH-ETHZ-360084/2020|EPI_ISL_693894|2020-11-09" totalcount="4" value="N"/>
    <sequence id="seq_hCoV-19/Switzerland/SH-ETHZ-370464/2020|EPI_ISL_693963|2020-11-16" spec="Sequence" taxon="hCoV-19/Switzerland/SH-ETHZ-370464/2020|EPI_ISL_693963|2020-11-16" totalcount="4" value="N"/>
    <sequence id="seq_hCoV-19/Switzerland/ZH-ETHZ-370482/2020|EPI_ISL_693968|2020-11-16" spec="Sequence" taxon="hCoV-19/Switzerland/ZH-ETHZ-370482/2020|EPI_ISL_693968|2020-11-16" totalcount="4" value="N"/>
    <sequence id="seq_hCoV-19/Switzerland/BE-ETHZ-370509/2020|EPI_ISL_693993|2020-11-19" spec="Sequence" taxon="hCoV-19/Switzerland/BE-ETHZ-370509/2020|EPI_ISL_693993|2020-11-19" totalcount="4" value="N"/>
    <sequence id="seq_hCoV-19/Switzerland/AG-ETHZ-380234/2020|EPI_ISL_721711|2020-11-21" spec="Sequence" taxon="hCoV-19/Switzerland/AG-ETHZ-380234/2020|EPI_ISL_721711|2020-11-21" totalcount="4" value="N"/>
    <sequence id="seq_hCoV-19/Switzerland/BL-ETHZ-380278/2020|EPI_ISL_721786|2020-11-22" spec="Sequence" taxon="hCoV-19/Switzerland/BL-ETHZ-380278/2020|EPI_ISL_721786|2020-11-22" totalcount="4" value="N"/>
    <sequence id="seq_hCoV-19/Switzerland/BL-ETHZ-380343/2020|EPI_ISL_721789|2020-11-21" spec="Sequence" taxon="hCoV-19/Switzerland/BL-ETHZ-380343/2020|EPI_ISL_721789|2020-11-21" totalcount="4" value="N"/>
    <sequence id="seq_hCoV-19/Switzerland/SO-ETHZ-380239/2020|EPI_ISL_721870|2020-11-21" spec="Sequence" taxon="hCoV-19/Switzerland/SO-ETHZ-380239/2020|EPI_ISL_721870|2020-11-21" totalcount="4" value="N"/>
    <sequence id="seq_hCoV-19/Switzerland/ZH-ETHZ-380220/2020|EPI_ISL_721940|2020-11-23" spec="Sequence" taxon="hCoV-19/Switzerland/ZH-ETHZ-380220/2020|EPI_ISL_721940|2020-11-23" totalcount="4" value="N"/>
    <sequence id="seq_hCoV-19/Switzerland/ZH-ETHZ-390224/2020|EPI_ISL_721962|2020-11-27" spec="Sequence" taxon="hCoV-19/Switzerland/ZH-ETHZ-390224/2020|EPI_ISL_721962|2020-11-27" totalcount="4" value="N"/>
    <sequence id="seq_hCoV-19/Switzerland/ZH-ETHZ-390225/2020|EPI_ISL_721963|2020-11-27" spec="Sequence" taxon="hCoV-19/Switzerland/ZH-ETHZ-390225/2020|EPI_ISL_721963|2020-11-27" totalcount="4" value="N"/>
    <sequence id="seq_hCoV-19/Switzerland/SH-ETHZ-410536/2020|EPI_ISL_737777|2020-11-26" spec="Sequence" taxon="hCoV-19/Switzerland/SH-ETHZ-410536/2020|EPI_ISL_737777|2020-11-26" totalcount="4" value="N"/>
    <sequence id="seq_hCoV-19/Switzerland/AG-ETHZ-380300/2020|EPI_ISL_721723|2020-11-25" spec="Sequence" taxon="hCoV-19/Switzerland/AG-ETHZ-380300/2020|EPI_ISL_721723|2020-11-25" totalcount="4" value="N"/>
    <sequence id="seq_hCoV-19/Switzerland/LU-ETHZ-380333/2020|EPI_ISL_721831|2020-11-26" spec="Sequence" taxon="hCoV-19/Switzerland/LU-ETHZ-380333/2020|EPI_ISL_721831|2020-11-26" totalcount="4" value="N"/>
    <sequence id="seq_hCoV-19/Switzerland/ZH-ETHZ-390392/2020|EPI_ISL_721967|2020-12-01" spec="Sequence" taxon="hCoV-19/Switzerland/ZH-ETHZ-390392/2020|EPI_ISL_721967|2020-12-01" totalcount="4" value="N"/>
    <sequence id="seq_hCoV-19/Switzerland/AG-ETHZ-400023/2020|EPI_ISL_729091|2020-12-04" spec="Sequence" taxon="hCoV-19/Switzerland/AG-ETHZ-400023/2020|EPI_ISL_729091|2020-12-04" totalcount="4" value="N"/>
    <sequence id="seq_hCoV-19/Switzerland/SO-ETHZ-400046/2020|EPI_ISL_729105|2020-12-04" spec="Sequence" taxon="hCoV-19/Switzerland/SO-ETHZ-400046/2020|EPI_ISL_729105|2020-12-04" totalcount="4" value="N"/>
    <sequence id="seq_hCoV-19/Switzerland/SO-ETHZ-400047/2020|EPI_ISL_729106|2020-12-04" spec="Sequence" taxon="hCoV-19/Switzerland/SO-ETHZ-400047/2020|EPI_ISL_729106|2020-12-04" totalcount="4" value="N"/>
    <sequence id="seq_hCoV-19/Switzerland/BE-ETHZ-400089/2020|EPI_ISL_729136|2020-12-06" spec="Sequence" taxon="hCoV-19/Switzerland/BE-ETHZ-400089/2020|EPI_ISL_729136|2020-12-06" totalcount="4" value="N"/>
    <sequence id="seq_hCoV-19/Switzerland/VS-ETHZ-411035/2020|EPI_ISL_737639|2020-12-04" spec="Sequence" taxon="hCoV-19/Switzerland/VS-ETHZ-411035/2020|EPI_ISL_737639|2020-12-04" totalcount="4" value="N"/>
    <sequence id="seq_hCoV-19/Switzerland/BE-ETHZ-410920/2020|EPI_ISL_737750|2020-11-30" spec="Sequence" taxon="hCoV-19/Switzerland/BE-ETHZ-410920/2020|EPI_ISL_737750|2020-11-30" totalcount="4" value="N"/>
    <sequence id="seq_hCoV-19/Switzerland/ZH-ETHZ-410911/2020|EPI_ISL_737929|2020-11-30" spec="Sequence" taxon="hCoV-19/Switzerland/ZH-ETHZ-410911/2020|EPI_ISL_737929|2020-11-30" totalcount="4" value="N"/>
    <sequence id="seq_hCoV-19/Switzerland/GR-ETHZ-390411/2020|EPI_ISL_721699|2020-12-03" spec="Sequence" taxon="hCoV-19/Switzerland/GR-ETHZ-390411/2020|EPI_ISL_721699|2020-12-03" totalcount="4" value="N"/>
    <sequence id="seq_hCoV-19/Switzerland/SG-ETHZ-390386/2020|EPI_ISL_721853|2020-12-01" spec="Sequence" taxon="hCoV-19/Switzerland/SG-ETHZ-390386/2020|EPI_ISL_721853|2020-12-01" totalcount="4" value="N"/>
    <sequence id="seq_hCoV-19/Switzerland/SO-ETHZ-390336/2020|EPI_ISL_721892|2020-11-30" spec="Sequence" taxon="hCoV-19/Switzerland/SO-ETHZ-390336/2020|EPI_ISL_721892|2020-11-30" totalcount="4" value="N"/>
    <sequence id="seq_hCoV-19/Switzerland/SO-ETHZ-390341/2020|EPI_ISL_721895|2020-11-30" spec="Sequence" taxon="hCoV-19/Switzerland/SO-ETHZ-390341/2020|EPI_ISL_721895|2020-11-30" totalcount="4" value="N"/>
    <sequence id="seq_hCoV-19/Switzerland/ZH-ETHZ-400335/2020|EPI_ISL_729168|2020-12-08" spec="Sequence" taxon="hCoV-19/Switzerland/ZH-ETHZ-400335/2020|EPI_ISL_729168|2020-12-08" totalcount="4" value="N"/>
    <sequence id="seq_hCoV-19/Switzerland/BL-ETHZ-410193/2020|EPI_ISL_737669|2020-12-13" spec="Sequence" taxon="hCoV-19/Switzerland/BL-ETHZ-410193/2020|EPI_ISL_737669|2020-12-13" totalcount="4" value="N"/>
    <sequence id="seq_hCoV-19/Switzerland/AG-ETHZ-410273/2020|EPI_ISL_737659|2020-12-14" spec="Sequence" taxon="hCoV-19/Switzerland/AG-ETHZ-410273/2020|EPI_ISL_737659|2020-12-14" totalcount="4" value="N"/>
    <sequence id="seq_hCoV-19/Switzerland/BE-ETHZ-410142/2020|EPI_ISL_737709|2020-12-17" spec="Sequence" taxon="hCoV-19/Switzerland/BE-ETHZ-410142/2020|EPI_ISL_737709|2020-12-17" totalcount="4" value="N"/>
    <sequence id="seq_hCoV-19/Switzerland/BE-ETHZ-420040/2020|EPI_ISL_768006|2020-12-18" spec="Sequence" taxon="hCoV-19/Switzerland/BE-ETHZ-420040/2020|EPI_ISL_768006|2020-12-18" totalcount="4" value="N"/>
    <sequence id="seq_hCoV-19/Switzerland/SO-ETHZ-420725/2020|EPI_ISL_768185|2020-12-24" spec="Sequence" taxon="hCoV-19/Switzerland/SO-ETHZ-420725/2020|EPI_ISL_768185|2020-12-24" totalcount="4" value="N"/>
    <sequence id="seq_hCoV-19/Switzerland/SO-ETHZ-430127/2020|EPI_ISL_796502|2020-12-25" spec="Sequence" taxon="hCoV-19/Switzerland/SO-ETHZ-430127/2020|EPI_ISL_796502|2020-12-25" totalcount="4" value="N"/>
    <sequence id="seq_hCoV-19/Switzerland/SO-ETHZ-430361/2020|EPI_ISL_796516|2020-12-27" spec="Sequence" taxon="hCoV-19/Switzerland/SO-ETHZ-430361/2020|EPI_ISL_796516|2020-12-27" totalcount="4" value="N"/>
    <sequence id="seq_hCoV-19/Switzerland/SO-ETHZ-430226/2020|EPI_ISL_796530|2020-12-26" spec="Sequence" taxon="hCoV-19/Switzerland/SO-ETHZ-430226/2020|EPI_ISL_796530|2020-12-26" totalcount="4" value="N"/>
    <sequence id="seq_hCoV-19/Switzerland/TG-ETHZ-430245/2020|EPI_ISL_796559|2020-12-26" spec="Sequence" taxon="hCoV-19/Switzerland/TG-ETHZ-430245/2020|EPI_ISL_796559|2020-12-26" totalcount="4" value="N"/>
    <sequence id="seq_hCoV-19/Switzerland/SO-ETHZ-430544/2020|EPI_ISL_796518|2020-12-29" spec="Sequence" taxon="hCoV-19/Switzerland/SO-ETHZ-430544/2020|EPI_ISL_796518|2020-12-29" totalcount="4" value="N"/>
    <sequence id="seq_hCoV-19/Switzerland/SZ-ETHZ-430592/2020|EPI_ISL_796544|2020-12-30" spec="Sequence" taxon="hCoV-19/Switzerland/SZ-ETHZ-430592/2020|EPI_ISL_796544|2020-12-30" totalcount="4" value="N"/>
</data>

<data id="clusterB.1.1.47-0" name="alignment">
    <sequence id="seq_hCoV-19/Switzerland/BE-ETHZ-200007/2020|EPI_ISL_510697|2020-07-10" spec="Sequence" taxon="hCoV-19/Switzerland/BE-ETHZ-200007/2020|EPI_ISL_510697|2020-07-10" totalcount="4" value="N"/>
    <sequence id="seq_hCoV-19/Switzerland/SH-ETHZ-200050/2020|EPI_ISL_510735|2020-07-11" spec="Sequence" taxon="hCoV-19/Switzerland/SH-ETHZ-200050/2020|EPI_ISL_510735|2020-07-11" totalcount="4" value="N"/>
    <sequence id="seq_hCoV-19/Switzerland/ZH-ETHZ-200054/2020|EPI_ISL_510738|2020-07-12" spec="Sequence" taxon="hCoV-19/Switzerland/ZH-ETHZ-200054/2020|EPI_ISL_510738|2020-07-12" totalcount="4" value="N"/>
    <sequence id="seq_hCoV-19/Switzerland/ZH-ETHZ-200033/2020|EPI_ISL_510722|2020-07-15" spec="Sequence" taxon="hCoV-19/Switzerland/ZH-ETHZ-200033/2020|EPI_ISL_510722|2020-07-15" totalcount="4" value="N"/>
    <sequence id="seq_hCoV-19/Switzerland/VD-ETHZ-200065/2020|EPI_ISL_510746|2020-07-14" spec="Sequence" taxon="hCoV-19/Switzerland/VD-ETHZ-200065/2020|EPI_ISL_510746|2020-07-14" totalcount="4" value="N"/>
    <sequence id="seq_hCoV-19/Switzerland/ZH-ETHZ-200017/2020|EPI_ISL_510706|2020-07-14" spec="Sequence" taxon="hCoV-19/Switzerland/ZH-ETHZ-200017/2020|EPI_ISL_510706|2020-07-14" totalcount="4" value="N"/>
    <sequence id="seq_hCoV-19/Switzerland/ZH-ETHZ-210023/2020|EPI_ISL_510768|2020-07-21" spec="Sequence" taxon="hCoV-19/Switzerland/ZH-ETHZ-210023/2020|EPI_ISL_510768|2020-07-21" totalcount="4" value="N"/>
    <sequence id="seq_hCoV-19/Switzerland/BE-ETHZ-210038/2020|EPI_ISL_510779|2020-07-23" spec="Sequence" taxon="hCoV-19/Switzerland/BE-ETHZ-210038/2020|EPI_ISL_510779|2020-07-23" totalcount="4" value="N"/>
    <sequence id="seq_hCoV-19/Switzerland/VD-ETHZ-220022/2020|EPI_ISL_512005|2020-07-27" spec="Sequence" taxon="hCoV-19/Switzerland/VD-ETHZ-220022/2020|EPI_ISL_512005|2020-07-27" totalcount="4" value="N"/>
    <sequence id="seq_hCoV-19/Switzerland/BE-ETHZ-220025/2020|EPI_ISL_512008|2020-07-28" spec="Sequence" taxon="hCoV-19/Switzerland/BE-ETHZ-220025/2020|EPI_ISL_512008|2020-07-28" totalcount="4" value="N"/>
    <sequence id="seq_hCoV-19/Switzerland/ZH-ETHZ-220029/2020|EPI_ISL_512012|2020-07-28" spec="Sequence" taxon="hCoV-19/Switzerland/ZH-ETHZ-220029/2020|EPI_ISL_512012|2020-07-28" totalcount="4" value="N"/>
    <sequence id="seq_hCoV-19/Switzerland/ZH-ETHZ-220047/2020|EPI_ISL_512025|2020-07-30" spec="Sequence" taxon="hCoV-19/Switzerland/ZH-ETHZ-220047/2020|EPI_ISL_512025|2020-07-30" totalcount="4" value="N"/>
    <sequence id="seq_hCoV-19/Switzerland/GR-ETHZ-280154/2020|EPI_ISL_560479|2020-09-08" spec="Sequence" taxon="hCoV-19/Switzerland/GR-ETHZ-280154/2020|EPI_ISL_560479|2020-09-08" totalcount="4" value="N"/>
</data>

<data id="clusterB.1.1.47-1" name="alignment">
    <sequence id="seq_hCoV-19/Switzerland/SO-ETHZ-420485/2020|EPI_ISL_768198|2020-12-21" spec="Sequence" taxon="hCoV-19/Switzerland/SO-ETHZ-420485/2020|EPI_ISL_768198|2020-12-21" totalcount="4" value="N"/>
    <sequence id="seq_hCoV-19/Switzerland/BL-ETHZ-430400/2020|EPI_ISL_796428|2020-12-28" spec="Sequence" taxon="hCoV-19/Switzerland/BL-ETHZ-430400/2020|EPI_ISL_796428|2020-12-28" totalcount="4" value="N"/>
</data>

<data id="clusterB.1.1.1-0" name="alignment">
    <sequence id="seq_hCoV-19/Switzerland/GR-ETHZ-100157/2020|EPI_ISL_574945|2020-03-17" spec="Sequence" taxon="hCoV-19/Switzerland/GR-ETHZ-100157/2020|EPI_ISL_574945|2020-03-17" totalcount="4" value="N"/>
    <sequence id="seq_hCoV-19/Switzerland/BS-42208204/2020|EPI_ISL_581762|2020-03-26" spec="Sequence" taxon="hCoV-19/Switzerland/BS-42208204/2020|EPI_ISL_581762|2020-03-26" totalcount="4" value="N"/>
    <sequence id="seq_hCoV-19/Switzerland/VD-ETHZ-100845/2020|EPI_ISL_451792|2020-03-25" spec="Sequence" taxon="hCoV-19/Switzerland/VD-ETHZ-100845/2020|EPI_ISL_451792|2020-03-25" totalcount="4" value="N"/>
</data>

<data id="clusterB.1.1.1-1" name="alignment">
    <sequence id="seq_hCoV-19/Switzerland/BL-ETHZ-170007/2020|EPI_ISL_486522|2020-06-26" spec="Sequence" taxon="hCoV-19/Switzerland/BL-ETHZ-170007/2020|EPI_ISL_486522|2020-06-26" totalcount="4" value="N"/>
    <sequence id="seq_hCoV-19/Switzerland/ZH-ETHZ-170008/2020|EPI_ISL_486523|2020-06-26" spec="Sequence" taxon="hCoV-19/Switzerland/ZH-ETHZ-170008/2020|EPI_ISL_486523|2020-06-26" totalcount="4" value="N"/>
    <sequence id="seq_hCoV-19/Switzerland/ZH-ETHZ-190004/2020|EPI_ISL_498622|2020-07-03" spec="Sequence" taxon="hCoV-19/Switzerland/ZH-ETHZ-190004/2020|EPI_ISL_498622|2020-07-03" totalcount="4" value="N"/>
    <sequence id="seq_hCoV-19/Switzerland/BE-ETHZ-190010/2020|EPI_ISL_498627|2020-07-03" spec="Sequence" taxon="hCoV-19/Switzerland/BE-ETHZ-190010/2020|EPI_ISL_498627|2020-07-03" totalcount="4" value="N"/>
    <sequence id="seq_hCoV-19/Switzerland/VS-ETHZ-180011/2020|EPI_ISL_489965|2020-06-30" spec="Sequence" taxon="hCoV-19/Switzerland/VS-ETHZ-180011/2020|EPI_ISL_489965|2020-06-30" totalcount="4" value="N"/>
    <sequence id="seq_hCoV-19/Switzerland/AG-ETHZ-180018/2020|EPI_ISL_489966|2020-06-29" spec="Sequence" taxon="hCoV-19/Switzerland/AG-ETHZ-180018/2020|EPI_ISL_489966|2020-06-29" totalcount="4" value="N"/>
    <sequence id="seq_hCoV-19/Switzerland/ZH-ETHZ-180031/2020|EPI_ISL_489973|2020-07-01" spec="Sequence" taxon="hCoV-19/Switzerland/ZH-ETHZ-180031/2020|EPI_ISL_489973|2020-07-01" totalcount="4" value="N"/>
    <sequence id="seq_hCoV-19/Switzerland/ZH-ETHZ-180037/2020|EPI_ISL_489975|2020-07-01" spec="Sequence" taxon="hCoV-19/Switzerland/ZH-ETHZ-180037/2020|EPI_ISL_489975|2020-07-01" totalcount="4" value="N"/>
    <sequence id="seq_hCoV-19/Switzerland/ZH-ETHZ-180040/2020|EPI_ISL_489978|2020-07-02" spec="Sequence" taxon="hCoV-19/Switzerland/ZH-ETHZ-180040/2020|EPI_ISL_489978|2020-07-02" totalcount="4" value="N"/>
    <sequence id="seq_hCoV-19/Switzerland/ZH-ETHZ-180047/2020|EPI_ISL_489983|2020-06-29" spec="Sequence" taxon="hCoV-19/Switzerland/ZH-ETHZ-180047/2020|EPI_ISL_489983|2020-06-29" totalcount="4" value="N"/>
    <sequence id="seq_hCoV-19/Switzerland/AG-ETHZ-200003/2020|EPI_ISL_510693|2020-07-10" spec="Sequence" taxon="hCoV-19/Switzerland/AG-ETHZ-200003/2020|EPI_ISL_510693|2020-07-10" totalcount="4" value="N"/>
    <sequence id="seq_hCoV-19/Switzerland/VD-ETHZ-190030/2020|EPI_ISL_500893|2020-07-06" spec="Sequence" taxon="hCoV-19/Switzerland/VD-ETHZ-190030/2020|EPI_ISL_500893|2020-07-06" totalcount="4" value="N"/>
    <sequence id="seq_hCoV-19/Switzerland/BL-ETHZ-190036/2020|EPI_ISL_500899|2020-07-08" spec="Sequence" taxon="hCoV-19/Switzerland/BL-ETHZ-190036/2020|EPI_ISL_500899|2020-07-08" totalcount="4" value="N"/>
    <sequence id="seq_hCoV-19/Switzerland/UR-ETHZ-190042/2020|EPI_ISL_500904|2020-07-08" spec="Sequence" taxon="hCoV-19/Switzerland/UR-ETHZ-190042/2020|EPI_ISL_500904|2020-07-08" totalcount="4" value="N"/>
    <sequence id="seq_hCoV-19/Switzerland/BL-ETHZ-190047/2020|EPI_ISL_500909|2020-07-08" spec="Sequence" taxon="hCoV-19/Switzerland/BL-ETHZ-190047/2020|EPI_ISL_500909|2020-07-08" totalcount="4" value="N"/>
    <sequence id="seq_hCoV-19/Switzerland/BL-ETHZ-190050/2020|EPI_ISL_500911|2020-07-09" spec="Sequence" taxon="hCoV-19/Switzerland/BL-ETHZ-190050/2020|EPI_ISL_500911|2020-07-09" totalcount="4" value="N"/>
    <sequence id="seq_hCoV-19/Switzerland/ZH-ETHZ-190053/2020|EPI_ISL_500914|2020-07-09" spec="Sequence" taxon="hCoV-19/Switzerland/ZH-ETHZ-190053/2020|EPI_ISL_500914|2020-07-09" totalcount="4" value="N"/>
    <sequence id="seq_hCoV-19/Switzerland/SZ-ETHZ-190054/2020|EPI_ISL_500915|2020-07-09" spec="Sequence" taxon="hCoV-19/Switzerland/SZ-ETHZ-190054/2020|EPI_ISL_500915|2020-07-09" totalcount="4" value="N"/>
    <sequence id="seq_hCoV-19/Switzerland/BL-ETHZ-190055/2020|EPI_ISL_500916|2020-07-09" spec="Sequence" taxon="hCoV-19/Switzerland/BL-ETHZ-190055/2020|EPI_ISL_500916|2020-07-09" totalcount="4" value="N"/>
    <sequence id="seq_hCoV-19/Switzerland/BL-ETHZ-200036/2020|EPI_ISL_510724|2020-07-16" spec="Sequence" taxon="hCoV-19/Switzerland/BL-ETHZ-200036/2020|EPI_ISL_510724|2020-07-16" totalcount="4" value="N"/>
    <sequence id="seq_hCoV-19/Switzerland/BS-ETHZ-200055/2020|EPI_ISL_510739|2020-07-13" spec="Sequence" taxon="hCoV-19/Switzerland/BS-ETHZ-200055/2020|EPI_ISL_510739|2020-07-13" totalcount="4" value="N"/>
    <sequence id="seq_hCoV-19/Switzerland/BL-ETHZ-200059/2020|EPI_ISL_510741|2020-07-14" spec="Sequence" taxon="hCoV-19/Switzerland/BL-ETHZ-200059/2020|EPI_ISL_510741|2020-07-14" totalcount="4" value="N"/>
    <sequence id="seq_hCoV-19/Switzerland/ZH-ETHZ-210011/2020|EPI_ISL_510758|2020-07-20" spec="Sequence" taxon="hCoV-19/Switzerland/ZH-ETHZ-210011/2020|EPI_ISL_510758|2020-07-20" totalcount="4" value="N"/>
    <sequence id="seq_hCoV-19/Switzerland/BE-ETHZ-270130/2020|EPI_ISL_541434|2020-09-03" spec="Sequence" taxon="hCoV-19/Switzerland/BE-ETHZ-270130/2020|EPI_ISL_541434|2020-09-03" totalcount="4" value="N"/>
    <sequence id="seq_hCoV-19/Switzerland/SZ-ETHZ-280242/2020|EPI_ISL_560482|2020-09-10" spec="Sequence" taxon="hCoV-19/Switzerland/SZ-ETHZ-280242/2020|EPI_ISL_560482|2020-09-10" totalcount="4" value="N"/>
    <sequence id="seq_hCoV-19/Switzerland/VS-ETHZ-310509/2020|EPI_ISL_603577|2020-10-08" spec="Sequence" taxon="hCoV-19/Switzerland/VS-ETHZ-310509/2020|EPI_ISL_603577|2020-10-08" totalcount="4" value="N"/>
    <sequence id="seq_hCoV-19/Switzerland/SO-ETHZ-321530/2020|EPI_ISL_603739|2020-10-15" spec="Sequence" taxon="hCoV-19/Switzerland/SO-ETHZ-321530/2020|EPI_ISL_603739|2020-10-15" totalcount="4" value="N"/>
    <sequence id="seq_hCoV-19/Switzerland/AG-ETHZ-380291/2020|EPI_ISL_721718|2020-11-25" spec="Sequence" taxon="hCoV-19/Switzerland/AG-ETHZ-380291/2020|EPI_ISL_721718|2020-11-25" totalcount="4" value="N"/>
    <sequence id="seq_hCoV-19/Switzerland/AG-ETHZ-380321/2020|EPI_ISL_721726|2020-11-26" spec="Sequence" taxon="hCoV-19/Switzerland/AG-ETHZ-380321/2020|EPI_ISL_721726|2020-11-26" totalcount="4" value="N"/>
    <sequence id="seq_hCoV-19/Switzerland/ZH-ETHZ-410897/2020|EPI_ISL_737926|2020-11-30" spec="Sequence" taxon="hCoV-19/Switzerland/ZH-ETHZ-410897/2020|EPI_ISL_737926|2020-11-30" totalcount="4" value="N"/>
    <sequence id="seq_hCoV-19/Switzerland/BL-ETHZ-410265/2020|EPI_ISL_737673|2020-12-14" spec="Sequence" taxon="hCoV-19/Switzerland/BL-ETHZ-410265/2020|EPI_ISL_737673|2020-12-14" totalcount="4" value="N"/>
</data>

<data id="clusterB.1.177" name="alignment">
    <sequence id="seq_hCoV-19/Switzerland/ZH-ETHZ-210034/2020|EPI_ISL_510775|2020-07-22" spec="Sequence" taxon="hCoV-19/Switzerland/ZH-ETHZ-210034/2020|EPI_ISL_510775|2020-07-22" totalcount="4" value="N"/>
    <sequence id="seq_hCoV-19/Switzerland/BS-42374720/2020|EPI_ISL_581931|2020-07-30" spec="Sequence" taxon="hCoV-19/Switzerland/BS-42374720/2020|EPI_ISL_581931|2020-07-30" totalcount="4" value="N"/>
    <sequence id="seq_hCoV-19/Switzerland/BS-42379000/2020|EPI_ISL_581936|2020-08-03" spec="Sequence" taxon="hCoV-19/Switzerland/BS-42379000/2020|EPI_ISL_581936|2020-08-03" totalcount="4" value="N"/>
    <sequence id="seq_hCoV-19/Switzerland/BS-42384553/2020|EPI_ISL_581940|2020-08-07" spec="Sequence" taxon="hCoV-19/Switzerland/BS-42384553/2020|EPI_ISL_581940|2020-08-07" totalcount="4" value="N"/>
    <sequence id="seq_hCoV-19/Switzerland/BS-42385186/2020|EPI_ISL_581941|2020-08-07" spec="Sequence" taxon="hCoV-19/Switzerland/BS-42385186/2020|EPI_ISL_581941|2020-08-07" totalcount="4" value="N"/>
    <sequence id="seq_hCoV-19/Switzerland/BS-42386285/2020|EPI_ISL_581942|2020-08-08" spec="Sequence" taxon="hCoV-19/Switzerland/BS-42386285/2020|EPI_ISL_581942|2020-08-08" totalcount="4" value="N"/>
    <sequence id="seq_hCoV-19/Switzerland/BS-65254979/2020|EPI_ISL_581963|2020-08-09" spec="Sequence" taxon="hCoV-19/Switzerland/BS-65254979/2020|EPI_ISL_581963|2020-08-09" totalcount="4" value="N"/>
    <sequence id="seq_hCoV-19/Switzerland/BS-ETHZ-230020/2020|EPI_ISL_516563|2020-08-03" spec="Sequence" taxon="hCoV-19/Switzerland/BS-ETHZ-230020/2020|EPI_ISL_516563|2020-08-03" totalcount="4" value="N"/>
    <sequence id="seq_hCoV-19/Switzerland/BS-42387582/2020|EPI_ISL_581944|2020-08-10" spec="Sequence" taxon="hCoV-19/Switzerland/BS-42387582/2020|EPI_ISL_581944|2020-08-10" totalcount="4" value="N"/>
    <sequence id="seq_hCoV-19/Switzerland/BS-42392007/2020|EPI_ISL_581951|2020-08-12" spec="Sequence" taxon="hCoV-19/Switzerland/BS-42392007/2020|EPI_ISL_581951|2020-08-12" totalcount="4" value="N"/>
    <sequence id="seq_hCoV-19/Switzerland/BL-ETHZ-240020/2020|EPI_ISL_523871|2020-08-10" spec="Sequence" taxon="hCoV-19/Switzerland/BL-ETHZ-240020/2020|EPI_ISL_523871|2020-08-10" totalcount="4" value="N"/>
    <sequence id="seq_hCoV-19/Switzerland/BL-ETHZ-240046/2020|EPI_ISL_523888|2020-08-12" spec="Sequence" taxon="hCoV-19/Switzerland/BL-ETHZ-240046/2020|EPI_ISL_523888|2020-08-12" totalcount="4" value="N"/>
    <sequence id="seq_hCoV-19/Switzerland/BS-ETHZ-240090/2020|EPI_ISL_523925|2020-08-13" spec="Sequence" taxon="hCoV-19/Switzerland/BS-ETHZ-240090/2020|EPI_ISL_523925|2020-08-13" totalcount="4" value="N"/>
    <sequence id="seq_hCoV-19/Switzerland/BE-ETHZ-260022/2020|EPI_ISL_539356|2020-08-22" spec="Sequence" taxon="hCoV-19/Switzerland/BE-ETHZ-260022/2020|EPI_ISL_539356|2020-08-22" totalcount="4" value="N"/>
    <sequence id="seq_hCoV-19/Switzerland/BE-ETHZ-260034/2020|EPI_ISL_539366|2020-08-22" spec="Sequence" taxon="hCoV-19/Switzerland/BE-ETHZ-260034/2020|EPI_ISL_539366|2020-08-22" totalcount="4" value="N"/>
    <sequence id="seq_hCoV-19/Switzerland/GR-ETHZ-260035/2020|EPI_ISL_539367|2020-08-22" spec="Sequence" taxon="hCoV-19/Switzerland/GR-ETHZ-260035/2020|EPI_ISL_539367|2020-08-22" totalcount="4" value="N"/>
    <sequence id="seq_hCoV-19/Switzerland/ZH-ETHZ-260064/2020|EPI_ISL_539389|2020-08-23" spec="Sequence" taxon="hCoV-19/Switzerland/ZH-ETHZ-260064/2020|EPI_ISL_539389|2020-08-23" totalcount="4" value="N"/>
    <sequence id="seq_hCoV-19/Switzerland/BE-ETHZ-250116/2020|EPI_ISL_535625|2020-08-20" spec="Sequence" taxon="hCoV-19/Switzerland/BE-ETHZ-250116/2020|EPI_ISL_535625|2020-08-20" totalcount="4" value="N"/>
    <sequence id="seq_hCoV-19/Switzerland/BL-42412116/2020|EPI_ISL_581985|2020-08-26" spec="Sequence" taxon="hCoV-19/Switzerland/BL-42412116/2020|EPI_ISL_581985|2020-08-26" totalcount="4" value="N"/>
    <sequence id="seq_hCoV-19/Switzerland/VS-ETHZ-260176/2020|EPI_ISL_539467|2020-08-27" spec="Sequence" taxon="hCoV-19/Switzerland/VS-ETHZ-260176/2020|EPI_ISL_539467|2020-08-27" totalcount="4" value="N"/>
    <sequence id="seq_hCoV-19/Switzerland/VD-ETHZ-260195/2020|EPI_ISL_539481|2020-08-27" spec="Sequence" taxon="hCoV-19/Switzerland/VD-ETHZ-260195/2020|EPI_ISL_539481|2020-08-27" totalcount="4" value="N"/>
    <sequence id="seq_hCoV-19/Switzerland/VD-ETHZ-260196/2020|EPI_ISL_539482|2020-08-27" spec="Sequence" taxon="hCoV-19/Switzerland/VD-ETHZ-260196/2020|EPI_ISL_539482|2020-08-27" totalcount="4" value="N"/>
    <sequence id="seq_hCoV-19/Switzerland/BL-ETHZ-260112/2020|EPI_ISL_539421|2020-08-26" spec="Sequence" taxon="hCoV-19/Switzerland/BL-ETHZ-260112/2020|EPI_ISL_539421|2020-08-26" totalcount="4" value="N"/>
    <sequence id="seq_hCoV-19/Switzerland/BL-ETHZ-260113/2020|EPI_ISL_539422|2020-08-26" spec="Sequence" taxon="hCoV-19/Switzerland/BL-ETHZ-260113/2020|EPI_ISL_539422|2020-08-26" totalcount="4" value="N"/>
    <sequence id="seq_hCoV-19/Switzerland/BE-ETHZ-260125/2020|EPI_ISL_539432|2020-08-26" spec="Sequence" taxon="hCoV-19/Switzerland/BE-ETHZ-260125/2020|EPI_ISL_539432|2020-08-26" totalcount="4" value="N"/>
    <sequence id="seq_hCoV-19/Switzerland/BE-ETHZ-260132/2020|EPI_ISL_539437|2020-08-25" spec="Sequence" taxon="hCoV-19/Switzerland/BE-ETHZ-260132/2020|EPI_ISL_539437|2020-08-25" totalcount="4" value="N"/>
    <sequence id="seq_hCoV-19/Switzerland/VD-ETHZ-260144/2020|EPI_ISL_539440|2020-08-26" spec="Sequence" taxon="hCoV-19/Switzerland/VD-ETHZ-260144/2020|EPI_ISL_539440|2020-08-26" totalcount="4" value="N"/>
    <sequence id="seq_hCoV-19/Switzerland/BE-ETHZ-260167/2020|EPI_ISL_539459|2020-08-26" spec="Sequence" taxon="hCoV-19/Switzerland/BE-ETHZ-260167/2020|EPI_ISL_539459|2020-08-26" totalcount="4" value="N"/>
    <sequence id="seq_hCoV-19/Switzerland/VD-ETHZ-270175/2020|EPI_ISL_541499|2020-08-29" spec="Sequence" taxon="hCoV-19/Switzerland/VD-ETHZ-270175/2020|EPI_ISL_541499|2020-08-29" totalcount="4" value="N"/>
    <sequence id="seq_hCoV-19/Switzerland/ZH-ETHZ-270170/2020|EPI_ISL_541529|2020-08-29" spec="Sequence" taxon="hCoV-19/Switzerland/ZH-ETHZ-270170/2020|EPI_ISL_541529|2020-08-29" totalcount="4" value="N"/>
    <sequence id="seq_hCoV-19/Switzerland/BE-ETHZ-270163/2020|EPI_ISL_541438|2020-08-28" spec="Sequence" taxon="hCoV-19/Switzerland/BE-ETHZ-270163/2020|EPI_ISL_541438|2020-08-28" totalcount="4" value="N"/>
    <sequence id="seq_hCoV-19/Switzerland/VD-ETHZ-270202/2020|EPI_ISL_541506|2020-08-31" spec="Sequence" taxon="hCoV-19/Switzerland/VD-ETHZ-270202/2020|EPI_ISL_541506|2020-08-31" totalcount="4" value="N"/>
    <sequence id="seq_hCoV-19/Switzerland/ZH-ETHZ-270040/2020|EPI_ISL_541511|2020-09-02" spec="Sequence" taxon="hCoV-19/Switzerland/ZH-ETHZ-270040/2020|EPI_ISL_541511|2020-09-02" totalcount="4" value="N"/>
    <sequence id="seq_hCoV-19/Switzerland/ZH-ETHZ-270081/2020|EPI_ISL_541516|2020-09-02" spec="Sequence" taxon="hCoV-19/Switzerland/ZH-ETHZ-270081/2020|EPI_ISL_541516|2020-09-02" totalcount="4" value="N"/>
    <sequence id="seq_hCoV-19/Switzerland/ZH-ETHZ-270084/2020|EPI_ISL_541517|2020-09-02" spec="Sequence" taxon="hCoV-19/Switzerland/ZH-ETHZ-270084/2020|EPI_ISL_541517|2020-09-02" totalcount="4" value="N"/>
    <sequence id="seq_hCoV-19/Switzerland/BE-ETHZ-270053/2020|EPI_ISL_541418|2020-09-01" spec="Sequence" taxon="hCoV-19/Switzerland/BE-ETHZ-270053/2020|EPI_ISL_541418|2020-09-01" totalcount="4" value="N"/>
    <sequence id="seq_hCoV-19/Switzerland/VD-ETHZ-270050/2020|EPI_ISL_541470|2020-09-01" spec="Sequence" taxon="hCoV-19/Switzerland/VD-ETHZ-270050/2020|EPI_ISL_541470|2020-09-01" totalcount="4" value="N"/>
    <sequence id="seq_hCoV-19/Switzerland/VD-ETHZ-270052/2020|EPI_ISL_541471|2020-09-01" spec="Sequence" taxon="hCoV-19/Switzerland/VD-ETHZ-270052/2020|EPI_ISL_541471|2020-09-01" totalcount="4" value="N"/>
    <sequence id="seq_hCoV-19/Switzerland/VD-ETHZ-270064/2020|EPI_ISL_541473|2020-09-02" spec="Sequence" taxon="hCoV-19/Switzerland/VD-ETHZ-270064/2020|EPI_ISL_541473|2020-09-02" totalcount="4" value="N"/>
    <sequence id="seq_hCoV-19/Switzerland/VD-ETHZ-270065/2020|EPI_ISL_541474|2020-09-02" spec="Sequence" taxon="hCoV-19/Switzerland/VD-ETHZ-270065/2020|EPI_ISL_541474|2020-09-02" totalcount="4" value="N"/>
    <sequence id="seq_hCoV-19/Switzerland/VD-ETHZ-270066/2020|EPI_ISL_541475|2020-09-02" spec="Sequence" taxon="hCoV-19/Switzerland/VD-ETHZ-270066/2020|EPI_ISL_541475|2020-09-02" totalcount="4" value="N"/>
    <sequence id="seq_hCoV-19/Switzerland/VD-ETHZ-270080/2020|EPI_ISL_541481|2020-09-03" spec="Sequence" taxon="hCoV-19/Switzerland/VD-ETHZ-270080/2020|EPI_ISL_541481|2020-09-03" totalcount="4" value="N"/>
    <sequence id="seq_hCoV-19/Switzerland/VD-ETHZ-270123/2020|EPI_ISL_541491|2020-09-03" spec="Sequence" taxon="hCoV-19/Switzerland/VD-ETHZ-270123/2020|EPI_ISL_541491|2020-09-03" totalcount="4" value="N"/>
    <sequence id="seq_hCoV-19/Switzerland/VD-ETHZ-270129/2020|EPI_ISL_541494|2020-09-03" spec="Sequence" taxon="hCoV-19/Switzerland/VD-ETHZ-270129/2020|EPI_ISL_541494|2020-09-03" totalcount="4" value="N"/>
    <sequence id="seq_hCoV-19/Switzerland/AG-ETHZ-270111/2020|EPI_ISL_541409|2020-09-03" spec="Sequence" taxon="hCoV-19/Switzerland/AG-ETHZ-270111/2020|EPI_ISL_541409|2020-09-03" totalcount="4" value="N"/>
    <sequence id="seq_hCoV-19/Switzerland/VD-ETHZ-280136/2020|EPI_ISL_560504|2020-09-08" spec="Sequence" taxon="hCoV-19/Switzerland/VD-ETHZ-280136/2020|EPI_ISL_560504|2020-09-08" totalcount="4" value="N"/>
    <sequence id="seq_hCoV-19/Switzerland/VD-ETHZ-280145/2020|EPI_ISL_560508|2020-09-07" spec="Sequence" taxon="hCoV-19/Switzerland/VD-ETHZ-280145/2020|EPI_ISL_560508|2020-09-07" totalcount="4" value="N"/>
    <sequence id="seq_hCoV-19/Switzerland/VD-ETHZ-280164/2020|EPI_ISL_560514|2020-09-08" spec="Sequence" taxon="hCoV-19/Switzerland/VD-ETHZ-280164/2020|EPI_ISL_560514|2020-09-08" totalcount="4" value="N"/>
    <sequence id="seq_hCoV-19/Switzerland/VD-ETHZ-280202/2020|EPI_ISL_560521|2020-09-09" spec="Sequence" taxon="hCoV-19/Switzerland/VD-ETHZ-280202/2020|EPI_ISL_560521|2020-09-09" totalcount="4" value="N"/>
    <sequence id="seq_hCoV-19/Switzerland/VD-ETHZ-280229/2020|EPI_ISL_560528|2020-09-10" spec="Sequence" taxon="hCoV-19/Switzerland/VD-ETHZ-280229/2020|EPI_ISL_560528|2020-09-10" totalcount="4" value="N"/>
    <sequence id="seq_hCoV-19/Switzerland/VS-ETHZ-280237/2020|EPI_ISL_560540|2020-09-10" spec="Sequence" taxon="hCoV-19/Switzerland/VS-ETHZ-280237/2020|EPI_ISL_560540|2020-09-10" totalcount="4" value="N"/>
    <sequence id="seq_hCoV-19/Switzerland/ZH-ETHZ-280197/2020|EPI_ISL_560551|2020-09-09" spec="Sequence" taxon="hCoV-19/Switzerland/ZH-ETHZ-280197/2020|EPI_ISL_560551|2020-09-09" totalcount="4" value="N"/>
    <sequence id="seq_hCoV-19/Switzerland/AG-ETHZ-280079/2020|EPI_ISL_560417|2020-09-07" spec="Sequence" taxon="hCoV-19/Switzerland/AG-ETHZ-280079/2020|EPI_ISL_560417|2020-09-07" totalcount="4" value="N"/>
    <sequence id="seq_hCoV-19/Switzerland/BE-ETHZ-280094/2020|EPI_ISL_560430|2020-09-07" spec="Sequence" taxon="hCoV-19/Switzerland/BE-ETHZ-280094/2020|EPI_ISL_560430|2020-09-07" totalcount="4" value="N"/>
    <sequence id="seq_hCoV-19/Switzerland/BE-ETHZ-280140/2020|EPI_ISL_560438|2020-09-08" spec="Sequence" taxon="hCoV-19/Switzerland/BE-ETHZ-280140/2020|EPI_ISL_560438|2020-09-08" totalcount="4" value="N"/>
    <sequence id="seq_hCoV-19/Switzerland/BE-ETHZ-280176/2020|EPI_ISL_560441|2020-09-09" spec="Sequence" taxon="hCoV-19/Switzerland/BE-ETHZ-280176/2020|EPI_ISL_560441|2020-09-09" totalcount="4" value="N"/>
    <sequence id="seq_hCoV-19/Switzerland/BE-ETHZ-280186/2020|EPI_ISL_560443|2020-09-09" spec="Sequence" taxon="hCoV-19/Switzerland/BE-ETHZ-280186/2020|EPI_ISL_560443|2020-09-09" totalcount="4" value="N"/>
    <sequence id="seq_hCoV-19/Switzerland/TI-ETHZ-280192/2020|EPI_ISL_560483|2020-09-09" spec="Sequence" taxon="hCoV-19/Switzerland/TI-ETHZ-280192/2020|EPI_ISL_560483|2020-09-09" totalcount="4" value="N"/>
    <sequence id="seq_hCoV-19/Switzerland/TI-ETHZ-280194/2020|EPI_ISL_560484|2020-09-09" spec="Sequence" taxon="hCoV-19/Switzerland/TI-ETHZ-280194/2020|EPI_ISL_560484|2020-09-09" totalcount="4" value="N"/>
    <sequence id="seq_hCoV-19/Switzerland/VD-ETHZ-280077/2020|EPI_ISL_560488|2020-09-07" spec="Sequence" taxon="hCoV-19/Switzerland/VD-ETHZ-280077/2020|EPI_ISL_560488|2020-09-07" totalcount="4" value="N"/>
    <sequence id="seq_hCoV-19/Switzerland/VD-ETHZ-280102/2020|EPI_ISL_560492|2020-09-07" spec="Sequence" taxon="hCoV-19/Switzerland/VD-ETHZ-280102/2020|EPI_ISL_560492|2020-09-07" totalcount="4" value="N"/>
    <sequence id="seq_hCoV-19/Switzerland/VD-ETHZ-280112/2020|EPI_ISL_560497|2020-09-08" spec="Sequence" taxon="hCoV-19/Switzerland/VD-ETHZ-280112/2020|EPI_ISL_560497|2020-09-08" totalcount="4" value="N"/>
    <sequence id="seq_hCoV-19/Switzerland/VD-ETHZ-300301/2020|EPI_ISL_603333|2020-09-25" spec="Sequence" taxon="hCoV-19/Switzerland/VD-ETHZ-300301/2020|EPI_ISL_603333|2020-09-25" totalcount="4" value="N"/>
    <sequence id="seq_hCoV-19/Switzerland/VD-ETHZ-300308/2020|EPI_ISL_603340|2020-09-25" spec="Sequence" taxon="hCoV-19/Switzerland/VD-ETHZ-300308/2020|EPI_ISL_603340|2020-09-25" totalcount="4" value="N"/>
    <sequence id="seq_hCoV-19/Switzerland/BS-ETHZ-300311/2020|EPI_ISL_603343|2020-09-25" spec="Sequence" taxon="hCoV-19/Switzerland/BS-ETHZ-300311/2020|EPI_ISL_603343|2020-09-25" totalcount="4" value="N"/>
    <sequence id="seq_hCoV-19/Switzerland/VD-ETHZ-300467/2020|EPI_ISL_603414|2020-09-30" spec="Sequence" taxon="hCoV-19/Switzerland/VD-ETHZ-300467/2020|EPI_ISL_603414|2020-09-30" totalcount="4" value="N"/>
    <sequence id="seq_hCoV-19/Switzerland/VD-ETHZ-300271/2020|EPI_ISL_603303|2020-10-01" spec="Sequence" taxon="hCoV-19/Switzerland/VD-ETHZ-300271/2020|EPI_ISL_603303|2020-10-01" totalcount="4" value="N"/>
    <sequence id="seq_hCoV-19/Switzerland/BE-ETHZ-300396/2020|EPI_ISL_603363|2020-09-29" spec="Sequence" taxon="hCoV-19/Switzerland/BE-ETHZ-300396/2020|EPI_ISL_603363|2020-09-29" totalcount="4" value="N"/>
    <sequence id="seq_hCoV-19/Switzerland/VS-ETHZ-300411/2020|EPI_ISL_603373|2020-09-29" spec="Sequence" taxon="hCoV-19/Switzerland/VS-ETHZ-300411/2020|EPI_ISL_603373|2020-09-29" totalcount="4" value="N"/>
    <sequence id="seq_hCoV-19/Switzerland/VD-ETHZ-300419/2020|EPI_ISL_603378|2020-09-29" spec="Sequence" taxon="hCoV-19/Switzerland/VD-ETHZ-300419/2020|EPI_ISL_603378|2020-09-29" totalcount="4" value="N"/>
    <sequence id="seq_hCoV-19/Switzerland/VD-ETHZ-300251/2020|EPI_ISL_603283|2020-09-30" spec="Sequence" taxon="hCoV-19/Switzerland/VD-ETHZ-300251/2020|EPI_ISL_603283|2020-09-30" totalcount="4" value="N"/>
    <sequence id="seq_hCoV-19/Switzerland/ZH-ETHZ-300259/2020|EPI_ISL_603291|2020-10-01" spec="Sequence" taxon="hCoV-19/Switzerland/ZH-ETHZ-300259/2020|EPI_ISL_603291|2020-10-01" totalcount="4" value="N"/>
    <sequence id="seq_hCoV-19/Switzerland/BL-ETHZ-310482/2020|EPI_ISL_603552|2020-10-08" spec="Sequence" taxon="hCoV-19/Switzerland/BL-ETHZ-310482/2020|EPI_ISL_603552|2020-10-08" totalcount="4" value="N"/>
    <sequence id="seq_hCoV-19/Switzerland/BE-ETHZ-310504/2020|EPI_ISL_603572|2020-10-08" spec="Sequence" taxon="hCoV-19/Switzerland/BE-ETHZ-310504/2020|EPI_ISL_603572|2020-10-08" totalcount="4" value="N"/>
    <sequence id="seq_hCoV-19/Switzerland/VD-ETHZ-310506/2020|EPI_ISL_603574|2020-10-08" spec="Sequence" taxon="hCoV-19/Switzerland/VD-ETHZ-310506/2020|EPI_ISL_603574|2020-10-08" totalcount="4" value="N"/>
    <sequence id="seq_hCoV-19/Switzerland/GR-ETHZ-310521/2020|EPI_ISL_603589|2020-10-08" spec="Sequence" taxon="hCoV-19/Switzerland/GR-ETHZ-310521/2020|EPI_ISL_603589|2020-10-08" totalcount="4" value="N"/>
    <sequence id="seq_hCoV-19/Switzerland/ZH-ETHZ-310438/2020|EPI_ISL_603512|2020-10-08" spec="Sequence" taxon="hCoV-19/Switzerland/ZH-ETHZ-310438/2020|EPI_ISL_603512|2020-10-08" totalcount="4" value="N"/>
    <sequence id="seq_hCoV-19/Switzerland/VD-ETHZ-310446/2020|EPI_ISL_603519|2020-10-08" spec="Sequence" taxon="hCoV-19/Switzerland/VD-ETHZ-310446/2020|EPI_ISL_603519|2020-10-08" totalcount="4" value="N"/>
    <sequence id="seq_hCoV-19/Switzerland/GR-ETHZ-310462/2020|EPI_ISL_603534|2020-10-07" spec="Sequence" taxon="hCoV-19/Switzerland/GR-ETHZ-310462/2020|EPI_ISL_603534|2020-10-07" totalcount="4" value="N"/>
    <sequence id="seq_hCoV-19/Switzerland/BE-ETHZ-310465/2020|EPI_ISL_603537|2020-10-07" spec="Sequence" taxon="hCoV-19/Switzerland/BE-ETHZ-310465/2020|EPI_ISL_603537|2020-10-07" totalcount="4" value="N"/>
    <sequence id="seq_hCoV-19/Switzerland/GE-ETHZ-310470/2020|EPI_ISL_603541|2020-10-07" spec="Sequence" taxon="hCoV-19/Switzerland/GE-ETHZ-310470/2020|EPI_ISL_603541|2020-10-07" totalcount="4" value="N"/>
    <sequence id="seq_hCoV-19/Switzerland/GE-ETHZ-310471/2020|EPI_ISL_603542|2020-10-07" spec="Sequence" taxon="hCoV-19/Switzerland/GE-ETHZ-310471/2020|EPI_ISL_603542|2020-10-07" totalcount="4" value="N"/>
    <sequence id="seq_hCoV-19/Switzerland/BE-ETHZ-310524/2020|EPI_ISL_603592|2020-10-08" spec="Sequence" taxon="hCoV-19/Switzerland/BE-ETHZ-310524/2020|EPI_ISL_603592|2020-10-08" totalcount="4" value="N"/>
    <sequence id="seq_hCoV-19/Switzerland/BE-ETHZ-310528/2020|EPI_ISL_603596|2020-10-08" spec="Sequence" taxon="hCoV-19/Switzerland/BE-ETHZ-310528/2020|EPI_ISL_603596|2020-10-08" totalcount="4" value="N"/>
    <sequence id="seq_hCoV-19/Switzerland/BE-ETHZ-310530/2020|EPI_ISL_603598|2020-10-08" spec="Sequence" taxon="hCoV-19/Switzerland/BE-ETHZ-310530/2020|EPI_ISL_603598|2020-10-08" totalcount="4" value="N"/>
    <sequence id="seq_hCoV-19/Switzerland/VD-ETHZ-310362/2020|EPI_ISL_603436|2020-10-07" spec="Sequence" taxon="hCoV-19/Switzerland/VD-ETHZ-310362/2020|EPI_ISL_603436|2020-10-07" totalcount="4" value="N"/>
    <sequence id="seq_hCoV-19/Switzerland/VD-ETHZ-310375/2020|EPI_ISL_603449|2020-10-08" spec="Sequence" taxon="hCoV-19/Switzerland/VD-ETHZ-310375/2020|EPI_ISL_603449|2020-10-08" totalcount="4" value="N"/>
    <sequence id="seq_hCoV-19/Switzerland/VS-ETHZ-320189/2020|EPI_ISL_737822|2020-10-10" spec="Sequence" taxon="hCoV-19/Switzerland/VS-ETHZ-320189/2020|EPI_ISL_737822|2020-10-10" totalcount="4" value="N"/>
    <sequence id="seq_hCoV-19/Switzerland/VS-ETHZ-320192/2020|EPI_ISL_737824|2020-10-10" spec="Sequence" taxon="hCoV-19/Switzerland/VS-ETHZ-320192/2020|EPI_ISL_737824|2020-10-10" totalcount="4" value="N"/>
    <sequence id="seq_hCoV-19/Switzerland/ZH-ETHZ-310345/2020|EPI_ISL_603424|2020-10-07" spec="Sequence" taxon="hCoV-19/Switzerland/ZH-ETHZ-310345/2020|EPI_ISL_603424|2020-10-07" totalcount="4" value="N"/>
    <sequence id="seq_hCoV-19/Switzerland/VD-ETHZ-310353/2020|EPI_ISL_603427|2020-10-07" spec="Sequence" taxon="hCoV-19/Switzerland/VD-ETHZ-310353/2020|EPI_ISL_603427|2020-10-07" totalcount="4" value="N"/>
    <sequence id="seq_hCoV-19/Switzerland/VS-ETHZ-310380/2020|EPI_ISL_603454|2020-10-08" spec="Sequence" taxon="hCoV-19/Switzerland/VS-ETHZ-310380/2020|EPI_ISL_603454|2020-10-08" totalcount="4" value="N"/>
    <sequence id="seq_hCoV-19/Switzerland/AG-ETHZ-310404/2020|EPI_ISL_603478|2020-10-08" spec="Sequence" taxon="hCoV-19/Switzerland/AG-ETHZ-310404/2020|EPI_ISL_603478|2020-10-08" totalcount="4" value="N"/>
    <sequence id="seq_hCoV-19/Switzerland/ZH-ETHZ-310417/2020|EPI_ISL_603491|2020-10-08" spec="Sequence" taxon="hCoV-19/Switzerland/ZH-ETHZ-310417/2020|EPI_ISL_603491|2020-10-08" totalcount="4" value="N"/>
    <sequence id="seq_hCoV-19/Switzerland/ZH-ETHZ-310420/2020|EPI_ISL_603494|2020-10-08" spec="Sequence" taxon="hCoV-19/Switzerland/ZH-ETHZ-310420/2020|EPI_ISL_603494|2020-10-08" totalcount="4" value="N"/>
    <sequence id="seq_hCoV-19/Switzerland/ZH-ETHZ-310423/2020|EPI_ISL_603497|2020-10-08" spec="Sequence" taxon="hCoV-19/Switzerland/ZH-ETHZ-310423/2020|EPI_ISL_603497|2020-10-08" totalcount="4" value="N"/>
    <sequence id="seq_hCoV-19/Switzerland/VD-ETHZ-321544/2020|EPI_ISL_603753|2020-10-15" spec="Sequence" taxon="hCoV-19/Switzerland/VD-ETHZ-321544/2020|EPI_ISL_603753|2020-10-15" totalcount="4" value="N"/>
    <sequence id="seq_hCoV-19/Switzerland/ZH-ETHZ-321510/2020|EPI_ISL_603720|2020-10-15" spec="Sequence" taxon="hCoV-19/Switzerland/ZH-ETHZ-321510/2020|EPI_ISL_603720|2020-10-15" totalcount="4" value="N"/>
    <sequence id="seq_hCoV-19/Switzerland/ZH-ETHZ-321511/2020|EPI_ISL_603721|2020-10-15" spec="Sequence" taxon="hCoV-19/Switzerland/ZH-ETHZ-321511/2020|EPI_ISL_603721|2020-10-15" totalcount="4" value="N"/>
    <sequence id="seq_hCoV-19/Switzerland/UR-ETHZ-321517/2020|EPI_ISL_603726|2020-10-15" spec="Sequence" taxon="hCoV-19/Switzerland/UR-ETHZ-321517/2020|EPI_ISL_603726|2020-10-15" totalcount="4" value="N"/>
    <sequence id="seq_hCoV-19/Switzerland/BE-ETHZ-320581/2020|EPI_ISL_737688|2020-10-12" spec="Sequence" taxon="hCoV-19/Switzerland/BE-ETHZ-320581/2020|EPI_ISL_737688|2020-10-12" totalcount="4" value="N"/>
    <sequence id="seq_hCoV-19/Switzerland/BE-ETHZ-321083/2020|EPI_ISL_737696|2020-10-14" spec="Sequence" taxon="hCoV-19/Switzerland/BE-ETHZ-321083/2020|EPI_ISL_737696|2020-10-14" totalcount="4" value="N"/>
    <sequence id="seq_hCoV-19/Switzerland/VD-ETHZ-321392/2020|EPI_ISL_603633|2020-10-13" spec="Sequence" taxon="hCoV-19/Switzerland/VD-ETHZ-321392/2020|EPI_ISL_603633|2020-10-13" totalcount="4" value="N"/>
    <sequence id="seq_hCoV-19/Switzerland/BE-ETHZ-321397/2020|EPI_ISL_603638|2020-10-13" spec="Sequence" taxon="hCoV-19/Switzerland/BE-ETHZ-321397/2020|EPI_ISL_603638|2020-10-13" totalcount="4" value="N"/>
    <sequence id="seq_hCoV-19/Switzerland/VD-ETHZ-321399/2020|EPI_ISL_603640|2020-10-13" spec="Sequence" taxon="hCoV-19/Switzerland/VD-ETHZ-321399/2020|EPI_ISL_603640|2020-10-13" totalcount="4" value="N"/>
    <sequence id="seq_hCoV-19/Switzerland/BL-ETHZ-321416/2020|EPI_ISL_603655|2020-10-14" spec="Sequence" taxon="hCoV-19/Switzerland/BL-ETHZ-321416/2020|EPI_ISL_603655|2020-10-14" totalcount="4" value="N"/>
    <sequence id="seq_hCoV-19/Switzerland/BE-ETHZ-321488/2020|EPI_ISL_603700|2020-10-15" spec="Sequence" taxon="hCoV-19/Switzerland/BE-ETHZ-321488/2020|EPI_ISL_603700|2020-10-15" totalcount="4" value="N"/>
    <sequence id="seq_hCoV-19/Switzerland/BE-ETHZ-321490/2020|EPI_ISL_603702|2020-10-15" spec="Sequence" taxon="hCoV-19/Switzerland/BE-ETHZ-321490/2020|EPI_ISL_603702|2020-10-15" totalcount="4" value="N"/>
    <sequence id="seq_hCoV-19/Switzerland/GE-ETHZ-320596/2020|EPI_ISL_737754|2020-10-12" spec="Sequence" taxon="hCoV-19/Switzerland/GE-ETHZ-320596/2020|EPI_ISL_737754|2020-10-12" totalcount="4" value="N"/>
    <sequence id="seq_hCoV-19/Switzerland/GE-ETHZ-320601/2020|EPI_ISL_737757|2020-10-12" spec="Sequence" taxon="hCoV-19/Switzerland/GE-ETHZ-320601/2020|EPI_ISL_737757|2020-10-12" totalcount="4" value="N"/>
    <sequence id="seq_hCoV-19/Switzerland/SZ-ETHZ-321354/2020|EPI_ISL_603604|2020-10-13" spec="Sequence" taxon="hCoV-19/Switzerland/SZ-ETHZ-321354/2020|EPI_ISL_603604|2020-10-13" totalcount="4" value="N"/>
    <sequence id="seq_hCoV-19/Switzerland/VD-ETHZ-321357/2020|EPI_ISL_603607|2020-10-13" spec="Sequence" taxon="hCoV-19/Switzerland/VD-ETHZ-321357/2020|EPI_ISL_603607|2020-10-13" totalcount="4" value="N"/>
    <sequence id="seq_hCoV-19/Switzerland/VD-ETHZ-321360/2020|EPI_ISL_603609|2020-10-13" spec="Sequence" taxon="hCoV-19/Switzerland/VD-ETHZ-321360/2020|EPI_ISL_603609|2020-10-13" totalcount="4" value="N"/>
    <sequence id="seq_hCoV-19/Switzerland/VD-ETHZ-321366/2020|EPI_ISL_603615|2020-10-13" spec="Sequence" taxon="hCoV-19/Switzerland/VD-ETHZ-321366/2020|EPI_ISL_603615|2020-10-13" totalcount="4" value="N"/>
    <sequence id="seq_hCoV-19/Switzerland/VD-ETHZ-321367/2020|EPI_ISL_603616|2020-10-13" spec="Sequence" taxon="hCoV-19/Switzerland/VD-ETHZ-321367/2020|EPI_ISL_603616|2020-10-13" totalcount="4" value="N"/>
    <sequence id="seq_hCoV-19/Switzerland/TI-ETHZ-321378/2020|EPI_ISL_603622|2020-10-13" spec="Sequence" taxon="hCoV-19/Switzerland/TI-ETHZ-321378/2020|EPI_ISL_603622|2020-10-13" totalcount="4" value="N"/>
    <sequence id="seq_hCoV-19/Switzerland/GE-ETHZ-320597/2020|EPI_ISL_737755|2020-10-12" spec="Sequence" taxon="hCoV-19/Switzerland/GE-ETHZ-320597/2020|EPI_ISL_737755|2020-10-12" totalcount="4" value="N"/>
    <sequence id="seq_hCoV-19/Switzerland/VD-ETHZ-320397/2020|EPI_ISL_737879|2020-10-12" spec="Sequence" taxon="hCoV-19/Switzerland/VD-ETHZ-320397/2020|EPI_ISL_737879|2020-10-12" totalcount="4" value="N"/>
    <sequence id="seq_hCoV-19/Switzerland/VD-ETHZ-320399/2020|EPI_ISL_737880|2020-10-12" spec="Sequence" taxon="hCoV-19/Switzerland/VD-ETHZ-320399/2020|EPI_ISL_737880|2020-10-12" totalcount="4" value="N"/>
    <sequence id="seq_hCoV-19/Switzerland/VD-ETHZ-320400/2020|EPI_ISL_737881|2020-10-12" spec="Sequence" taxon="hCoV-19/Switzerland/VD-ETHZ-320400/2020|EPI_ISL_737881|2020-10-12" totalcount="4" value="N"/>
    <sequence id="seq_hCoV-19/Switzerland/VD-ETHZ-320409/2020|EPI_ISL_737886|2020-10-12" spec="Sequence" taxon="hCoV-19/Switzerland/VD-ETHZ-320409/2020|EPI_ISL_737886|2020-10-12" totalcount="4" value="N"/>
    <sequence id="seq_hCoV-19/Switzerland/VD-ETHZ-320414/2020|EPI_ISL_737889|2020-10-12" spec="Sequence" taxon="hCoV-19/Switzerland/VD-ETHZ-320414/2020|EPI_ISL_737889|2020-10-12" totalcount="4" value="N"/>
    <sequence id="seq_hCoV-19/Switzerland/VD-ETHZ-320523/2020|EPI_ISL_737896|2020-10-13" spec="Sequence" taxon="hCoV-19/Switzerland/VD-ETHZ-320523/2020|EPI_ISL_737896|2020-10-13" totalcount="4" value="N"/>
    <sequence id="seq_hCoV-19/Switzerland/VD-ETHZ-320587/2020|EPI_ISL_737900|2020-10-13" spec="Sequence" taxon="hCoV-19/Switzerland/VD-ETHZ-320587/2020|EPI_ISL_737900|2020-10-13" totalcount="4" value="N"/>
    <sequence id="seq_hCoV-19/Switzerland/BS-ETHZ-330431/2020|EPI_ISL_614905|2020-10-18" spec="Sequence" taxon="hCoV-19/Switzerland/BS-ETHZ-330431/2020|EPI_ISL_614905|2020-10-18" totalcount="4" value="N"/>
    <sequence id="seq_hCoV-19/Switzerland/BE-ETHZ-330250/2020|EPI_ISL_614907|2020-10-17" spec="Sequence" taxon="hCoV-19/Switzerland/BE-ETHZ-330250/2020|EPI_ISL_614907|2020-10-17" totalcount="4" value="N"/>
    <sequence id="seq_hCoV-19/Switzerland/VS-ETHZ-330060/2020|EPI_ISL_614947|2020-10-16" spec="Sequence" taxon="hCoV-19/Switzerland/VS-ETHZ-330060/2020|EPI_ISL_614947|2020-10-16" totalcount="4" value="N"/>
    <sequence id="seq_hCoV-19/Switzerland/GE-ETHZ-331454/2020|EPI_ISL_614938|2020-10-21" spec="Sequence" taxon="hCoV-19/Switzerland/GE-ETHZ-331454/2020|EPI_ISL_614938|2020-10-21" totalcount="4" value="N"/>
    <sequence id="seq_hCoV-19/Switzerland/SG-ETHZ-330512/2020|EPI_ISL_614944|2020-10-19" spec="Sequence" taxon="hCoV-19/Switzerland/SG-ETHZ-330512/2020|EPI_ISL_614944|2020-10-19" totalcount="4" value="N"/>
    <sequence id="seq_hCoV-19/Switzerland/ZH-ETHZ-331459/2020|EPI_ISL_614975|2020-10-21" spec="Sequence" taxon="hCoV-19/Switzerland/ZH-ETHZ-331459/2020|EPI_ISL_614975|2020-10-21" totalcount="4" value="N"/>
    <sequence id="seq_hCoV-19/Switzerland/VD-ETHZ-340113/2020|EPI_ISL_721914|2020-10-26" spec="Sequence" taxon="hCoV-19/Switzerland/VD-ETHZ-340113/2020|EPI_ISL_721914|2020-10-26" totalcount="4" value="N"/>
    <sequence id="seq_hCoV-19/Switzerland/ZH-ETHZ-340117/2020|EPI_ISL_721929|2020-10-26" spec="Sequence" taxon="hCoV-19/Switzerland/ZH-ETHZ-340117/2020|EPI_ISL_721929|2020-10-26" totalcount="4" value="N"/>
    <sequence id="seq_hCoV-19/Switzerland/VD-ETHZ-350199/2020|EPI_ISL_693847|2020-10-30" spec="Sequence" taxon="hCoV-19/Switzerland/VD-ETHZ-350199/2020|EPI_ISL_693847|2020-10-30" totalcount="4" value="N"/>
    <sequence id="seq_hCoV-19/Switzerland/VD-ETHZ-350202/2020|EPI_ISL_693850|2020-10-30" spec="Sequence" taxon="hCoV-19/Switzerland/VD-ETHZ-350202/2020|EPI_ISL_693850|2020-10-30" totalcount="4" value="N"/>
    <sequence id="seq_hCoV-19/Switzerland/AG-ETHZ-340139/2020|EPI_ISL_721708|2020-10-27" spec="Sequence" taxon="hCoV-19/Switzerland/AG-ETHZ-340139/2020|EPI_ISL_721708|2020-10-27" totalcount="4" value="N"/>
    <sequence id="seq_hCoV-19/Switzerland/BE-ETHZ-340115/2020|EPI_ISL_721750|2020-10-26" spec="Sequence" taxon="hCoV-19/Switzerland/BE-ETHZ-340115/2020|EPI_ISL_721750|2020-10-26" totalcount="4" value="N"/>
    <sequence id="seq_hCoV-19/Switzerland/BE-ETHZ-340155/2020|EPI_ISL_721752|2020-10-28" spec="Sequence" taxon="hCoV-19/Switzerland/BE-ETHZ-340155/2020|EPI_ISL_721752|2020-10-28" totalcount="4" value="N"/>
    <sequence id="seq_hCoV-19/Switzerland/BE-ETHZ-340159/2020|EPI_ISL_721755|2020-10-29" spec="Sequence" taxon="hCoV-19/Switzerland/BE-ETHZ-340159/2020|EPI_ISL_721755|2020-10-29" totalcount="4" value="N"/>
    <sequence id="seq_hCoV-19/Switzerland/GR-ETHZ-340133/2020|EPI_ISL_721817|2020-10-27" spec="Sequence" taxon="hCoV-19/Switzerland/GR-ETHZ-340133/2020|EPI_ISL_721817|2020-10-27" totalcount="4" value="N"/>
    <sequence id="seq_hCoV-19/Switzerland/SH-ETHZ-340108/2020|EPI_ISL_721854|2020-10-26" spec="Sequence" taxon="hCoV-19/Switzerland/SH-ETHZ-340108/2020|EPI_ISL_721854|2020-10-26" totalcount="4" value="N"/>
    <sequence id="seq_hCoV-19/Switzerland/NE-ETHZ-390423/2020|EPI_ISL_729070|2020-11-04" spec="Sequence" taxon="hCoV-19/Switzerland/NE-ETHZ-390423/2020|EPI_ISL_729070|2020-11-04" totalcount="4" value="N"/>
    <sequence id="seq_hCoV-19/Switzerland/SG-ETHZ-390431/2020|EPI_ISL_729075|2020-11-04" spec="Sequence" taxon="hCoV-19/Switzerland/SG-ETHZ-390431/2020|EPI_ISL_729075|2020-11-04" totalcount="4" value="N"/>
    <sequence id="seq_hCoV-19/Switzerland/BE-ETHZ-390437/2020|EPI_ISL_729080|2020-11-04" spec="Sequence" taxon="hCoV-19/Switzerland/BE-ETHZ-390437/2020|EPI_ISL_729080|2020-11-04" totalcount="4" value="N"/>
    <sequence id="seq_hCoV-19/Switzerland/ZH-ETHZ-390439/2020|EPI_ISL_729082|2020-11-04" spec="Sequence" taxon="hCoV-19/Switzerland/ZH-ETHZ-390439/2020|EPI_ISL_729082|2020-11-04" totalcount="4" value="N"/>
    <sequence id="seq_hCoV-19/Switzerland/SZ-ETHZ-390443/2020|EPI_ISL_729086|2020-11-04" spec="Sequence" taxon="hCoV-19/Switzerland/SZ-ETHZ-390443/2020|EPI_ISL_729086|2020-11-04" totalcount="4" value="N"/>
    <sequence id="seq_hCoV-19/Switzerland/VS-ETHZ-350316/2020|EPI_ISL_729192|2020-11-03" spec="Sequence" taxon="hCoV-19/Switzerland/VS-ETHZ-350316/2020|EPI_ISL_729192|2020-11-03" totalcount="4" value="N"/>
    <sequence id="seq_hCoV-19/Switzerland/ZH-ETHZ-350458/2020|EPI_ISL_729206|2020-11-03" spec="Sequence" taxon="hCoV-19/Switzerland/ZH-ETHZ-350458/2020|EPI_ISL_729206|2020-11-03" totalcount="4" value="N"/>
    <sequence id="seq_hCoV-19/Switzerland/BE-ETHZ-360337/2020|EPI_ISL_729212|2020-11-06" spec="Sequence" taxon="hCoV-19/Switzerland/BE-ETHZ-360337/2020|EPI_ISL_729212|2020-11-06" totalcount="4" value="N"/>
    <sequence id="seq_hCoV-19/Switzerland/VD-ETHZ-360318/2020|EPI_ISL_729215|2020-11-06" spec="Sequence" taxon="hCoV-19/Switzerland/VD-ETHZ-360318/2020|EPI_ISL_729215|2020-11-06" totalcount="4" value="N"/>
    <sequence id="seq_hCoV-19/Switzerland/BE-ETHZ-360300/2020|EPI_ISL_729222|2020-11-06" spec="Sequence" taxon="hCoV-19/Switzerland/BE-ETHZ-360300/2020|EPI_ISL_729222|2020-11-06" totalcount="4" value="N"/>
    <sequence id="seq_hCoV-19/Switzerland/BL-ETHZ-360281/2020|EPI_ISL_729227|2020-11-08" spec="Sequence" taxon="hCoV-19/Switzerland/BL-ETHZ-360281/2020|EPI_ISL_729227|2020-11-08" totalcount="4" value="N"/>
    <sequence id="seq_hCoV-19/Switzerland/BL-ETHZ-360275/2020|EPI_ISL_729231|2020-11-08" spec="Sequence" taxon="hCoV-19/Switzerland/BL-ETHZ-360275/2020|EPI_ISL_729231|2020-11-08" totalcount="4" value="N"/>
    <sequence id="seq_hCoV-19/Switzerland/BL-ETHZ-360266/2020|EPI_ISL_729235|2020-11-08" spec="Sequence" taxon="hCoV-19/Switzerland/BL-ETHZ-360266/2020|EPI_ISL_729235|2020-11-08" totalcount="4" value="N"/>
    <sequence id="seq_hCoV-19/Switzerland/BL-ETHZ-360265/2020|EPI_ISL_729236|2020-11-08" spec="Sequence" taxon="hCoV-19/Switzerland/BL-ETHZ-360265/2020|EPI_ISL_729236|2020-11-08" totalcount="4" value="N"/>
    <sequence id="seq_hCoV-19/Switzerland/BE-ETHZ-360096/2020|EPI_ISL_737707|2020-11-08" spec="Sequence" taxon="hCoV-19/Switzerland/BE-ETHZ-360096/2020|EPI_ISL_737707|2020-11-08" totalcount="4" value="N"/>
    <sequence id="seq_hCoV-19/Switzerland/BE-ETHZ-360093/2020|EPI_ISL_693903|2020-11-08" spec="Sequence" taxon="hCoV-19/Switzerland/BE-ETHZ-360093/2020|EPI_ISL_693903|2020-11-08" totalcount="4" value="N"/>
    <sequence id="seq_hCoV-19/Switzerland/BE-ETHZ-360094/2020|EPI_ISL_693904|2020-11-08" spec="Sequence" taxon="hCoV-19/Switzerland/BE-ETHZ-360094/2020|EPI_ISL_693904|2020-11-08" totalcount="4" value="N"/>
    <sequence id="seq_hCoV-19/Switzerland/SZ-ETHZ-360101/2020|EPI_ISL_693909|2020-11-08" spec="Sequence" taxon="hCoV-19/Switzerland/SZ-ETHZ-360101/2020|EPI_ISL_693909|2020-11-08" totalcount="4" value="N"/>
    <sequence id="seq_hCoV-19/Switzerland/SO-ETHZ-360170/2020|EPI_ISL_693938|2020-11-06" spec="Sequence" taxon="hCoV-19/Switzerland/SO-ETHZ-360170/2020|EPI_ISL_693938|2020-11-06" totalcount="4" value="N"/>
    <sequence id="seq_hCoV-19/Switzerland/TI-ETHZ-350121/2020|EPI_ISL_693820|2020-11-02" spec="Sequence" taxon="hCoV-19/Switzerland/TI-ETHZ-350121/2020|EPI_ISL_693820|2020-11-02" totalcount="4" value="N"/>
    <sequence id="seq_hCoV-19/Switzerland/SH-ETHZ-350176/2020|EPI_ISL_693827|2020-11-04" spec="Sequence" taxon="hCoV-19/Switzerland/SH-ETHZ-350176/2020|EPI_ISL_693827|2020-11-04" totalcount="4" value="N"/>
    <sequence id="seq_hCoV-19/Switzerland/VD-ETHZ-350192/2020|EPI_ISL_693841|2020-11-04" spec="Sequence" taxon="hCoV-19/Switzerland/VD-ETHZ-350192/2020|EPI_ISL_693841|2020-11-04" totalcount="4" value="N"/>
    <sequence id="seq_hCoV-19/Switzerland/LU-ETHZ-350120/2020|EPI_ISL_693819|2020-11-02" spec="Sequence" taxon="hCoV-19/Switzerland/LU-ETHZ-350120/2020|EPI_ISL_693819|2020-11-02" totalcount="4" value="N"/>
    <sequence id="seq_hCoV-19/Switzerland/BE-ETHZ-360089/2020|EPI_ISL_693899|2020-11-08" spec="Sequence" taxon="hCoV-19/Switzerland/BE-ETHZ-360089/2020|EPI_ISL_693899|2020-11-08" totalcount="4" value="N"/>
    <sequence id="seq_hCoV-19/Switzerland/BL-ETHZ-350010/2020|EPI_ISL_693784|2020-11-03" spec="Sequence" taxon="hCoV-19/Switzerland/BL-ETHZ-350010/2020|EPI_ISL_693784|2020-11-03" totalcount="4" value="N"/>
    <sequence id="seq_hCoV-19/Switzerland/AG-ETHZ-360246/2020|EPI_ISL_729244|2020-11-09" spec="Sequence" taxon="hCoV-19/Switzerland/AG-ETHZ-360246/2020|EPI_ISL_729244|2020-11-09" totalcount="4" value="N"/>
    <sequence id="seq_hCoV-19/Switzerland/AG-ETHZ-360245/2020|EPI_ISL_729245|2020-11-09" spec="Sequence" taxon="hCoV-19/Switzerland/AG-ETHZ-360245/2020|EPI_ISL_729245|2020-11-09" totalcount="4" value="N"/>
    <sequence id="seq_hCoV-19/Switzerland/SO-ETHZ-360222/2020|EPI_ISL_729248|2020-11-09" spec="Sequence" taxon="hCoV-19/Switzerland/SO-ETHZ-360222/2020|EPI_ISL_729248|2020-11-09" totalcount="4" value="N"/>
    <sequence id="seq_hCoV-19/Switzerland/AG-ETHZ-360214/2020|EPI_ISL_729251|2020-11-09" spec="Sequence" taxon="hCoV-19/Switzerland/AG-ETHZ-360214/2020|EPI_ISL_729251|2020-11-09" totalcount="4" value="N"/>
    <sequence id="seq_hCoV-19/Switzerland/SO-ETHZ-360209/2020|EPI_ISL_729255|2020-11-09" spec="Sequence" taxon="hCoV-19/Switzerland/SO-ETHZ-360209/2020|EPI_ISL_729255|2020-11-09" totalcount="4" value="N"/>
    <sequence id="seq_hCoV-19/Switzerland/ZH-ETHZ-380360/2020|EPI_ISL_721944|2020-11-22" spec="Sequence" taxon="hCoV-19/Switzerland/ZH-ETHZ-380360/2020|EPI_ISL_721944|2020-11-22" totalcount="4" value="N"/>
    <sequence id="seq_hCoV-19/Switzerland/ZH-ETHZ-380362/2020|EPI_ISL_721946|2020-11-22" spec="Sequence" taxon="hCoV-19/Switzerland/ZH-ETHZ-380362/2020|EPI_ISL_721946|2020-11-22" totalcount="4" value="N"/>
    <sequence id="seq_hCoV-19/Switzerland/ZH-ETHZ-370446/2020|EPI_ISL_693948|2020-11-16" spec="Sequence" taxon="hCoV-19/Switzerland/ZH-ETHZ-370446/2020|EPI_ISL_693948|2020-11-16" totalcount="4" value="N"/>
    <sequence id="seq_hCoV-19/Switzerland/GE-ETHZ-370447/2020|EPI_ISL_693949|2020-11-16" spec="Sequence" taxon="hCoV-19/Switzerland/GE-ETHZ-370447/2020|EPI_ISL_693949|2020-11-16" totalcount="4" value="N"/>
    <sequence id="seq_hCoV-19/Switzerland/VD-ETHZ-370448/2020|EPI_ISL_693950|2020-11-17" spec="Sequence" taxon="hCoV-19/Switzerland/VD-ETHZ-370448/2020|EPI_ISL_693950|2020-11-17" totalcount="4" value="N"/>
    <sequence id="seq_hCoV-19/Switzerland/VD-ETHZ-370455/2020|EPI_ISL_693956|2020-11-16" spec="Sequence" taxon="hCoV-19/Switzerland/VD-ETHZ-370455/2020|EPI_ISL_693956|2020-11-16" totalcount="4" value="N"/>
    <sequence id="seq_hCoV-19/Switzerland/VD-ETHZ-370492/2020|EPI_ISL_693977|2020-11-17" spec="Sequence" taxon="hCoV-19/Switzerland/VD-ETHZ-370492/2020|EPI_ISL_693977|2020-11-17" totalcount="4" value="N"/>
    <sequence id="seq_hCoV-19/Switzerland/BE-ETHZ-370499/2020|EPI_ISL_693983|2020-11-17" spec="Sequence" taxon="hCoV-19/Switzerland/BE-ETHZ-370499/2020|EPI_ISL_693983|2020-11-17" totalcount="4" value="N"/>
    <sequence id="seq_hCoV-19/Switzerland/BE-ETHZ-370500/2020|EPI_ISL_693984|2020-11-17" spec="Sequence" taxon="hCoV-19/Switzerland/BE-ETHZ-370500/2020|EPI_ISL_693984|2020-11-17" totalcount="4" value="N"/>
    <sequence id="seq_hCoV-19/Switzerland/BE-ETHZ-370502/2020|EPI_ISL_693986|2020-11-17" spec="Sequence" taxon="hCoV-19/Switzerland/BE-ETHZ-370502/2020|EPI_ISL_693986|2020-11-17" totalcount="4" value="N"/>
    <sequence id="seq_hCoV-19/Switzerland/BE-ETHZ-370503/2020|EPI_ISL_693987|2020-11-17" spec="Sequence" taxon="hCoV-19/Switzerland/BE-ETHZ-370503/2020|EPI_ISL_693987|2020-11-17" totalcount="4" value="N"/>
    <sequence id="seq_hCoV-19/Switzerland/BE-ETHZ-370505/2020|EPI_ISL_693989|2020-11-17" spec="Sequence" taxon="hCoV-19/Switzerland/BE-ETHZ-370505/2020|EPI_ISL_693989|2020-11-17" totalcount="4" value="N"/>
    <sequence id="seq_hCoV-19/Switzerland/BE-ETHZ-370520/2020|EPI_ISL_694002|2020-11-19" spec="Sequence" taxon="hCoV-19/Switzerland/BE-ETHZ-370520/2020|EPI_ISL_694002|2020-11-19" totalcount="4" value="N"/>
    <sequence id="seq_hCoV-19/Switzerland/AG-ETHZ-380246/2020|EPI_ISL_721714|2020-11-21" spec="Sequence" taxon="hCoV-19/Switzerland/AG-ETHZ-380246/2020|EPI_ISL_721714|2020-11-21" totalcount="4" value="N"/>
    <sequence id="seq_hCoV-19/Switzerland/BL-ETHZ-380269/2020|EPI_ISL_721780|2020-11-22" spec="Sequence" taxon="hCoV-19/Switzerland/BL-ETHZ-380269/2020|EPI_ISL_721780|2020-11-22" totalcount="4" value="N"/>
    <sequence id="seq_hCoV-19/Switzerland/BL-ETHZ-380276/2020|EPI_ISL_721784|2020-11-22" spec="Sequence" taxon="hCoV-19/Switzerland/BL-ETHZ-380276/2020|EPI_ISL_721784|2020-11-22" totalcount="4" value="N"/>
    <sequence id="seq_hCoV-19/Switzerland/BL-ETHZ-380349/2020|EPI_ISL_721792|2020-11-21" spec="Sequence" taxon="hCoV-19/Switzerland/BL-ETHZ-380349/2020|EPI_ISL_721792|2020-11-21" totalcount="4" value="N"/>
    <sequence id="seq_hCoV-19/Switzerland/BL-ETHZ-380353/2020|EPI_ISL_721794|2020-11-21" spec="Sequence" taxon="hCoV-19/Switzerland/BL-ETHZ-380353/2020|EPI_ISL_721794|2020-11-21" totalcount="4" value="N"/>
    <sequence id="seq_hCoV-19/Switzerland/BS-ETHZ-380231/2020|EPI_ISL_721801|2020-11-21" spec="Sequence" taxon="hCoV-19/Switzerland/BS-ETHZ-380231/2020|EPI_ISL_721801|2020-11-21" totalcount="4" value="N"/>
    <sequence id="seq_hCoV-19/Switzerland/TI-ETHZ-380308/2020|EPI_ISL_721911|2020-11-24" spec="Sequence" taxon="hCoV-19/Switzerland/TI-ETHZ-380308/2020|EPI_ISL_721911|2020-11-24" totalcount="4" value="N"/>
    <sequence id="seq_hCoV-19/Switzerland/VS-ETHZ-380208/2020|EPI_ISL_721923|2020-11-24" spec="Sequence" taxon="hCoV-19/Switzerland/VS-ETHZ-380208/2020|EPI_ISL_721923|2020-11-24" totalcount="4" value="N"/>
    <sequence id="seq_hCoV-19/Switzerland/VS-ETHZ-390213/2020|EPI_ISL_721926|2020-11-26" spec="Sequence" taxon="hCoV-19/Switzerland/VS-ETHZ-390213/2020|EPI_ISL_721926|2020-11-26" totalcount="4" value="N"/>
    <sequence id="seq_hCoV-19/Switzerland/ZH-ETHZ-380379/2020|EPI_ISL_721955|2020-11-23" spec="Sequence" taxon="hCoV-19/Switzerland/ZH-ETHZ-380379/2020|EPI_ISL_721955|2020-11-23" totalcount="4" value="N"/>
    <sequence id="seq_hCoV-19/Switzerland/ZH-ETHZ-380380/2020|EPI_ISL_721956|2020-11-23" spec="Sequence" taxon="hCoV-19/Switzerland/ZH-ETHZ-380380/2020|EPI_ISL_721956|2020-11-23" totalcount="4" value="N"/>
    <sequence id="seq_hCoV-19/Switzerland/ZH-ETHZ-390318/2020|EPI_ISL_721965|2020-11-28" spec="Sequence" taxon="hCoV-19/Switzerland/ZH-ETHZ-390318/2020|EPI_ISL_721965|2020-11-28" totalcount="4" value="N"/>
    <sequence id="seq_hCoV-19/Switzerland/BL-ETHZ-410953/2020|EPI_ISL_737679|2020-11-27" spec="Sequence" taxon="hCoV-19/Switzerland/BL-ETHZ-410953/2020|EPI_ISL_737679|2020-11-27" totalcount="4" value="N"/>
    <sequence id="seq_hCoV-19/Switzerland/BE-ETHZ-410561/2020|EPI_ISL_737734|2020-11-26" spec="Sequence" taxon="hCoV-19/Switzerland/BE-ETHZ-410561/2020|EPI_ISL_737734|2020-11-26" totalcount="4" value="N"/>
    <sequence id="seq_hCoV-19/Switzerland/BE-ETHZ-410564/2020|EPI_ISL_737736|2020-11-26" spec="Sequence" taxon="hCoV-19/Switzerland/BE-ETHZ-410564/2020|EPI_ISL_737736|2020-11-26" totalcount="4" value="N"/>
    <sequence id="seq_hCoV-19/Switzerland/SH-ETHZ-410535/2020|EPI_ISL_737776|2020-11-26" spec="Sequence" taxon="hCoV-19/Switzerland/SH-ETHZ-410535/2020|EPI_ISL_737776|2020-11-26" totalcount="4" value="N"/>
    <sequence id="seq_hCoV-19/Switzerland/SO-ETHZ-410956/2020|EPI_ISL_737811|2020-11-27" spec="Sequence" taxon="hCoV-19/Switzerland/SO-ETHZ-410956/2020|EPI_ISL_737811|2020-11-27" totalcount="4" value="N"/>
    <sequence id="seq_hCoV-19/Switzerland/VS-ETHZ-410248/2020|EPI_ISL_737848|2020-11-27" spec="Sequence" taxon="hCoV-19/Switzerland/VS-ETHZ-410248/2020|EPI_ISL_737848|2020-11-27" totalcount="4" value="N"/>
    <sequence id="seq_hCoV-19/Switzerland/ZH-ETHZ-410534/2020|EPI_ISL_737921|2020-11-26" spec="Sequence" taxon="hCoV-19/Switzerland/ZH-ETHZ-410534/2020|EPI_ISL_737921|2020-11-26" totalcount="4" value="N"/>
    <sequence id="seq_hCoV-19/Switzerland/SO-ETHZ-390227/2020|EPI_ISL_721689|2020-11-27" spec="Sequence" taxon="hCoV-19/Switzerland/SO-ETHZ-390227/2020|EPI_ISL_721689|2020-11-27" totalcount="4" value="N"/>
    <sequence id="seq_hCoV-19/Switzerland/AG-ETHZ-380323/2020|EPI_ISL_721728|2020-11-26" spec="Sequence" taxon="hCoV-19/Switzerland/AG-ETHZ-380323/2020|EPI_ISL_721728|2020-11-26" totalcount="4" value="N"/>
    <sequence id="seq_hCoV-19/Switzerland/AG-ETHZ-390231/2020|EPI_ISL_721735|2020-11-27" spec="Sequence" taxon="hCoV-19/Switzerland/AG-ETHZ-390231/2020|EPI_ISL_721735|2020-11-27" totalcount="4" value="N"/>
    <sequence id="seq_hCoV-19/Switzerland/BE-ETHZ-380284/2020|EPI_ISL_721762|2020-11-25" spec="Sequence" taxon="hCoV-19/Switzerland/BE-ETHZ-380284/2020|EPI_ISL_721762|2020-11-25" totalcount="4" value="N"/>
    <sequence id="seq_hCoV-19/Switzerland/BE-ETHZ-380306/2020|EPI_ISL_721763|2020-11-24" spec="Sequence" taxon="hCoV-19/Switzerland/BE-ETHZ-380306/2020|EPI_ISL_721763|2020-11-24" totalcount="4" value="N"/>
    <sequence id="seq_hCoV-19/Switzerland/NE-ETHZ-390325/2020|EPI_ISL_721837|2020-11-29" spec="Sequence" taxon="hCoV-19/Switzerland/NE-ETHZ-390325/2020|EPI_ISL_721837|2020-11-29" totalcount="4" value="N"/>
    <sequence id="seq_hCoV-19/Switzerland/NE-ETHZ-390327/2020|EPI_ISL_721838|2020-11-29" spec="Sequence" taxon="hCoV-19/Switzerland/NE-ETHZ-390327/2020|EPI_ISL_721838|2020-11-29" totalcount="4" value="N"/>
    <sequence id="seq_hCoV-19/Switzerland/SG-ETHZ-390220/2020|EPI_ISL_721849|2020-11-27" spec="Sequence" taxon="hCoV-19/Switzerland/SG-ETHZ-390220/2020|EPI_ISL_721849|2020-11-27" totalcount="4" value="N"/>
    <sequence id="seq_hCoV-19/Switzerland/VS-ETHZ-390398/2020|EPI_ISL_721928|2020-12-01" spec="Sequence" taxon="hCoV-19/Switzerland/VS-ETHZ-390398/2020|EPI_ISL_721928|2020-12-01" totalcount="4" value="N"/>
    <sequence id="seq_hCoV-19/Switzerland/ZH-ETHZ-390395/2020|EPI_ISL_721969|2020-12-01" spec="Sequence" taxon="hCoV-19/Switzerland/ZH-ETHZ-390395/2020|EPI_ISL_721969|2020-12-01" totalcount="4" value="N"/>
    <sequence id="seq_hCoV-19/Switzerland/BE-ETHZ-400030/2020|EPI_ISL_729096|2020-12-04" spec="Sequence" taxon="hCoV-19/Switzerland/BE-ETHZ-400030/2020|EPI_ISL_729096|2020-12-04" totalcount="4" value="N"/>
    <sequence id="seq_hCoV-19/Switzerland/GR-ETHZ-400035/2020|EPI_ISL_729098|2020-12-04" spec="Sequence" taxon="hCoV-19/Switzerland/GR-ETHZ-400035/2020|EPI_ISL_729098|2020-12-04" totalcount="4" value="N"/>
    <sequence id="seq_hCoV-19/Switzerland/ZH-ETHZ-400052/2020|EPI_ISL_729109|2020-12-05" spec="Sequence" taxon="hCoV-19/Switzerland/ZH-ETHZ-400052/2020|EPI_ISL_729109|2020-12-05" totalcount="4" value="N"/>
    <sequence id="seq_hCoV-19/Switzerland/BE-ETHZ-400063/2020|EPI_ISL_729116|2020-12-05" spec="Sequence" taxon="hCoV-19/Switzerland/BE-ETHZ-400063/2020|EPI_ISL_729116|2020-12-05" totalcount="4" value="N"/>
    <sequence id="seq_hCoV-19/Switzerland/ZH-ETHZ-400069/2020|EPI_ISL_729121|2020-12-05" spec="Sequence" taxon="hCoV-19/Switzerland/ZH-ETHZ-400069/2020|EPI_ISL_729121|2020-12-05" totalcount="4" value="N"/>
    <sequence id="seq_hCoV-19/Switzerland/BE-ETHZ-400071/2020|EPI_ISL_729123|2020-12-06" spec="Sequence" taxon="hCoV-19/Switzerland/BE-ETHZ-400071/2020|EPI_ISL_729123|2020-12-06" totalcount="4" value="N"/>
    <sequence id="seq_hCoV-19/Switzerland/GR-ETHZ-400286/2020|EPI_ISL_729152|2020-12-06" spec="Sequence" taxon="hCoV-19/Switzerland/GR-ETHZ-400286/2020|EPI_ISL_729152|2020-12-06" totalcount="4" value="N"/>
    <sequence id="seq_hCoV-19/Switzerland/GR-ETHZ-410909/2020|EPI_ISL_737762|2020-11-30" spec="Sequence" taxon="hCoV-19/Switzerland/GR-ETHZ-410909/2020|EPI_ISL_737762|2020-11-30" totalcount="4" value="N"/>
    <sequence id="seq_hCoV-19/Switzerland/VS-ETHZ-410604/2020|EPI_ISL_737858|2020-12-04" spec="Sequence" taxon="hCoV-19/Switzerland/VS-ETHZ-410604/2020|EPI_ISL_737858|2020-12-04" totalcount="4" value="N"/>
    <sequence id="seq_hCoV-19/Switzerland/VS-ETHZ-411027/2020|EPI_ISL_737876|2020-12-03" spec="Sequence" taxon="hCoV-19/Switzerland/VS-ETHZ-411027/2020|EPI_ISL_737876|2020-12-03" totalcount="4" value="N"/>
    <sequence id="seq_hCoV-19/Switzerland/VS-ETHZ-411038/2020|EPI_ISL_737877|2020-12-03" spec="Sequence" taxon="hCoV-19/Switzerland/VS-ETHZ-411038/2020|EPI_ISL_737877|2020-12-03" totalcount="4" value="N"/>
    <sequence id="seq_hCoV-19/Switzerland/ZH-ETHZ-410898/2020|EPI_ISL_737927|2020-11-30" spec="Sequence" taxon="hCoV-19/Switzerland/ZH-ETHZ-410898/2020|EPI_ISL_737927|2020-11-30" totalcount="4" value="N"/>
    <sequence id="seq_hCoV-19/Switzerland/GR-ETHZ-390382/2020|EPI_ISL_721819|2020-12-01" spec="Sequence" taxon="hCoV-19/Switzerland/GR-ETHZ-390382/2020|EPI_ISL_721819|2020-12-01" totalcount="4" value="N"/>
    <sequence id="seq_hCoV-19/Switzerland/GR-ETHZ-390390/2020|EPI_ISL_721822|2020-12-01" spec="Sequence" taxon="hCoV-19/Switzerland/GR-ETHZ-390390/2020|EPI_ISL_721822|2020-12-01" totalcount="4" value="N"/>
    <sequence id="seq_hCoV-19/Switzerland/NE-ETHZ-390331/2020|EPI_ISL_721841|2020-11-30" spec="Sequence" taxon="hCoV-19/Switzerland/NE-ETHZ-390331/2020|EPI_ISL_721841|2020-11-30" totalcount="4" value="N"/>
    <sequence id="seq_hCoV-19/Switzerland/SG-ETHZ-390385/2020|EPI_ISL_721852|2020-12-01" spec="Sequence" taxon="hCoV-19/Switzerland/SG-ETHZ-390385/2020|EPI_ISL_721852|2020-12-01" totalcount="4" value="N"/>
    <sequence id="seq_hCoV-19/Switzerland/SO-ETHZ-400298/2020|EPI_ISL_729063|2020-12-07" spec="Sequence" taxon="hCoV-19/Switzerland/SO-ETHZ-400298/2020|EPI_ISL_729063|2020-12-07" totalcount="4" value="N"/>
    <sequence id="seq_hCoV-19/Switzerland/SO-ETHZ-400098/2020|EPI_ISL_729142|2020-12-07" spec="Sequence" taxon="hCoV-19/Switzerland/SO-ETHZ-400098/2020|EPI_ISL_729142|2020-12-07" totalcount="4" value="N"/>
    <sequence id="seq_hCoV-19/Switzerland/BL-ETHZ-400104/2020|EPI_ISL_729146|2020-12-07" spec="Sequence" taxon="hCoV-19/Switzerland/BL-ETHZ-400104/2020|EPI_ISL_729146|2020-12-07" totalcount="4" value="N"/>
    <sequence id="seq_hCoV-19/Switzerland/SO-ETHZ-400299/2020|EPI_ISL_729157|2020-12-07" spec="Sequence" taxon="hCoV-19/Switzerland/SO-ETHZ-400299/2020|EPI_ISL_729157|2020-12-07" totalcount="4" value="N"/>
    <sequence id="seq_hCoV-19/Switzerland/SO-ETHZ-400305/2020|EPI_ISL_729161|2020-12-07" spec="Sequence" taxon="hCoV-19/Switzerland/SO-ETHZ-400305/2020|EPI_ISL_729161|2020-12-07" totalcount="4" value="N"/>
    <sequence id="seq_hCoV-19/Switzerland/ZH-ETHZ-400338/2020|EPI_ISL_729171|2020-12-08" spec="Sequence" taxon="hCoV-19/Switzerland/ZH-ETHZ-400338/2020|EPI_ISL_729171|2020-12-08" totalcount="4" value="N"/>
    <sequence id="seq_hCoV-19/Switzerland/BE-ETHZ-400340/2020|EPI_ISL_729172|2020-12-08" spec="Sequence" taxon="hCoV-19/Switzerland/BE-ETHZ-400340/2020|EPI_ISL_729172|2020-12-08" totalcount="4" value="N"/>
    <sequence id="seq_hCoV-19/Switzerland/BE-ETHZ-400347/2020|EPI_ISL_729177|2020-12-08" spec="Sequence" taxon="hCoV-19/Switzerland/BE-ETHZ-400347/2020|EPI_ISL_729177|2020-12-08" totalcount="4" value="N"/>
    <sequence id="seq_hCoV-19/Switzerland/LU-ETHZ-400372/2020|EPI_ISL_729182|2020-12-09" spec="Sequence" taxon="hCoV-19/Switzerland/LU-ETHZ-400372/2020|EPI_ISL_729182|2020-12-09" totalcount="4" value="N"/>
    <sequence id="seq_hCoV-19/Switzerland/BL-ETHZ-400390/2020|EPI_ISL_729187|2020-12-10" spec="Sequence" taxon="hCoV-19/Switzerland/BL-ETHZ-400390/2020|EPI_ISL_729187|2020-12-10" totalcount="4" value="N"/>
    <sequence id="seq_hCoV-19/Switzerland/VS-ETHZ-410426/2020|EPI_ISL_737645|2020-12-10" spec="Sequence" taxon="hCoV-19/Switzerland/VS-ETHZ-410426/2020|EPI_ISL_737645|2020-12-10" totalcount="4" value="N"/>
    <sequence id="seq_hCoV-19/Switzerland/VS-ETHZ-410706/2020|EPI_ISL_737646|2020-12-11" spec="Sequence" taxon="hCoV-19/Switzerland/VS-ETHZ-410706/2020|EPI_ISL_737646|2020-12-11" totalcount="4" value="N"/>
    <sequence id="seq_hCoV-19/Switzerland/BL-ETHZ-410175/2020|EPI_ISL_737666|2020-12-12" spec="Sequence" taxon="hCoV-19/Switzerland/BL-ETHZ-410175/2020|EPI_ISL_737666|2020-12-12" totalcount="4" value="N"/>
    <sequence id="seq_hCoV-19/Switzerland/BE-ETHZ-410200/2020|EPI_ISL_737715|2020-12-13" spec="Sequence" taxon="hCoV-19/Switzerland/BE-ETHZ-410200/2020|EPI_ISL_737715|2020-12-13" totalcount="4" value="N"/>
    <sequence id="seq_hCoV-19/Switzerland/BE-ETHZ-410210/2020|EPI_ISL_737722|2020-12-13" spec="Sequence" taxon="hCoV-19/Switzerland/BE-ETHZ-410210/2020|EPI_ISL_737722|2020-12-13" totalcount="4" value="N"/>
    <sequence id="seq_hCoV-19/Switzerland/LU-ETHZ-410188/2020|EPI_ISL_737766|2020-12-12" spec="Sequence" taxon="hCoV-19/Switzerland/LU-ETHZ-410188/2020|EPI_ISL_737766|2020-12-12" totalcount="4" value="N"/>
    <sequence id="seq_hCoV-19/Switzerland/SZ-ETHZ-410194/2020|EPI_ISL_737783|2020-12-13" spec="Sequence" taxon="hCoV-19/Switzerland/SZ-ETHZ-410194/2020|EPI_ISL_737783|2020-12-13" totalcount="4" value="N"/>
    <sequence id="seq_hCoV-19/Switzerland/SO-ETHZ-410829/2020|EPI_ISL_737803|2020-12-12" spec="Sequence" taxon="hCoV-19/Switzerland/SO-ETHZ-410829/2020|EPI_ISL_737803|2020-12-12" totalcount="4" value="N"/>
    <sequence id="seq_hCoV-19/Switzerland/SO-ETHZ-410851/2020|EPI_ISL_737809|2020-12-12" spec="Sequence" taxon="hCoV-19/Switzerland/SO-ETHZ-410851/2020|EPI_ISL_737809|2020-12-12" totalcount="4" value="N"/>
    <sequence id="seq_hCoV-19/Switzerland/VS-ETHZ-410573/2020|EPI_ISL_737857|2020-12-07" spec="Sequence" taxon="hCoV-19/Switzerland/VS-ETHZ-410573/2020|EPI_ISL_737857|2020-12-07" totalcount="4" value="N"/>
    <sequence id="seq_hCoV-19/Switzerland/VS-ETHZ-410625/2020|EPI_ISL_737859|2020-12-07" spec="Sequence" taxon="hCoV-19/Switzerland/VS-ETHZ-410625/2020|EPI_ISL_737859|2020-12-07" totalcount="4" value="N"/>
    <sequence id="seq_hCoV-19/Switzerland/VS-ETHZ-410723/2020|EPI_ISL_737863|2020-12-11" spec="Sequence" taxon="hCoV-19/Switzerland/VS-ETHZ-410723/2020|EPI_ISL_737863|2020-12-11" totalcount="4" value="N"/>
    <sequence id="seq_hCoV-19/Switzerland/BL-ETHZ-410810/2020|EPI_ISL_737627|2020-12-14" spec="Sequence" taxon="hCoV-19/Switzerland/BL-ETHZ-410810/2020|EPI_ISL_737627|2020-12-14" totalcount="4" value="N"/>
    <sequence id="seq_hCoV-19/Switzerland/VS-ETHZ-410082/2020|EPI_ISL_737644|2020-12-17" spec="Sequence" taxon="hCoV-19/Switzerland/VS-ETHZ-410082/2020|EPI_ISL_737644|2020-12-17" totalcount="4" value="N"/>
    <sequence id="seq_hCoV-19/Switzerland/un-ETHZ-1/2020|EPI_ISL_737647|2020-12-19" spec="Sequence" taxon="hCoV-19/Switzerland/un-ETHZ-1/2020|EPI_ISL_737647|2020-12-19" totalcount="4" value="N"/>
    <sequence id="seq_hCoV-19/Switzerland/AG-ETHZ-410117/2020|EPI_ISL_737654|2020-12-16" spec="Sequence" taxon="hCoV-19/Switzerland/AG-ETHZ-410117/2020|EPI_ISL_737654|2020-12-16" totalcount="4" value="N"/>
    <sequence id="seq_hCoV-19/Switzerland/AG-ETHZ-410119/2020|EPI_ISL_737655|2020-12-16" spec="Sequence" taxon="hCoV-19/Switzerland/AG-ETHZ-410119/2020|EPI_ISL_737655|2020-12-16" totalcount="4" value="N"/>
    <sequence id="seq_hCoV-19/Switzerland/BL-ETHZ-410056/2020|EPI_ISL_737663|2020-12-17" spec="Sequence" taxon="hCoV-19/Switzerland/BL-ETHZ-410056/2020|EPI_ISL_737663|2020-12-17" totalcount="4" value="N"/>
    <sequence id="seq_hCoV-19/Switzerland/BL-ETHZ-410254/2020|EPI_ISL_737671|2020-12-14" spec="Sequence" taxon="hCoV-19/Switzerland/BL-ETHZ-410254/2020|EPI_ISL_737671|2020-12-14" totalcount="4" value="N"/>
    <sequence id="seq_hCoV-19/Switzerland/BL-ETHZ-410257/2020|EPI_ISL_737672|2020-12-14" spec="Sequence" taxon="hCoV-19/Switzerland/BL-ETHZ-410257/2020|EPI_ISL_737672|2020-12-14" totalcount="4" value="N"/>
    <sequence id="seq_hCoV-19/Switzerland/BE-ETHZ-410066/2020|EPI_ISL_737708|2020-12-14" spec="Sequence" taxon="hCoV-19/Switzerland/BE-ETHZ-410066/2020|EPI_ISL_737708|2020-12-14" totalcount="4" value="N"/>
    <sequence id="seq_hCoV-19/Switzerland/BE-ETHZ-410235/2020|EPI_ISL_737727|2020-12-14" spec="Sequence" taxon="hCoV-19/Switzerland/BE-ETHZ-410235/2020|EPI_ISL_737727|2020-12-14" totalcount="4" value="N"/>
    <sequence id="seq_hCoV-19/Switzerland/BE-ETHZ-410880/2020|EPI_ISL_737744|2020-12-14" spec="Sequence" taxon="hCoV-19/Switzerland/BE-ETHZ-410880/2020|EPI_ISL_737744|2020-12-14" totalcount="4" value="N"/>
    <sequence id="seq_hCoV-19/Switzerland/SO-ETHZ-410059/2020|EPI_ISL_737788|2020-12-17" spec="Sequence" taxon="hCoV-19/Switzerland/SO-ETHZ-410059/2020|EPI_ISL_737788|2020-12-17" totalcount="4" value="N"/>
    <sequence id="seq_hCoV-19/Switzerland/SO-ETHZ-410071/2020|EPI_ISL_737791|2020-12-14" spec="Sequence" taxon="hCoV-19/Switzerland/SO-ETHZ-410071/2020|EPI_ISL_737791|2020-12-14" totalcount="4" value="N"/>
    <sequence id="seq_hCoV-19/Switzerland/SO-ETHZ-410159/2020|EPI_ISL_737794|2020-12-17" spec="Sequence" taxon="hCoV-19/Switzerland/SO-ETHZ-410159/2020|EPI_ISL_737794|2020-12-17" totalcount="4" value="N"/>
    <sequence id="seq_hCoV-19/Switzerland/SO-ETHZ-410237/2020|EPI_ISL_737795|2020-12-14" spec="Sequence" taxon="hCoV-19/Switzerland/SO-ETHZ-410237/2020|EPI_ISL_737795|2020-12-14" totalcount="4" value="N"/>
    <sequence id="seq_hCoV-19/Switzerland/VS-ETHZ-410052/2020|EPI_ISL_737841|2020-12-17" spec="Sequence" taxon="hCoV-19/Switzerland/VS-ETHZ-410052/2020|EPI_ISL_737841|2020-12-17" totalcount="4" value="N"/>
    <sequence id="seq_hCoV-19/Switzerland/VS-ETHZ-410062/2020|EPI_ISL_737842|2020-12-17" spec="Sequence" taxon="hCoV-19/Switzerland/VS-ETHZ-410062/2020|EPI_ISL_737842|2020-12-17" totalcount="4" value="N"/>
    <sequence id="seq_hCoV-19/Switzerland/TG-ETHZ-410084/2020|EPI_ISL_737817|2020-12-17" spec="Sequence" taxon="hCoV-19/Switzerland/TG-ETHZ-410084/2020|EPI_ISL_737817|2020-12-17" totalcount="4" value="N"/>
    <sequence id="seq_hCoV-19/Switzerland/TI-ETHZ-410133/2020|EPI_ISL_737821|2020-12-17" spec="Sequence" taxon="hCoV-19/Switzerland/TI-ETHZ-410133/2020|EPI_ISL_737821|2020-12-17" totalcount="4" value="N"/>
    <sequence id="seq_hCoV-19/Switzerland/SH-ETHZ-420087/2020|EPI_ISL_768165|2020-12-18" spec="Sequence" taxon="hCoV-19/Switzerland/SH-ETHZ-420087/2020|EPI_ISL_768165|2020-12-18" totalcount="4" value="N"/>
    <sequence id="seq_hCoV-19/Switzerland/ZH-ETHZ-410064/2020|EPI_ISL_737913|2020-12-14" spec="Sequence" taxon="hCoV-19/Switzerland/ZH-ETHZ-410064/2020|EPI_ISL_737913|2020-12-14" totalcount="4" value="N"/>
    <sequence id="seq_hCoV-19/Switzerland/ZH-ETHZ-410094/2020|EPI_ISL_737916|2020-12-17" spec="Sequence" taxon="hCoV-19/Switzerland/ZH-ETHZ-410094/2020|EPI_ISL_737916|2020-12-17" totalcount="4" value="N"/>
    <sequence id="seq_hCoV-19/Switzerland/ZH-ETHZ-410224/2020|EPI_ISL_737918|2020-12-14" spec="Sequence" taxon="hCoV-19/Switzerland/ZH-ETHZ-410224/2020|EPI_ISL_737918|2020-12-14" totalcount="4" value="N"/>
    <sequence id="seq_hCoV-19/Switzerland/AG-UZH-IMV122/2020|EPI_ISL_730621|2020-12-20" spec="Sequence" taxon="hCoV-19/Switzerland/AG-UZH-IMV122/2020|EPI_ISL_730621|2020-12-20" totalcount="4" value="N"/>
    <sequence id="seq_hCoV-19/Switzerland/ZH-UZH-IMV107/2020|EPI_ISL_730624|2020-12-20" spec="Sequence" taxon="hCoV-19/Switzerland/ZH-UZH-IMV107/2020|EPI_ISL_730624|2020-12-20" totalcount="4" value="N"/>
    <sequence id="seq_hCoV-19/Switzerland/ZH-UZH-IMV109/2020|EPI_ISL_730626|2020-12-20" spec="Sequence" taxon="hCoV-19/Switzerland/ZH-UZH-IMV109/2020|EPI_ISL_730626|2020-12-20" totalcount="4" value="N"/>
    <sequence id="seq_hCoV-19/Switzerland/ZH-UZH-IMV123/2020|EPI_ISL_730638|2020-12-20" spec="Sequence" taxon="hCoV-19/Switzerland/ZH-UZH-IMV123/2020|EPI_ISL_730638|2020-12-20" totalcount="4" value="N"/>
    <sequence id="seq_hCoV-19/Switzerland/SO-ETHZ-420487/2020|EPI_ISL_768197|2020-12-21" spec="Sequence" taxon="hCoV-19/Switzerland/SO-ETHZ-420487/2020|EPI_ISL_768197|2020-12-21" totalcount="4" value="N"/>
    <sequence id="seq_hCoV-19/Switzerland/ZH-ETHZ-420608/2020|EPI_ISL_768255|2020-12-22" spec="Sequence" taxon="hCoV-19/Switzerland/ZH-ETHZ-420608/2020|EPI_ISL_768255|2020-12-22" totalcount="4" value="N"/>
    <sequence id="seq_hCoV-19/Switzerland/SO-ETHZ-420715/2020|EPI_ISL_768211|2020-12-24" spec="Sequence" taxon="hCoV-19/Switzerland/SO-ETHZ-420715/2020|EPI_ISL_768211|2020-12-24" totalcount="4" value="N"/>
    <sequence id="seq_hCoV-19/Switzerland/BE-ETHZ-430051/2020|EPI_ISL_796397|2020-12-25" spec="Sequence" taxon="hCoV-19/Switzerland/BE-ETHZ-430051/2020|EPI_ISL_796397|2020-12-25" totalcount="4" value="N"/>
    <sequence id="seq_hCoV-19/Switzerland/ZH-UZH-IMV140/2020|EPI_ISL_766586|2020-12-22" spec="Sequence" taxon="hCoV-19/Switzerland/ZH-UZH-IMV140/2020|EPI_ISL_766586|2020-12-22" totalcount="4" value="N"/>
    <sequence id="seq_hCoV-19/Switzerland/AG-ETHZ-430053/2020|EPI_ISL_796336|2020-12-25" spec="Sequence" taxon="hCoV-19/Switzerland/AG-ETHZ-430053/2020|EPI_ISL_796336|2020-12-25" totalcount="4" value="N"/>
    <sequence id="seq_hCoV-19/Switzerland/AG-ETHZ-430273/2020|EPI_ISL_796338|2020-12-26" spec="Sequence" taxon="hCoV-19/Switzerland/AG-ETHZ-430273/2020|EPI_ISL_796338|2020-12-26" totalcount="4" value="N"/>
    <sequence id="seq_hCoV-19/Switzerland/AG-ETHZ-430043/2020|EPI_ISL_796344|2020-12-25" spec="Sequence" taxon="hCoV-19/Switzerland/AG-ETHZ-430043/2020|EPI_ISL_796344|2020-12-25" totalcount="4" value="N"/>
    <sequence id="seq_hCoV-19/Switzerland/AG-ETHZ-430044/2020|EPI_ISL_796347|2020-12-25" spec="Sequence" taxon="hCoV-19/Switzerland/AG-ETHZ-430044/2020|EPI_ISL_796347|2020-12-25" totalcount="4" value="N"/>
    <sequence id="seq_hCoV-19/Switzerland/AG-ETHZ-430003/2020|EPI_ISL_796350|2020-12-25" spec="Sequence" taxon="hCoV-19/Switzerland/AG-ETHZ-430003/2020|EPI_ISL_796350|2020-12-25" totalcount="4" value="N"/>
    <sequence id="seq_hCoV-19/Switzerland/AG-ETHZ-430307/2020|EPI_ISL_796355|2020-12-27" spec="Sequence" taxon="hCoV-19/Switzerland/AG-ETHZ-430307/2020|EPI_ISL_796355|2020-12-27" totalcount="4" value="N"/>
    <sequence id="seq_hCoV-19/Switzerland/AG-ETHZ-430313/2020|EPI_ISL_796359|2020-12-27" spec="Sequence" taxon="hCoV-19/Switzerland/AG-ETHZ-430313/2020|EPI_ISL_796359|2020-12-27" totalcount="4" value="N"/>
    <sequence id="seq_hCoV-19/Switzerland/AG-ETHZ-430056/2020|EPI_ISL_796365|2020-12-25" spec="Sequence" taxon="hCoV-19/Switzerland/AG-ETHZ-430056/2020|EPI_ISL_796365|2020-12-25" totalcount="4" value="N"/>
    <sequence id="seq_hCoV-19/Switzerland/AG-ETHZ-430046/2020|EPI_ISL_796367|2020-12-25" spec="Sequence" taxon="hCoV-19/Switzerland/AG-ETHZ-430046/2020|EPI_ISL_796367|2020-12-25" totalcount="4" value="N"/>
    <sequence id="seq_hCoV-19/Switzerland/AG-ETHZ-430353/2020|EPI_ISL_796368|2020-12-27" spec="Sequence" taxon="hCoV-19/Switzerland/AG-ETHZ-430353/2020|EPI_ISL_796368|2020-12-27" totalcount="4" value="N"/>
    <sequence id="seq_hCoV-19/Switzerland/AG-ETHZ-430346/2020|EPI_ISL_796371|2020-12-27" spec="Sequence" taxon="hCoV-19/Switzerland/AG-ETHZ-430346/2020|EPI_ISL_796371|2020-12-27" totalcount="4" value="N"/>
    <sequence id="seq_hCoV-19/Switzerland/AG-ETHZ-430344/2020|EPI_ISL_796372|2020-12-27" spec="Sequence" taxon="hCoV-19/Switzerland/AG-ETHZ-430344/2020|EPI_ISL_796372|2020-12-27" totalcount="4" value="N"/>
    <sequence id="seq_hCoV-19/Switzerland/BE-ETHZ-430132/2020|EPI_ISL_796379|2020-12-25" spec="Sequence" taxon="hCoV-19/Switzerland/BE-ETHZ-430132/2020|EPI_ISL_796379|2020-12-25" totalcount="4" value="N"/>
    <sequence id="seq_hCoV-19/Switzerland/BE-ETHZ-430251/2020|EPI_ISL_796405|2020-12-26" spec="Sequence" taxon="hCoV-19/Switzerland/BE-ETHZ-430251/2020|EPI_ISL_796405|2020-12-26" totalcount="4" value="N"/>
    <sequence id="seq_hCoV-19/Switzerland/BL-ETHZ-430338/2020|EPI_ISL_796418|2020-12-27" spec="Sequence" taxon="hCoV-19/Switzerland/BL-ETHZ-430338/2020|EPI_ISL_796418|2020-12-27" totalcount="4" value="N"/>
    <sequence id="seq_hCoV-19/Switzerland/BL-ETHZ-430189/2020|EPI_ISL_796419|2020-12-26" spec="Sequence" taxon="hCoV-19/Switzerland/BL-ETHZ-430189/2020|EPI_ISL_796419|2020-12-26" totalcount="4" value="N"/>
    <sequence id="seq_hCoV-19/Switzerland/BS-ETHZ-430180/2020|EPI_ISL_796429|2020-12-26" spec="Sequence" taxon="hCoV-19/Switzerland/BS-ETHZ-430180/2020|EPI_ISL_796429|2020-12-26" totalcount="4" value="N"/>
    <sequence id="seq_hCoV-19/Switzerland/BS-ETHZ-430032/2020|EPI_ISL_796430|2020-12-25" spec="Sequence" taxon="hCoV-19/Switzerland/BS-ETHZ-430032/2020|EPI_ISL_796430|2020-12-25" totalcount="4" value="N"/>
    <sequence id="seq_hCoV-19/Switzerland/GE-ETHZ-430297/2020|EPI_ISL_796436|2020-12-27" spec="Sequence" taxon="hCoV-19/Switzerland/GE-ETHZ-430297/2020|EPI_ISL_796436|2020-12-27" totalcount="4" value="N"/>
    <sequence id="seq_hCoV-19/Switzerland/NE-ETHZ-430303/2020|EPI_ISL_796453|2020-12-27" spec="Sequence" taxon="hCoV-19/Switzerland/NE-ETHZ-430303/2020|EPI_ISL_796453|2020-12-27" totalcount="4" value="N"/>
    <sequence id="seq_hCoV-19/Switzerland/SH-ETHZ-430316/2020|EPI_ISL_796466|2020-12-27" spec="Sequence" taxon="hCoV-19/Switzerland/SH-ETHZ-430316/2020|EPI_ISL_796466|2020-12-27" totalcount="4" value="N"/>
    <sequence id="seq_hCoV-19/Switzerland/SH-ETHZ-430333/2020|EPI_ISL_796468|2020-12-27" spec="Sequence" taxon="hCoV-19/Switzerland/SH-ETHZ-430333/2020|EPI_ISL_796468|2020-12-27" totalcount="4" value="N"/>
    <sequence id="seq_hCoV-19/Switzerland/SO-ETHZ-430237/2020|EPI_ISL_796476|2020-12-26" spec="Sequence" taxon="hCoV-19/Switzerland/SO-ETHZ-430237/2020|EPI_ISL_796476|2020-12-26" totalcount="4" value="N"/>
    <sequence id="seq_hCoV-19/Switzerland/SO-ETHZ-430355/2020|EPI_ISL_796491|2020-12-27" spec="Sequence" taxon="hCoV-19/Switzerland/SO-ETHZ-430355/2020|EPI_ISL_796491|2020-12-27" totalcount="4" value="N"/>
    <sequence id="seq_hCoV-19/Switzerland/SO-ETHZ-430211/2020|EPI_ISL_796494|2020-12-26" spec="Sequence" taxon="hCoV-19/Switzerland/SO-ETHZ-430211/2020|EPI_ISL_796494|2020-12-26" totalcount="4" value="N"/>
    <sequence id="seq_hCoV-19/Switzerland/SO-ETHZ-430113/2020|EPI_ISL_796495|2020-12-25" spec="Sequence" taxon="hCoV-19/Switzerland/SO-ETHZ-430113/2020|EPI_ISL_796495|2020-12-25" totalcount="4" value="N"/>
    <sequence id="seq_hCoV-19/Switzerland/SO-ETHZ-430231/2020|EPI_ISL_796525|2020-12-26" spec="Sequence" taxon="hCoV-19/Switzerland/SO-ETHZ-430231/2020|EPI_ISL_796525|2020-12-26" totalcount="4" value="N"/>
    <sequence id="seq_hCoV-19/Switzerland/SO-ETHZ-430363/2020|EPI_ISL_796536|2020-12-27" spec="Sequence" taxon="hCoV-19/Switzerland/SO-ETHZ-430363/2020|EPI_ISL_796536|2020-12-27" totalcount="4" value="N"/>
    <sequence id="seq_hCoV-19/Switzerland/TG-ETHZ-430262/2020|EPI_ISL_796560|2020-12-26" spec="Sequence" taxon="hCoV-19/Switzerland/TG-ETHZ-430262/2020|EPI_ISL_796560|2020-12-26" totalcount="4" value="N"/>
    <sequence id="seq_hCoV-19/Switzerland/TG-ETHZ-430259/2020|EPI_ISL_796566|2020-12-26" spec="Sequence" taxon="hCoV-19/Switzerland/TG-ETHZ-430259/2020|EPI_ISL_796566|2020-12-26" totalcount="4" value="N"/>
    <sequence id="seq_hCoV-19/Switzerland/ZH-ETHZ-430199/2020|EPI_ISL_796597|2020-12-26" spec="Sequence" taxon="hCoV-19/Switzerland/ZH-ETHZ-430199/2020|EPI_ISL_796597|2020-12-26" totalcount="4" value="N"/>
    <sequence id="seq_hCoV-19/Switzerland/un-ETHZ-430101/2020|EPI_ISL_796646|2020-12-25" spec="Sequence" taxon="hCoV-19/Switzerland/un-ETHZ-430101/2020|EPI_ISL_796646|2020-12-25" totalcount="4" value="N"/>
    <sequence id="seq_hCoV-19/Switzerland/BE-ETHZ-430552/2020|EPI_ISL_796390|2020-12-29" spec="Sequence" taxon="hCoV-19/Switzerland/BE-ETHZ-430552/2020|EPI_ISL_796390|2020-12-29" totalcount="4" value="N"/>
    <sequence id="seq_hCoV-19/Switzerland/ZH-UZH-IMV141/2020|EPI_ISL_766587|2020-12-28" spec="Sequence" taxon="hCoV-19/Switzerland/ZH-UZH-IMV141/2020|EPI_ISL_766587|2020-12-28" totalcount="4" value="N"/>
    <sequence id="seq_hCoV-19/Switzerland/AG-ETHZ-430479/2020|EPI_ISL_796361|2020-12-28" spec="Sequence" taxon="hCoV-19/Switzerland/AG-ETHZ-430479/2020|EPI_ISL_796361|2020-12-28" totalcount="4" value="N"/>
    <sequence id="seq_hCoV-19/Switzerland/AG-ETHZ-430480/2020|EPI_ISL_796374|2020-12-28" spec="Sequence" taxon="hCoV-19/Switzerland/AG-ETHZ-430480/2020|EPI_ISL_796374|2020-12-28" totalcount="4" value="N"/>
    <sequence id="seq_hCoV-19/Switzerland/BL-ETHZ-430638/2020|EPI_ISL_796426|2020-12-30" spec="Sequence" taxon="hCoV-19/Switzerland/BL-ETHZ-430638/2020|EPI_ISL_796426|2020-12-30" totalcount="4" value="N"/>
    <sequence id="seq_hCoV-19/Switzerland/GR-ETHZ-430625/2020|EPI_ISL_796441|2020-12-30" spec="Sequence" taxon="hCoV-19/Switzerland/GR-ETHZ-430625/2020|EPI_ISL_796441|2020-12-30" totalcount="4" value="N"/>
    <sequence id="seq_hCoV-19/Switzerland/SG-ETHZ-430529/2020|EPI_ISL_796465|2020-12-30" spec="Sequence" taxon="hCoV-19/Switzerland/SG-ETHZ-430529/2020|EPI_ISL_796465|2020-12-30" totalcount="4" value="N"/>
    <sequence id="seq_hCoV-19/Switzerland/SH-ETHZ-430392/2020|EPI_ISL_796469|2020-12-28" spec="Sequence" taxon="hCoV-19/Switzerland/SH-ETHZ-430392/2020|EPI_ISL_796469|2020-12-28" totalcount="4" value="N"/>
    <sequence id="seq_hCoV-19/Switzerland/SH-ETHZ-430507/2020|EPI_ISL_796470|2020-12-29" spec="Sequence" taxon="hCoV-19/Switzerland/SH-ETHZ-430507/2020|EPI_ISL_796470|2020-12-29" totalcount="4" value="N"/>
    <sequence id="seq_hCoV-19/Switzerland/SO-ETHZ-430541/2020|EPI_ISL_796493|2020-12-29" spec="Sequence" taxon="hCoV-19/Switzerland/SO-ETHZ-430541/2020|EPI_ISL_796493|2020-12-29" totalcount="4" value="N"/>
    <sequence id="seq_hCoV-19/Switzerland/SO-ETHZ-430453/2020|EPI_ISL_796497|2020-12-28" spec="Sequence" taxon="hCoV-19/Switzerland/SO-ETHZ-430453/2020|EPI_ISL_796497|2020-12-28" totalcount="4" value="N"/>
    <sequence id="seq_hCoV-19/Switzerland/SO-ETHZ-430540/2020|EPI_ISL_796517|2020-12-29" spec="Sequence" taxon="hCoV-19/Switzerland/SO-ETHZ-430540/2020|EPI_ISL_796517|2020-12-29" totalcount="4" value="N"/>
    <sequence id="seq_hCoV-19/Switzerland/SZ-ETHZ-430613/2020|EPI_ISL_796545|2020-12-30" spec="Sequence" taxon="hCoV-19/Switzerland/SZ-ETHZ-430613/2020|EPI_ISL_796545|2020-12-30" totalcount="4" value="N"/>
    <sequence id="seq_hCoV-19/Switzerland/SZ-ETHZ-430608/2020|EPI_ISL_796548|2020-12-30" spec="Sequence" taxon="hCoV-19/Switzerland/SZ-ETHZ-430608/2020|EPI_ISL_796548|2020-12-30" totalcount="4" value="N"/>
    <sequence id="seq_hCoV-19/Switzerland/TG-ETHZ-430410/2020|EPI_ISL_796553|2020-12-28" spec="Sequence" taxon="hCoV-19/Switzerland/TG-ETHZ-430410/2020|EPI_ISL_796553|2020-12-28" totalcount="4" value="N"/>
    <sequence id="seq_hCoV-19/Switzerland/TG-ETHZ-430496/2020|EPI_ISL_796561|2020-12-29" spec="Sequence" taxon="hCoV-19/Switzerland/TG-ETHZ-430496/2020|EPI_ISL_796561|2020-12-29" totalcount="4" value="N"/>
    <sequence id="seq_hCoV-19/Switzerland/TG-ETHZ-430411/2020|EPI_ISL_796564|2020-12-28" spec="Sequence" taxon="hCoV-19/Switzerland/TG-ETHZ-430411/2020|EPI_ISL_796564|2020-12-28" totalcount="4" value="N"/>
    <sequence id="seq_hCoV-19/Switzerland/ZH-ETHZ-430343/2020|EPI_ISL_796602|2020-12-28" spec="Sequence" taxon="hCoV-19/Switzerland/ZH-ETHZ-430343/2020|EPI_ISL_796602|2020-12-28" totalcount="4" value="N"/>
    <sequence id="seq_hCoV-19/Switzerland/ZH-ETHZ-430573/2020|EPI_ISL_796609|2020-12-30" spec="Sequence" taxon="hCoV-19/Switzerland/ZH-ETHZ-430573/2020|EPI_ISL_796609|2020-12-30" totalcount="4" value="N"/>
    <sequence id="seq_hCoV-19/Switzerland/ZH-ETHZ-430535/2020|EPI_ISL_796619|2020-12-30" spec="Sequence" taxon="hCoV-19/Switzerland/ZH-ETHZ-430535/2020|EPI_ISL_796619|2020-12-30" totalcount="4" value="N"/>
    <sequence id="seq_hCoV-19/Switzerland/ZH-ETHZ-430483/2020|EPI_ISL_796627|2020-12-28" spec="Sequence" taxon="hCoV-19/Switzerland/ZH-ETHZ-430483/2020|EPI_ISL_796627|2020-12-28" totalcount="4" value="N"/>
    <sequence id="seq_hCoV-19/Switzerland/ZH-ETHZ-430437/2020|EPI_ISL_796633|2020-12-28" spec="Sequence" taxon="hCoV-19/Switzerland/ZH-ETHZ-430437/2020|EPI_ISL_796633|2020-12-28" totalcount="4" value="N"/>
    <sequence id="seq_hCoV-19/Switzerland/ZH-ETHZ-430334/2020|EPI_ISL_796635|2020-12-28" spec="Sequence" taxon="hCoV-19/Switzerland/ZH-ETHZ-430334/2020|EPI_ISL_796635|2020-12-28" totalcount="4" value="N"/>
</data>

<data id="clusterB.1.146-0" name="alignment">
    <sequence id="seq_hCoV-19/Switzerland/UR-ETHZ-170010/2020|EPI_ISL_486524|2020-06-25" spec="Sequence" taxon="hCoV-19/Switzerland/UR-ETHZ-170010/2020|EPI_ISL_486524|2020-06-25" totalcount="4" value="N"/>
    <sequence id="seq_hCoV-19/Switzerland/UR-ETHZ-180051/2020|EPI_ISL_489985|2020-06-29" spec="Sequence" taxon="hCoV-19/Switzerland/UR-ETHZ-180051/2020|EPI_ISL_489985|2020-06-29" totalcount="4" value="N"/>
    <sequence id="seq_hCoV-19/Switzerland/BL-ETHZ-200053/2020|EPI_ISL_510737|2020-07-11" spec="Sequence" taxon="hCoV-19/Switzerland/BL-ETHZ-200053/2020|EPI_ISL_510737|2020-07-11" totalcount="4" value="N"/>
    <sequence id="seq_hCoV-19/Switzerland/BE-ETHZ-210035/2020|EPI_ISL_510776|2020-07-22" spec="Sequence" taxon="hCoV-19/Switzerland/BE-ETHZ-210035/2020|EPI_ISL_510776|2020-07-22" totalcount="4" value="N"/>
    <sequence id="seq_hCoV-19/Switzerland/GR-ETHZ-210036/2020|EPI_ISL_510777|2020-07-22" spec="Sequence" taxon="hCoV-19/Switzerland/GR-ETHZ-210036/2020|EPI_ISL_510777|2020-07-22" totalcount="4" value="N"/>
    <sequence id="seq_hCoV-19/Switzerland/GR-ETHZ-210045/2020|EPI_ISL_510784|2020-07-23" spec="Sequence" taxon="hCoV-19/Switzerland/GR-ETHZ-210045/2020|EPI_ISL_510784|2020-07-23" totalcount="4" value="N"/>
    <sequence id="seq_hCoV-19/Switzerland/GR-ETHZ-210078/2020|EPI_ISL_510806|2020-07-23" spec="Sequence" taxon="hCoV-19/Switzerland/GR-ETHZ-210078/2020|EPI_ISL_510806|2020-07-23" totalcount="4" value="N"/>
    <sequence id="seq_hCoV-19/Switzerland/GR-ETHZ-210082/2020|EPI_ISL_510807|2020-07-23" spec="Sequence" taxon="hCoV-19/Switzerland/GR-ETHZ-210082/2020|EPI_ISL_510807|2020-07-23" totalcount="4" value="N"/>
    <sequence id="seq_hCoV-19/Switzerland/GR-ETHZ-210083/2020|EPI_ISL_510808|2020-07-23" spec="Sequence" taxon="hCoV-19/Switzerland/GR-ETHZ-210083/2020|EPI_ISL_510808|2020-07-23" totalcount="4" value="N"/>
    <sequence id="seq_hCoV-19/Switzerland/BL-42384079/2020|EPI_ISL_581938|2020-08-06" spec="Sequence" taxon="hCoV-19/Switzerland/BL-42384079/2020|EPI_ISL_581938|2020-08-06" totalcount="4" value="N"/>
    <sequence id="seq_hCoV-19/Switzerland/BL-42384084/2020|EPI_ISL_581939|2020-08-06" spec="Sequence" taxon="hCoV-19/Switzerland/BL-42384084/2020|EPI_ISL_581939|2020-08-06" totalcount="4" value="N"/>
    <sequence id="seq_hCoV-19/Switzerland/BE-ETHZ-250119/2020|EPI_ISL_535627|2020-08-14" spec="Sequence" taxon="hCoV-19/Switzerland/BE-ETHZ-250119/2020|EPI_ISL_535627|2020-08-14" totalcount="4" value="N"/>
</data>

<data id="clusterB.1.236" name="alignment">
    <sequence id="seq_hCoV-19/Switzerland/ZH-ETHZ-190005/2020|EPI_ISL_498623|2020-07-03" spec="Sequence" taxon="hCoV-19/Switzerland/ZH-ETHZ-190005/2020|EPI_ISL_498623|2020-07-03" totalcount="4" value="N"/>
    <sequence id="seq_hCoV-19/Switzerland/SZ-ETHZ-190068/2020|EPI_ISL_500927|2020-07-03" spec="Sequence" taxon="hCoV-19/Switzerland/SZ-ETHZ-190068/2020|EPI_ISL_500927|2020-07-03" totalcount="4" value="N"/>
    <sequence id="seq_hCoV-19/Switzerland/ZH-ETHZ-190019/2020|EPI_ISL_500884|2020-07-06" spec="Sequence" taxon="hCoV-19/Switzerland/ZH-ETHZ-190019/2020|EPI_ISL_500884|2020-07-06" totalcount="4" value="N"/>
    <sequence id="seq_hCoV-19/Switzerland/UR-ETHZ-190027/2020|EPI_ISL_500891|2020-07-06" spec="Sequence" taxon="hCoV-19/Switzerland/UR-ETHZ-190027/2020|EPI_ISL_500891|2020-07-06" totalcount="4" value="N"/>
    <sequence id="seq_hCoV-19/Switzerland/ZH-ETHZ-190035/2020|EPI_ISL_500898|2020-07-08" spec="Sequence" taxon="hCoV-19/Switzerland/ZH-ETHZ-190035/2020|EPI_ISL_500898|2020-07-08" totalcount="4" value="N"/>
    <sequence id="seq_hCoV-19/Switzerland/BE-ETHZ-190079/2020|EPI_ISL_500936|2020-07-06" spec="Sequence" taxon="hCoV-19/Switzerland/BE-ETHZ-190079/2020|EPI_ISL_500936|2020-07-06" totalcount="4" value="N"/>
    <sequence id="seq_hCoV-19/Switzerland/UR-ETHZ-210055/2020|EPI_ISL_510789|2020-07-19" spec="Sequence" taxon="hCoV-19/Switzerland/UR-ETHZ-210055/2020|EPI_ISL_510789|2020-07-19" totalcount="4" value="N"/>
    <sequence id="seq_hCoV-19/Switzerland/BE-ETHZ-200060/2020|EPI_ISL_510742|2020-07-14" spec="Sequence" taxon="hCoV-19/Switzerland/BE-ETHZ-200060/2020|EPI_ISL_510742|2020-07-14" totalcount="4" value="N"/>
    <sequence id="seq_hCoV-19/Switzerland/BE-ETHZ-220059/2020|EPI_ISL_512029|2020-07-25" spec="Sequence" taxon="hCoV-19/Switzerland/BE-ETHZ-220059/2020|EPI_ISL_512029|2020-07-25" totalcount="4" value="N"/>
    <sequence id="seq_hCoV-19/Switzerland/BE-ETHZ-220062/2020|EPI_ISL_512031|2020-07-25" spec="Sequence" taxon="hCoV-19/Switzerland/BE-ETHZ-220062/2020|EPI_ISL_512031|2020-07-25" totalcount="4" value="N"/>
    <sequence id="seq_hCoV-19/Switzerland/BL-ETHZ-230017/2020|EPI_ISL_516560|2020-08-02" spec="Sequence" taxon="hCoV-19/Switzerland/BL-ETHZ-230017/2020|EPI_ISL_516560|2020-08-02" totalcount="4" value="N"/>
    <sequence id="seq_hCoV-19/Switzerland/BE-ETHZ-220084/2020|EPI_ISL_512050|2020-07-28" spec="Sequence" taxon="hCoV-19/Switzerland/BE-ETHZ-220084/2020|EPI_ISL_512050|2020-07-28" totalcount="4" value="N"/>
    <sequence id="seq_hCoV-19/Switzerland/ZH-ETHZ-230037/2020|EPI_ISL_516577|2020-08-04" spec="Sequence" taxon="hCoV-19/Switzerland/ZH-ETHZ-230037/2020|EPI_ISL_516577|2020-08-04" totalcount="4" value="N"/>
    <sequence id="seq_hCoV-19/Switzerland/ZH-ETHZ-230039/2020|EPI_ISL_516579|2020-08-04" spec="Sequence" taxon="hCoV-19/Switzerland/ZH-ETHZ-230039/2020|EPI_ISL_516579|2020-08-04" totalcount="4" value="N"/>
    <sequence id="seq_hCoV-19/Switzerland/BE-ETHZ-240061/2020|EPI_ISL_523901|2020-08-13" spec="Sequence" taxon="hCoV-19/Switzerland/BE-ETHZ-240061/2020|EPI_ISL_523901|2020-08-13" totalcount="4" value="N"/>
    <sequence id="seq_hCoV-19/Switzerland/BE-ETHZ-240086/2020|EPI_ISL_523922|2020-08-12" spec="Sequence" taxon="hCoV-19/Switzerland/BE-ETHZ-240086/2020|EPI_ISL_523922|2020-08-12" totalcount="4" value="N"/>
    <sequence id="seq_hCoV-19/Switzerland/BS-ETHZ-250121/2020|EPI_ISL_535629|2020-08-14" spec="Sequence" taxon="hCoV-19/Switzerland/BS-ETHZ-250121/2020|EPI_ISL_535629|2020-08-14" totalcount="4" value="N"/>
    <sequence id="seq_hCoV-19/Switzerland/AG-ETHZ-250115/2020|EPI_ISL_535624|2020-08-20" spec="Sequence" taxon="hCoV-19/Switzerland/AG-ETHZ-250115/2020|EPI_ISL_535624|2020-08-20" totalcount="4" value="N"/>
    <sequence id="seq_hCoV-19/Switzerland/BS-UHB-65255924/2020|EPI_ISL_582000|2020-08-17" spec="Sequence" taxon="hCoV-19/Switzerland/BS-UHB-65255924/2020|EPI_ISL_582000|2020-08-17" totalcount="4" value="N"/>
    <sequence id="seq_hCoV-19/Switzerland/BL-ETHZ-250064/2020|EPI_ISL_535590|2020-08-18" spec="Sequence" taxon="hCoV-19/Switzerland/BL-ETHZ-250064/2020|EPI_ISL_535590|2020-08-18" totalcount="4" value="N"/>
    <sequence id="seq_hCoV-19/Switzerland/ZH-ETHZ-270119/2020|EPI_ISL_541522|2020-09-03" spec="Sequence" taxon="hCoV-19/Switzerland/ZH-ETHZ-270119/2020|EPI_ISL_541522|2020-09-03" totalcount="4" value="N"/>
    <sequence id="seq_hCoV-19/Switzerland/ZH-ETHZ-270128/2020|EPI_ISL_541523|2020-09-03" spec="Sequence" taxon="hCoV-19/Switzerland/ZH-ETHZ-270128/2020|EPI_ISL_541523|2020-09-03" totalcount="4" value="N"/>
    <sequence id="seq_hCoV-19/Switzerland/BE-ETHZ-280116/2020|EPI_ISL_560434|2020-09-08" spec="Sequence" taxon="hCoV-19/Switzerland/BE-ETHZ-280116/2020|EPI_ISL_560434|2020-09-08" totalcount="4" value="N"/>
    <sequence id="seq_hCoV-19/Switzerland/SZ-ETHZ-340088/2020|EPI_ISL_721897|2020-10-26" spec="Sequence" taxon="hCoV-19/Switzerland/SZ-ETHZ-340088/2020|EPI_ISL_721897|2020-10-26" totalcount="4" value="N"/>
    <sequence id="seq_hCoV-19/Switzerland/LU-ETHZ-360260/2020|EPI_ISL_729239|2020-11-09" spec="Sequence" taxon="hCoV-19/Switzerland/LU-ETHZ-360260/2020|EPI_ISL_729239|2020-11-09" totalcount="4" value="N"/>
    <sequence id="seq_hCoV-19/Switzerland/SO-ETHZ-360217/2020|EPI_ISL_729249|2020-11-09" spec="Sequence" taxon="hCoV-19/Switzerland/SO-ETHZ-360217/2020|EPI_ISL_729249|2020-11-09" totalcount="4" value="N"/>
    <sequence id="seq_hCoV-19/Switzerland/BL-ETHZ-360009/2020|EPI_ISL_693869|2020-11-12" spec="Sequence" taxon="hCoV-19/Switzerland/BL-ETHZ-360009/2020|EPI_ISL_693869|2020-11-12" totalcount="4" value="N"/>
    <sequence id="seq_hCoV-19/Switzerland/BE-ETHZ-360023/2020|EPI_ISL_693879|2020-11-10" spec="Sequence" taxon="hCoV-19/Switzerland/BE-ETHZ-360023/2020|EPI_ISL_693879|2020-11-10" totalcount="4" value="N"/>
    <sequence id="seq_hCoV-19/Switzerland/SH-ETHZ-400021/2020|EPI_ISL_729090|2020-12-04" spec="Sequence" taxon="hCoV-19/Switzerland/SH-ETHZ-400021/2020|EPI_ISL_729090|2020-12-04" totalcount="4" value="N"/>
    <sequence id="seq_hCoV-19/Switzerland/SG-ETHZ-390384/2020|EPI_ISL_721851|2020-12-01" spec="Sequence" taxon="hCoV-19/Switzerland/SG-ETHZ-390384/2020|EPI_ISL_721851|2020-12-01" totalcount="4" value="N"/>
    <sequence id="seq_hCoV-19/Switzerland/BL-ETHZ-400397/2020|EPI_ISL_729089|2020-12-10" spec="Sequence" taxon="hCoV-19/Switzerland/BL-ETHZ-400397/2020|EPI_ISL_729089|2020-12-10" totalcount="4" value="N"/>
    <sequence id="seq_hCoV-19/Switzerland/BE-ETHZ-420316/2020|EPI_ISL_768018|2020-12-20" spec="Sequence" taxon="hCoV-19/Switzerland/BE-ETHZ-420316/2020|EPI_ISL_768018|2020-12-20" totalcount="4" value="N"/>
    <sequence id="seq_hCoV-19/Switzerland/SO-ETHZ-430209/2020|EPI_ISL_796483|2020-12-26" spec="Sequence" taxon="hCoV-19/Switzerland/SO-ETHZ-430209/2020|EPI_ISL_796483|2020-12-26" totalcount="4" value="N"/>
</data>

<data id="clusterB.1.1.217" name="alignment">
    <sequence id="seq_hCoV-19/Switzerland/BS-65245511/2020|EPI_ISL_581903|2020-05-27" spec="Sequence" taxon="hCoV-19/Switzerland/BS-65245511/2020|EPI_ISL_581903|2020-05-27" totalcount="4" value="N"/>
    <sequence id="seq_hCoV-19/Switzerland/BL-42292327/2020|EPI_ISL_581907|2020-06-01" spec="Sequence" taxon="hCoV-19/Switzerland/BL-42292327/2020|EPI_ISL_581907|2020-06-01" totalcount="4" value="N"/>
    <sequence id="seq_hCoV-19/Switzerland/BS-42351043/2020|EPI_ISL_581902|2020-07-13" spec="Sequence" taxon="hCoV-19/Switzerland/BS-42351043/2020|EPI_ISL_581902|2020-07-13" totalcount="4" value="N"/>
    <sequence id="seq_hCoV-19/Switzerland/VD-ETHZ-220060/2020|EPI_ISL_512030|2020-07-24" spec="Sequence" taxon="hCoV-19/Switzerland/VD-ETHZ-220060/2020|EPI_ISL_512030|2020-07-24" totalcount="4" value="N"/>
</data>

<data id="clusterB.3" name="alignment">
    <sequence id="seq_hCoV-19/Switzerland/BS-UHB-42190125/2020|EPI_ISL_528060|2020-03-13" spec="Sequence" taxon="hCoV-19/Switzerland/BS-UHB-42190125/2020|EPI_ISL_528060|2020-03-13" totalcount="4" value="N"/>
    <sequence id="seq_hCoV-19/Switzerland/ZH-ETHZ-100202/2020|EPI_ISL_575015|2020-03-17" spec="Sequence" taxon="hCoV-19/Switzerland/ZH-ETHZ-100202/2020|EPI_ISL_575015|2020-03-17" totalcount="4" value="N"/>
</data>

<data id="clusterB.1.1.71" name="alignment">
    <sequence id="seq_hCoV-19/Switzerland/BS-UHB-42190251/2020|EPI_ISL_528063|2020-03-13" spec="Sequence" taxon="hCoV-19/Switzerland/BS-UHB-42190251/2020|EPI_ISL_528063|2020-03-13" totalcount="4" value="N"/>
    <sequence id="seq_hCoV-19/Switzerland/VD-ETHZ-100802/2020|EPI_ISL_451752|2020-03-25" spec="Sequence" taxon="hCoV-19/Switzerland/VD-ETHZ-100802/2020|EPI_ISL_451752|2020-03-25" totalcount="4" value="N"/>
</data>

<data id="clusterB.1.1.282" name="alignment">
    <sequence id="seq_hCoV-19/Switzerland/BS-UHB-42169171/2020|EPI_ISL_418271|2020-02-27" spec="Sequence" taxon="hCoV-19/Switzerland/BS-UHB-42169171/2020|EPI_ISL_418271|2020-02-27" totalcount="4" value="N"/>
    <sequence id="seq_hCoV-19/Switzerland/ZH-UZH-1000477797/2020|EPI_ISL_413023|2020-02-29" spec="Sequence" taxon="hCoV-19/Switzerland/ZH-UZH-1000477797/2020|EPI_ISL_413023|2020-02-29" totalcount="4" value="N"/>
    <sequence id="seq_hCoV-19/Switzerland/BL-UHB-42191497/2020|EPI_ISL_528099|2020-03-15" spec="Sequence" taxon="hCoV-19/Switzerland/BL-UHB-42191497/2020|EPI_ISL_528099|2020-03-15" totalcount="4" value="N"/>
    <sequence id="seq_hCoV-19/Switzerland/BL-UHB-42189201/2020|EPI_ISL_528040|2020-03-13" spec="Sequence" taxon="hCoV-19/Switzerland/BL-UHB-42189201/2020|EPI_ISL_528040|2020-03-13" totalcount="4" value="N"/>
    <sequence id="seq_hCoV-19/Switzerland/GE-SNRCI-3780/2020|EPI_ISL_548172|2020-03" spec="Sequence" taxon="hCoV-19/Switzerland/GE-SNRCI-3780/2020|EPI_ISL_548172|2020-03" totalcount="4" value="N"/>
    <sequence id="seq_hCoV-19/Switzerland/BS-UHB-42192764/2020|EPI_ISL_528129|2020-03-16" spec="Sequence" taxon="hCoV-19/Switzerland/BS-UHB-42192764/2020|EPI_ISL_528129|2020-03-16" totalcount="4" value="N"/>
    <sequence id="seq_hCoV-19/Switzerland/BL-UHB-42193250/2020|EPI_ISL_528146|2020-03-16" spec="Sequence" taxon="hCoV-19/Switzerland/BL-UHB-42193250/2020|EPI_ISL_528146|2020-03-16" totalcount="4" value="N"/>
    <sequence id="seq_hCoV-19/Switzerland/BL-UHB-42193254/2020|EPI_ISL_528147|2020-03-16" spec="Sequence" taxon="hCoV-19/Switzerland/BL-UHB-42193254/2020|EPI_ISL_528147|2020-03-16" totalcount="4" value="N"/>
    <sequence id="seq_hCoV-19/Switzerland/BS-UHB-42193780/2020|EPI_ISL_528151|2020-03-16" spec="Sequence" taxon="hCoV-19/Switzerland/BS-UHB-42193780/2020|EPI_ISL_528151|2020-03-16" totalcount="4" value="N"/>
    <sequence id="seq_hCoV-19/Switzerland/BS-42208621/2020|EPI_ISL_581797|2020-03-26" spec="Sequence" taxon="hCoV-19/Switzerland/BS-42208621/2020|EPI_ISL_581797|2020-03-26" totalcount="4" value="N"/>
    <sequence id="seq_hCoV-19/Switzerland/BS-ETHZ-110467/2020|EPI_ISL_451885|2020-04-06" spec="Sequence" taxon="hCoV-19/Switzerland/BS-ETHZ-110467/2020|EPI_ISL_451885|2020-04-06" totalcount="4" value="N"/>
    <sequence id="seq_hCoV-19/Switzerland/BS-42221749/2020|EPI_ISL_581867|2020-04-06" spec="Sequence" taxon="hCoV-19/Switzerland/BS-42221749/2020|EPI_ISL_581867|2020-04-06" totalcount="4" value="N"/>
    <sequence id="seq_hCoV-19/Switzerland/BS-42227598/2020|EPI_ISL_581694|2020-04-10" spec="Sequence" taxon="hCoV-19/Switzerland/BS-42227598/2020|EPI_ISL_581694|2020-04-10" totalcount="4" value="N"/>
    <sequence id="seq_hCoV-19/Switzerland/SH-42239215/2020|EPI_ISL_581715|2020-04-20" spec="Sequence" taxon="hCoV-19/Switzerland/SH-42239215/2020|EPI_ISL_581715|2020-04-20" totalcount="4" value="N"/>
    <sequence id="seq_hCoV-19/Switzerland/SG-ETHZ-120040/2020|EPI_ISL_468229|2020-04-20" spec="Sequence" taxon="hCoV-19/Switzerland/SG-ETHZ-120040/2020|EPI_ISL_468229|2020-04-20" totalcount="4" value="N"/>
    <sequence id="seq_hCoV-19/Switzerland/BL-ETHZ-140056/2020|EPI_ISL_476106|2020-05-01" spec="Sequence" taxon="hCoV-19/Switzerland/BL-ETHZ-140056/2020|EPI_ISL_476106|2020-05-01" totalcount="4" value="N"/>
    <sequence id="seq_hCoV-19/Switzerland/BL-ETHZ-140050/2020|EPI_ISL_476101|2020-05-04" spec="Sequence" taxon="hCoV-19/Switzerland/BL-ETHZ-140050/2020|EPI_ISL_476101|2020-05-04" totalcount="4" value="N"/>
    <sequence id="seq_hCoV-19/Switzerland/SO-ETHZ-140008/2020|EPI_ISL_476084|2020-05-16" spec="Sequence" taxon="hCoV-19/Switzerland/SO-ETHZ-140008/2020|EPI_ISL_476084|2020-05-16" totalcount="4" value="N"/>
    <sequence id="seq_hCoV-19/Switzerland/SZ-ETHZ-170001/2020|EPI_ISL_486516|2020-06-27" spec="Sequence" taxon="hCoV-19/Switzerland/SZ-ETHZ-170001/2020|EPI_ISL_486516|2020-06-27" totalcount="4" value="N"/>
    <sequence id="seq_hCoV-19/Switzerland/BE-ETHZ-190074/2020|EPI_ISL_500932|2020-07-04" spec="Sequence" taxon="hCoV-19/Switzerland/BE-ETHZ-190074/2020|EPI_ISL_500932|2020-07-04" totalcount="4" value="N"/>
    <sequence id="seq_hCoV-19/Switzerland/ZH-ETHZ-180041/2020|EPI_ISL_489979|2020-07-02" spec="Sequence" taxon="hCoV-19/Switzerland/ZH-ETHZ-180041/2020|EPI_ISL_489979|2020-07-02" totalcount="4" value="N"/>
    <sequence id="seq_hCoV-19/Switzerland/ZH-ETHZ-180042/2020|EPI_ISL_489980|2020-07-02" spec="Sequence" taxon="hCoV-19/Switzerland/ZH-ETHZ-180042/2020|EPI_ISL_489980|2020-07-02" totalcount="4" value="N"/>
    <sequence id="seq_hCoV-19/Switzerland/BL-ETHZ-200004/2020|EPI_ISL_510694|2020-07-10" spec="Sequence" taxon="hCoV-19/Switzerland/BL-ETHZ-200004/2020|EPI_ISL_510694|2020-07-10" totalcount="4" value="N"/>
    <sequence id="seq_hCoV-19/Switzerland/BS-42346247/2020|EPI_ISL_581883|2020-07-09" spec="Sequence" taxon="hCoV-19/Switzerland/BS-42346247/2020|EPI_ISL_581883|2020-07-09" totalcount="4" value="N"/>
    <sequence id="seq_hCoV-19/Switzerland/ZH-ETHZ-210004/2020|EPI_ISL_510753|2020-07-17" spec="Sequence" taxon="hCoV-19/Switzerland/ZH-ETHZ-210004/2020|EPI_ISL_510753|2020-07-17" totalcount="4" value="N"/>
    <sequence id="seq_hCoV-19/Switzerland/BS-42394001/2020|EPI_ISL_581953|2020-08-13" spec="Sequence" taxon="hCoV-19/Switzerland/BS-42394001/2020|EPI_ISL_581953|2020-08-13" totalcount="4" value="N"/>
    <sequence id="seq_hCoV-19/Switzerland/VD-ETHZ-260019/2020|EPI_ISL_539354|2020-08-21" spec="Sequence" taxon="hCoV-19/Switzerland/VD-ETHZ-260019/2020|EPI_ISL_539354|2020-08-21" totalcount="4" value="N"/>
    <sequence id="seq_hCoV-19/Switzerland/BE-ETHZ-250063/2020|EPI_ISL_535589|2020-08-17" spec="Sequence" taxon="hCoV-19/Switzerland/BE-ETHZ-250063/2020|EPI_ISL_535589|2020-08-17" totalcount="4" value="N"/>
    <sequence id="seq_hCoV-19/Switzerland/BE-ETHZ-260180/2020|EPI_ISL_539471|2020-08-27" spec="Sequence" taxon="hCoV-19/Switzerland/BE-ETHZ-260180/2020|EPI_ISL_539471|2020-08-27" totalcount="4" value="N"/>
    <sequence id="seq_hCoV-19/Switzerland/ZH-ETHZ-280135/2020|EPI_ISL_560545|2020-09-07" spec="Sequence" taxon="hCoV-19/Switzerland/ZH-ETHZ-280135/2020|EPI_ISL_560545|2020-09-07" totalcount="4" value="N"/>
    <sequence id="seq_hCoV-19/Switzerland/BL-ETHZ-280180/2020|EPI_ISL_560462|2020-09-09" spec="Sequence" taxon="hCoV-19/Switzerland/BL-ETHZ-280180/2020|EPI_ISL_560462|2020-09-09" totalcount="4" value="N"/>
    <sequence id="seq_hCoV-19/Switzerland/BE-ETHZ-360087/2020|EPI_ISL_693897|2020-11-08" spec="Sequence" taxon="hCoV-19/Switzerland/BE-ETHZ-360087/2020|EPI_ISL_693897|2020-11-08" totalcount="4" value="N"/>
</data>

<data id="clusterB.1.1.10-0" name="alignment">
    <sequence id="seq_hCoV-19/Switzerland/ZH-UZH-1000479112/2020|EPI_ISL_524485|2020-03-05" spec="Sequence" taxon="hCoV-19/Switzerland/ZH-UZH-1000479112/2020|EPI_ISL_524485|2020-03-05" totalcount="4" value="N"/>
    <sequence id="seq_hCoV-19/Switzerland/BE-ETHZ-100031/2020|EPI_ISL_466955|2020-03-10" spec="Sequence" taxon="hCoV-19/Switzerland/BE-ETHZ-100031/2020|EPI_ISL_466955|2020-03-10" totalcount="4" value="N"/>
    <sequence id="seq_hCoV-19/Switzerland/GE-ETHZ-100367/2020|EPI_ISL_574941|2020-03-19" spec="Sequence" taxon="hCoV-19/Switzerland/GE-ETHZ-100367/2020|EPI_ISL_574941|2020-03-19" totalcount="4" value="N"/>
    <sequence id="seq_hCoV-19/Switzerland/VS-ETHZ-100173/2020|EPI_ISL_574969|2020-03-16" spec="Sequence" taxon="hCoV-19/Switzerland/VS-ETHZ-100173/2020|EPI_ISL_574969|2020-03-16" totalcount="4" value="N"/>
    <sequence id="seq_hCoV-19/Switzerland/VS-ETHZ-100353/2020|EPI_ISL_574974|2020-03-19" spec="Sequence" taxon="hCoV-19/Switzerland/VS-ETHZ-100353/2020|EPI_ISL_574974|2020-03-19" totalcount="4" value="N"/>
    <sequence id="seq_hCoV-19/Switzerland/VS-ETHZ-100361/2020|EPI_ISL_574976|2020-03-19" spec="Sequence" taxon="hCoV-19/Switzerland/VS-ETHZ-100361/2020|EPI_ISL_574976|2020-03-19" totalcount="4" value="N"/>
    <sequence id="seq_hCoV-19/Switzerland/ZH-ETHZ-120244/2020|EPI_ISL_468303|2020-05-04" spec="Sequence" taxon="hCoV-19/Switzerland/ZH-ETHZ-120244/2020|EPI_ISL_468303|2020-05-04" totalcount="4" value="N"/>
    <sequence id="seq_hCoV-19/Switzerland/ZH-ETHZ-140001/2020|EPI_ISL_476080|2020-05-15" spec="Sequence" taxon="hCoV-19/Switzerland/ZH-ETHZ-140001/2020|EPI_ISL_476080|2020-05-15" totalcount="4" value="N"/>
    <sequence id="seq_hCoV-19/Switzerland/AG-ETHZ-190058/2020|EPI_ISL_500919|2020-07-09" spec="Sequence" taxon="hCoV-19/Switzerland/AG-ETHZ-190058/2020|EPI_ISL_500919|2020-07-09" totalcount="4" value="N"/>
</data>

<data id="clusterB.1.128" name="alignment">
    <sequence id="seq_hCoV-19/Switzerland/BS-UHB-42190783/2020|EPI_ISL_528076|2020-03-14" spec="Sequence" taxon="hCoV-19/Switzerland/BS-UHB-42190783/2020|EPI_ISL_528076|2020-03-14" totalcount="4" value="N"/>
    <sequence id="seq_hCoV-19/Switzerland/GE-SNRCI-8187/2020|EPI_ISL_548217|2020-03" spec="Sequence" taxon="hCoV-19/Switzerland/GE-SNRCI-8187/2020|EPI_ISL_548217|2020-03" totalcount="4" value="N"/>
    <sequence id="seq_hCoV-19/Switzerland/GE-SNRCI-8420/2020|EPI_ISL_548225|2020-03" spec="Sequence" taxon="hCoV-19/Switzerland/GE-SNRCI-8420/2020|EPI_ISL_548225|2020-03" totalcount="4" value="N"/>
    <sequence id="seq_hCoV-19/Switzerland/GE-SNRCI-7072/2020|EPI_ISL_548185|2020-03" spec="Sequence" taxon="hCoV-19/Switzerland/GE-SNRCI-7072/2020|EPI_ISL_548185|2020-03" totalcount="4" value="N"/>
    <sequence id="seq_hCoV-19/Switzerland/GE-SNRCI-7517/2020|EPI_ISL_548194|2020-03" spec="Sequence" taxon="hCoV-19/Switzerland/GE-SNRCI-7517/2020|EPI_ISL_548194|2020-03" totalcount="4" value="N"/>
    <sequence id="seq_hCoV-19/Switzerland/GE-SNRCI-2482/2020|EPI_ISL_548154|2020-03" spec="Sequence" taxon="hCoV-19/Switzerland/GE-SNRCI-2482/2020|EPI_ISL_548154|2020-03" totalcount="4" value="N"/>
    <sequence id="seq_hCoV-19/Switzerland/GE-SNRCI-2895/2020|EPI_ISL_548161|2020-03" spec="Sequence" taxon="hCoV-19/Switzerland/GE-SNRCI-2895/2020|EPI_ISL_548161|2020-03" totalcount="4" value="N"/>
    <sequence id="seq_hCoV-19/Switzerland/VD-ETHZ-100329/2020|EPI_ISL_575007|2020-03-18" spec="Sequence" taxon="hCoV-19/Switzerland/VD-ETHZ-100329/2020|EPI_ISL_575007|2020-03-18" totalcount="4" value="N"/>
    <sequence id="seq_hCoV-19/Switzerland/BS-42207917/2020|EPI_ISL_581792|2020-03-26" spec="Sequence" taxon="hCoV-19/Switzerland/BS-42207917/2020|EPI_ISL_581792|2020-03-26" totalcount="4" value="N"/>
    <sequence id="seq_hCoV-19/Switzerland/VD-ETHZ-100821/2020|EPI_ISL_451770|2020-03-26" spec="Sequence" taxon="hCoV-19/Switzerland/VD-ETHZ-100821/2020|EPI_ISL_451770|2020-03-26" totalcount="4" value="N"/>
    <sequence id="seq_hCoV-19/Switzerland/BE-ETHZ-101166/2020|EPI_ISL_451830|2020-03-31" spec="Sequence" taxon="hCoV-19/Switzerland/BE-ETHZ-101166/2020|EPI_ISL_451830|2020-03-31" totalcount="4" value="N"/>
    <sequence id="seq_hCoV-19/Switzerland/BS-42218824/2020|EPI_ISL_581839|2020-04-03" spec="Sequence" taxon="hCoV-19/Switzerland/BS-42218824/2020|EPI_ISL_581839|2020-04-03" totalcount="4" value="N"/>
    <sequence id="seq_hCoV-19/Switzerland/BL-65240056/2020|EPI_ISL_581871|2020-04-04" spec="Sequence" taxon="hCoV-19/Switzerland/BL-65240056/2020|EPI_ISL_581871|2020-04-04" totalcount="4" value="N"/>
    <sequence id="seq_hCoV-19/Switzerland/VD-ETHZ-110008/2020|EPI_ISL_486448|2020-04-01" spec="Sequence" taxon="hCoV-19/Switzerland/VD-ETHZ-110008/2020|EPI_ISL_486448|2020-04-01" totalcount="4" value="N"/>
    <sequence id="seq_hCoV-19/Switzerland/VD-ETHZ-110507/2020|EPI_ISL_451913|2020-04-07" spec="Sequence" taxon="hCoV-19/Switzerland/VD-ETHZ-110507/2020|EPI_ISL_451913|2020-04-07" totalcount="4" value="N"/>
</data>

<data id="clusterB.40" name="alignment">
    <sequence id="seq_hCoV-19/Switzerland/BL-UHB-42190998/2020|EPI_ISL_528084|2020-03-14" spec="Sequence" taxon="hCoV-19/Switzerland/BL-UHB-42190998/2020|EPI_ISL_528084|2020-03-14" totalcount="4" value="N"/>
    <sequence id="seq_hCoV-19/Switzerland/BE-UNIBE-182-3534/2020|EPI_ISL_574821|2020-03-21" spec="Sequence" taxon="hCoV-19/Switzerland/BE-UNIBE-182-3534/2020|EPI_ISL_574821|2020-03-21" totalcount="4" value="N"/>
    <sequence id="seq_hCoV-19/Switzerland/BE-UNIBE-198-5301/2020|EPI_ISL_574836|2020-03-25" spec="Sequence" taxon="hCoV-19/Switzerland/BE-UNIBE-198-5301/2020|EPI_ISL_574836|2020-03-25" totalcount="4" value="N"/>
    <sequence id="seq_hCoV-19/Switzerland/SH-ETHZ-100808/2020|EPI_ISL_451758|2020-03-26" spec="Sequence" taxon="hCoV-19/Switzerland/SH-ETHZ-100808/2020|EPI_ISL_451758|2020-03-26" totalcount="4" value="N"/>
</data>

<data id="clusterB.1.8" name="alignment">
    <sequence id="seq_hCoV-19/Switzerland/BE-ETHZ-100216/2020|EPI_ISL_574917|2020-03-17" spec="Sequence" taxon="hCoV-19/Switzerland/BE-ETHZ-100216/2020|EPI_ISL_574917|2020-03-17" totalcount="4" value="N"/>
    <sequence id="seq_hCoV-19/Switzerland/BL-42207903/2020|EPI_ISL_581791|2020-03-26" spec="Sequence" taxon="hCoV-19/Switzerland/BL-42207903/2020|EPI_ISL_581791|2020-03-26" totalcount="4" value="N"/>
    <sequence id="seq_hCoV-19/Switzerland/LU-ETHZ-110029/2020|EPI_ISL_486466|2020-04-01" spec="Sequence" taxon="hCoV-19/Switzerland/LU-ETHZ-110029/2020|EPI_ISL_486466|2020-04-01" totalcount="4" value="N"/>
    <sequence id="seq_hCoV-19/Switzerland/BL-ETHZ-140051/2020|EPI_ISL_476102|2020-05-04" spec="Sequence" taxon="hCoV-19/Switzerland/BL-ETHZ-140051/2020|EPI_ISL_476102|2020-05-04" totalcount="4" value="N"/>
</data>

<data id="clusterB.1.258" name="alignment">
    <sequence id="seq_hCoV-19/Switzerland/BL-ETHZ-230016/2020|EPI_ISL_516559|2020-08-02" spec="Sequence" taxon="hCoV-19/Switzerland/BL-ETHZ-230016/2020|EPI_ISL_516559|2020-08-02" totalcount="4" value="N"/>
    <sequence id="seq_hCoV-19/Switzerland/BS-42378851/2020|EPI_ISL_581935|2020-08-03" spec="Sequence" taxon="hCoV-19/Switzerland/BS-42378851/2020|EPI_ISL_581935|2020-08-03" totalcount="4" value="N"/>
    <sequence id="seq_hCoV-19/Switzerland/BL-ETHZ-230021/2020|EPI_ISL_516564|2020-08-03" spec="Sequence" taxon="hCoV-19/Switzerland/BL-ETHZ-230021/2020|EPI_ISL_516564|2020-08-03" totalcount="4" value="N"/>
    <sequence id="seq_hCoV-19/Switzerland/BL-ETHZ-230022/2020|EPI_ISL_516565|2020-08-03" spec="Sequence" taxon="hCoV-19/Switzerland/BL-ETHZ-230022/2020|EPI_ISL_516565|2020-08-03" totalcount="4" value="N"/>
    <sequence id="seq_hCoV-19/Switzerland/BS-42388921/2020|EPI_ISL_581945|2020-08-10" spec="Sequence" taxon="hCoV-19/Switzerland/BS-42388921/2020|EPI_ISL_581945|2020-08-10" totalcount="4" value="N"/>
    <sequence id="seq_hCoV-19/Switzerland/BL-ETHZ-240072/2020|EPI_ISL_523910|2020-08-10" spec="Sequence" taxon="hCoV-19/Switzerland/BL-ETHZ-240072/2020|EPI_ISL_523910|2020-08-10" totalcount="4" value="N"/>
    <sequence id="seq_hCoV-19/Switzerland/ZH-ETHZ-260005/2020|EPI_ISL_539343|2020-08-21" spec="Sequence" taxon="hCoV-19/Switzerland/ZH-ETHZ-260005/2020|EPI_ISL_539343|2020-08-21" totalcount="4" value="N"/>
    <sequence id="seq_hCoV-19/Switzerland/BL-ETHZ-270140/2020|EPI_ISL_541451|2020-08-28" spec="Sequence" taxon="hCoV-19/Switzerland/BL-ETHZ-270140/2020|EPI_ISL_541451|2020-08-28" totalcount="4" value="N"/>
    <sequence id="seq_hCoV-19/Switzerland/BL-ETHZ-270153/2020|EPI_ISL_541454|2020-08-28" spec="Sequence" taxon="hCoV-19/Switzerland/BL-ETHZ-270153/2020|EPI_ISL_541454|2020-08-28" totalcount="4" value="N"/>
    <sequence id="seq_hCoV-19/Switzerland/BL-ETHZ-270171/2020|EPI_ISL_541457|2020-08-29" spec="Sequence" taxon="hCoV-19/Switzerland/BL-ETHZ-270171/2020|EPI_ISL_541457|2020-08-29" totalcount="4" value="N"/>
    <sequence id="seq_hCoV-19/Switzerland/BE-ETHZ-300289/2020|EPI_ISL_603321|2020-10-01" spec="Sequence" taxon="hCoV-19/Switzerland/BE-ETHZ-300289/2020|EPI_ISL_603321|2020-10-01" totalcount="4" value="N"/>
    <sequence id="seq_hCoV-19/Switzerland/BE-ETHZ-300395/2020|EPI_ISL_603362|2020-09-29" spec="Sequence" taxon="hCoV-19/Switzerland/BE-ETHZ-300395/2020|EPI_ISL_603362|2020-09-29" totalcount="4" value="N"/>
    <sequence id="seq_hCoV-19/Switzerland/BE-ETHZ-300430/2020|EPI_ISL_603385|2020-09-30" spec="Sequence" taxon="hCoV-19/Switzerland/BE-ETHZ-300430/2020|EPI_ISL_603385|2020-09-30" totalcount="4" value="N"/>
    <sequence id="seq_hCoV-19/Switzerland/BE-ETHZ-320204/2020|EPI_ISL_737628|2020-10-10" spec="Sequence" taxon="hCoV-19/Switzerland/BE-ETHZ-320204/2020|EPI_ISL_737628|2020-10-10" totalcount="4" value="N"/>
    <sequence id="seq_hCoV-19/Switzerland/BE-ETHZ-310448/2020|EPI_ISL_603521|2020-10-07" spec="Sequence" taxon="hCoV-19/Switzerland/BE-ETHZ-310448/2020|EPI_ISL_603521|2020-10-07" totalcount="4" value="N"/>
    <sequence id="seq_hCoV-19/Switzerland/BL-ETHZ-321412/2020|EPI_ISL_603652|2020-10-14" spec="Sequence" taxon="hCoV-19/Switzerland/BL-ETHZ-321412/2020|EPI_ISL_603652|2020-10-14" totalcount="4" value="N"/>
    <sequence id="seq_hCoV-19/Switzerland/BL-ETHZ-321414/2020|EPI_ISL_603654|2020-10-14" spec="Sequence" taxon="hCoV-19/Switzerland/BL-ETHZ-321414/2020|EPI_ISL_603654|2020-10-14" totalcount="4" value="N"/>
    <sequence id="seq_hCoV-19/Switzerland/BE-ETHZ-332173/2020|EPI_ISL_614930|2020-10-22" spec="Sequence" taxon="hCoV-19/Switzerland/BE-ETHZ-332173/2020|EPI_ISL_614930|2020-10-22" totalcount="4" value="N"/>
    <sequence id="seq_hCoV-19/Switzerland/ZH-ETHZ-331075/2020|EPI_ISL_614970|2020-10-20" spec="Sequence" taxon="hCoV-19/Switzerland/ZH-ETHZ-331075/2020|EPI_ISL_614970|2020-10-20" totalcount="4" value="N"/>
    <sequence id="seq_hCoV-19/Switzerland/SG-ETHZ-390425/2020|EPI_ISL_729048|2020-11-04" spec="Sequence" taxon="hCoV-19/Switzerland/SG-ETHZ-390425/2020|EPI_ISL_729048|2020-11-04" totalcount="4" value="N"/>
    <sequence id="seq_hCoV-19/Switzerland/LU-ETHZ-350123/2020|EPI_ISL_693821|2020-11-02" spec="Sequence" taxon="hCoV-19/Switzerland/LU-ETHZ-350123/2020|EPI_ISL_693821|2020-11-02" totalcount="4" value="N"/>
    <sequence id="seq_hCoV-19/Switzerland/AG-ETHZ-380374/2020|EPI_ISL_721693|2020-11-22" spec="Sequence" taxon="hCoV-19/Switzerland/AG-ETHZ-380374/2020|EPI_ISL_721693|2020-11-22" totalcount="4" value="N"/>
    <sequence id="seq_hCoV-19/Switzerland/AG-ETHZ-370527/2020|EPI_ISL_694008|2020-11-19" spec="Sequence" taxon="hCoV-19/Switzerland/AG-ETHZ-370527/2020|EPI_ISL_694008|2020-11-19" totalcount="4" value="N"/>
    <sequence id="seq_hCoV-19/Switzerland/BS-ETHZ-380235/2020|EPI_ISL_721802|2020-11-21" spec="Sequence" taxon="hCoV-19/Switzerland/BS-ETHZ-380235/2020|EPI_ISL_721802|2020-11-21" totalcount="4" value="N"/>
    <sequence id="seq_hCoV-19/Switzerland/ZH-ETHZ-390215/2020|EPI_ISL_721959|2020-11-26" spec="Sequence" taxon="hCoV-19/Switzerland/ZH-ETHZ-390215/2020|EPI_ISL_721959|2020-11-26" totalcount="4" value="N"/>
    <sequence id="seq_hCoV-19/Switzerland/AG-ETHZ-380325/2020|EPI_ISL_721692|2020-11-26" spec="Sequence" taxon="hCoV-19/Switzerland/AG-ETHZ-380325/2020|EPI_ISL_721692|2020-11-26" totalcount="4" value="N"/>
    <sequence id="seq_hCoV-19/Switzerland/SG-ETHZ-390223/2020|EPI_ISL_721694|2020-11-27" spec="Sequence" taxon="hCoV-19/Switzerland/SG-ETHZ-390223/2020|EPI_ISL_721694|2020-11-27" totalcount="4" value="N"/>
    <sequence id="seq_hCoV-19/Switzerland/AG-ETHZ-380282/2020|EPI_ISL_721716|2020-11-25" spec="Sequence" taxon="hCoV-19/Switzerland/AG-ETHZ-380282/2020|EPI_ISL_721716|2020-11-25" totalcount="4" value="N"/>
    <sequence id="seq_hCoV-19/Switzerland/BL-ETHZ-400394/2020|EPI_ISL_729049|2020-12-10" spec="Sequence" taxon="hCoV-19/Switzerland/BL-ETHZ-400394/2020|EPI_ISL_729049|2020-12-10" totalcount="4" value="N"/>
    <sequence id="seq_hCoV-19/Switzerland/VS-ETHZ-410644/2020|EPI_ISL_737630|2020-12-09" spec="Sequence" taxon="hCoV-19/Switzerland/VS-ETHZ-410644/2020|EPI_ISL_737630|2020-12-09" totalcount="4" value="N"/>
    <sequence id="seq_hCoV-19/Switzerland/LU-UZH-IMV135/2020|EPI_ISL_751197|2020-12-26" spec="Sequence" taxon="hCoV-19/Switzerland/LU-UZH-IMV135/2020|EPI_ISL_751197|2020-12-26" totalcount="4" value="N"/>
    <sequence id="seq_hCoV-19/Switzerland/LU-UZH-IMV136/2020|EPI_ISL_751198|2020-12-26" spec="Sequence" taxon="hCoV-19/Switzerland/LU-UZH-IMV136/2020|EPI_ISL_751198|2020-12-26" totalcount="4" value="N"/>
    <sequence id="seq_hCoV-19/Switzerland/SO-ETHZ-420476/2020|EPI_ISL_768219|2020-12-21" spec="Sequence" taxon="hCoV-19/Switzerland/SO-ETHZ-420476/2020|EPI_ISL_768219|2020-12-21" totalcount="4" value="N"/>
    <sequence id="seq_hCoV-19/Switzerland/AG-ETHZ-430055/2020|EPI_ISL_796357|2020-12-25" spec="Sequence" taxon="hCoV-19/Switzerland/AG-ETHZ-430055/2020|EPI_ISL_796357|2020-12-25" totalcount="4" value="N"/>
    <sequence id="seq_hCoV-19/Switzerland/AG-ETHZ-430683/2020|EPI_ISL_796301|2020-12-30" spec="Sequence" taxon="hCoV-19/Switzerland/AG-ETHZ-430683/2020|EPI_ISL_796301|2020-12-30" totalcount="4" value="N"/>
    <sequence id="seq_hCoV-19/Switzerland/AG-ETHZ-430688/2020|EPI_ISL_796304|2020-12-30" spec="Sequence" taxon="hCoV-19/Switzerland/AG-ETHZ-430688/2020|EPI_ISL_796304|2020-12-30" totalcount="4" value="N"/>
    <sequence id="seq_hCoV-19/Switzerland/SH-ETHZ-430412/2020|EPI_ISL_796312|2020-12-28" spec="Sequence" taxon="hCoV-19/Switzerland/SH-ETHZ-430412/2020|EPI_ISL_796312|2020-12-28" totalcount="4" value="N"/>
    <sequence id="seq_hCoV-19/Switzerland/ZH-ETHZ-430563/2020|EPI_ISL_796321|2020-12-30" spec="Sequence" taxon="hCoV-19/Switzerland/ZH-ETHZ-430563/2020|EPI_ISL_796321|2020-12-30" totalcount="4" value="N"/>
    <sequence id="seq_hCoV-19/Switzerland/BL-ETHZ-430396/2020|EPI_ISL_796416|2020-12-28" spec="Sequence" taxon="hCoV-19/Switzerland/BL-ETHZ-430396/2020|EPI_ISL_796416|2020-12-28" totalcount="4" value="N"/>
</data>

<data id="clusterB.1.1.189" name="alignment">
    <sequence id="seq_hCoV-19/Switzerland/BS-ETHZ-250134/2020|EPI_ISL_535640|2020-08-16" spec="Sequence" taxon="hCoV-19/Switzerland/BS-ETHZ-250134/2020|EPI_ISL_535640|2020-08-16" totalcount="4" value="N"/>
    <sequence id="seq_hCoV-19/Switzerland/ZH-ETHZ-260008/2020|EPI_ISL_539346|2020-08-21" spec="Sequence" taxon="hCoV-19/Switzerland/ZH-ETHZ-260008/2020|EPI_ISL_539346|2020-08-21" totalcount="4" value="N"/>
    <sequence id="seq_hCoV-19/Switzerland/BL-ETHZ-260031/2020|EPI_ISL_539364|2020-08-22" spec="Sequence" taxon="hCoV-19/Switzerland/BL-ETHZ-260031/2020|EPI_ISL_539364|2020-08-22" totalcount="4" value="N"/>
    <sequence id="seq_hCoV-19/Switzerland/BS-ETHZ-250030/2020|EPI_ISL_535585|2020-08-17" spec="Sequence" taxon="hCoV-19/Switzerland/BS-ETHZ-250030/2020|EPI_ISL_535585|2020-08-17" totalcount="4" value="N"/>
    <sequence id="seq_hCoV-19/Switzerland/BL-ETHZ-280152/2020|EPI_ISL_560461|2020-09-09" spec="Sequence" taxon="hCoV-19/Switzerland/BL-ETHZ-280152/2020|EPI_ISL_560461|2020-09-09" totalcount="4" value="N"/>
    <sequence id="seq_hCoV-19/Switzerland/ZH-ETHZ-332177/2020|EPI_ISL_614979|2020-10-22" spec="Sequence" taxon="hCoV-19/Switzerland/ZH-ETHZ-332177/2020|EPI_ISL_614979|2020-10-22" totalcount="4" value="N"/>
    <sequence id="seq_hCoV-19/Switzerland/NE-ETHZ-390427/2020|EPI_ISL_729072|2020-11-04" spec="Sequence" taxon="hCoV-19/Switzerland/NE-ETHZ-390427/2020|EPI_ISL_729072|2020-11-04" totalcount="4" value="N"/>
    <sequence id="seq_hCoV-19/Switzerland/BE-ETHZ-410558/2020|EPI_ISL_737733|2020-11-26" spec="Sequence" taxon="hCoV-19/Switzerland/BE-ETHZ-410558/2020|EPI_ISL_737733|2020-11-26" totalcount="4" value="N"/>
    <sequence id="seq_hCoV-19/Switzerland/BL-ETHZ-400031/2020|EPI_ISL_729097|2020-12-04" spec="Sequence" taxon="hCoV-19/Switzerland/BL-ETHZ-400031/2020|EPI_ISL_729097|2020-12-04" totalcount="4" value="N"/>
    <sequence id="seq_hCoV-19/Switzerland/SO-ETHZ-430111/2020|EPI_ISL_796479|2020-12-25" spec="Sequence" taxon="hCoV-19/Switzerland/SO-ETHZ-430111/2020|EPI_ISL_796479|2020-12-25" totalcount="4" value="N"/>
</data>

<data id="clusterB.1.218" name="alignment">
    <sequence id="seq_hCoV-19/Switzerland/AG-ETHZ-240009/2020|EPI_ISL_523864|2020-08-07" spec="Sequence" taxon="hCoV-19/Switzerland/AG-ETHZ-240009/2020|EPI_ISL_523864|2020-08-07" totalcount="4" value="N"/>
    <sequence id="seq_hCoV-19/Switzerland/BL-ETHZ-230025/2020|EPI_ISL_516568|2020-08-03" spec="Sequence" taxon="hCoV-19/Switzerland/BL-ETHZ-230025/2020|EPI_ISL_516568|2020-08-03" totalcount="4" value="N"/>
    <sequence id="seq_hCoV-19/Switzerland/BS-42395355/2020|EPI_ISL_581957|2020-08-14" spec="Sequence" taxon="hCoV-19/Switzerland/BS-42395355/2020|EPI_ISL_581957|2020-08-14" totalcount="4" value="N"/>
    <sequence id="seq_hCoV-19/Switzerland/BS-42396265/2020|EPI_ISL_581958|2020-08-15" spec="Sequence" taxon="hCoV-19/Switzerland/BS-42396265/2020|EPI_ISL_581958|2020-08-15" totalcount="4" value="N"/>
    <sequence id="seq_hCoV-19/Switzerland/ZH-ETHZ-331074/2020|EPI_ISL_614969|2020-10-20" spec="Sequence" taxon="hCoV-19/Switzerland/ZH-ETHZ-331074/2020|EPI_ISL_614969|2020-10-20" totalcount="4" value="N"/>
</data>

<data id="clusterB.1.160" name="alignment">
    <sequence id="seq_hCoV-19/Switzerland/ZH-ETHZ-260011/2020|EPI_ISL_539348|2020-08-21" spec="Sequence" taxon="hCoV-19/Switzerland/ZH-ETHZ-260011/2020|EPI_ISL_539348|2020-08-21" totalcount="4" value="N"/>
    <sequence id="seq_hCoV-19/Switzerland/ZH-ETHZ-260027/2020|EPI_ISL_539361|2020-08-22" spec="Sequence" taxon="hCoV-19/Switzerland/ZH-ETHZ-260027/2020|EPI_ISL_539361|2020-08-22" totalcount="4" value="N"/>
    <sequence id="seq_hCoV-19/Switzerland/VD-ETHZ-260040/2020|EPI_ISL_539370|2020-08-23" spec="Sequence" taxon="hCoV-19/Switzerland/VD-ETHZ-260040/2020|EPI_ISL_539370|2020-08-23" totalcount="4" value="N"/>
    <sequence id="seq_hCoV-19/Switzerland/VS-ETHZ-260042/2020|EPI_ISL_539372|2020-08-22" spec="Sequence" taxon="hCoV-19/Switzerland/VS-ETHZ-260042/2020|EPI_ISL_539372|2020-08-22" totalcount="4" value="N"/>
    <sequence id="seq_hCoV-19/Switzerland/ZH-ETHZ-250108/2020|EPI_ISL_535623|2020-08-20" spec="Sequence" taxon="hCoV-19/Switzerland/ZH-ETHZ-250108/2020|EPI_ISL_535623|2020-08-20" totalcount="4" value="N"/>
    <sequence id="seq_hCoV-19/Switzerland/VD-ETHZ-260177/2020|EPI_ISL_539468|2020-08-27" spec="Sequence" taxon="hCoV-19/Switzerland/VD-ETHZ-260177/2020|EPI_ISL_539468|2020-08-27" totalcount="4" value="N"/>
    <sequence id="seq_hCoV-19/Switzerland/VD-ETHZ-260182/2020|EPI_ISL_539472|2020-08-27" spec="Sequence" taxon="hCoV-19/Switzerland/VD-ETHZ-260182/2020|EPI_ISL_539472|2020-08-27" totalcount="4" value="N"/>
    <sequence id="seq_hCoV-19/Switzerland/VD-ETHZ-260078/2020|EPI_ISL_539400|2020-08-25" spec="Sequence" taxon="hCoV-19/Switzerland/VD-ETHZ-260078/2020|EPI_ISL_539400|2020-08-25" totalcount="4" value="N"/>
    <sequence id="seq_hCoV-19/Switzerland/AG-ETHZ-260080/2020|EPI_ISL_539402|2020-08-24" spec="Sequence" taxon="hCoV-19/Switzerland/AG-ETHZ-260080/2020|EPI_ISL_539402|2020-08-24" totalcount="4" value="N"/>
    <sequence id="seq_hCoV-19/Switzerland/AG-ETHZ-260131/2020|EPI_ISL_539436|2020-08-25" spec="Sequence" taxon="hCoV-19/Switzerland/AG-ETHZ-260131/2020|EPI_ISL_539436|2020-08-25" totalcount="4" value="N"/>
    <sequence id="seq_hCoV-19/Switzerland/BE-ETHZ-260152/2020|EPI_ISL_539447|2020-08-26" spec="Sequence" taxon="hCoV-19/Switzerland/BE-ETHZ-260152/2020|EPI_ISL_539447|2020-08-26" totalcount="4" value="N"/>
    <sequence id="seq_hCoV-19/Switzerland/TI-ETHZ-260157/2020|EPI_ISL_539451|2020-08-26" spec="Sequence" taxon="hCoV-19/Switzerland/TI-ETHZ-260157/2020|EPI_ISL_539451|2020-08-26" totalcount="4" value="N"/>
    <sequence id="seq_hCoV-19/Switzerland/VD-ETHZ-260070/2020|EPI_ISL_539393|2020-08-24" spec="Sequence" taxon="hCoV-19/Switzerland/VD-ETHZ-260070/2020|EPI_ISL_539393|2020-08-24" totalcount="4" value="N"/>
    <sequence id="seq_hCoV-19/Switzerland/VD-ETHZ-260076/2020|EPI_ISL_539398|2020-08-25" spec="Sequence" taxon="hCoV-19/Switzerland/VD-ETHZ-260076/2020|EPI_ISL_539398|2020-08-25" totalcount="4" value="N"/>
    <sequence id="seq_hCoV-19/Switzerland/BE-ETHZ-270136/2020|EPI_ISL_541436|2020-08-28" spec="Sequence" taxon="hCoV-19/Switzerland/BE-ETHZ-270136/2020|EPI_ISL_541436|2020-08-28" totalcount="4" value="N"/>
    <sequence id="seq_hCoV-19/Switzerland/BE-ETHZ-270181/2020|EPI_ISL_541441|2020-08-29" spec="Sequence" taxon="hCoV-19/Switzerland/BE-ETHZ-270181/2020|EPI_ISL_541441|2020-08-29" totalcount="4" value="N"/>
    <sequence id="seq_hCoV-19/Switzerland/GE-ETHZ-270137/2020|EPI_ISL_541464|2020-08-28" spec="Sequence" taxon="hCoV-19/Switzerland/GE-ETHZ-270137/2020|EPI_ISL_541464|2020-08-28" totalcount="4" value="N"/>
    <sequence id="seq_hCoV-19/Switzerland/VS-ETHZ-270074/2020|EPI_ISL_541507|2020-09-03" spec="Sequence" taxon="hCoV-19/Switzerland/VS-ETHZ-270074/2020|EPI_ISL_541507|2020-09-03" totalcount="4" value="N"/>
    <sequence id="seq_hCoV-19/Switzerland/BE-ETHZ-270112/2020|EPI_ISL_541429|2020-09-03" spec="Sequence" taxon="hCoV-19/Switzerland/BE-ETHZ-270112/2020|EPI_ISL_541429|2020-09-03" totalcount="4" value="N"/>
    <sequence id="seq_hCoV-19/Switzerland/VD-ETHZ-270072/2020|EPI_ISL_541476|2020-09-03" spec="Sequence" taxon="hCoV-19/Switzerland/VD-ETHZ-270072/2020|EPI_ISL_541476|2020-09-03" totalcount="4" value="N"/>
    <sequence id="seq_hCoV-19/Switzerland/VD-ETHZ-270075/2020|EPI_ISL_541477|2020-09-03" spec="Sequence" taxon="hCoV-19/Switzerland/VD-ETHZ-270075/2020|EPI_ISL_541477|2020-09-03" totalcount="4" value="N"/>
    <sequence id="seq_hCoV-19/Switzerland/VD-ETHZ-270076/2020|EPI_ISL_541478|2020-09-03" spec="Sequence" taxon="hCoV-19/Switzerland/VD-ETHZ-270076/2020|EPI_ISL_541478|2020-09-03" totalcount="4" value="N"/>
    <sequence id="seq_hCoV-19/Switzerland/VD-ETHZ-270098/2020|EPI_ISL_541484|2020-09-03" spec="Sequence" taxon="hCoV-19/Switzerland/VD-ETHZ-270098/2020|EPI_ISL_541484|2020-09-03" totalcount="4" value="N"/>
    <sequence id="seq_hCoV-19/Switzerland/VD-ETHZ-270102/2020|EPI_ISL_541485|2020-09-02" spec="Sequence" taxon="hCoV-19/Switzerland/VD-ETHZ-270102/2020|EPI_ISL_541485|2020-09-02" totalcount="4" value="N"/>
    <sequence id="seq_hCoV-19/Switzerland/VD-ETHZ-270114/2020|EPI_ISL_541488|2020-09-03" spec="Sequence" taxon="hCoV-19/Switzerland/VD-ETHZ-270114/2020|EPI_ISL_541488|2020-09-03" totalcount="4" value="N"/>
    <sequence id="seq_hCoV-19/Switzerland/VD-ETHZ-270122/2020|EPI_ISL_541490|2020-09-03" spec="Sequence" taxon="hCoV-19/Switzerland/VD-ETHZ-270122/2020|EPI_ISL_541490|2020-09-03" totalcount="4" value="N"/>
    <sequence id="seq_hCoV-19/Switzerland/VD-ETHZ-280166/2020|EPI_ISL_560516|2020-09-08" spec="Sequence" taxon="hCoV-19/Switzerland/VD-ETHZ-280166/2020|EPI_ISL_560516|2020-09-08" totalcount="4" value="N"/>
    <sequence id="seq_hCoV-19/Switzerland/VD-ETHZ-280146/2020|EPI_ISL_560509|2020-09-08" spec="Sequence" taxon="hCoV-19/Switzerland/VD-ETHZ-280146/2020|EPI_ISL_560509|2020-09-08" totalcount="4" value="N"/>
    <sequence id="seq_hCoV-19/Switzerland/VD-ETHZ-280147/2020|EPI_ISL_560510|2020-09-08" spec="Sequence" taxon="hCoV-19/Switzerland/VD-ETHZ-280147/2020|EPI_ISL_560510|2020-09-08" totalcount="4" value="N"/>
    <sequence id="seq_hCoV-19/Switzerland/VD-ETHZ-280205/2020|EPI_ISL_560523|2020-09-10" spec="Sequence" taxon="hCoV-19/Switzerland/VD-ETHZ-280205/2020|EPI_ISL_560523|2020-09-10" totalcount="4" value="N"/>
    <sequence id="seq_hCoV-19/Switzerland/VD-ETHZ-280207/2020|EPI_ISL_560525|2020-09-09" spec="Sequence" taxon="hCoV-19/Switzerland/VD-ETHZ-280207/2020|EPI_ISL_560525|2020-09-09" totalcount="4" value="N"/>
    <sequence id="seq_hCoV-19/Switzerland/VD-ETHZ-280212/2020|EPI_ISL_560526|2020-09-10" spec="Sequence" taxon="hCoV-19/Switzerland/VD-ETHZ-280212/2020|EPI_ISL_560526|2020-09-10" totalcount="4" value="N"/>
    <sequence id="seq_hCoV-19/Switzerland/BE-ETHZ-280092/2020|EPI_ISL_560429|2020-09-07" spec="Sequence" taxon="hCoV-19/Switzerland/BE-ETHZ-280092/2020|EPI_ISL_560429|2020-09-07" totalcount="4" value="N"/>
    <sequence id="seq_hCoV-19/Switzerland/BE-ETHZ-280132/2020|EPI_ISL_560436|2020-09-07" spec="Sequence" taxon="hCoV-19/Switzerland/BE-ETHZ-280132/2020|EPI_ISL_560436|2020-09-07" totalcount="4" value="N"/>
    <sequence id="seq_hCoV-19/Switzerland/BE-ETHZ-280139/2020|EPI_ISL_560437|2020-09-08" spec="Sequence" taxon="hCoV-19/Switzerland/BE-ETHZ-280139/2020|EPI_ISL_560437|2020-09-08" totalcount="4" value="N"/>
    <sequence id="seq_hCoV-19/Switzerland/BE-ETHZ-280185/2020|EPI_ISL_560442|2020-09-09" spec="Sequence" taxon="hCoV-19/Switzerland/BE-ETHZ-280185/2020|EPI_ISL_560442|2020-09-09" totalcount="4" value="N"/>
    <sequence id="seq_hCoV-19/Switzerland/BE-ETHZ-280224/2020|EPI_ISL_560448|2020-09-10" spec="Sequence" taxon="hCoV-19/Switzerland/BE-ETHZ-280224/2020|EPI_ISL_560448|2020-09-10" totalcount="4" value="N"/>
    <sequence id="seq_hCoV-19/Switzerland/BL-ETHZ-280221/2020|EPI_ISL_560468|2020-09-09" spec="Sequence" taxon="hCoV-19/Switzerland/BL-ETHZ-280221/2020|EPI_ISL_560468|2020-09-09" totalcount="4" value="N"/>
    <sequence id="seq_hCoV-19/Switzerland/VD-ETHZ-280075/2020|EPI_ISL_560486|2020-09-07" spec="Sequence" taxon="hCoV-19/Switzerland/VD-ETHZ-280075/2020|EPI_ISL_560486|2020-09-07" totalcount="4" value="N"/>
    <sequence id="seq_hCoV-19/Switzerland/VD-ETHZ-280104/2020|EPI_ISL_560494|2020-09-07" spec="Sequence" taxon="hCoV-19/Switzerland/VD-ETHZ-280104/2020|EPI_ISL_560494|2020-09-07" totalcount="4" value="N"/>
    <sequence id="seq_hCoV-19/Switzerland/VD-ETHZ-280105/2020|EPI_ISL_560495|2020-09-07" spec="Sequence" taxon="hCoV-19/Switzerland/VD-ETHZ-280105/2020|EPI_ISL_560495|2020-09-07" totalcount="4" value="N"/>
    <sequence id="seq_hCoV-19/Switzerland/VD-ETHZ-280106/2020|EPI_ISL_560496|2020-09-07" spec="Sequence" taxon="hCoV-19/Switzerland/VD-ETHZ-280106/2020|EPI_ISL_560496|2020-09-07" totalcount="4" value="N"/>
    <sequence id="seq_hCoV-19/Switzerland/VD-ETHZ-300298/2020|EPI_ISL_603330|2020-09-25" spec="Sequence" taxon="hCoV-19/Switzerland/VD-ETHZ-300298/2020|EPI_ISL_603330|2020-09-25" totalcount="4" value="N"/>
    <sequence id="seq_hCoV-19/Switzerland/BE-ETHZ-300307/2020|EPI_ISL_603339|2020-09-25" spec="Sequence" taxon="hCoV-19/Switzerland/BE-ETHZ-300307/2020|EPI_ISL_603339|2020-09-25" totalcount="4" value="N"/>
    <sequence id="seq_hCoV-19/Switzerland/BL-ETHZ-300309/2020|EPI_ISL_603341|2020-09-25" spec="Sequence" taxon="hCoV-19/Switzerland/BL-ETHZ-300309/2020|EPI_ISL_603341|2020-09-25" totalcount="4" value="N"/>
    <sequence id="seq_hCoV-19/Switzerland/VD-ETHZ-300318/2020|EPI_ISL_603350|2020-09-25" spec="Sequence" taxon="hCoV-19/Switzerland/VD-ETHZ-300318/2020|EPI_ISL_603350|2020-09-25" totalcount="4" value="N"/>
    <sequence id="seq_hCoV-19/Switzerland/VD-ETHZ-300319/2020|EPI_ISL_603351|2020-09-25" spec="Sequence" taxon="hCoV-19/Switzerland/VD-ETHZ-300319/2020|EPI_ISL_603351|2020-09-25" totalcount="4" value="N"/>
    <sequence id="seq_hCoV-19/Switzerland/GE-ETHZ-300448/2020|EPI_ISL_603401|2020-09-30" spec="Sequence" taxon="hCoV-19/Switzerland/GE-ETHZ-300448/2020|EPI_ISL_603401|2020-09-30" totalcount="4" value="N"/>
    <sequence id="seq_hCoV-19/Switzerland/BE-ETHZ-300453/2020|EPI_ISL_603405|2020-09-30" spec="Sequence" taxon="hCoV-19/Switzerland/BE-ETHZ-300453/2020|EPI_ISL_603405|2020-09-30" totalcount="4" value="N"/>
    <sequence id="seq_hCoV-19/Switzerland/VD-ETHZ-300477/2020|EPI_ISL_603422|2020-09-30" spec="Sequence" taxon="hCoV-19/Switzerland/VD-ETHZ-300477/2020|EPI_ISL_603422|2020-09-30" totalcount="4" value="N"/>
    <sequence id="seq_hCoV-19/Switzerland/GE-ETHZ-300292/2020|EPI_ISL_603324|2020-10-01" spec="Sequence" taxon="hCoV-19/Switzerland/GE-ETHZ-300292/2020|EPI_ISL_603324|2020-10-01" totalcount="4" value="N"/>
    <sequence id="seq_hCoV-19/Switzerland/VD-ETHZ-300269/2020|EPI_ISL_603301|2020-10-01" spec="Sequence" taxon="hCoV-19/Switzerland/VD-ETHZ-300269/2020|EPI_ISL_603301|2020-10-01" totalcount="4" value="N"/>
    <sequence id="seq_hCoV-19/Switzerland/VD-ETHZ-300273/2020|EPI_ISL_603305|2020-10-01" spec="Sequence" taxon="hCoV-19/Switzerland/VD-ETHZ-300273/2020|EPI_ISL_603305|2020-10-01" totalcount="4" value="N"/>
    <sequence id="seq_hCoV-19/Switzerland/VD-ETHZ-300274/2020|EPI_ISL_603306|2020-10-01" spec="Sequence" taxon="hCoV-19/Switzerland/VD-ETHZ-300274/2020|EPI_ISL_603306|2020-10-01" totalcount="4" value="N"/>
    <sequence id="seq_hCoV-19/Switzerland/BL-ETHZ-300403/2020|EPI_ISL_603368|2020-09-29" spec="Sequence" taxon="hCoV-19/Switzerland/BL-ETHZ-300403/2020|EPI_ISL_603368|2020-09-29" totalcount="4" value="N"/>
    <sequence id="seq_hCoV-19/Switzerland/UR-ETHZ-300437/2020|EPI_ISL_603391|2020-09-29" spec="Sequence" taxon="hCoV-19/Switzerland/UR-ETHZ-300437/2020|EPI_ISL_603391|2020-09-29" totalcount="4" value="N"/>
    <sequence id="seq_hCoV-19/Switzerland/GE-ETHZ-300439/2020|EPI_ISL_603392|2020-09-29" spec="Sequence" taxon="hCoV-19/Switzerland/GE-ETHZ-300439/2020|EPI_ISL_603392|2020-09-29" totalcount="4" value="N"/>
    <sequence id="seq_hCoV-19/Switzerland/BE-ETHZ-300442/2020|EPI_ISL_603395|2020-09-30" spec="Sequence" taxon="hCoV-19/Switzerland/BE-ETHZ-300442/2020|EPI_ISL_603395|2020-09-30" totalcount="4" value="N"/>
    <sequence id="seq_hCoV-19/Switzerland/SO-ETHZ-300412/2020|EPI_ISL_603374|2020-09-29" spec="Sequence" taxon="hCoV-19/Switzerland/SO-ETHZ-300412/2020|EPI_ISL_603374|2020-09-29" totalcount="4" value="N"/>
    <sequence id="seq_hCoV-19/Switzerland/BE-ETHZ-300415/2020|EPI_ISL_603376|2020-09-29" spec="Sequence" taxon="hCoV-19/Switzerland/BE-ETHZ-300415/2020|EPI_ISL_603376|2020-09-29" totalcount="4" value="N"/>
    <sequence id="seq_hCoV-19/Switzerland/BE-ETHZ-300431/2020|EPI_ISL_603386|2020-09-30" spec="Sequence" taxon="hCoV-19/Switzerland/BE-ETHZ-300431/2020|EPI_ISL_603386|2020-09-30" totalcount="4" value="N"/>
    <sequence id="seq_hCoV-19/Switzerland/UR-ETHZ-300265/2020|EPI_ISL_603297|2020-09-30" spec="Sequence" taxon="hCoV-19/Switzerland/UR-ETHZ-300265/2020|EPI_ISL_603297|2020-09-30" totalcount="4" value="N"/>
    <sequence id="seq_hCoV-19/Switzerland/VD-ETHZ-300267/2020|EPI_ISL_603299|2020-10-01" spec="Sequence" taxon="hCoV-19/Switzerland/VD-ETHZ-300267/2020|EPI_ISL_603299|2020-10-01" totalcount="4" value="N"/>
    <sequence id="seq_hCoV-19/Switzerland/BE-ETHZ-310486/2020|EPI_ISL_603556|2020-10-08" spec="Sequence" taxon="hCoV-19/Switzerland/BE-ETHZ-310486/2020|EPI_ISL_603556|2020-10-08" totalcount="4" value="N"/>
    <sequence id="seq_hCoV-19/Switzerland/BE-ETHZ-310487/2020|EPI_ISL_603557|2020-10-08" spec="Sequence" taxon="hCoV-19/Switzerland/BE-ETHZ-310487/2020|EPI_ISL_603557|2020-10-08" totalcount="4" value="N"/>
    <sequence id="seq_hCoV-19/Switzerland/VD-ETHZ-310497/2020|EPI_ISL_603566|2020-10-08" spec="Sequence" taxon="hCoV-19/Switzerland/VD-ETHZ-310497/2020|EPI_ISL_603566|2020-10-08" totalcount="4" value="N"/>
    <sequence id="seq_hCoV-19/Switzerland/BE-ETHZ-310511/2020|EPI_ISL_603579|2020-10-08" spec="Sequence" taxon="hCoV-19/Switzerland/BE-ETHZ-310511/2020|EPI_ISL_603579|2020-10-08" totalcount="4" value="N"/>
    <sequence id="seq_hCoV-19/Switzerland/BE-ETHZ-310518/2020|EPI_ISL_603586|2020-10-08" spec="Sequence" taxon="hCoV-19/Switzerland/BE-ETHZ-310518/2020|EPI_ISL_603586|2020-10-08" totalcount="4" value="N"/>
    <sequence id="seq_hCoV-19/Switzerland/ZH-ETHZ-310432/2020|EPI_ISL_603506|2020-10-08" spec="Sequence" taxon="hCoV-19/Switzerland/ZH-ETHZ-310432/2020|EPI_ISL_603506|2020-10-08" totalcount="4" value="N"/>
    <sequence id="seq_hCoV-19/Switzerland/ZH-ETHZ-310442/2020|EPI_ISL_603515|2020-10-08" spec="Sequence" taxon="hCoV-19/Switzerland/ZH-ETHZ-310442/2020|EPI_ISL_603515|2020-10-08" totalcount="4" value="N"/>
    <sequence id="seq_hCoV-19/Switzerland/BE-ETHZ-310447/2020|EPI_ISL_603520|2020-10-08" spec="Sequence" taxon="hCoV-19/Switzerland/BE-ETHZ-310447/2020|EPI_ISL_603520|2020-10-08" totalcount="4" value="N"/>
    <sequence id="seq_hCoV-19/Switzerland/BL-ETHZ-310479/2020|EPI_ISL_603549|2020-10-08" spec="Sequence" taxon="hCoV-19/Switzerland/BL-ETHZ-310479/2020|EPI_ISL_603549|2020-10-08" totalcount="4" value="N"/>
    <sequence id="seq_hCoV-19/Switzerland/BE-ETHZ-310513/2020|EPI_ISL_603581|2020-10-08" spec="Sequence" taxon="hCoV-19/Switzerland/BE-ETHZ-310513/2020|EPI_ISL_603581|2020-10-08" totalcount="4" value="N"/>
    <sequence id="seq_hCoV-19/Switzerland/GE-ETHZ-310529/2020|EPI_ISL_603597|2020-10-08" spec="Sequence" taxon="hCoV-19/Switzerland/GE-ETHZ-310529/2020|EPI_ISL_603597|2020-10-08" totalcount="4" value="N"/>
    <sequence id="seq_hCoV-19/Switzerland/VD-ETHZ-310357/2020|EPI_ISL_603431|2020-10-07" spec="Sequence" taxon="hCoV-19/Switzerland/VD-ETHZ-310357/2020|EPI_ISL_603431|2020-10-07" totalcount="4" value="N"/>
    <sequence id="seq_hCoV-19/Switzerland/VD-ETHZ-310373/2020|EPI_ISL_603447|2020-10-08" spec="Sequence" taxon="hCoV-19/Switzerland/VD-ETHZ-310373/2020|EPI_ISL_603447|2020-10-08" totalcount="4" value="N"/>
    <sequence id="seq_hCoV-19/Switzerland/ZH-ETHZ-310426/2020|EPI_ISL_603500|2020-10-08" spec="Sequence" taxon="hCoV-19/Switzerland/ZH-ETHZ-310426/2020|EPI_ISL_603500|2020-10-08" totalcount="4" value="N"/>
    <sequence id="seq_hCoV-19/Switzerland/VS-ETHZ-320190/2020|EPI_ISL_737823|2020-10-10" spec="Sequence" taxon="hCoV-19/Switzerland/VS-ETHZ-320190/2020|EPI_ISL_737823|2020-10-10" totalcount="4" value="N"/>
    <sequence id="seq_hCoV-19/Switzerland/VD-ETHZ-310369/2020|EPI_ISL_603443|2020-10-08" spec="Sequence" taxon="hCoV-19/Switzerland/VD-ETHZ-310369/2020|EPI_ISL_603443|2020-10-08" totalcount="4" value="N"/>
    <sequence id="seq_hCoV-19/Switzerland/AG-ETHZ-310401/2020|EPI_ISL_603475|2020-10-08" spec="Sequence" taxon="hCoV-19/Switzerland/AG-ETHZ-310401/2020|EPI_ISL_603475|2020-10-08" totalcount="4" value="N"/>
    <sequence id="seq_hCoV-19/Switzerland/ZH-ETHZ-310421/2020|EPI_ISL_603495|2020-10-08" spec="Sequence" taxon="hCoV-19/Switzerland/ZH-ETHZ-310421/2020|EPI_ISL_603495|2020-10-08" totalcount="4" value="N"/>
    <sequence id="seq_hCoV-19/Switzerland/VD-ETHZ-321546/2020|EPI_ISL_603755|2020-10-15" spec="Sequence" taxon="hCoV-19/Switzerland/VD-ETHZ-321546/2020|EPI_ISL_603755|2020-10-15" totalcount="4" value="N"/>
    <sequence id="seq_hCoV-19/Switzerland/BE-ETHZ-321547/2020|EPI_ISL_603756|2020-10-15" spec="Sequence" taxon="hCoV-19/Switzerland/BE-ETHZ-321547/2020|EPI_ISL_603756|2020-10-15" totalcount="4" value="N"/>
    <sequence id="seq_hCoV-19/Switzerland/BE-ETHZ-321492/2020|EPI_ISL_603704|2020-10-15" spec="Sequence" taxon="hCoV-19/Switzerland/BE-ETHZ-321492/2020|EPI_ISL_603704|2020-10-15" totalcount="4" value="N"/>
    <sequence id="seq_hCoV-19/Switzerland/VD-ETHZ-321498/2020|EPI_ISL_603709|2020-10-15" spec="Sequence" taxon="hCoV-19/Switzerland/VD-ETHZ-321498/2020|EPI_ISL_603709|2020-10-15" totalcount="4" value="N"/>
    <sequence id="seq_hCoV-19/Switzerland/VD-ETHZ-321505/2020|EPI_ISL_603715|2020-10-15" spec="Sequence" taxon="hCoV-19/Switzerland/VD-ETHZ-321505/2020|EPI_ISL_603715|2020-10-15" totalcount="4" value="N"/>
    <sequence id="seq_hCoV-19/Switzerland/VD-ETHZ-321533/2020|EPI_ISL_603742|2020-10-15" spec="Sequence" taxon="hCoV-19/Switzerland/VD-ETHZ-321533/2020|EPI_ISL_603742|2020-10-15" totalcount="4" value="N"/>
    <sequence id="seq_hCoV-19/Switzerland/BE-ETHZ-321082/2020|EPI_ISL_737695|2020-10-14" spec="Sequence" taxon="hCoV-19/Switzerland/BE-ETHZ-321082/2020|EPI_ISL_737695|2020-10-14" totalcount="4" value="N"/>
    <sequence id="seq_hCoV-19/Switzerland/VD-ETHZ-321391/2020|EPI_ISL_603632|2020-10-13" spec="Sequence" taxon="hCoV-19/Switzerland/VD-ETHZ-321391/2020|EPI_ISL_603632|2020-10-13" totalcount="4" value="N"/>
    <sequence id="seq_hCoV-19/Switzerland/VD-ETHZ-321428/2020|EPI_ISL_603665|2020-10-14" spec="Sequence" taxon="hCoV-19/Switzerland/VD-ETHZ-321428/2020|EPI_ISL_603665|2020-10-14" totalcount="4" value="N"/>
    <sequence id="seq_hCoV-19/Switzerland/BE-ETHZ-321444/2020|EPI_ISL_603668|2020-10-14" spec="Sequence" taxon="hCoV-19/Switzerland/BE-ETHZ-321444/2020|EPI_ISL_603668|2020-10-14" totalcount="4" value="N"/>
    <sequence id="seq_hCoV-19/Switzerland/TI-ETHZ-321449/2020|EPI_ISL_603671|2020-10-14" spec="Sequence" taxon="hCoV-19/Switzerland/TI-ETHZ-321449/2020|EPI_ISL_603671|2020-10-14" totalcount="4" value="N"/>
    <sequence id="seq_hCoV-19/Switzerland/UR-ETHZ-321450/2020|EPI_ISL_603672|2020-10-14" spec="Sequence" taxon="hCoV-19/Switzerland/UR-ETHZ-321450/2020|EPI_ISL_603672|2020-10-14" totalcount="4" value="N"/>
    <sequence id="seq_hCoV-19/Switzerland/VD-ETHZ-321467/2020|EPI_ISL_603681|2020-10-14" spec="Sequence" taxon="hCoV-19/Switzerland/VD-ETHZ-321467/2020|EPI_ISL_603681|2020-10-14" totalcount="4" value="N"/>
    <sequence id="seq_hCoV-19/Switzerland/GE-ETHZ-321475/2020|EPI_ISL_603687|2020-10-14" spec="Sequence" taxon="hCoV-19/Switzerland/GE-ETHZ-321475/2020|EPI_ISL_603687|2020-10-14" totalcount="4" value="N"/>
    <sequence id="seq_hCoV-19/Switzerland/VD-ETHZ-321486/2020|EPI_ISL_603698|2020-10-14" spec="Sequence" taxon="hCoV-19/Switzerland/VD-ETHZ-321486/2020|EPI_ISL_603698|2020-10-14" totalcount="4" value="N"/>
    <sequence id="seq_hCoV-19/Switzerland/BE-ETHZ-321087/2020|EPI_ISL_737700|2020-10-14" spec="Sequence" taxon="hCoV-19/Switzerland/BE-ETHZ-321087/2020|EPI_ISL_737700|2020-10-14" totalcount="4" value="N"/>
    <sequence id="seq_hCoV-19/Switzerland/BE-ETHZ-321088/2020|EPI_ISL_737701|2020-10-14" spec="Sequence" taxon="hCoV-19/Switzerland/BE-ETHZ-321088/2020|EPI_ISL_737701|2020-10-14" totalcount="4" value="N"/>
    <sequence id="seq_hCoV-19/Switzerland/BE-ETHZ-321090/2020|EPI_ISL_737703|2020-10-14" spec="Sequence" taxon="hCoV-19/Switzerland/BE-ETHZ-321090/2020|EPI_ISL_737703|2020-10-14" totalcount="4" value="N"/>
    <sequence id="seq_hCoV-19/Switzerland/AG-ETHZ-321356/2020|EPI_ISL_603606|2020-10-13" spec="Sequence" taxon="hCoV-19/Switzerland/AG-ETHZ-321356/2020|EPI_ISL_603606|2020-10-13" totalcount="4" value="N"/>
    <sequence id="seq_hCoV-19/Switzerland/VD-ETHZ-321358/2020|EPI_ISL_603608|2020-10-13" spec="Sequence" taxon="hCoV-19/Switzerland/VD-ETHZ-321358/2020|EPI_ISL_603608|2020-10-13" totalcount="4" value="N"/>
    <sequence id="seq_hCoV-19/Switzerland/VD-ETHZ-321363/2020|EPI_ISL_603612|2020-10-13" spec="Sequence" taxon="hCoV-19/Switzerland/VD-ETHZ-321363/2020|EPI_ISL_603612|2020-10-13" totalcount="4" value="N"/>
    <sequence id="seq_hCoV-19/Switzerland/VD-ETHZ-321365/2020|EPI_ISL_603614|2020-10-13" spec="Sequence" taxon="hCoV-19/Switzerland/VD-ETHZ-321365/2020|EPI_ISL_603614|2020-10-13" totalcount="4" value="N"/>
    <sequence id="seq_hCoV-19/Switzerland/GE-ETHZ-320598/2020|EPI_ISL_737756|2020-10-12" spec="Sequence" taxon="hCoV-19/Switzerland/GE-ETHZ-320598/2020|EPI_ISL_737756|2020-10-12" totalcount="4" value="N"/>
    <sequence id="seq_hCoV-19/Switzerland/VS-ETHZ-320410/2020|EPI_ISL_737834|2020-10-12" spec="Sequence" taxon="hCoV-19/Switzerland/VS-ETHZ-320410/2020|EPI_ISL_737834|2020-10-12" totalcount="4" value="N"/>
    <sequence id="seq_hCoV-19/Switzerland/VD-ETHZ-320413/2020|EPI_ISL_737888|2020-10-12" spec="Sequence" taxon="hCoV-19/Switzerland/VD-ETHZ-320413/2020|EPI_ISL_737888|2020-10-12" totalcount="4" value="N"/>
    <sequence id="seq_hCoV-19/Switzerland/VD-ETHZ-320518/2020|EPI_ISL_737892|2020-10-13" spec="Sequence" taxon="hCoV-19/Switzerland/VD-ETHZ-320518/2020|EPI_ISL_737892|2020-10-13" totalcount="4" value="N"/>
    <sequence id="seq_hCoV-19/Switzerland/VD-ETHZ-320520/2020|EPI_ISL_737893|2020-10-13" spec="Sequence" taxon="hCoV-19/Switzerland/VD-ETHZ-320520/2020|EPI_ISL_737893|2020-10-13" totalcount="4" value="N"/>
    <sequence id="seq_hCoV-19/Switzerland/VD-ETHZ-320522/2020|EPI_ISL_737895|2020-10-13" spec="Sequence" taxon="hCoV-19/Switzerland/VD-ETHZ-320522/2020|EPI_ISL_737895|2020-10-13" totalcount="4" value="N"/>
    <sequence id="seq_hCoV-19/Switzerland/BE-ETHZ-330432/2020|EPI_ISL_614911|2020-10-18" spec="Sequence" taxon="hCoV-19/Switzerland/BE-ETHZ-330432/2020|EPI_ISL_614911|2020-10-18" totalcount="4" value="N"/>
    <sequence id="seq_hCoV-19/Switzerland/GE-ETHZ-330055/2020|EPI_ISL_614934|2020-10-16" spec="Sequence" taxon="hCoV-19/Switzerland/GE-ETHZ-330055/2020|EPI_ISL_614934|2020-10-16" totalcount="4" value="N"/>
    <sequence id="seq_hCoV-19/Switzerland/GE-ETHZ-330056/2020|EPI_ISL_614935|2020-10-16" spec="Sequence" taxon="hCoV-19/Switzerland/GE-ETHZ-330056/2020|EPI_ISL_614935|2020-10-16" totalcount="4" value="N"/>
    <sequence id="seq_hCoV-19/Switzerland/GE-ETHZ-330065/2020|EPI_ISL_614936|2020-10-16" spec="Sequence" taxon="hCoV-19/Switzerland/GE-ETHZ-330065/2020|EPI_ISL_614936|2020-10-16" totalcount="4" value="N"/>
    <sequence id="seq_hCoV-19/Switzerland/VS-ETHZ-330062/2020|EPI_ISL_614948|2020-10-16" spec="Sequence" taxon="hCoV-19/Switzerland/VS-ETHZ-330062/2020|EPI_ISL_614948|2020-10-16" totalcount="4" value="N"/>
    <sequence id="seq_hCoV-19/Switzerland/VD-ETHZ-330054/2020|EPI_ISL_614951|2020-10-16" spec="Sequence" taxon="hCoV-19/Switzerland/VD-ETHZ-330054/2020|EPI_ISL_614951|2020-10-16" totalcount="4" value="N"/>
    <sequence id="seq_hCoV-19/Switzerland/VD-ETHZ-330252/2020|EPI_ISL_614956|2020-10-17" spec="Sequence" taxon="hCoV-19/Switzerland/VD-ETHZ-330252/2020|EPI_ISL_614956|2020-10-17" totalcount="4" value="N"/>
    <sequence id="seq_hCoV-19/Switzerland/GE-HUG-57410/2020|EPI_ISL_708307|2020-10-25" spec="Sequence" taxon="hCoV-19/Switzerland/GE-HUG-57410/2020|EPI_ISL_708307|2020-10-25" totalcount="4" value="N"/>
    <sequence id="seq_hCoV-19/Switzerland/BE-ETHZ-330510/2020|EPI_ISL_614912|2020-10-19" spec="Sequence" taxon="hCoV-19/Switzerland/BE-ETHZ-330510/2020|EPI_ISL_614912|2020-10-19" totalcount="4" value="N"/>
    <sequence id="seq_hCoV-19/Switzerland/BE-ETHZ-330517/2020|EPI_ISL_614917|2020-10-19" spec="Sequence" taxon="hCoV-19/Switzerland/BE-ETHZ-330517/2020|EPI_ISL_614917|2020-10-19" totalcount="4" value="N"/>
    <sequence id="seq_hCoV-19/Switzerland/BE-ETHZ-331081/2020|EPI_ISL_614922|2020-10-20" spec="Sequence" taxon="hCoV-19/Switzerland/BE-ETHZ-331081/2020|EPI_ISL_614922|2020-10-20" totalcount="4" value="N"/>
    <sequence id="seq_hCoV-19/Switzerland/BE-ETHZ-331448/2020|EPI_ISL_614924|2020-10-21" spec="Sequence" taxon="hCoV-19/Switzerland/BE-ETHZ-331448/2020|EPI_ISL_614924|2020-10-21" totalcount="4" value="N"/>
    <sequence id="seq_hCoV-19/Switzerland/GE-ETHZ-331453/2020|EPI_ISL_614937|2020-10-21" spec="Sequence" taxon="hCoV-19/Switzerland/GE-ETHZ-331453/2020|EPI_ISL_614937|2020-10-21" totalcount="4" value="N"/>
    <sequence id="seq_hCoV-19/Switzerland/GE-ETHZ-331458/2020|EPI_ISL_614940|2020-10-21" spec="Sequence" taxon="hCoV-19/Switzerland/GE-ETHZ-331458/2020|EPI_ISL_614940|2020-10-21" totalcount="4" value="N"/>
    <sequence id="seq_hCoV-19/Switzerland/SO-ETHZ-331068/2020|EPI_ISL_614943|2020-10-20" spec="Sequence" taxon="hCoV-19/Switzerland/SO-ETHZ-331068/2020|EPI_ISL_614943|2020-10-20" totalcount="4" value="N"/>
    <sequence id="seq_hCoV-19/Switzerland/ZH-ETHZ-331079/2020|EPI_ISL_614972|2020-10-20" spec="Sequence" taxon="hCoV-19/Switzerland/ZH-ETHZ-331079/2020|EPI_ISL_614972|2020-10-20" totalcount="4" value="N"/>
    <sequence id="seq_hCoV-19/Switzerland/VS-ETHZ-340165/2020|EPI_ISL_721920|2020-10-28" spec="Sequence" taxon="hCoV-19/Switzerland/VS-ETHZ-340165/2020|EPI_ISL_721920|2020-10-28" totalcount="4" value="N"/>
    <sequence id="seq_hCoV-19/Switzerland/ZH-ETHZ-340124/2020|EPI_ISL_721932|2020-10-26" spec="Sequence" taxon="hCoV-19/Switzerland/ZH-ETHZ-340124/2020|EPI_ISL_721932|2020-10-26" totalcount="4" value="N"/>
    <sequence id="seq_hCoV-19/Switzerland/GE-HUG-88642/2020|EPI_ISL_708308|2020-10-28" spec="Sequence" taxon="hCoV-19/Switzerland/GE-HUG-88642/2020|EPI_ISL_708308|2020-10-28" totalcount="4" value="N"/>
    <sequence id="seq_hCoV-19/Switzerland/GE-HUG-18268/2020|EPI_ISL_708315|2020-10-30" spec="Sequence" taxon="hCoV-19/Switzerland/GE-HUG-18268/2020|EPI_ISL_708315|2020-10-30" totalcount="4" value="N"/>
    <sequence id="seq_hCoV-19/Switzerland/GE-HUG-40501/2020|EPI_ISL_708379|2020-11-01" spec="Sequence" taxon="hCoV-19/Switzerland/GE-HUG-40501/2020|EPI_ISL_708379|2020-11-01" totalcount="4" value="N"/>
    <sequence id="seq_hCoV-19/Switzerland/VD-ETHZ-350195/2020|EPI_ISL_693844|2020-10-30" spec="Sequence" taxon="hCoV-19/Switzerland/VD-ETHZ-350195/2020|EPI_ISL_693844|2020-10-30" totalcount="4" value="N"/>
    <sequence id="seq_hCoV-19/Switzerland/ZH-ETHZ-350204/2020|EPI_ISL_693852|2020-10-30" spec="Sequence" taxon="hCoV-19/Switzerland/ZH-ETHZ-350204/2020|EPI_ISL_693852|2020-10-30" totalcount="4" value="N"/>
    <sequence id="seq_hCoV-19/Switzerland/GE-ETHZ-350207/2020|EPI_ISL_693855|2020-10-30" spec="Sequence" taxon="hCoV-19/Switzerland/GE-ETHZ-350207/2020|EPI_ISL_693855|2020-10-30" totalcount="4" value="N"/>
    <sequence id="seq_hCoV-19/Switzerland/GE-ETHZ-350208/2020|EPI_ISL_693856|2020-10-30" spec="Sequence" taxon="hCoV-19/Switzerland/GE-ETHZ-350208/2020|EPI_ISL_693856|2020-10-30" totalcount="4" value="N"/>
    <sequence id="seq_hCoV-19/Switzerland/BE-ETHZ-340091/2020|EPI_ISL_721742|2020-10-26" spec="Sequence" taxon="hCoV-19/Switzerland/BE-ETHZ-340091/2020|EPI_ISL_721742|2020-10-26" totalcount="4" value="N"/>
    <sequence id="seq_hCoV-19/Switzerland/BE-ETHZ-340092/2020|EPI_ISL_721743|2020-10-26" spec="Sequence" taxon="hCoV-19/Switzerland/BE-ETHZ-340092/2020|EPI_ISL_721743|2020-10-26" totalcount="4" value="N"/>
    <sequence id="seq_hCoV-19/Switzerland/BE-ETHZ-340097/2020|EPI_ISL_721746|2020-10-26" spec="Sequence" taxon="hCoV-19/Switzerland/BE-ETHZ-340097/2020|EPI_ISL_721746|2020-10-26" totalcount="4" value="N"/>
    <sequence id="seq_hCoV-19/Switzerland/BE-ETHZ-340100/2020|EPI_ISL_721747|2020-10-26" spec="Sequence" taxon="hCoV-19/Switzerland/BE-ETHZ-340100/2020|EPI_ISL_721747|2020-10-26" totalcount="4" value="N"/>
    <sequence id="seq_hCoV-19/Switzerland/BE-ETHZ-340156/2020|EPI_ISL_721753|2020-10-28" spec="Sequence" taxon="hCoV-19/Switzerland/BE-ETHZ-340156/2020|EPI_ISL_721753|2020-10-28" totalcount="4" value="N"/>
    <sequence id="seq_hCoV-19/Switzerland/BE-ETHZ-340157/2020|EPI_ISL_721754|2020-10-28" spec="Sequence" taxon="hCoV-19/Switzerland/BE-ETHZ-340157/2020|EPI_ISL_721754|2020-10-28" totalcount="4" value="N"/>
    <sequence id="seq_hCoV-19/Switzerland/BE-ETHZ-340161/2020|EPI_ISL_721756|2020-10-28" spec="Sequence" taxon="hCoV-19/Switzerland/BE-ETHZ-340161/2020|EPI_ISL_721756|2020-10-28" totalcount="4" value="N"/>
    <sequence id="seq_hCoV-19/Switzerland/BL-ETHZ-340086/2020|EPI_ISL_721773|2020-10-26" spec="Sequence" taxon="hCoV-19/Switzerland/BL-ETHZ-340086/2020|EPI_ISL_721773|2020-10-26" totalcount="4" value="N"/>
    <sequence id="seq_hCoV-19/Switzerland/BL-ETHZ-340147/2020|EPI_ISL_721776|2020-10-27" spec="Sequence" taxon="hCoV-19/Switzerland/BL-ETHZ-340147/2020|EPI_ISL_721776|2020-10-27" totalcount="4" value="N"/>
    <sequence id="seq_hCoV-19/Switzerland/GE-ETHZ-340089/2020|EPI_ISL_721806|2020-10-26" spec="Sequence" taxon="hCoV-19/Switzerland/GE-ETHZ-340089/2020|EPI_ISL_721806|2020-10-26" totalcount="4" value="N"/>
    <sequence id="seq_hCoV-19/Switzerland/SH-ETHZ-340114/2020|EPI_ISL_721856|2020-10-26" spec="Sequence" taxon="hCoV-19/Switzerland/SH-ETHZ-340114/2020|EPI_ISL_721856|2020-10-26" totalcount="4" value="N"/>
    <sequence id="seq_hCoV-19/Switzerland/VD-ETHZ-360312/2020|EPI_ISL_729054|2020-11-06" spec="Sequence" taxon="hCoV-19/Switzerland/VD-ETHZ-360312/2020|EPI_ISL_729054|2020-11-06" totalcount="4" value="N"/>
    <sequence id="seq_hCoV-19/Switzerland/ZH-ETHZ-390430/2020|EPI_ISL_729074|2020-11-04" spec="Sequence" taxon="hCoV-19/Switzerland/ZH-ETHZ-390430/2020|EPI_ISL_729074|2020-11-04" totalcount="4" value="N"/>
    <sequence id="seq_hCoV-19/Switzerland/ZH-ETHZ-390435/2020|EPI_ISL_729078|2020-11-04" spec="Sequence" taxon="hCoV-19/Switzerland/ZH-ETHZ-390435/2020|EPI_ISL_729078|2020-11-04" totalcount="4" value="N"/>
    <sequence id="seq_hCoV-19/Switzerland/SG-ETHZ-390436/2020|EPI_ISL_729079|2020-11-04" spec="Sequence" taxon="hCoV-19/Switzerland/SG-ETHZ-390436/2020|EPI_ISL_729079|2020-11-04" totalcount="4" value="N"/>
    <sequence id="seq_hCoV-19/Switzerland/BS-ETHZ-390438/2020|EPI_ISL_729081|2020-11-04" spec="Sequence" taxon="hCoV-19/Switzerland/BS-ETHZ-390438/2020|EPI_ISL_729081|2020-11-04" totalcount="4" value="N"/>
    <sequence id="seq_hCoV-19/Switzerland/BL-ETHZ-350342/2020|EPI_ISL_729197|2020-11-02" spec="Sequence" taxon="hCoV-19/Switzerland/BL-ETHZ-350342/2020|EPI_ISL_729197|2020-11-02" totalcount="4" value="N"/>
    <sequence id="seq_hCoV-19/Switzerland/BL-ETHZ-350355/2020|EPI_ISL_729200|2020-11-02" spec="Sequence" taxon="hCoV-19/Switzerland/BL-ETHZ-350355/2020|EPI_ISL_729200|2020-11-02" totalcount="4" value="N"/>
    <sequence id="seq_hCoV-19/Switzerland/AG-ETHZ-350447/2020|EPI_ISL_729203|2020-11-04" spec="Sequence" taxon="hCoV-19/Switzerland/AG-ETHZ-350447/2020|EPI_ISL_729203|2020-11-04" totalcount="4" value="N"/>
    <sequence id="seq_hCoV-19/Switzerland/NE-ETHZ-350457/2020|EPI_ISL_729205|2020-11-03" spec="Sequence" taxon="hCoV-19/Switzerland/NE-ETHZ-350457/2020|EPI_ISL_729205|2020-11-03" totalcount="4" value="N"/>
    <sequence id="seq_hCoV-19/Switzerland/NE-ETHZ-350460/2020|EPI_ISL_729207|2020-11-03" spec="Sequence" taxon="hCoV-19/Switzerland/NE-ETHZ-350460/2020|EPI_ISL_729207|2020-11-03" totalcount="4" value="N"/>
    <sequence id="seq_hCoV-19/Switzerland/BE-ETHZ-350471/2020|EPI_ISL_729209|2020-11-03" spec="Sequence" taxon="hCoV-19/Switzerland/BE-ETHZ-350471/2020|EPI_ISL_729209|2020-11-03" totalcount="4" value="N"/>
    <sequence id="seq_hCoV-19/Switzerland/VD-ETHZ-360296/2020|EPI_ISL_729224|2020-11-06" spec="Sequence" taxon="hCoV-19/Switzerland/VD-ETHZ-360296/2020|EPI_ISL_729224|2020-11-06" totalcount="4" value="N"/>
    <sequence id="seq_hCoV-19/Switzerland/BE-ETHZ-360294/2020|EPI_ISL_729226|2020-11-06" spec="Sequence" taxon="hCoV-19/Switzerland/BE-ETHZ-360294/2020|EPI_ISL_729226|2020-11-06" totalcount="4" value="N"/>
    <sequence id="seq_hCoV-19/Switzerland/BL-ETHZ-360278/2020|EPI_ISL_729229|2020-11-08" spec="Sequence" taxon="hCoV-19/Switzerland/BL-ETHZ-360278/2020|EPI_ISL_729229|2020-11-08" totalcount="4" value="N"/>
    <sequence id="seq_hCoV-19/Switzerland/BE-ETHZ-360090/2020|EPI_ISL_693900|2020-11-08" spec="Sequence" taxon="hCoV-19/Switzerland/BE-ETHZ-360090/2020|EPI_ISL_693900|2020-11-08" totalcount="4" value="N"/>
    <sequence id="seq_hCoV-19/Switzerland/BE-ETHZ-360098/2020|EPI_ISL_693907|2020-11-08" spec="Sequence" taxon="hCoV-19/Switzerland/BE-ETHZ-360098/2020|EPI_ISL_693907|2020-11-08" totalcount="4" value="N"/>
    <sequence id="seq_hCoV-19/Switzerland/GR-ETHZ-360100/2020|EPI_ISL_693908|2020-11-08" spec="Sequence" taxon="hCoV-19/Switzerland/GR-ETHZ-360100/2020|EPI_ISL_693908|2020-11-08" totalcount="4" value="N"/>
    <sequence id="seq_hCoV-19/Switzerland/GE-ETHZ-360137/2020|EPI_ISL_693916|2020-11-06" spec="Sequence" taxon="hCoV-19/Switzerland/GE-ETHZ-360137/2020|EPI_ISL_693916|2020-11-06" totalcount="4" value="N"/>
    <sequence id="seq_hCoV-19/Switzerland/BE-ETHZ-360139/2020|EPI_ISL_693918|2020-11-06" spec="Sequence" taxon="hCoV-19/Switzerland/BE-ETHZ-360139/2020|EPI_ISL_693918|2020-11-06" totalcount="4" value="N"/>
    <sequence id="seq_hCoV-19/Switzerland/BE-ETHZ-360140/2020|EPI_ISL_693919|2020-11-06" spec="Sequence" taxon="hCoV-19/Switzerland/BE-ETHZ-360140/2020|EPI_ISL_693919|2020-11-06" totalcount="4" value="N"/>
    <sequence id="seq_hCoV-19/Switzerland/BL-ETHZ-360148/2020|EPI_ISL_693920|2020-11-06" spec="Sequence" taxon="hCoV-19/Switzerland/BL-ETHZ-360148/2020|EPI_ISL_693920|2020-11-06" totalcount="4" value="N"/>
    <sequence id="seq_hCoV-19/Switzerland/BL-ETHZ-360149/2020|EPI_ISL_693921|2020-11-06" spec="Sequence" taxon="hCoV-19/Switzerland/BL-ETHZ-360149/2020|EPI_ISL_693921|2020-11-06" totalcount="4" value="N"/>
    <sequence id="seq_hCoV-19/Switzerland/SO-ETHZ-360159/2020|EPI_ISL_693930|2020-11-06" spec="Sequence" taxon="hCoV-19/Switzerland/SO-ETHZ-360159/2020|EPI_ISL_693930|2020-11-06" totalcount="4" value="N"/>
    <sequence id="seq_hCoV-19/Switzerland/SO-ETHZ-360160/2020|EPI_ISL_693931|2020-11-06" spec="Sequence" taxon="hCoV-19/Switzerland/SO-ETHZ-360160/2020|EPI_ISL_693931|2020-11-06" totalcount="4" value="N"/>
    <sequence id="seq_hCoV-19/Switzerland/SO-ETHZ-360169/2020|EPI_ISL_693937|2020-11-06" spec="Sequence" taxon="hCoV-19/Switzerland/SO-ETHZ-360169/2020|EPI_ISL_693937|2020-11-06" totalcount="4" value="N"/>
    <sequence id="seq_hCoV-19/Switzerland/BE-ETHZ-350183/2020|EPI_ISL_693832|2020-11-04" spec="Sequence" taxon="hCoV-19/Switzerland/BE-ETHZ-350183/2020|EPI_ISL_693832|2020-11-04" totalcount="4" value="N"/>
    <sequence id="seq_hCoV-19/Switzerland/ZH-ETHZ-350189/2020|EPI_ISL_693838|2020-11-04" spec="Sequence" taxon="hCoV-19/Switzerland/ZH-ETHZ-350189/2020|EPI_ISL_693838|2020-11-04" totalcount="4" value="N"/>
    <sequence id="seq_hCoV-19/Switzerland/GE-ETHZ-350100/2020|EPI_ISL_693800|2020-11-02" spec="Sequence" taxon="hCoV-19/Switzerland/GE-ETHZ-350100/2020|EPI_ISL_693800|2020-11-02" totalcount="4" value="N"/>
    <sequence id="seq_hCoV-19/Switzerland/BE-ETHZ-350104/2020|EPI_ISL_693804|2020-11-02" spec="Sequence" taxon="hCoV-19/Switzerland/BE-ETHZ-350104/2020|EPI_ISL_693804|2020-11-02" totalcount="4" value="N"/>
    <sequence id="seq_hCoV-19/Switzerland/GE-ETHZ-350105/2020|EPI_ISL_693805|2020-11-02" spec="Sequence" taxon="hCoV-19/Switzerland/GE-ETHZ-350105/2020|EPI_ISL_693805|2020-11-02" totalcount="4" value="N"/>
    <sequence id="seq_hCoV-19/Switzerland/SO-ETHZ-350109/2020|EPI_ISL_693809|2020-11-02" spec="Sequence" taxon="hCoV-19/Switzerland/SO-ETHZ-350109/2020|EPI_ISL_693809|2020-11-02" totalcount="4" value="N"/>
    <sequence id="seq_hCoV-19/Switzerland/GE-ETHZ-350012/2020|EPI_ISL_693786|2020-11-03" spec="Sequence" taxon="hCoV-19/Switzerland/GE-ETHZ-350012/2020|EPI_ISL_693786|2020-11-03" totalcount="4" value="N"/>
    <sequence id="seq_hCoV-19/Switzerland/BL-ETHZ-350013/2020|EPI_ISL_693787|2020-11-03" spec="Sequence" taxon="hCoV-19/Switzerland/BL-ETHZ-350013/2020|EPI_ISL_693787|2020-11-03" totalcount="4" value="N"/>
    <sequence id="seq_hCoV-19/Switzerland/BL-ETHZ-350019/2020|EPI_ISL_693793|2020-11-03" spec="Sequence" taxon="hCoV-19/Switzerland/BL-ETHZ-350019/2020|EPI_ISL_693793|2020-11-03" totalcount="4" value="N"/>
    <sequence id="seq_hCoV-19/Switzerland/BE-ETHZ-350096/2020|EPI_ISL_693796|2020-11-02" spec="Sequence" taxon="hCoV-19/Switzerland/BE-ETHZ-350096/2020|EPI_ISL_693796|2020-11-02" totalcount="4" value="N"/>
    <sequence id="seq_hCoV-19/Switzerland/GE-ETHZ-350004/2020|EPI_ISL_693779|2020-11-03" spec="Sequence" taxon="hCoV-19/Switzerland/GE-ETHZ-350004/2020|EPI_ISL_693779|2020-11-03" totalcount="4" value="N"/>
    <sequence id="seq_hCoV-19/Switzerland/BE-ETHZ-360261/2020|EPI_ISL_729238|2020-11-09" spec="Sequence" taxon="hCoV-19/Switzerland/BE-ETHZ-360261/2020|EPI_ISL_729238|2020-11-09" totalcount="4" value="N"/>
    <sequence id="seq_hCoV-19/Switzerland/BS-ETHZ-370330/2020|EPI_ISL_693942|2020-11-10" spec="Sequence" taxon="hCoV-19/Switzerland/BS-ETHZ-370330/2020|EPI_ISL_693942|2020-11-10" totalcount="4" value="N"/>
    <sequence id="seq_hCoV-19/Switzerland/BS-ETHZ-370334/2020|EPI_ISL_693943|2020-11-10" spec="Sequence" taxon="hCoV-19/Switzerland/BS-ETHZ-370334/2020|EPI_ISL_693943|2020-11-10" totalcount="4" value="N"/>
    <sequence id="seq_hCoV-19/Switzerland/BS-ETHZ-370356/2020|EPI_ISL_693944|2020-11-13" spec="Sequence" taxon="hCoV-19/Switzerland/BS-ETHZ-370356/2020|EPI_ISL_693944|2020-11-13" totalcount="4" value="N"/>
    <sequence id="seq_hCoV-19/Switzerland/BS-ETHZ-370358/2020|EPI_ISL_693945|2020-11-13" spec="Sequence" taxon="hCoV-19/Switzerland/BS-ETHZ-370358/2020|EPI_ISL_693945|2020-11-13" totalcount="4" value="N"/>
    <sequence id="seq_hCoV-19/Switzerland/BS-ETHZ-370372/2020|EPI_ISL_693946|2020-11-14" spec="Sequence" taxon="hCoV-19/Switzerland/BS-ETHZ-370372/2020|EPI_ISL_693946|2020-11-14" totalcount="4" value="N"/>
    <sequence id="seq_hCoV-19/Switzerland/NE-ETHZ-360250/2020|EPI_ISL_729243|2020-11-09" spec="Sequence" taxon="hCoV-19/Switzerland/NE-ETHZ-360250/2020|EPI_ISL_729243|2020-11-09" totalcount="4" value="N"/>
    <sequence id="seq_hCoV-19/Switzerland/SO-ETHZ-360213/2020|EPI_ISL_729252|2020-11-09" spec="Sequence" taxon="hCoV-19/Switzerland/SO-ETHZ-360213/2020|EPI_ISL_729252|2020-11-09" totalcount="4" value="N"/>
    <sequence id="seq_hCoV-19/Switzerland/AG-ETHZ-360000/2020|EPI_ISL_693860|2020-11-12" spec="Sequence" taxon="hCoV-19/Switzerland/AG-ETHZ-360000/2020|EPI_ISL_693860|2020-11-12" totalcount="4" value="N"/>
    <sequence id="seq_hCoV-19/Switzerland/BS-ETHZ-360010/2020|EPI_ISL_693870|2020-11-12" spec="Sequence" taxon="hCoV-19/Switzerland/BS-ETHZ-360010/2020|EPI_ISL_693870|2020-11-12" totalcount="4" value="N"/>
    <sequence id="seq_hCoV-19/Switzerland/BS-ETHZ-360013/2020|EPI_ISL_693872|2020-11-12" spec="Sequence" taxon="hCoV-19/Switzerland/BS-ETHZ-360013/2020|EPI_ISL_693872|2020-11-12" totalcount="4" value="N"/>
    <sequence id="seq_hCoV-19/Switzerland/BE-ETHZ-360031/2020|EPI_ISL_693883|2020-11-10" spec="Sequence" taxon="hCoV-19/Switzerland/BE-ETHZ-360031/2020|EPI_ISL_693883|2020-11-10" totalcount="4" value="N"/>
    <sequence id="seq_hCoV-19/Switzerland/VD-ETHZ-360047/2020|EPI_ISL_693885|2020-11-10" spec="Sequence" taxon="hCoV-19/Switzerland/VD-ETHZ-360047/2020|EPI_ISL_693885|2020-11-10" totalcount="4" value="N"/>
    <sequence id="seq_hCoV-19/Switzerland/VD-ETHZ-360048/2020|EPI_ISL_693886|2020-11-10" spec="Sequence" taxon="hCoV-19/Switzerland/VD-ETHZ-360048/2020|EPI_ISL_693886|2020-11-10" totalcount="4" value="N"/>
    <sequence id="seq_hCoV-19/Switzerland/BS-ETHZ-360056/2020|EPI_ISL_693888|2020-11-09" spec="Sequence" taxon="hCoV-19/Switzerland/BS-ETHZ-360056/2020|EPI_ISL_693888|2020-11-09" totalcount="4" value="N"/>
    <sequence id="seq_hCoV-19/Switzerland/AG-ETHZ-360081/2020|EPI_ISL_693892|2020-11-09" spec="Sequence" taxon="hCoV-19/Switzerland/AG-ETHZ-360081/2020|EPI_ISL_693892|2020-11-09" totalcount="4" value="N"/>
    <sequence id="seq_hCoV-19/Switzerland/ZH-ETHZ-380373/2020|EPI_ISL_721954|2020-11-22" spec="Sequence" taxon="hCoV-19/Switzerland/ZH-ETHZ-380373/2020|EPI_ISL_721954|2020-11-22" totalcount="4" value="N"/>
    <sequence id="seq_hCoV-19/Switzerland/BE-ETHZ-370484/2020|EPI_ISL_693970|2020-11-16" spec="Sequence" taxon="hCoV-19/Switzerland/BE-ETHZ-370484/2020|EPI_ISL_693970|2020-11-16" totalcount="4" value="N"/>
    <sequence id="seq_hCoV-19/Switzerland/VD-ETHZ-370490/2020|EPI_ISL_693975|2020-11-17" spec="Sequence" taxon="hCoV-19/Switzerland/VD-ETHZ-370490/2020|EPI_ISL_693975|2020-11-17" totalcount="4" value="N"/>
    <sequence id="seq_hCoV-19/Switzerland/GE-ETHZ-370493/2020|EPI_ISL_693978|2020-11-17" spec="Sequence" taxon="hCoV-19/Switzerland/GE-ETHZ-370493/2020|EPI_ISL_693978|2020-11-17" totalcount="4" value="N"/>
    <sequence id="seq_hCoV-19/Switzerland/GE-ETHZ-370495/2020|EPI_ISL_693980|2020-11-17" spec="Sequence" taxon="hCoV-19/Switzerland/GE-ETHZ-370495/2020|EPI_ISL_693980|2020-11-17" totalcount="4" value="N"/>
    <sequence id="seq_hCoV-19/Switzerland/GE-ETHZ-370496/2020|EPI_ISL_693981|2020-11-17" spec="Sequence" taxon="hCoV-19/Switzerland/GE-ETHZ-370496/2020|EPI_ISL_693981|2020-11-17" totalcount="4" value="N"/>
    <sequence id="seq_hCoV-19/Switzerland/VD-ETHZ-370507/2020|EPI_ISL_693991|2020-11-17" spec="Sequence" taxon="hCoV-19/Switzerland/VD-ETHZ-370507/2020|EPI_ISL_693991|2020-11-17" totalcount="4" value="N"/>
    <sequence id="seq_hCoV-19/Switzerland/BS-ETHZ-370521/2020|EPI_ISL_694003|2020-11-19" spec="Sequence" taxon="hCoV-19/Switzerland/BS-ETHZ-370521/2020|EPI_ISL_694003|2020-11-19" totalcount="4" value="N"/>
    <sequence id="seq_hCoV-19/Switzerland/AG-ETHZ-370524/2020|EPI_ISL_694005|2020-11-19" spec="Sequence" taxon="hCoV-19/Switzerland/AG-ETHZ-370524/2020|EPI_ISL_694005|2020-11-19" totalcount="4" value="N"/>
    <sequence id="seq_hCoV-19/Switzerland/SG-ETHZ-380372/2020|EPI_ISL_721844|2020-11-22" spec="Sequence" taxon="hCoV-19/Switzerland/SG-ETHZ-380372/2020|EPI_ISL_721844|2020-11-22" totalcount="4" value="N"/>
    <sequence id="seq_hCoV-19/Switzerland/SO-ETHZ-380243/2020|EPI_ISL_721872|2020-11-21" spec="Sequence" taxon="hCoV-19/Switzerland/SO-ETHZ-380243/2020|EPI_ISL_721872|2020-11-21" totalcount="4" value="N"/>
    <sequence id="seq_hCoV-19/Switzerland/SO-ETHZ-380244/2020|EPI_ISL_721873|2020-11-21" spec="Sequence" taxon="hCoV-19/Switzerland/SO-ETHZ-380244/2020|EPI_ISL_721873|2020-11-21" totalcount="4" value="N"/>
    <sequence id="seq_hCoV-19/Switzerland/TI-ETHZ-380311/2020|EPI_ISL_721912|2020-11-24" spec="Sequence" taxon="hCoV-19/Switzerland/TI-ETHZ-380311/2020|EPI_ISL_721912|2020-11-24" totalcount="4" value="N"/>
    <sequence id="seq_hCoV-19/Switzerland/BL-ETHZ-410962/2020|EPI_ISL_737681|2020-11-27" spec="Sequence" taxon="hCoV-19/Switzerland/BL-ETHZ-410962/2020|EPI_ISL_737681|2020-11-27" totalcount="4" value="N"/>
    <sequence id="seq_hCoV-19/Switzerland/BE-ETHZ-410242/2020|EPI_ISL_737729|2020-11-27" spec="Sequence" taxon="hCoV-19/Switzerland/BE-ETHZ-410242/2020|EPI_ISL_737729|2020-11-27" totalcount="4" value="N"/>
    <sequence id="seq_hCoV-19/Switzerland/BE-ETHZ-410563/2020|EPI_ISL_737735|2020-11-26" spec="Sequence" taxon="hCoV-19/Switzerland/BE-ETHZ-410563/2020|EPI_ISL_737735|2020-11-26" totalcount="4" value="N"/>
    <sequence id="seq_hCoV-19/Switzerland/SH-ETHZ-410533/2020|EPI_ISL_737775|2020-11-26" spec="Sequence" taxon="hCoV-19/Switzerland/SH-ETHZ-410533/2020|EPI_ISL_737775|2020-11-26" totalcount="4" value="N"/>
    <sequence id="seq_hCoV-19/Switzerland/VS-ETHZ-410350/2020|EPI_ISL_737849|2020-11-24" spec="Sequence" taxon="hCoV-19/Switzerland/VS-ETHZ-410350/2020|EPI_ISL_737849|2020-11-24" totalcount="4" value="N"/>
    <sequence id="seq_hCoV-19/Switzerland/VS-ETHZ-410411/2020|EPI_ISL_737852|2020-11-24" spec="Sequence" taxon="hCoV-19/Switzerland/VS-ETHZ-410411/2020|EPI_ISL_737852|2020-11-24" totalcount="4" value="N"/>
    <sequence id="seq_hCoV-19/Switzerland/VS-ETHZ-410544/2020|EPI_ISL_737855|2020-11-26" spec="Sequence" taxon="hCoV-19/Switzerland/VS-ETHZ-410544/2020|EPI_ISL_737855|2020-11-26" totalcount="4" value="N"/>
    <sequence id="seq_hCoV-19/Switzerland/VD-ETHZ-410553/2020|EPI_ISL_737904|2020-11-26" spec="Sequence" taxon="hCoV-19/Switzerland/VD-ETHZ-410553/2020|EPI_ISL_737904|2020-11-26" totalcount="4" value="N"/>
    <sequence id="seq_hCoV-19/Switzerland/VD-ETHZ-410554/2020|EPI_ISL_737905|2020-11-26" spec="Sequence" taxon="hCoV-19/Switzerland/VD-ETHZ-410554/2020|EPI_ISL_737905|2020-11-26" totalcount="4" value="N"/>
    <sequence id="seq_hCoV-19/Switzerland/VD-ETHZ-410555/2020|EPI_ISL_737906|2020-11-26" spec="Sequence" taxon="hCoV-19/Switzerland/VD-ETHZ-410555/2020|EPI_ISL_737906|2020-11-26" totalcount="4" value="N"/>
    <sequence id="seq_hCoV-19/Switzerland/ZH-ETHZ-410527/2020|EPI_ISL_737919|2020-11-26" spec="Sequence" taxon="hCoV-19/Switzerland/ZH-ETHZ-410527/2020|EPI_ISL_737919|2020-11-26" totalcount="4" value="N"/>
    <sequence id="seq_hCoV-19/Switzerland/ZH-ETHZ-410541/2020|EPI_ISL_737922|2020-11-26" spec="Sequence" taxon="hCoV-19/Switzerland/ZH-ETHZ-410541/2020|EPI_ISL_737922|2020-11-26" totalcount="4" value="N"/>
    <sequence id="seq_hCoV-19/Switzerland/AG-ETHZ-380320/2020|EPI_ISL_721725|2020-11-26" spec="Sequence" taxon="hCoV-19/Switzerland/AG-ETHZ-380320/2020|EPI_ISL_721725|2020-11-26" totalcount="4" value="N"/>
    <sequence id="seq_hCoV-19/Switzerland/AG-ETHZ-380330/2020|EPI_ISL_721731|2020-11-26" spec="Sequence" taxon="hCoV-19/Switzerland/AG-ETHZ-380330/2020|EPI_ISL_721731|2020-11-26" totalcount="4" value="N"/>
    <sequence id="seq_hCoV-19/Switzerland/AR-ETHZ-390219/2020|EPI_ISL_721740|2020-11-27" spec="Sequence" taxon="hCoV-19/Switzerland/AR-ETHZ-390219/2020|EPI_ISL_721740|2020-11-27" totalcount="4" value="N"/>
    <sequence id="seq_hCoV-19/Switzerland/BL-ETHZ-380389/2020|EPI_ISL_721798|2020-11-23" spec="Sequence" taxon="hCoV-19/Switzerland/BL-ETHZ-380389/2020|EPI_ISL_721798|2020-11-23" totalcount="4" value="N"/>
    <sequence id="seq_hCoV-19/Switzerland/BS-ETHZ-380388/2020|EPI_ISL_721805|2020-11-23" spec="Sequence" taxon="hCoV-19/Switzerland/BS-ETHZ-380388/2020|EPI_ISL_721805|2020-11-23" totalcount="4" value="N"/>
    <sequence id="seq_hCoV-19/Switzerland/GE-ETHZ-380218/2020|EPI_ISL_721814|2020-11-23" spec="Sequence" taxon="hCoV-19/Switzerland/GE-ETHZ-380218/2020|EPI_ISL_721814|2020-11-23" totalcount="4" value="N"/>
    <sequence id="seq_hCoV-19/Switzerland/BL-ETHZ-380395/2020|EPI_ISL_721800|2020-11-23" spec="Sequence" taxon="hCoV-19/Switzerland/BL-ETHZ-380395/2020|EPI_ISL_721800|2020-11-23" totalcount="4" value="N"/>
    <sequence id="seq_hCoV-19/Switzerland/NE-ETHZ-390320/2020|EPI_ISL_721833|2020-11-29" spec="Sequence" taxon="hCoV-19/Switzerland/NE-ETHZ-390320/2020|EPI_ISL_721833|2020-11-29" totalcount="4" value="N"/>
    <sequence id="seq_hCoV-19/Switzerland/SG-ETHZ-380401/2020|EPI_ISL_721847|2020-11-23" spec="Sequence" taxon="hCoV-19/Switzerland/SG-ETHZ-380401/2020|EPI_ISL_721847|2020-11-23" totalcount="4" value="N"/>
    <sequence id="seq_hCoV-19/Switzerland/SG-ETHZ-390221/2020|EPI_ISL_721850|2020-11-27" spec="Sequence" taxon="hCoV-19/Switzerland/SG-ETHZ-390221/2020|EPI_ISL_721850|2020-11-27" totalcount="4" value="N"/>
    <sequence id="seq_hCoV-19/Switzerland/SO-ETHZ-380297/2020|EPI_ISL_721881|2020-11-25" spec="Sequence" taxon="hCoV-19/Switzerland/SO-ETHZ-380297/2020|EPI_ISL_721881|2020-11-25" totalcount="4" value="N"/>
    <sequence id="seq_hCoV-19/Switzerland/VD-ETHZ-390414/2020|EPI_ISL_721918|2020-12-03" spec="Sequence" taxon="hCoV-19/Switzerland/VD-ETHZ-390414/2020|EPI_ISL_721918|2020-12-03" totalcount="4" value="N"/>
    <sequence id="seq_hCoV-19/Switzerland/ZH-ETHZ-400029/2020|EPI_ISL_729095|2020-12-04" spec="Sequence" taxon="hCoV-19/Switzerland/ZH-ETHZ-400029/2020|EPI_ISL_729095|2020-12-04" totalcount="4" value="N"/>
    <sequence id="seq_hCoV-19/Switzerland/AG-ETHZ-400045/2020|EPI_ISL_729104|2020-12-04" spec="Sequence" taxon="hCoV-19/Switzerland/AG-ETHZ-400045/2020|EPI_ISL_729104|2020-12-04" totalcount="4" value="N"/>
    <sequence id="seq_hCoV-19/Switzerland/BE-ETHZ-400053/2020|EPI_ISL_729110|2020-12-05" spec="Sequence" taxon="hCoV-19/Switzerland/BE-ETHZ-400053/2020|EPI_ISL_729110|2020-12-05" totalcount="4" value="N"/>
    <sequence id="seq_hCoV-19/Switzerland/BE-ETHZ-400079/2020|EPI_ISL_729128|2020-12-06" spec="Sequence" taxon="hCoV-19/Switzerland/BE-ETHZ-400079/2020|EPI_ISL_729128|2020-12-06" totalcount="4" value="N"/>
    <sequence id="seq_hCoV-19/Switzerland/BE-ETHZ-400080/2020|EPI_ISL_729129|2020-12-06" spec="Sequence" taxon="hCoV-19/Switzerland/BE-ETHZ-400080/2020|EPI_ISL_729129|2020-12-06" totalcount="4" value="N"/>
    <sequence id="seq_hCoV-19/Switzerland/BE-ETHZ-400085/2020|EPI_ISL_729133|2020-12-06" spec="Sequence" taxon="hCoV-19/Switzerland/BE-ETHZ-400085/2020|EPI_ISL_729133|2020-12-06" totalcount="4" value="N"/>
    <sequence id="seq_hCoV-19/Switzerland/BE-ETHZ-400086/2020|EPI_ISL_729134|2020-12-06" spec="Sequence" taxon="hCoV-19/Switzerland/BE-ETHZ-400086/2020|EPI_ISL_729134|2020-12-06" totalcount="4" value="N"/>
    <sequence id="seq_hCoV-19/Switzerland/BE-ETHZ-410902/2020|EPI_ISL_737747|2020-11-30" spec="Sequence" taxon="hCoV-19/Switzerland/BE-ETHZ-410902/2020|EPI_ISL_737747|2020-11-30" totalcount="4" value="N"/>
    <sequence id="seq_hCoV-19/Switzerland/VD-ETHZ-410924/2020|EPI_ISL_737907|2020-11-30" spec="Sequence" taxon="hCoV-19/Switzerland/VD-ETHZ-410924/2020|EPI_ISL_737907|2020-11-30" totalcount="4" value="N"/>
    <sequence id="seq_hCoV-19/Switzerland/AR-ETHZ-390378/2020|EPI_ISL_721741|2020-12-01" spec="Sequence" taxon="hCoV-19/Switzerland/AR-ETHZ-390378/2020|EPI_ISL_721741|2020-12-01" totalcount="4" value="N"/>
    <sequence id="seq_hCoV-19/Switzerland/GR-ETHZ-390389/2020|EPI_ISL_721821|2020-12-01" spec="Sequence" taxon="hCoV-19/Switzerland/GR-ETHZ-390389/2020|EPI_ISL_721821|2020-12-01" totalcount="4" value="N"/>
    <sequence id="seq_hCoV-19/Switzerland/SZ-ETHZ-390410/2020|EPI_ISL_721904|2020-12-03" spec="Sequence" taxon="hCoV-19/Switzerland/SZ-ETHZ-390410/2020|EPI_ISL_721904|2020-12-03" totalcount="4" value="N"/>
    <sequence id="seq_hCoV-19/Switzerland/GR-ETHZ-400292/2020|EPI_ISL_729059|2020-12-07" spec="Sequence" taxon="hCoV-19/Switzerland/GR-ETHZ-400292/2020|EPI_ISL_729059|2020-12-07" totalcount="4" value="N"/>
    <sequence id="seq_hCoV-19/Switzerland/GR-ETHZ-400293/2020|EPI_ISL_729060|2020-12-07" spec="Sequence" taxon="hCoV-19/Switzerland/GR-ETHZ-400293/2020|EPI_ISL_729060|2020-12-07" totalcount="4" value="N"/>
    <sequence id="seq_hCoV-19/Switzerland/BL-ETHZ-400095/2020|EPI_ISL_729140|2020-12-07" spec="Sequence" taxon="hCoV-19/Switzerland/BL-ETHZ-400095/2020|EPI_ISL_729140|2020-12-07" totalcount="4" value="N"/>
    <sequence id="seq_hCoV-19/Switzerland/SO-ETHZ-400302/2020|EPI_ISL_729160|2020-12-07" spec="Sequence" taxon="hCoV-19/Switzerland/SO-ETHZ-400302/2020|EPI_ISL_729160|2020-12-07" totalcount="4" value="N"/>
    <sequence id="seq_hCoV-19/Switzerland/SO-ETHZ-400307/2020|EPI_ISL_729162|2020-12-07" spec="Sequence" taxon="hCoV-19/Switzerland/SO-ETHZ-400307/2020|EPI_ISL_729162|2020-12-07" totalcount="4" value="N"/>
    <sequence id="seq_hCoV-19/Switzerland/SO-ETHZ-400308/2020|EPI_ISL_729163|2020-12-07" spec="Sequence" taxon="hCoV-19/Switzerland/SO-ETHZ-400308/2020|EPI_ISL_729163|2020-12-07" totalcount="4" value="N"/>
    <sequence id="seq_hCoV-19/Switzerland/SO-ETHZ-400309/2020|EPI_ISL_729164|2020-12-07" spec="Sequence" taxon="hCoV-19/Switzerland/SO-ETHZ-400309/2020|EPI_ISL_729164|2020-12-07" totalcount="4" value="N"/>
    <sequence id="seq_hCoV-19/Switzerland/BE-ETHZ-400342/2020|EPI_ISL_729173|2020-12-08" spec="Sequence" taxon="hCoV-19/Switzerland/BE-ETHZ-400342/2020|EPI_ISL_729173|2020-12-08" totalcount="4" value="N"/>
    <sequence id="seq_hCoV-19/Switzerland/BE-ETHZ-400344/2020|EPI_ISL_729174|2020-12-08" spec="Sequence" taxon="hCoV-19/Switzerland/BE-ETHZ-400344/2020|EPI_ISL_729174|2020-12-08" totalcount="4" value="N"/>
    <sequence id="seq_hCoV-19/Switzerland/BE-ETHZ-400348/2020|EPI_ISL_729178|2020-12-08" spec="Sequence" taxon="hCoV-19/Switzerland/BE-ETHZ-400348/2020|EPI_ISL_729178|2020-12-08" totalcount="4" value="N"/>
    <sequence id="seq_hCoV-19/Switzerland/BE-ETHZ-400349/2020|EPI_ISL_729179|2020-12-08" spec="Sequence" taxon="hCoV-19/Switzerland/BE-ETHZ-400349/2020|EPI_ISL_729179|2020-12-08" totalcount="4" value="N"/>
    <sequence id="seq_hCoV-19/Switzerland/BE-ETHZ-400382/2020|EPI_ISL_729186|2020-12-09" spec="Sequence" taxon="hCoV-19/Switzerland/BE-ETHZ-400382/2020|EPI_ISL_729186|2020-12-09" totalcount="4" value="N"/>
    <sequence id="seq_hCoV-19/Switzerland/AG-ETHZ-400396/2020|EPI_ISL_729189|2020-12-10" spec="Sequence" taxon="hCoV-19/Switzerland/AG-ETHZ-400396/2020|EPI_ISL_729189|2020-12-10" totalcount="4" value="N"/>
    <sequence id="seq_hCoV-19/Switzerland/AG-ETHZ-410213/2020|EPI_ISL_737657|2020-12-13" spec="Sequence" taxon="hCoV-19/Switzerland/AG-ETHZ-410213/2020|EPI_ISL_737657|2020-12-13" totalcount="4" value="N"/>
    <sequence id="seq_hCoV-19/Switzerland/BE-ETHZ-410183/2020|EPI_ISL_737711|2020-12-12" spec="Sequence" taxon="hCoV-19/Switzerland/BE-ETHZ-410183/2020|EPI_ISL_737711|2020-12-12" totalcount="4" value="N"/>
    <sequence id="seq_hCoV-19/Switzerland/BE-ETHZ-410206/2020|EPI_ISL_737719|2020-12-13" spec="Sequence" taxon="hCoV-19/Switzerland/BE-ETHZ-410206/2020|EPI_ISL_737719|2020-12-13" totalcount="4" value="N"/>
    <sequence id="seq_hCoV-19/Switzerland/BE-ETHZ-410207/2020|EPI_ISL_737720|2020-12-13" spec="Sequence" taxon="hCoV-19/Switzerland/BE-ETHZ-410207/2020|EPI_ISL_737720|2020-12-13" totalcount="4" value="N"/>
    <sequence id="seq_hCoV-19/Switzerland/BE-ETHZ-410211/2020|EPI_ISL_737723|2020-12-13" spec="Sequence" taxon="hCoV-19/Switzerland/BE-ETHZ-410211/2020|EPI_ISL_737723|2020-12-13" totalcount="4" value="N"/>
    <sequence id="seq_hCoV-19/Switzerland/BE-ETHZ-410739/2020|EPI_ISL_737739|2020-12-12" spec="Sequence" taxon="hCoV-19/Switzerland/BE-ETHZ-410739/2020|EPI_ISL_737739|2020-12-12" totalcount="4" value="N"/>
    <sequence id="seq_hCoV-19/Switzerland/SO-ETHZ-410852/2020|EPI_ISL_737810|2020-12-12" spec="Sequence" taxon="hCoV-19/Switzerland/SO-ETHZ-410852/2020|EPI_ISL_737810|2020-12-12" totalcount="4" value="N"/>
    <sequence id="seq_hCoV-19/Switzerland/VS-ETHZ-410638/2020|EPI_ISL_737860|2020-12-09" spec="Sequence" taxon="hCoV-19/Switzerland/VS-ETHZ-410638/2020|EPI_ISL_737860|2020-12-09" totalcount="4" value="N"/>
    <sequence id="seq_hCoV-19/Switzerland/VS-ETHZ-410679/2020|EPI_ISL_737862|2020-12-09" spec="Sequence" taxon="hCoV-19/Switzerland/VS-ETHZ-410679/2020|EPI_ISL_737862|2020-12-09" totalcount="4" value="N"/>
    <sequence id="seq_hCoV-19/Switzerland/VS-ETHZ-410769/2020|EPI_ISL_737866|2020-12-11" spec="Sequence" taxon="hCoV-19/Switzerland/VS-ETHZ-410769/2020|EPI_ISL_737866|2020-12-11" totalcount="4" value="N"/>
    <sequence id="seq_hCoV-19/Switzerland/VS-ETHZ-410824/2020|EPI_ISL_737868|2020-12-12" spec="Sequence" taxon="hCoV-19/Switzerland/VS-ETHZ-410824/2020|EPI_ISL_737868|2020-12-12" totalcount="4" value="N"/>
    <sequence id="seq_hCoV-19/Switzerland/VS-ETHZ-410006/2020|EPI_ISL_737626|2020-12-17" spec="Sequence" taxon="hCoV-19/Switzerland/VS-ETHZ-410006/2020|EPI_ISL_737626|2020-12-17" totalcount="4" value="N"/>
    <sequence id="seq_hCoV-19/Switzerland/AG-ETHZ-410077/2020|EPI_ISL_737652|2020-12-14" spec="Sequence" taxon="hCoV-19/Switzerland/AG-ETHZ-410077/2020|EPI_ISL_737652|2020-12-14" totalcount="4" value="N"/>
    <sequence id="seq_hCoV-19/Switzerland/BL-ETHZ-410277/2020|EPI_ISL_737674|2020-12-15" spec="Sequence" taxon="hCoV-19/Switzerland/BL-ETHZ-410277/2020|EPI_ISL_737674|2020-12-15" totalcount="4" value="N"/>
    <sequence id="seq_hCoV-19/Switzerland/BL-ETHZ-410862/2020|EPI_ISL_737677|2020-12-15" spec="Sequence" taxon="hCoV-19/Switzerland/BL-ETHZ-410862/2020|EPI_ISL_737677|2020-12-15" totalcount="4" value="N"/>
    <sequence id="seq_hCoV-19/Switzerland/NE-ETHZ-410231/2020|EPI_ISL_737768|2020-12-15" spec="Sequence" taxon="hCoV-19/Switzerland/NE-ETHZ-410231/2020|EPI_ISL_737768|2020-12-15" totalcount="4" value="N"/>
    <sequence id="seq_hCoV-19/Switzerland/OW-ETHZ-410147/2020|EPI_ISL_737769|2020-12-15" spec="Sequence" taxon="hCoV-19/Switzerland/OW-ETHZ-410147/2020|EPI_ISL_737769|2020-12-15" totalcount="4" value="N"/>
    <sequence id="seq_hCoV-19/Switzerland/BE-ETHZ-410794/2020|EPI_ISL_737740|2020-12-14" spec="Sequence" taxon="hCoV-19/Switzerland/BE-ETHZ-410794/2020|EPI_ISL_737740|2020-12-14" totalcount="4" value="N"/>
    <sequence id="seq_hCoV-19/Switzerland/BE-ETHZ-410877/2020|EPI_ISL_737742|2020-12-14" spec="Sequence" taxon="hCoV-19/Switzerland/BE-ETHZ-410877/2020|EPI_ISL_737742|2020-12-14" totalcount="4" value="N"/>
    <sequence id="seq_hCoV-19/Switzerland/SO-ETHZ-410039/2020|EPI_ISL_737785|2020-12-16" spec="Sequence" taxon="hCoV-19/Switzerland/SO-ETHZ-410039/2020|EPI_ISL_737785|2020-12-16" totalcount="4" value="N"/>
    <sequence id="seq_hCoV-19/Switzerland/SO-ETHZ-410048/2020|EPI_ISL_737786|2020-12-17" spec="Sequence" taxon="hCoV-19/Switzerland/SO-ETHZ-410048/2020|EPI_ISL_737786|2020-12-17" totalcount="4" value="N"/>
    <sequence id="seq_hCoV-19/Switzerland/SO-ETHZ-410290/2020|EPI_ISL_737796|2020-12-15" spec="Sequence" taxon="hCoV-19/Switzerland/SO-ETHZ-410290/2020|EPI_ISL_737796|2020-12-15" totalcount="4" value="N"/>
    <sequence id="seq_hCoV-19/Switzerland/SO-ETHZ-410345/2020|EPI_ISL_737799|2020-12-17" spec="Sequence" taxon="hCoV-19/Switzerland/SO-ETHZ-410345/2020|EPI_ISL_737799|2020-12-17" totalcount="4" value="N"/>
    <sequence id="seq_hCoV-19/Switzerland/BL-ETHZ-420204/2020|EPI_ISL_768081|2020-12-19" spec="Sequence" taxon="hCoV-19/Switzerland/BL-ETHZ-420204/2020|EPI_ISL_768081|2020-12-19" totalcount="4" value="N"/>
    <sequence id="seq_hCoV-19/Switzerland/VS-ETHZ-410148/2020|EPI_ISL_737845|2020-12-15" spec="Sequence" taxon="hCoV-19/Switzerland/VS-ETHZ-410148/2020|EPI_ISL_737845|2020-12-15" totalcount="4" value="N"/>
    <sequence id="seq_hCoV-19/Switzerland/VS-ETHZ-410154/2020|EPI_ISL_737847|2020-12-17" spec="Sequence" taxon="hCoV-19/Switzerland/VS-ETHZ-410154/2020|EPI_ISL_737847|2020-12-17" totalcount="4" value="N"/>
    <sequence id="seq_hCoV-19/Switzerland/SG-ETHZ-420081/2020|EPI_ISL_768140|2020-12-18" spec="Sequence" taxon="hCoV-19/Switzerland/SG-ETHZ-420081/2020|EPI_ISL_768140|2020-12-18" totalcount="4" value="N"/>
    <sequence id="seq_hCoV-19/Switzerland/SO-ETHZ-420319/2020|EPI_ISL_768203|2020-12-20" spec="Sequence" taxon="hCoV-19/Switzerland/SO-ETHZ-420319/2020|EPI_ISL_768203|2020-12-20" totalcount="4" value="N"/>
    <sequence id="seq_hCoV-19/Switzerland/SO-ETHZ-420326/2020|EPI_ISL_768210|2020-12-20" spec="Sequence" taxon="hCoV-19/Switzerland/SO-ETHZ-420326/2020|EPI_ISL_768210|2020-12-20" totalcount="4" value="N"/>
    <sequence id="seq_hCoV-19/Switzerland/SO-ETHZ-420317/2020|EPI_ISL_768220|2020-12-20" spec="Sequence" taxon="hCoV-19/Switzerland/SO-ETHZ-420317/2020|EPI_ISL_768220|2020-12-20" totalcount="4" value="N"/>
    <sequence id="seq_hCoV-19/Switzerland/ZH-ETHZ-420136/2020|EPI_ISL_768281|2020-12-18" spec="Sequence" taxon="hCoV-19/Switzerland/ZH-ETHZ-420136/2020|EPI_ISL_768281|2020-12-18" totalcount="4" value="N"/>
    <sequence id="seq_hCoV-19/Switzerland/TG-UZH-IMV116/2020|EPI_ISL_730623|2020-12-20" spec="Sequence" taxon="hCoV-19/Switzerland/TG-UZH-IMV116/2020|EPI_ISL_730623|2020-12-20" totalcount="4" value="N"/>
    <sequence id="seq_hCoV-19/Switzerland/ZH-UZH-IMV120/2020|EPI_ISL_730636|2020-12-20" spec="Sequence" taxon="hCoV-19/Switzerland/ZH-UZH-IMV120/2020|EPI_ISL_730636|2020-12-20" totalcount="4" value="N"/>
    <sequence id="seq_hCoV-19/Switzerland/ZH-UZH-IMV125/2020|EPI_ISL_730639|2020-12-19" spec="Sequence" taxon="hCoV-19/Switzerland/ZH-UZH-IMV125/2020|EPI_ISL_730639|2020-12-19" totalcount="4" value="N"/>
    <sequence id="seq_hCoV-19/Switzerland/ZH-UZH-IMV129/2020|EPI_ISL_751192|2020-12-21" spec="Sequence" taxon="hCoV-19/Switzerland/ZH-UZH-IMV129/2020|EPI_ISL_751192|2020-12-21" totalcount="4" value="N"/>
    <sequence id="seq_hCoV-19/Switzerland/BE-ETHZ-420681/2020|EPI_ISL_768014|2020-12-23" spec="Sequence" taxon="hCoV-19/Switzerland/BE-ETHZ-420681/2020|EPI_ISL_768014|2020-12-23" totalcount="4" value="N"/>
    <sequence id="seq_hCoV-19/Switzerland/BE-ETHZ-420680/2020|EPI_ISL_768040|2020-12-23" spec="Sequence" taxon="hCoV-19/Switzerland/BE-ETHZ-420680/2020|EPI_ISL_768040|2020-12-23" totalcount="4" value="N"/>
    <sequence id="seq_hCoV-19/Switzerland/BL-ETHZ-420528/2020|EPI_ISL_768049|2020-12-22" spec="Sequence" taxon="hCoV-19/Switzerland/BL-ETHZ-420528/2020|EPI_ISL_768049|2020-12-22" totalcount="4" value="N"/>
    <sequence id="seq_hCoV-19/Switzerland/SO-ETHZ-420716/2020|EPI_ISL_768172|2020-12-24" spec="Sequence" taxon="hCoV-19/Switzerland/SO-ETHZ-420716/2020|EPI_ISL_768172|2020-12-24" totalcount="4" value="N"/>
    <sequence id="seq_hCoV-19/Switzerland/SO-ETHZ-420722/2020|EPI_ISL_768209|2020-12-24" spec="Sequence" taxon="hCoV-19/Switzerland/SO-ETHZ-420722/2020|EPI_ISL_768209|2020-12-24" totalcount="4" value="N"/>
    <sequence id="seq_hCoV-19/Switzerland/ZH-ETHZ-420636/2020|EPI_ISL_768289|2020-12-23" spec="Sequence" taxon="hCoV-19/Switzerland/ZH-ETHZ-420636/2020|EPI_ISL_768289|2020-12-23" totalcount="4" value="N"/>
    <sequence id="seq_hCoV-19/Switzerland/SO-ETHZ-430114/2020|EPI_ISL_796323|2020-12-25" spec="Sequence" taxon="hCoV-19/Switzerland/SO-ETHZ-430114/2020|EPI_ISL_796323|2020-12-25" totalcount="4" value="N"/>
    <sequence id="seq_hCoV-19/Switzerland/AG-ETHZ-430052/2020|EPI_ISL_796330|2020-12-25" spec="Sequence" taxon="hCoV-19/Switzerland/AG-ETHZ-430052/2020|EPI_ISL_796330|2020-12-25" totalcount="4" value="N"/>
    <sequence id="seq_hCoV-19/Switzerland/AG-ETHZ-430122/2020|EPI_ISL_796332|2020-12-25" spec="Sequence" taxon="hCoV-19/Switzerland/AG-ETHZ-430122/2020|EPI_ISL_796332|2020-12-25" totalcount="4" value="N"/>
    <sequence id="seq_hCoV-19/Switzerland/AG-ETHZ-430320/2020|EPI_ISL_796340|2020-12-27" spec="Sequence" taxon="hCoV-19/Switzerland/AG-ETHZ-430320/2020|EPI_ISL_796340|2020-12-27" totalcount="4" value="N"/>
    <sequence id="seq_hCoV-19/Switzerland/BE-ETHZ-430225/2020|EPI_ISL_796380|2020-12-26" spec="Sequence" taxon="hCoV-19/Switzerland/BE-ETHZ-430225/2020|EPI_ISL_796380|2020-12-26" totalcount="4" value="N"/>
    <sequence id="seq_hCoV-19/Switzerland/BE-ETHZ-430087/2020|EPI_ISL_796381|2020-12-25" spec="Sequence" taxon="hCoV-19/Switzerland/BE-ETHZ-430087/2020|EPI_ISL_796381|2020-12-25" totalcount="4" value="N"/>
    <sequence id="seq_hCoV-19/Switzerland/BE-ETHZ-430106/2020|EPI_ISL_796388|2020-12-25" spec="Sequence" taxon="hCoV-19/Switzerland/BE-ETHZ-430106/2020|EPI_ISL_796388|2020-12-25" totalcount="4" value="N"/>
    <sequence id="seq_hCoV-19/Switzerland/BE-ETHZ-430138/2020|EPI_ISL_796389|2020-12-26" spec="Sequence" taxon="hCoV-19/Switzerland/BE-ETHZ-430138/2020|EPI_ISL_796389|2020-12-26" totalcount="4" value="N"/>
    <sequence id="seq_hCoV-19/Switzerland/BE-ETHZ-430192/2020|EPI_ISL_796410|2020-12-26" spec="Sequence" taxon="hCoV-19/Switzerland/BE-ETHZ-430192/2020|EPI_ISL_796410|2020-12-26" totalcount="4" value="N"/>
    <sequence id="seq_hCoV-19/Switzerland/BE-ETHZ-430085/2020|EPI_ISL_796412|2020-12-25" spec="Sequence" taxon="hCoV-19/Switzerland/BE-ETHZ-430085/2020|EPI_ISL_796412|2020-12-25" totalcount="4" value="N"/>
    <sequence id="seq_hCoV-19/Switzerland/BS-ETHZ-430173/2020|EPI_ISL_796433|2020-12-26" spec="Sequence" taxon="hCoV-19/Switzerland/BS-ETHZ-430173/2020|EPI_ISL_796433|2020-12-26" totalcount="4" value="N"/>
    <sequence id="seq_hCoV-19/Switzerland/BS-ETHZ-430016/2020|EPI_ISL_796434|2020-12-25" spec="Sequence" taxon="hCoV-19/Switzerland/BS-ETHZ-430016/2020|EPI_ISL_796434|2020-12-25" totalcount="4" value="N"/>
    <sequence id="seq_hCoV-19/Switzerland/GR-ETHZ-430100/2020|EPI_ISL_796442|2020-12-25" spec="Sequence" taxon="hCoV-19/Switzerland/GR-ETHZ-430100/2020|EPI_ISL_796442|2020-12-25" totalcount="4" value="N"/>
    <sequence id="seq_hCoV-19/Switzerland/NE-ETHZ-430321/2020|EPI_ISL_796449|2020-12-27" spec="Sequence" taxon="hCoV-19/Switzerland/NE-ETHZ-430321/2020|EPI_ISL_796449|2020-12-27" totalcount="4" value="N"/>
    <sequence id="seq_hCoV-19/Switzerland/NE-ETHZ-430319/2020|EPI_ISL_796452|2020-12-27" spec="Sequence" taxon="hCoV-19/Switzerland/NE-ETHZ-430319/2020|EPI_ISL_796452|2020-12-27" totalcount="4" value="N"/>
    <sequence id="seq_hCoV-19/Switzerland/NE-ETHZ-430328/2020|EPI_ISL_796458|2020-12-27" spec="Sequence" taxon="hCoV-19/Switzerland/NE-ETHZ-430328/2020|EPI_ISL_796458|2020-12-27" totalcount="4" value="N"/>
    <sequence id="seq_hCoV-19/Switzerland/NE-ETHZ-430298/2020|EPI_ISL_796459|2020-12-27" spec="Sequence" taxon="hCoV-19/Switzerland/NE-ETHZ-430298/2020|EPI_ISL_796459|2020-12-27" totalcount="4" value="N"/>
    <sequence id="seq_hCoV-19/Switzerland/SO-ETHZ-430218/2020|EPI_ISL_796485|2020-12-26" spec="Sequence" taxon="hCoV-19/Switzerland/SO-ETHZ-430218/2020|EPI_ISL_796485|2020-12-26" totalcount="4" value="N"/>
    <sequence id="seq_hCoV-19/Switzerland/SO-ETHZ-430222/2020|EPI_ISL_796496|2020-12-26" spec="Sequence" taxon="hCoV-19/Switzerland/SO-ETHZ-430222/2020|EPI_ISL_796496|2020-12-26" totalcount="4" value="N"/>
    <sequence id="seq_hCoV-19/Switzerland/SO-ETHZ-430108/2020|EPI_ISL_796503|2020-12-25" spec="Sequence" taxon="hCoV-19/Switzerland/SO-ETHZ-430108/2020|EPI_ISL_796503|2020-12-25" totalcount="4" value="N"/>
    <sequence id="seq_hCoV-19/Switzerland/SO-ETHZ-430110/2020|EPI_ISL_796513|2020-12-25" spec="Sequence" taxon="hCoV-19/Switzerland/SO-ETHZ-430110/2020|EPI_ISL_796513|2020-12-25" totalcount="4" value="N"/>
    <sequence id="seq_hCoV-19/Switzerland/SO-ETHZ-430112/2020|EPI_ISL_796533|2020-12-25" spec="Sequence" taxon="hCoV-19/Switzerland/SO-ETHZ-430112/2020|EPI_ISL_796533|2020-12-25" totalcount="4" value="N"/>
    <sequence id="seq_hCoV-19/Switzerland/SZ-ETHZ-430175/2020|EPI_ISL_796552|2020-12-26" spec="Sequence" taxon="hCoV-19/Switzerland/SZ-ETHZ-430175/2020|EPI_ISL_796552|2020-12-26" totalcount="4" value="N"/>
    <sequence id="seq_hCoV-19/Switzerland/VS-ETHZ-430011/2020|EPI_ISL_796580|2020-12-25" spec="Sequence" taxon="hCoV-19/Switzerland/VS-ETHZ-430011/2020|EPI_ISL_796580|2020-12-25" totalcount="4" value="N"/>
    <sequence id="seq_hCoV-19/Switzerland/BE-ETHZ-430545/2020|EPI_ISL_796393|2020-12-29" spec="Sequence" taxon="hCoV-19/Switzerland/BE-ETHZ-430545/2020|EPI_ISL_796393|2020-12-29" totalcount="4" value="N"/>
    <sequence id="seq_hCoV-19/Switzerland/BE-ETHZ-430591/2020|EPI_ISL_796395|2020-12-30" spec="Sequence" taxon="hCoV-19/Switzerland/BE-ETHZ-430591/2020|EPI_ISL_796395|2020-12-30" totalcount="4" value="N"/>
    <sequence id="seq_hCoV-19/Switzerland/AG-ETHZ-430466/2020|EPI_ISL_796337|2020-12-28" spec="Sequence" taxon="hCoV-19/Switzerland/AG-ETHZ-430466/2020|EPI_ISL_796337|2020-12-28" totalcount="4" value="N"/>
    <sequence id="seq_hCoV-19/Switzerland/AG-ETHZ-430614/2020|EPI_ISL_796373|2020-12-30" spec="Sequence" taxon="hCoV-19/Switzerland/AG-ETHZ-430614/2020|EPI_ISL_796373|2020-12-30" totalcount="4" value="N"/>
    <sequence id="seq_hCoV-19/Switzerland/BE-ETHZ-430677/2020|EPI_ISL_796377|2020-12-30" spec="Sequence" taxon="hCoV-19/Switzerland/BE-ETHZ-430677/2020|EPI_ISL_796377|2020-12-30" totalcount="4" value="N"/>
    <sequence id="seq_hCoV-19/Switzerland/BE-ETHZ-430342/2020|EPI_ISL_796382|2020-12-28" spec="Sequence" taxon="hCoV-19/Switzerland/BE-ETHZ-430342/2020|EPI_ISL_796382|2020-12-28" totalcount="4" value="N"/>
    <sequence id="seq_hCoV-19/Switzerland/BE-ETHZ-430674/2020|EPI_ISL_796407|2020-12-30" spec="Sequence" taxon="hCoV-19/Switzerland/BE-ETHZ-430674/2020|EPI_ISL_796407|2020-12-30" totalcount="4" value="N"/>
    <sequence id="seq_hCoV-19/Switzerland/BL-ETHZ-430534/2020|EPI_ISL_796417|2020-12-29" spec="Sequence" taxon="hCoV-19/Switzerland/BL-ETHZ-430534/2020|EPI_ISL_796417|2020-12-29" totalcount="4" value="N"/>
    <sequence id="seq_hCoV-19/Switzerland/BL-ETHZ-430482/2020|EPI_ISL_796423|2020-12-28" spec="Sequence" taxon="hCoV-19/Switzerland/BL-ETHZ-430482/2020|EPI_ISL_796423|2020-12-28" totalcount="4" value="N"/>
    <sequence id="seq_hCoV-19/Switzerland/GR-ETHZ-430446/2020|EPI_ISL_796440|2020-12-29" spec="Sequence" taxon="hCoV-19/Switzerland/GR-ETHZ-430446/2020|EPI_ISL_796440|2020-12-29" totalcount="4" value="N"/>
    <sequence id="seq_hCoV-19/Switzerland/LU-ETHZ-430442/2020|EPI_ISL_796443|2020-12-28" spec="Sequence" taxon="hCoV-19/Switzerland/LU-ETHZ-430442/2020|EPI_ISL_796443|2020-12-28" totalcount="4" value="N"/>
    <sequence id="seq_hCoV-19/Switzerland/NE-ETHZ-430594/2020|EPI_ISL_796448|2020-12-30" spec="Sequence" taxon="hCoV-19/Switzerland/NE-ETHZ-430594/2020|EPI_ISL_796448|2020-12-30" totalcount="4" value="N"/>
    <sequence id="seq_hCoV-19/Switzerland/NE-ETHZ-430593/2020|EPI_ISL_796456|2020-12-30" spec="Sequence" taxon="hCoV-19/Switzerland/NE-ETHZ-430593/2020|EPI_ISL_796456|2020-12-30" totalcount="4" value="N"/>
    <sequence id="seq_hCoV-19/Switzerland/SH-ETHZ-430445/2020|EPI_ISL_796473|2020-12-28" spec="Sequence" taxon="hCoV-19/Switzerland/SH-ETHZ-430445/2020|EPI_ISL_796473|2020-12-28" totalcount="4" value="N"/>
    <sequence id="seq_hCoV-19/Switzerland/SO-ETHZ-430473/2020|EPI_ISL_796478|2020-12-28" spec="Sequence" taxon="hCoV-19/Switzerland/SO-ETHZ-430473/2020|EPI_ISL_796478|2020-12-28" totalcount="4" value="N"/>
    <sequence id="seq_hCoV-19/Switzerland/SZ-ETHZ-430524/2020|EPI_ISL_796546|2020-12-29" spec="Sequence" taxon="hCoV-19/Switzerland/SZ-ETHZ-430524/2020|EPI_ISL_796546|2020-12-29" totalcount="4" value="N"/>
    <sequence id="seq_hCoV-19/Switzerland/SZ-ETHZ-430427/2020|EPI_ISL_796551|2020-12-28" spec="Sequence" taxon="hCoV-19/Switzerland/SZ-ETHZ-430427/2020|EPI_ISL_796551|2020-12-28" totalcount="4" value="N"/>
    <sequence id="seq_hCoV-19/Switzerland/VD-ETHZ-430558/2020|EPI_ISL_796573|2020-12-29" spec="Sequence" taxon="hCoV-19/Switzerland/VD-ETHZ-430558/2020|EPI_ISL_796573|2020-12-29" totalcount="4" value="N"/>
    <sequence id="seq_hCoV-19/Switzerland/VS-ETHZ-430584/2020|EPI_ISL_796578|2020-12-30" spec="Sequence" taxon="hCoV-19/Switzerland/VS-ETHZ-430584/2020|EPI_ISL_796578|2020-12-30" totalcount="4" value="N"/>
    <sequence id="seq_hCoV-19/Switzerland/ZH-ETHZ-430419/2020|EPI_ISL_796604|2020-12-28" spec="Sequence" taxon="hCoV-19/Switzerland/ZH-ETHZ-430419/2020|EPI_ISL_796604|2020-12-28" totalcount="4" value="N"/>
    <sequence id="seq_hCoV-19/Switzerland/ZH-ETHZ-430548/2020|EPI_ISL_796624|2020-12-29" spec="Sequence" taxon="hCoV-19/Switzerland/ZH-ETHZ-430548/2020|EPI_ISL_796624|2020-12-29" totalcount="4" value="N"/>
</data>

<data id="clusterB.1.221" name="alignment">
    <sequence id="seq_hCoV-19/Switzerland/BL-ETHZ-250087/2020|EPI_ISL_535606|2020-08-19" spec="Sequence" taxon="hCoV-19/Switzerland/BL-ETHZ-250087/2020|EPI_ISL_535606|2020-08-19" totalcount="4" value="N"/>
    <sequence id="seq_hCoV-19/Switzerland/ZH-ETHZ-300242/2020|EPI_ISL_603275|2020-10-01" spec="Sequence" taxon="hCoV-19/Switzerland/ZH-ETHZ-300242/2020|EPI_ISL_603275|2020-10-01" totalcount="4" value="N"/>
    <sequence id="seq_hCoV-19/Switzerland/VD-ETHZ-300252/2020|EPI_ISL_603284|2020-09-30" spec="Sequence" taxon="hCoV-19/Switzerland/VD-ETHZ-300252/2020|EPI_ISL_603284|2020-09-30" totalcount="4" value="N"/>
    <sequence id="seq_hCoV-19/Switzerland/ZH-ETHZ-300260/2020|EPI_ISL_603292|2020-10-01" spec="Sequence" taxon="hCoV-19/Switzerland/ZH-ETHZ-300260/2020|EPI_ISL_603292|2020-10-01" totalcount="4" value="N"/>
    <sequence id="seq_hCoV-19/Switzerland/VD-ETHZ-310502/2020|EPI_ISL_603570|2020-10-08" spec="Sequence" taxon="hCoV-19/Switzerland/VD-ETHZ-310502/2020|EPI_ISL_603570|2020-10-08" totalcount="4" value="N"/>
    <sequence id="seq_hCoV-19/Switzerland/VD-ETHZ-321465/2020|EPI_ISL_603680|2020-10-14" spec="Sequence" taxon="hCoV-19/Switzerland/VD-ETHZ-321465/2020|EPI_ISL_603680|2020-10-14" totalcount="4" value="N"/>
    <sequence id="seq_hCoV-19/Switzerland/VD-ETHZ-321470/2020|EPI_ISL_603683|2020-10-14" spec="Sequence" taxon="hCoV-19/Switzerland/VD-ETHZ-321470/2020|EPI_ISL_603683|2020-10-14" totalcount="4" value="N"/>
    <sequence id="seq_hCoV-19/Switzerland/BL-ETHZ-340140/2020|EPI_ISL_721774|2020-10-27" spec="Sequence" taxon="hCoV-19/Switzerland/BL-ETHZ-340140/2020|EPI_ISL_721774|2020-10-27" totalcount="4" value="N"/>
    <sequence id="seq_hCoV-19/Switzerland/BL-ETHZ-340150/2020|EPI_ISL_721777|2020-10-27" spec="Sequence" taxon="hCoV-19/Switzerland/BL-ETHZ-340150/2020|EPI_ISL_721777|2020-10-27" totalcount="4" value="N"/>
    <sequence id="seq_hCoV-19/Switzerland/ZH-ETHZ-390426/2020|EPI_ISL_729071|2020-11-04" spec="Sequence" taxon="hCoV-19/Switzerland/ZH-ETHZ-390426/2020|EPI_ISL_729071|2020-11-04" totalcount="4" value="N"/>
    <sequence id="seq_hCoV-19/Switzerland/VD-ETHZ-350330/2020|EPI_ISL_729195|2020-11-03" spec="Sequence" taxon="hCoV-19/Switzerland/VD-ETHZ-350330/2020|EPI_ISL_729195|2020-11-03" totalcount="4" value="N"/>
    <sequence id="seq_hCoV-19/Switzerland/NE-ETHZ-350327/2020|EPI_ISL_729256|2020-11-03" spec="Sequence" taxon="hCoV-19/Switzerland/NE-ETHZ-350327/2020|EPI_ISL_729256|2020-11-03" totalcount="4" value="N"/>
    <sequence id="seq_hCoV-19/Switzerland/ZH-ETHZ-360116/2020|EPI_ISL_693911|2020-11-08" spec="Sequence" taxon="hCoV-19/Switzerland/ZH-ETHZ-360116/2020|EPI_ISL_693911|2020-11-08" totalcount="4" value="N"/>
    <sequence id="seq_hCoV-19/Switzerland/BL-ETHZ-360150/2020|EPI_ISL_693922|2020-11-06" spec="Sequence" taxon="hCoV-19/Switzerland/BL-ETHZ-360150/2020|EPI_ISL_693922|2020-11-06" totalcount="4" value="N"/>
    <sequence id="seq_hCoV-19/Switzerland/SO-ETHZ-360167/2020|EPI_ISL_693935|2020-11-06" spec="Sequence" taxon="hCoV-19/Switzerland/SO-ETHZ-360167/2020|EPI_ISL_693935|2020-11-06" totalcount="4" value="N"/>
    <sequence id="seq_hCoV-19/Switzerland/BL-ETHZ-360004/2020|EPI_ISL_693864|2020-11-12" spec="Sequence" taxon="hCoV-19/Switzerland/BL-ETHZ-360004/2020|EPI_ISL_693864|2020-11-12" totalcount="4" value="N"/>
    <sequence id="seq_hCoV-19/Switzerland/VD-ETHZ-370449/2020|EPI_ISL_693951|2020-11-17" spec="Sequence" taxon="hCoV-19/Switzerland/VD-ETHZ-370449/2020|EPI_ISL_693951|2020-11-17" totalcount="4" value="N"/>
    <sequence id="seq_hCoV-19/Switzerland/BL-ETHZ-380342/2020|EPI_ISL_721788|2020-11-21" spec="Sequence" taxon="hCoV-19/Switzerland/BL-ETHZ-380342/2020|EPI_ISL_721788|2020-11-21" totalcount="4" value="N"/>
    <sequence id="seq_hCoV-19/Switzerland/SH-ETHZ-410538/2020|EPI_ISL_737778|2020-11-26" spec="Sequence" taxon="hCoV-19/Switzerland/SH-ETHZ-410538/2020|EPI_ISL_737778|2020-11-26" totalcount="4" value="N"/>
    <sequence id="seq_hCoV-19/Switzerland/LU-ETHZ-380327/2020|EPI_ISL_721827|2020-11-26" spec="Sequence" taxon="hCoV-19/Switzerland/LU-ETHZ-380327/2020|EPI_ISL_721827|2020-11-26" totalcount="4" value="N"/>
    <sequence id="seq_hCoV-19/Switzerland/LU-ETHZ-380331/2020|EPI_ISL_721830|2020-11-26" spec="Sequence" taxon="hCoV-19/Switzerland/LU-ETHZ-380331/2020|EPI_ISL_721830|2020-11-26" totalcount="4" value="N"/>
    <sequence id="seq_hCoV-19/Switzerland/NE-ETHZ-390321/2020|EPI_ISL_721834|2020-11-29" spec="Sequence" taxon="hCoV-19/Switzerland/NE-ETHZ-390321/2020|EPI_ISL_721834|2020-11-29" totalcount="4" value="N"/>
    <sequence id="seq_hCoV-19/Switzerland/BE-ETHZ-390148/2020|EPI_ISL_729068|2020-11-30" spec="Sequence" taxon="hCoV-19/Switzerland/BE-ETHZ-390148/2020|EPI_ISL_729068|2020-11-30" totalcount="4" value="N"/>
    <sequence id="seq_hCoV-19/Switzerland/un-ETHZ-400057/2020|EPI_ISL_729113|2020-12-05" spec="Sequence" taxon="hCoV-19/Switzerland/un-ETHZ-400057/2020|EPI_ISL_729113|2020-12-05" totalcount="4" value="N"/>
    <sequence id="seq_hCoV-19/Switzerland/TG-ETHZ-390380/2020|EPI_ISL_721907|2020-12-01" spec="Sequence" taxon="hCoV-19/Switzerland/TG-ETHZ-390380/2020|EPI_ISL_721907|2020-12-01" totalcount="4" value="N"/>
    <sequence id="seq_hCoV-19/Switzerland/TG-ETHZ-390401/2020|EPI_ISL_721908|2020-12-02" spec="Sequence" taxon="hCoV-19/Switzerland/TG-ETHZ-390401/2020|EPI_ISL_721908|2020-12-02" totalcount="4" value="N"/>
    <sequence id="seq_hCoV-19/Switzerland/BL-ETHZ-400101/2020|EPI_ISL_729143|2020-12-07" spec="Sequence" taxon="hCoV-19/Switzerland/BL-ETHZ-400101/2020|EPI_ISL_729143|2020-12-07" totalcount="4" value="N"/>
    <sequence id="seq_hCoV-19/Switzerland/BL-ETHZ-400108/2020|EPI_ISL_729150|2020-12-07" spec="Sequence" taxon="hCoV-19/Switzerland/BL-ETHZ-400108/2020|EPI_ISL_729150|2020-12-07" totalcount="4" value="N"/>
    <sequence id="seq_hCoV-19/Switzerland/BE-ETHZ-410178/2020|EPI_ISL_737710|2020-12-12" spec="Sequence" taxon="hCoV-19/Switzerland/BE-ETHZ-410178/2020|EPI_ISL_737710|2020-12-12" totalcount="4" value="N"/>
    <sequence id="seq_hCoV-19/Switzerland/BE-ETHZ-410198/2020|EPI_ISL_737713|2020-12-13" spec="Sequence" taxon="hCoV-19/Switzerland/BE-ETHZ-410198/2020|EPI_ISL_737713|2020-12-13" totalcount="4" value="N"/>
    <sequence id="seq_hCoV-19/Switzerland/SH-ETHZ-410734/2020|EPI_ISL_737781|2020-12-12" spec="Sequence" taxon="hCoV-19/Switzerland/SH-ETHZ-410734/2020|EPI_ISL_737781|2020-12-12" totalcount="4" value="N"/>
    <sequence id="seq_hCoV-19/Switzerland/AG-ETHZ-410114/2020|EPI_ISL_737653|2020-12-16" spec="Sequence" taxon="hCoV-19/Switzerland/AG-ETHZ-410114/2020|EPI_ISL_737653|2020-12-16" totalcount="4" value="N"/>
    <sequence id="seq_hCoV-19/Switzerland/BL-ETHZ-410252/2020|EPI_ISL_737670|2020-12-14" spec="Sequence" taxon="hCoV-19/Switzerland/BL-ETHZ-410252/2020|EPI_ISL_737670|2020-12-14" totalcount="4" value="N"/>
    <sequence id="seq_hCoV-19/Switzerland/BE-ETHZ-410879/2020|EPI_ISL_737743|2020-12-14" spec="Sequence" taxon="hCoV-19/Switzerland/BE-ETHZ-410879/2020|EPI_ISL_737743|2020-12-14" totalcount="4" value="N"/>
    <sequence id="seq_hCoV-19/Switzerland/SO-ETHZ-410338/2020|EPI_ISL_737798|2020-12-17" spec="Sequence" taxon="hCoV-19/Switzerland/SO-ETHZ-410338/2020|EPI_ISL_737798|2020-12-17" totalcount="4" value="N"/>
    <sequence id="seq_hCoV-19/Switzerland/ZH-ETHZ-410080/2020|EPI_ISL_737914|2020-12-17" spec="Sequence" taxon="hCoV-19/Switzerland/ZH-ETHZ-410080/2020|EPI_ISL_737914|2020-12-17" totalcount="4" value="N"/>
    <sequence id="seq_hCoV-19/Switzerland/ZH-UZH-IMV108/2020|EPI_ISL_730625|2020-12-20" spec="Sequence" taxon="hCoV-19/Switzerland/ZH-UZH-IMV108/2020|EPI_ISL_730625|2020-12-20" totalcount="4" value="N"/>
    <sequence id="seq_hCoV-19/Switzerland/BE-ETHZ-420683/2020|EPI_ISL_768016|2020-12-23" spec="Sequence" taxon="hCoV-19/Switzerland/BE-ETHZ-420683/2020|EPI_ISL_768016|2020-12-23" totalcount="4" value="N"/>
    <sequence id="seq_hCoV-19/Switzerland/AG-ETHZ-430063/2020|EPI_ISL_796349|2020-12-25" spec="Sequence" taxon="hCoV-19/Switzerland/AG-ETHZ-430063/2020|EPI_ISL_796349|2020-12-25" totalcount="4" value="N"/>
    <sequence id="seq_hCoV-19/Switzerland/AG-ETHZ-430322/2020|EPI_ISL_796363|2020-12-27" spec="Sequence" taxon="hCoV-19/Switzerland/AG-ETHZ-430322/2020|EPI_ISL_796363|2020-12-27" totalcount="4" value="N"/>
    <sequence id="seq_hCoV-19/Switzerland/AG-ETHZ-430308/2020|EPI_ISL_796364|2020-12-27" spec="Sequence" taxon="hCoV-19/Switzerland/AG-ETHZ-430308/2020|EPI_ISL_796364|2020-12-27" totalcount="4" value="N"/>
    <sequence id="seq_hCoV-19/Switzerland/AG-ETHZ-430097/2020|EPI_ISL_796366|2020-12-25" spec="Sequence" taxon="hCoV-19/Switzerland/AG-ETHZ-430097/2020|EPI_ISL_796366|2020-12-25" totalcount="4" value="N"/>
    <sequence id="seq_hCoV-19/Switzerland/AG-ETHZ-420519/2020|EPI_ISL_767984|2020-12-22" spec="Sequence" taxon="hCoV-19/Switzerland/AG-ETHZ-420519/2020|EPI_ISL_767984|2020-12-22" totalcount="4" value="N"/>
    <sequence id="seq_hCoV-19/Switzerland/SO-ETHZ-430217/2020|EPI_ISL_796526|2020-12-26" spec="Sequence" taxon="hCoV-19/Switzerland/SO-ETHZ-430217/2020|EPI_ISL_796526|2020-12-26" totalcount="4" value="N"/>
    <sequence id="seq_hCoV-19/Switzerland/SZ-ETHZ-430283/2020|EPI_ISL_796549|2020-12-27" spec="Sequence" taxon="hCoV-19/Switzerland/SZ-ETHZ-430283/2020|EPI_ISL_796549|2020-12-27" totalcount="4" value="N"/>
    <sequence id="seq_hCoV-19/Switzerland/ZH-ETHZ-430083/2020|EPI_ISL_796583|2020-12-25" spec="Sequence" taxon="hCoV-19/Switzerland/ZH-ETHZ-430083/2020|EPI_ISL_796583|2020-12-25" totalcount="4" value="N"/>
    <sequence id="seq_hCoV-19/Switzerland/ZH-ETHZ-430626/2020|EPI_ISL_796611|2020-12-30" spec="Sequence" taxon="hCoV-19/Switzerland/ZH-ETHZ-430626/2020|EPI_ISL_796611|2020-12-30" totalcount="4" value="N"/>
</data>

<data id="clusterB.1.1.232" name="alignment">
    <sequence id="seq_hCoV-19/Switzerland/BS-ETHZ-280226/2020|EPI_ISL_560473|2020-09-10" spec="Sequence" taxon="hCoV-19/Switzerland/BS-ETHZ-280226/2020|EPI_ISL_560473|2020-09-10" totalcount="4" value="N"/>
    <sequence id="seq_hCoV-19/Switzerland/BE-ETHZ-320582/2020|EPI_ISL_737689|2020-10-12" spec="Sequence" taxon="hCoV-19/Switzerland/BE-ETHZ-320582/2020|EPI_ISL_737689|2020-10-12" totalcount="4" value="N"/>
    <sequence id="seq_hCoV-19/Switzerland/BE-ETHZ-321092/2020|EPI_ISL_737705|2020-10-14" spec="Sequence" taxon="hCoV-19/Switzerland/BE-ETHZ-321092/2020|EPI_ISL_737705|2020-10-14" totalcount="4" value="N"/>
</data>

<data id="clusterB.1.177.23" name="alignment">
    <sequence id="seq_hCoV-19/Switzerland/BE-ETHZ-260026/2020|EPI_ISL_539360|2020-08-22" spec="Sequence" taxon="hCoV-19/Switzerland/BE-ETHZ-260026/2020|EPI_ISL_539360|2020-08-22" totalcount="4" value="N"/>
    <sequence id="seq_hCoV-19/Switzerland/ZH-ETHZ-250141/2020|EPI_ISL_535645|2020-08-17" spec="Sequence" taxon="hCoV-19/Switzerland/ZH-ETHZ-250141/2020|EPI_ISL_535645|2020-08-17" totalcount="4" value="N"/>
    <sequence id="seq_hCoV-19/Switzerland/BE-ETHZ-260081/2020|EPI_ISL_539403|2020-08-24" spec="Sequence" taxon="hCoV-19/Switzerland/BE-ETHZ-260081/2020|EPI_ISL_539403|2020-08-24" totalcount="4" value="N"/>
    <sequence id="seq_hCoV-19/Switzerland/BE-ETHZ-260084/2020|EPI_ISL_539405|2020-08-25" spec="Sequence" taxon="hCoV-19/Switzerland/BE-ETHZ-260084/2020|EPI_ISL_539405|2020-08-25" totalcount="4" value="N"/>
    <sequence id="seq_hCoV-19/Switzerland/ZH-ETHZ-260123/2020|EPI_ISL_539430|2020-08-26" spec="Sequence" taxon="hCoV-19/Switzerland/ZH-ETHZ-260123/2020|EPI_ISL_539430|2020-08-26" totalcount="4" value="N"/>
    <sequence id="seq_hCoV-19/Switzerland/BE-ETHZ-260130/2020|EPI_ISL_539435|2020-08-25" spec="Sequence" taxon="hCoV-19/Switzerland/BE-ETHZ-260130/2020|EPI_ISL_539435|2020-08-25" totalcount="4" value="N"/>
    <sequence id="seq_hCoV-19/Switzerland/BE-ETHZ-260166/2020|EPI_ISL_539458|2020-08-27" spec="Sequence" taxon="hCoV-19/Switzerland/BE-ETHZ-260166/2020|EPI_ISL_539458|2020-08-27" totalcount="4" value="N"/>
    <sequence id="seq_hCoV-19/Switzerland/ZH-ETHZ-260055/2020|EPI_ISL_539382|2020-08-24" spec="Sequence" taxon="hCoV-19/Switzerland/ZH-ETHZ-260055/2020|EPI_ISL_539382|2020-08-24" totalcount="4" value="N"/>
    <sequence id="seq_hCoV-19/Switzerland/BE-ETHZ-260061/2020|EPI_ISL_539387|2020-08-24" spec="Sequence" taxon="hCoV-19/Switzerland/BE-ETHZ-260061/2020|EPI_ISL_539387|2020-08-24" totalcount="4" value="N"/>
    <sequence id="seq_hCoV-19/Switzerland/ZH-ETHZ-270146/2020|EPI_ISL_541527|2020-08-28" spec="Sequence" taxon="hCoV-19/Switzerland/ZH-ETHZ-270146/2020|EPI_ISL_541527|2020-08-28" totalcount="4" value="N"/>
    <sequence id="seq_hCoV-19/Switzerland/ZH-ETHZ-270147/2020|EPI_ISL_541528|2020-08-28" spec="Sequence" taxon="hCoV-19/Switzerland/ZH-ETHZ-270147/2020|EPI_ISL_541528|2020-08-28" totalcount="4" value="N"/>
    <sequence id="seq_hCoV-19/Switzerland/AG-ETHZ-270166/2020|EPI_ISL_541413|2020-08-28" spec="Sequence" taxon="hCoV-19/Switzerland/AG-ETHZ-270166/2020|EPI_ISL_541413|2020-08-28" totalcount="4" value="N"/>
    <sequence id="seq_hCoV-19/Switzerland/BL-ETHZ-270216/2020|EPI_ISL_541462|2020-08-30" spec="Sequence" taxon="hCoV-19/Switzerland/BL-ETHZ-270216/2020|EPI_ISL_541462|2020-08-30" totalcount="4" value="N"/>
    <sequence id="seq_hCoV-19/Switzerland/ZH-ETHZ-270099/2020|EPI_ISL_541519|2020-09-03" spec="Sequence" taxon="hCoV-19/Switzerland/ZH-ETHZ-270099/2020|EPI_ISL_541519|2020-09-03" totalcount="4" value="N"/>
    <sequence id="seq_hCoV-19/Switzerland/BE-ETHZ-270038/2020|EPI_ISL_541416|2020-09-02" spec="Sequence" taxon="hCoV-19/Switzerland/BE-ETHZ-270038/2020|EPI_ISL_541416|2020-09-02" totalcount="4" value="N"/>
    <sequence id="seq_hCoV-19/Switzerland/BE-ETHZ-270058/2020|EPI_ISL_541420|2020-09-02" spec="Sequence" taxon="hCoV-19/Switzerland/BE-ETHZ-270058/2020|EPI_ISL_541420|2020-09-02" totalcount="4" value="N"/>
    <sequence id="seq_hCoV-19/Switzerland/BE-ETHZ-270068/2020|EPI_ISL_541423|2020-09-02" spec="Sequence" taxon="hCoV-19/Switzerland/BE-ETHZ-270068/2020|EPI_ISL_541423|2020-09-02" totalcount="4" value="N"/>
    <sequence id="seq_hCoV-19/Switzerland/BE-ETHZ-270110/2020|EPI_ISL_541428|2020-09-03" spec="Sequence" taxon="hCoV-19/Switzerland/BE-ETHZ-270110/2020|EPI_ISL_541428|2020-09-03" totalcount="4" value="N"/>
    <sequence id="seq_hCoV-19/Switzerland/SG-ETHZ-270043/2020|EPI_ISL_541468|2020-09-02" spec="Sequence" taxon="hCoV-19/Switzerland/SG-ETHZ-270043/2020|EPI_ISL_541468|2020-09-02" totalcount="4" value="N"/>
    <sequence id="seq_hCoV-19/Switzerland/AG-ETHZ-270107/2020|EPI_ISL_541408|2020-09-02" spec="Sequence" taxon="hCoV-19/Switzerland/AG-ETHZ-270107/2020|EPI_ISL_541408|2020-09-02" totalcount="4" value="N"/>
    <sequence id="seq_hCoV-19/Switzerland/AG-ETHZ-280134/2020|EPI_ISL_560421|2020-09-07" spec="Sequence" taxon="hCoV-19/Switzerland/AG-ETHZ-280134/2020|EPI_ISL_560421|2020-09-07" totalcount="4" value="N"/>
    <sequence id="seq_hCoV-19/Switzerland/BL-ETHZ-280187/2020|EPI_ISL_560464|2020-09-10" spec="Sequence" taxon="hCoV-19/Switzerland/BL-ETHZ-280187/2020|EPI_ISL_560464|2020-09-10" totalcount="4" value="N"/>
    <sequence id="seq_hCoV-19/Switzerland/BL-ETHZ-280189/2020|EPI_ISL_560465|2020-09-10" spec="Sequence" taxon="hCoV-19/Switzerland/BL-ETHZ-280189/2020|EPI_ISL_560465|2020-09-10" totalcount="4" value="N"/>
    <sequence id="seq_hCoV-19/Switzerland/SG-ETHZ-280233/2020|EPI_ISL_560480|2020-09-10" spec="Sequence" taxon="hCoV-19/Switzerland/SG-ETHZ-280233/2020|EPI_ISL_560480|2020-09-10" totalcount="4" value="N"/>
    <sequence id="seq_hCoV-19/Switzerland/SZ-ETHZ-280121/2020|EPI_ISL_560481|2020-09-08" spec="Sequence" taxon="hCoV-19/Switzerland/SZ-ETHZ-280121/2020|EPI_ISL_560481|2020-09-08" totalcount="4" value="N"/>
    <sequence id="seq_hCoV-19/Switzerland/BL-ETHZ-300310/2020|EPI_ISL_603342|2020-09-25" spec="Sequence" taxon="hCoV-19/Switzerland/BL-ETHZ-300310/2020|EPI_ISL_603342|2020-09-25" totalcount="4" value="N"/>
    <sequence id="seq_hCoV-19/Switzerland/SG-ETHZ-300321/2020|EPI_ISL_603353|2020-09-25" spec="Sequence" taxon="hCoV-19/Switzerland/SG-ETHZ-300321/2020|EPI_ISL_603353|2020-09-25" totalcount="4" value="N"/>
    <sequence id="seq_hCoV-19/Switzerland/ZG-ETHZ-300451/2020|EPI_ISL_603403|2020-09-30" spec="Sequence" taxon="hCoV-19/Switzerland/ZG-ETHZ-300451/2020|EPI_ISL_603403|2020-09-30" totalcount="4" value="N"/>
    <sequence id="seq_hCoV-19/Switzerland/SG-ETHZ-300245/2020|EPI_ISL_603278|2020-09-30" spec="Sequence" taxon="hCoV-19/Switzerland/SG-ETHZ-300245/2020|EPI_ISL_603278|2020-09-30" totalcount="4" value="N"/>
    <sequence id="seq_hCoV-19/Switzerland/BE-ETHZ-310519/2020|EPI_ISL_603587|2020-10-08" spec="Sequence" taxon="hCoV-19/Switzerland/BE-ETHZ-310519/2020|EPI_ISL_603587|2020-10-08" totalcount="4" value="N"/>
    <sequence id="seq_hCoV-19/Switzerland/ZH-ETHZ-310433/2020|EPI_ISL_603507|2020-10-08" spec="Sequence" taxon="hCoV-19/Switzerland/ZH-ETHZ-310433/2020|EPI_ISL_603507|2020-10-08" totalcount="4" value="N"/>
    <sequence id="seq_hCoV-19/Switzerland/AR-ETHZ-310457/2020|EPI_ISL_603529|2020-10-07" spec="Sequence" taxon="hCoV-19/Switzerland/AR-ETHZ-310457/2020|EPI_ISL_603529|2020-10-07" totalcount="4" value="N"/>
    <sequence id="seq_hCoV-19/Switzerland/UR-ETHZ-310469/2020|EPI_ISL_603540|2020-10-07" spec="Sequence" taxon="hCoV-19/Switzerland/UR-ETHZ-310469/2020|EPI_ISL_603540|2020-10-07" totalcount="4" value="N"/>
    <sequence id="seq_hCoV-19/Switzerland/SZ-ETHZ-310389/2020|EPI_ISL_603463|2020-10-08" spec="Sequence" taxon="hCoV-19/Switzerland/SZ-ETHZ-310389/2020|EPI_ISL_603463|2020-10-08" totalcount="4" value="N"/>
    <sequence id="seq_hCoV-19/Switzerland/SZ-ETHZ-310394/2020|EPI_ISL_603468|2020-10-08" spec="Sequence" taxon="hCoV-19/Switzerland/SZ-ETHZ-310394/2020|EPI_ISL_603468|2020-10-08" totalcount="4" value="N"/>
    <sequence id="seq_hCoV-19/Switzerland/SZ-ETHZ-310402/2020|EPI_ISL_603476|2020-10-08" spec="Sequence" taxon="hCoV-19/Switzerland/SZ-ETHZ-310402/2020|EPI_ISL_603476|2020-10-08" totalcount="4" value="N"/>
    <sequence id="seq_hCoV-19/Switzerland/SZ-ETHZ-310403/2020|EPI_ISL_603477|2020-10-08" spec="Sequence" taxon="hCoV-19/Switzerland/SZ-ETHZ-310403/2020|EPI_ISL_603477|2020-10-08" totalcount="4" value="N"/>
    <sequence id="seq_hCoV-19/Switzerland/SZ-ETHZ-310409/2020|EPI_ISL_603483|2020-10-08" spec="Sequence" taxon="hCoV-19/Switzerland/SZ-ETHZ-310409/2020|EPI_ISL_603483|2020-10-08" totalcount="4" value="N"/>
    <sequence id="seq_hCoV-19/Switzerland/UR-ETHZ-321541/2020|EPI_ISL_603750|2020-10-15" spec="Sequence" taxon="hCoV-19/Switzerland/UR-ETHZ-321541/2020|EPI_ISL_603750|2020-10-15" totalcount="4" value="N"/>
    <sequence id="seq_hCoV-19/Switzerland/UR-ETHZ-321542/2020|EPI_ISL_603751|2020-10-15" spec="Sequence" taxon="hCoV-19/Switzerland/UR-ETHZ-321542/2020|EPI_ISL_603751|2020-10-15" totalcount="4" value="N"/>
    <sequence id="seq_hCoV-19/Switzerland/SZ-ETHZ-321507/2020|EPI_ISL_603717|2020-10-15" spec="Sequence" taxon="hCoV-19/Switzerland/SZ-ETHZ-321507/2020|EPI_ISL_603717|2020-10-15" totalcount="4" value="N"/>
    <sequence id="seq_hCoV-19/Switzerland/ZH-ETHZ-321509/2020|EPI_ISL_603719|2020-10-15" spec="Sequence" taxon="hCoV-19/Switzerland/ZH-ETHZ-321509/2020|EPI_ISL_603719|2020-10-15" totalcount="4" value="N"/>
    <sequence id="seq_hCoV-19/Switzerland/ZH-ETHZ-321512/2020|EPI_ISL_603722|2020-10-15" spec="Sequence" taxon="hCoV-19/Switzerland/ZH-ETHZ-321512/2020|EPI_ISL_603722|2020-10-15" totalcount="4" value="N"/>
    <sequence id="seq_hCoV-19/Switzerland/ZG-ETHZ-321518/2020|EPI_ISL_603727|2020-10-15" spec="Sequence" taxon="hCoV-19/Switzerland/ZG-ETHZ-321518/2020|EPI_ISL_603727|2020-10-15" totalcount="4" value="N"/>
    <sequence id="seq_hCoV-19/Switzerland/UR-ETHZ-321519/2020|EPI_ISL_603728|2020-10-15" spec="Sequence" taxon="hCoV-19/Switzerland/UR-ETHZ-321519/2020|EPI_ISL_603728|2020-10-15" totalcount="4" value="N"/>
    <sequence id="seq_hCoV-19/Switzerland/UR-ETHZ-321521/2020|EPI_ISL_603730|2020-10-15" spec="Sequence" taxon="hCoV-19/Switzerland/UR-ETHZ-321521/2020|EPI_ISL_603730|2020-10-15" totalcount="4" value="N"/>
    <sequence id="seq_hCoV-19/Switzerland/UR-ETHZ-321534/2020|EPI_ISL_603743|2020-10-15" spec="Sequence" taxon="hCoV-19/Switzerland/UR-ETHZ-321534/2020|EPI_ISL_603743|2020-10-15" totalcount="4" value="N"/>
    <sequence id="seq_hCoV-19/Switzerland/UR-ETHZ-321536/2020|EPI_ISL_603745|2020-10-15" spec="Sequence" taxon="hCoV-19/Switzerland/UR-ETHZ-321536/2020|EPI_ISL_603745|2020-10-15" totalcount="4" value="N"/>
    <sequence id="seq_hCoV-19/Switzerland/BE-ETHZ-321084/2020|EPI_ISL_737697|2020-10-14" spec="Sequence" taxon="hCoV-19/Switzerland/BE-ETHZ-321084/2020|EPI_ISL_737697|2020-10-14" totalcount="4" value="N"/>
    <sequence id="seq_hCoV-19/Switzerland/UR-ETHZ-321442/2020|EPI_ISL_603667|2020-10-14" spec="Sequence" taxon="hCoV-19/Switzerland/UR-ETHZ-321442/2020|EPI_ISL_603667|2020-10-14" totalcount="4" value="N"/>
    <sequence id="seq_hCoV-19/Switzerland/UR-ETHZ-321459/2020|EPI_ISL_603674|2020-10-14" spec="Sequence" taxon="hCoV-19/Switzerland/UR-ETHZ-321459/2020|EPI_ISL_603674|2020-10-14" totalcount="4" value="N"/>
    <sequence id="seq_hCoV-19/Switzerland/LU-ETHZ-320594/2020|EPI_ISL_737764|2020-10-13" spec="Sequence" taxon="hCoV-19/Switzerland/LU-ETHZ-320594/2020|EPI_ISL_737764|2020-10-13" totalcount="4" value="N"/>
    <sequence id="seq_hCoV-19/Switzerland/VS-ETHZ-330426/2020|EPI_ISL_614949|2020-10-18" spec="Sequence" taxon="hCoV-19/Switzerland/VS-ETHZ-330426/2020|EPI_ISL_614949|2020-10-18" totalcount="4" value="N"/>
    <sequence id="seq_hCoV-19/Switzerland/ZH-ETHZ-331071/2020|EPI_ISL_614966|2020-10-20" spec="Sequence" taxon="hCoV-19/Switzerland/ZH-ETHZ-331071/2020|EPI_ISL_614966|2020-10-20" totalcount="4" value="N"/>
    <sequence id="seq_hCoV-19/Switzerland/ZH-ETHZ-331073/2020|EPI_ISL_614968|2020-10-20" spec="Sequence" taxon="hCoV-19/Switzerland/ZH-ETHZ-331073/2020|EPI_ISL_614968|2020-10-20" totalcount="4" value="N"/>
    <sequence id="seq_hCoV-19/Switzerland/BE-ETHZ-340098/2020|EPI_ISL_721698|2020-10-26" spec="Sequence" taxon="hCoV-19/Switzerland/BE-ETHZ-340098/2020|EPI_ISL_721698|2020-10-26" totalcount="4" value="N"/>
    <sequence id="seq_hCoV-19/Switzerland/AG-ETHZ-340135/2020|EPI_ISL_721705|2020-10-27" spec="Sequence" taxon="hCoV-19/Switzerland/AG-ETHZ-340135/2020|EPI_ISL_721705|2020-10-27" totalcount="4" value="N"/>
    <sequence id="seq_hCoV-19/Switzerland/AR-ETHZ-340128/2020|EPI_ISL_721737|2020-10-26" spec="Sequence" taxon="hCoV-19/Switzerland/AR-ETHZ-340128/2020|EPI_ISL_721737|2020-10-26" totalcount="4" value="N"/>
    <sequence id="seq_hCoV-19/Switzerland/AR-ETHZ-340152/2020|EPI_ISL_721738|2020-10-28" spec="Sequence" taxon="hCoV-19/Switzerland/AR-ETHZ-340152/2020|EPI_ISL_721738|2020-10-28" totalcount="4" value="N"/>
    <sequence id="seq_hCoV-19/Switzerland/LU-ETHZ-340087/2020|EPI_ISL_721823|2020-10-26" spec="Sequence" taxon="hCoV-19/Switzerland/LU-ETHZ-340087/2020|EPI_ISL_721823|2020-10-26" totalcount="4" value="N"/>
    <sequence id="seq_hCoV-19/Switzerland/LU-ETHZ-340112/2020|EPI_ISL_721825|2020-10-26" spec="Sequence" taxon="hCoV-19/Switzerland/LU-ETHZ-340112/2020|EPI_ISL_721825|2020-10-26" totalcount="4" value="N"/>
    <sequence id="seq_hCoV-19/Switzerland/BE-ETHZ-390434/2020|EPI_ISL_729077|2020-11-04" spec="Sequence" taxon="hCoV-19/Switzerland/BE-ETHZ-390434/2020|EPI_ISL_729077|2020-11-04" totalcount="4" value="N"/>
    <sequence id="seq_hCoV-19/Switzerland/VD-ETHZ-350187/2020|EPI_ISL_693836|2020-11-04" spec="Sequence" taxon="hCoV-19/Switzerland/VD-ETHZ-350187/2020|EPI_ISL_693836|2020-11-04" totalcount="4" value="N"/>
    <sequence id="seq_hCoV-19/Switzerland/AG-ETHZ-350112/2020|EPI_ISL_693812|2020-11-02" spec="Sequence" taxon="hCoV-19/Switzerland/AG-ETHZ-350112/2020|EPI_ISL_693812|2020-11-02" totalcount="4" value="N"/>
    <sequence id="seq_hCoV-19/Switzerland/SH-ETHZ-370460/2020|EPI_ISL_693959|2020-11-16" spec="Sequence" taxon="hCoV-19/Switzerland/SH-ETHZ-370460/2020|EPI_ISL_693959|2020-11-16" totalcount="4" value="N"/>
    <sequence id="seq_hCoV-19/Switzerland/SH-ETHZ-370461/2020|EPI_ISL_693960|2020-11-16" spec="Sequence" taxon="hCoV-19/Switzerland/SH-ETHZ-370461/2020|EPI_ISL_693960|2020-11-16" totalcount="4" value="N"/>
    <sequence id="seq_hCoV-19/Switzerland/SH-ETHZ-370462/2020|EPI_ISL_693961|2020-11-16" spec="Sequence" taxon="hCoV-19/Switzerland/SH-ETHZ-370462/2020|EPI_ISL_693961|2020-11-16" totalcount="4" value="N"/>
    <sequence id="seq_hCoV-19/Switzerland/ZH-ETHZ-380382/2020|EPI_ISL_721958|2020-11-23" spec="Sequence" taxon="hCoV-19/Switzerland/ZH-ETHZ-380382/2020|EPI_ISL_721958|2020-11-23" totalcount="4" value="N"/>
    <sequence id="seq_hCoV-19/Switzerland/SG-ETHZ-410528/2020|EPI_ISL_737815|2020-11-26" spec="Sequence" taxon="hCoV-19/Switzerland/SG-ETHZ-410528/2020|EPI_ISL_737815|2020-11-26" totalcount="4" value="N"/>
    <sequence id="seq_hCoV-19/Switzerland/SG-ETHZ-390217/2020|EPI_ISL_721848|2020-11-27" spec="Sequence" taxon="hCoV-19/Switzerland/SG-ETHZ-390217/2020|EPI_ISL_721848|2020-11-27" totalcount="4" value="N"/>
    <sequence id="seq_hCoV-19/Switzerland/BL-ETHZ-400391/2020|EPI_ISL_729188|2020-12-10" spec="Sequence" taxon="hCoV-19/Switzerland/BL-ETHZ-400391/2020|EPI_ISL_729188|2020-12-10" totalcount="4" value="N"/>
    <sequence id="seq_hCoV-19/Switzerland/SG-ETHZ-430571/2020|EPI_ISL_796462|2020-12-30" spec="Sequence" taxon="hCoV-19/Switzerland/SG-ETHZ-430571/2020|EPI_ISL_796462|2020-12-30" totalcount="4" value="N"/>
</data>

<data id="clusterB.1.1.54" name="alignment">
    <sequence id="seq_hCoV-19/Switzerland/BS-ETHZ-240069/2020|EPI_ISL_523907|2020-08-09" spec="Sequence" taxon="hCoV-19/Switzerland/BS-ETHZ-240069/2020|EPI_ISL_523907|2020-08-09" totalcount="4" value="N"/>
    <sequence id="seq_hCoV-19/Switzerland/BS-ETHZ-250124/2020|EPI_ISL_535632|2020-08-14" spec="Sequence" taxon="hCoV-19/Switzerland/BS-ETHZ-250124/2020|EPI_ISL_535632|2020-08-14" totalcount="4" value="N"/>
    <sequence id="seq_hCoV-19/Switzerland/BS-ETHZ-250061/2020|EPI_ISL_535587|2020-08-18" spec="Sequence" taxon="hCoV-19/Switzerland/BS-ETHZ-250061/2020|EPI_ISL_535587|2020-08-18" totalcount="4" value="N"/>
</data>

<data id="clusterB.1.1.170" name="alignment">
    <sequence id="seq_hCoV-19/Switzerland/SH-ETHZ-410241/2020|EPI_ISL_737772|2020-11-27" spec="Sequence" taxon="hCoV-19/Switzerland/SH-ETHZ-410241/2020|EPI_ISL_737772|2020-11-27" totalcount="4" value="N"/>
    <sequence id="seq_hCoV-19/Switzerland/ZH-ETHZ-390399/2020|EPI_ISL_721970|2020-12-02" spec="Sequence" taxon="hCoV-19/Switzerland/ZH-ETHZ-390399/2020|EPI_ISL_721970|2020-12-02" totalcount="4" value="N"/>
</data>

<data id="clusterB.1.36" name="alignment">
    <sequence id="seq_hCoV-19/Switzerland/ZH-ETHZ-390406/2020|EPI_ISL_721972|2020-12-03" spec="Sequence" taxon="hCoV-19/Switzerland/ZH-ETHZ-390406/2020|EPI_ISL_721972|2020-12-03" totalcount="4" value="N"/>
    <sequence id="seq_hCoV-19/Switzerland/AG-ETHZ-430228/2020|EPI_ISL_796346|2020-12-26" spec="Sequence" taxon="hCoV-19/Switzerland/AG-ETHZ-430228/2020|EPI_ISL_796346|2020-12-26" totalcount="4" value="N"/>
    <sequence id="seq_hCoV-19/Switzerland/SO-ETHZ-430117/2020|EPI_ISL_796487|2020-12-25" spec="Sequence" taxon="hCoV-19/Switzerland/SO-ETHZ-430117/2020|EPI_ISL_796487|2020-12-25" totalcount="4" value="N"/>
</data>

<data id="clusterB.1.416.1" name="alignment">
    <sequence id="seq_hCoV-19/Switzerland/VD-ETHZ-280167/2020|EPI_ISL_560517|2020-09-08" spec="Sequence" taxon="hCoV-19/Switzerland/VD-ETHZ-280167/2020|EPI_ISL_560517|2020-09-08" totalcount="4" value="N"/>
    <sequence id="seq_hCoV-19/Switzerland/VD-ETHZ-280181/2020|EPI_ISL_560520|2020-09-09" spec="Sequence" taxon="hCoV-19/Switzerland/VD-ETHZ-280181/2020|EPI_ISL_560520|2020-09-09" totalcount="4" value="N"/>
    <sequence id="seq_hCoV-19/Switzerland/VD-ETHZ-280203/2020|EPI_ISL_560522|2020-09-09" spec="Sequence" taxon="hCoV-19/Switzerland/VD-ETHZ-280203/2020|EPI_ISL_560522|2020-09-09" totalcount="4" value="N"/>
    <sequence id="seq_hCoV-19/Switzerland/AG-ETHZ-280247/2020|EPI_ISL_560428|2020-09-10" spec="Sequence" taxon="hCoV-19/Switzerland/AG-ETHZ-280247/2020|EPI_ISL_560428|2020-09-10" totalcount="4" value="N"/>
    <sequence id="seq_hCoV-19/Switzerland/VD-ETHZ-280101/2020|EPI_ISL_560491|2020-09-07" spec="Sequence" taxon="hCoV-19/Switzerland/VD-ETHZ-280101/2020|EPI_ISL_560491|2020-09-07" totalcount="4" value="N"/>
    <sequence id="seq_hCoV-19/Switzerland/BE-ETHZ-300300/2020|EPI_ISL_603332|2020-09-25" spec="Sequence" taxon="hCoV-19/Switzerland/BE-ETHZ-300300/2020|EPI_ISL_603332|2020-09-25" totalcount="4" value="N"/>
    <sequence id="seq_hCoV-19/Switzerland/VD-ETHZ-300465/2020|EPI_ISL_603413|2020-09-30" spec="Sequence" taxon="hCoV-19/Switzerland/VD-ETHZ-300465/2020|EPI_ISL_603413|2020-09-30" totalcount="4" value="N"/>
    <sequence id="seq_hCoV-19/Switzerland/BE-ETHZ-300287/2020|EPI_ISL_603319|2020-10-01" spec="Sequence" taxon="hCoV-19/Switzerland/BE-ETHZ-300287/2020|EPI_ISL_603319|2020-10-01" totalcount="4" value="N"/>
    <sequence id="seq_hCoV-19/Switzerland/GE-ETHZ-300293/2020|EPI_ISL_603325|2020-10-01" spec="Sequence" taxon="hCoV-19/Switzerland/GE-ETHZ-300293/2020|EPI_ISL_603325|2020-10-01" totalcount="4" value="N"/>
    <sequence id="seq_hCoV-19/Switzerland/VD-ETHZ-300295/2020|EPI_ISL_603327|2020-10-01" spec="Sequence" taxon="hCoV-19/Switzerland/VD-ETHZ-300295/2020|EPI_ISL_603327|2020-10-01" totalcount="4" value="N"/>
    <sequence id="seq_hCoV-19/Switzerland/VD-ETHZ-300268/2020|EPI_ISL_603300|2020-10-01" spec="Sequence" taxon="hCoV-19/Switzerland/VD-ETHZ-300268/2020|EPI_ISL_603300|2020-10-01" totalcount="4" value="N"/>
    <sequence id="seq_hCoV-19/Switzerland/BE-ETHZ-300392/2020|EPI_ISL_603359|2020-09-29" spec="Sequence" taxon="hCoV-19/Switzerland/BE-ETHZ-300392/2020|EPI_ISL_603359|2020-09-29" totalcount="4" value="N"/>
    <sequence id="seq_hCoV-19/Switzerland/BE-ETHZ-300393/2020|EPI_ISL_603360|2020-09-29" spec="Sequence" taxon="hCoV-19/Switzerland/BE-ETHZ-300393/2020|EPI_ISL_603360|2020-09-29" totalcount="4" value="N"/>
    <sequence id="seq_hCoV-19/Switzerland/BE-ETHZ-310491/2020|EPI_ISL_603561|2020-10-08" spec="Sequence" taxon="hCoV-19/Switzerland/BE-ETHZ-310491/2020|EPI_ISL_603561|2020-10-08" totalcount="4" value="N"/>
    <sequence id="seq_hCoV-19/Switzerland/BE-ETHZ-310510/2020|EPI_ISL_603578|2020-10-08" spec="Sequence" taxon="hCoV-19/Switzerland/BE-ETHZ-310510/2020|EPI_ISL_603578|2020-10-08" totalcount="4" value="N"/>
    <sequence id="seq_hCoV-19/Switzerland/BE-ETHZ-310437/2020|EPI_ISL_603511|2020-10-08" spec="Sequence" taxon="hCoV-19/Switzerland/BE-ETHZ-310437/2020|EPI_ISL_603511|2020-10-08" totalcount="4" value="N"/>
    <sequence id="seq_hCoV-19/Switzerland/ZH-ETHZ-310444/2020|EPI_ISL_603517|2020-10-08" spec="Sequence" taxon="hCoV-19/Switzerland/ZH-ETHZ-310444/2020|EPI_ISL_603517|2020-10-08" totalcount="4" value="N"/>
    <sequence id="seq_hCoV-19/Switzerland/BE-ETHZ-310522/2020|EPI_ISL_603590|2020-10-08" spec="Sequence" taxon="hCoV-19/Switzerland/BE-ETHZ-310522/2020|EPI_ISL_603590|2020-10-08" totalcount="4" value="N"/>
    <sequence id="seq_hCoV-19/Switzerland/VD-ETHZ-310364/2020|EPI_ISL_603438|2020-10-07" spec="Sequence" taxon="hCoV-19/Switzerland/VD-ETHZ-310364/2020|EPI_ISL_603438|2020-10-07" totalcount="4" value="N"/>
    <sequence id="seq_hCoV-19/Switzerland/SO-ETHZ-321496/2020|EPI_ISL_603708|2020-10-15" spec="Sequence" taxon="hCoV-19/Switzerland/SO-ETHZ-321496/2020|EPI_ISL_603708|2020-10-15" totalcount="4" value="N"/>
    <sequence id="seq_hCoV-19/Switzerland/BE-ETHZ-320602/2020|EPI_ISL_737691|2020-10-12" spec="Sequence" taxon="hCoV-19/Switzerland/BE-ETHZ-320602/2020|EPI_ISL_737691|2020-10-12" totalcount="4" value="N"/>
    <sequence id="seq_hCoV-19/Switzerland/BE-ETHZ-321081/2020|EPI_ISL_737694|2020-10-14" spec="Sequence" taxon="hCoV-19/Switzerland/BE-ETHZ-321081/2020|EPI_ISL_737694|2020-10-14" totalcount="4" value="N"/>
    <sequence id="seq_hCoV-19/Switzerland/BE-ETHZ-321094/2020|EPI_ISL_737706|2020-10-14" spec="Sequence" taxon="hCoV-19/Switzerland/BE-ETHZ-321094/2020|EPI_ISL_737706|2020-10-14" totalcount="4" value="N"/>
    <sequence id="seq_hCoV-19/Switzerland/GE-ETHZ-320595/2020|EPI_ISL_737753|2020-10-12" spec="Sequence" taxon="hCoV-19/Switzerland/GE-ETHZ-320595/2020|EPI_ISL_737753|2020-10-12" totalcount="4" value="N"/>
    <sequence id="seq_hCoV-19/Switzerland/GE-ETHZ-320584/2020|EPI_ISL_737752|2020-10-12" spec="Sequence" taxon="hCoV-19/Switzerland/GE-ETHZ-320584/2020|EPI_ISL_737752|2020-10-12" totalcount="4" value="N"/>
    <sequence id="seq_hCoV-19/Switzerland/VD-ETHZ-320411/2020|EPI_ISL_737887|2020-10-12" spec="Sequence" taxon="hCoV-19/Switzerland/VD-ETHZ-320411/2020|EPI_ISL_737887|2020-10-12" totalcount="4" value="N"/>
    <sequence id="seq_hCoV-19/Switzerland/VD-ETHZ-320415/2020|EPI_ISL_737890|2020-10-12" spec="Sequence" taxon="hCoV-19/Switzerland/VD-ETHZ-320415/2020|EPI_ISL_737890|2020-10-12" totalcount="4" value="N"/>
    <sequence id="seq_hCoV-19/Switzerland/BE-ETHZ-330514/2020|EPI_ISL_614914|2020-10-19" spec="Sequence" taxon="hCoV-19/Switzerland/BE-ETHZ-330514/2020|EPI_ISL_614914|2020-10-19" totalcount="4" value="N"/>
    <sequence id="seq_hCoV-19/Switzerland/GE-ETHZ-331462/2020|EPI_ISL_614941|2020-10-21" spec="Sequence" taxon="hCoV-19/Switzerland/GE-ETHZ-331462/2020|EPI_ISL_614941|2020-10-21" totalcount="4" value="N"/>
    <sequence id="seq_hCoV-19/Switzerland/SO-ETHZ-340102/2020|EPI_ISL_721868|2020-10-26" spec="Sequence" taxon="hCoV-19/Switzerland/SO-ETHZ-340102/2020|EPI_ISL_721868|2020-10-26" totalcount="4" value="N"/>
    <sequence id="seq_hCoV-19/Switzerland/SO-ETHZ-360165/2020|EPI_ISL_693933|2020-11-06" spec="Sequence" taxon="hCoV-19/Switzerland/SO-ETHZ-360165/2020|EPI_ISL_693933|2020-11-06" totalcount="4" value="N"/>
    <sequence id="seq_hCoV-19/Switzerland/AG-ETHZ-350113/2020|EPI_ISL_693813|2020-11-02" spec="Sequence" taxon="hCoV-19/Switzerland/AG-ETHZ-350113/2020|EPI_ISL_693813|2020-11-02" totalcount="4" value="N"/>
    <sequence id="seq_hCoV-19/Switzerland/JU-ETHZ-350005/2020|EPI_ISL_693780|2020-11-03" spec="Sequence" taxon="hCoV-19/Switzerland/JU-ETHZ-350005/2020|EPI_ISL_693780|2020-11-03" totalcount="4" value="N"/>
    <sequence id="seq_hCoV-19/Switzerland/ZH-UZH-IMV100/2020|EPI_ISL_722202|2020-11-11" spec="Sequence" taxon="hCoV-19/Switzerland/ZH-UZH-IMV100/2020|EPI_ISL_722202|2020-11-11" totalcount="4" value="N"/>
    <sequence id="seq_hCoV-19/Switzerland/ZH-UZH-IMV126/2020|EPI_ISL_733496|2020-11-21" spec="Sequence" taxon="hCoV-19/Switzerland/ZH-UZH-IMV126/2020|EPI_ISL_733496|2020-11-21" totalcount="4" value="N"/>
    <sequence id="seq_hCoV-19/Switzerland/BE-ETHZ-380224/2020|EPI_ISL_721757|2020-11-23" spec="Sequence" taxon="hCoV-19/Switzerland/BE-ETHZ-380224/2020|EPI_ISL_721757|2020-11-23" totalcount="4" value="N"/>
    <sequence id="seq_hCoV-19/Switzerland/SO-ETHZ-380286/2020|EPI_ISL_721877|2020-11-25" spec="Sequence" taxon="hCoV-19/Switzerland/SO-ETHZ-380286/2020|EPI_ISL_721877|2020-11-25" totalcount="4" value="N"/>
    <sequence id="seq_hCoV-19/Switzerland/ZH-ETHZ-390413/2020|EPI_ISL_721974|2020-12-03" spec="Sequence" taxon="hCoV-19/Switzerland/ZH-ETHZ-390413/2020|EPI_ISL_721974|2020-12-03" totalcount="4" value="N"/>
    <sequence id="seq_hCoV-19/Switzerland/ZH-ETHZ-390418/2020|EPI_ISL_721977|2020-12-03" spec="Sequence" taxon="hCoV-19/Switzerland/ZH-ETHZ-390418/2020|EPI_ISL_721977|2020-12-03" totalcount="4" value="N"/>
    <sequence id="seq_hCoV-19/Switzerland/ZH-ETHZ-390421/2020|EPI_ISL_721979|2020-12-03" spec="Sequence" taxon="hCoV-19/Switzerland/ZH-ETHZ-390421/2020|EPI_ISL_721979|2020-12-03" totalcount="4" value="N"/>
    <sequence id="seq_hCoV-19/Switzerland/BE-ETHZ-400105/2020|EPI_ISL_729147|2020-12-07" spec="Sequence" taxon="hCoV-19/Switzerland/BE-ETHZ-400105/2020|EPI_ISL_729147|2020-12-07" totalcount="4" value="N"/>
</data>

<data id="clusterB.1.93" name="alignment">
    <sequence id="seq_hCoV-19/Switzerland/GE-HUG-4984/2020|EPI_ISL_415708|2020-03-07" spec="Sequence" taxon="hCoV-19/Switzerland/GE-HUG-4984/2020|EPI_ISL_415708|2020-03-07" totalcount="4" value="N"/>
    <sequence id="seq_hCoV-19/Switzerland/GE-SNRCI-7899/2020|EPI_ISL_548207|2020-03" spec="Sequence" taxon="hCoV-19/Switzerland/GE-SNRCI-7899/2020|EPI_ISL_548207|2020-03" totalcount="4" value="N"/>
    <sequence id="seq_hCoV-19/Switzerland/GE-HUG-3650/2020|EPI_ISL_429209|2020-03-16" spec="Sequence" taxon="hCoV-19/Switzerland/GE-HUG-3650/2020|EPI_ISL_429209|2020-03-16" totalcount="4" value="N"/>
    <sequence id="seq_hCoV-19/Switzerland/ZH-ETHZ-100243/2020|EPI_ISL_575018|2020-03-18" spec="Sequence" taxon="hCoV-19/Switzerland/ZH-ETHZ-100243/2020|EPI_ISL_575018|2020-03-18" totalcount="4" value="N"/>
    <sequence id="seq_hCoV-19/Switzerland/VD-ETHZ-100128/2020|EPI_ISL_451712|2020-03-16" spec="Sequence" taxon="hCoV-19/Switzerland/VD-ETHZ-100128/2020|EPI_ISL_451712|2020-03-16" totalcount="4" value="N"/>
    <sequence id="seq_hCoV-19/Switzerland/BS-UHB-42201261/2020|EPI_ISL_528287|2020-03-21" spec="Sequence" taxon="hCoV-19/Switzerland/BS-UHB-42201261/2020|EPI_ISL_528287|2020-03-21" totalcount="4" value="N"/>
    <sequence id="seq_hCoV-19/Switzerland/BS-UHB-42201263/2020|EPI_ISL_528288|2020-03-21" spec="Sequence" taxon="hCoV-19/Switzerland/BS-UHB-42201263/2020|EPI_ISL_528288|2020-03-21" totalcount="4" value="N"/>
    <sequence id="seq_hCoV-19/Switzerland/GE-ETHZ-100374/2020|EPI_ISL_574943|2020-03-19" spec="Sequence" taxon="hCoV-19/Switzerland/GE-ETHZ-100374/2020|EPI_ISL_574943|2020-03-19" totalcount="4" value="N"/>
    <sequence id="seq_hCoV-19/Switzerland/BS-42206315/2020|EPI_ISL_581786|2020-03-25" spec="Sequence" taxon="hCoV-19/Switzerland/BS-42206315/2020|EPI_ISL_581786|2020-03-25" totalcount="4" value="N"/>
    <sequence id="seq_hCoV-19/Switzerland/AG-ETHZ-101157/2020|EPI_ISL_451823|2020-03-31" spec="Sequence" taxon="hCoV-19/Switzerland/AG-ETHZ-101157/2020|EPI_ISL_451823|2020-03-31" totalcount="4" value="N"/>
    <sequence id="seq_hCoV-19/Switzerland/BE-ETHZ-110017/2020|EPI_ISL_486457|2020-04-01" spec="Sequence" taxon="hCoV-19/Switzerland/BE-ETHZ-110017/2020|EPI_ISL_486457|2020-04-01" totalcount="4" value="N"/>
    <sequence id="seq_hCoV-19/Switzerland/GE-ETHZ-140087/2020|EPI_ISL_476130|2020-04-20" spec="Sequence" taxon="hCoV-19/Switzerland/GE-ETHZ-140087/2020|EPI_ISL_476130|2020-04-20" totalcount="4" value="N"/>
</data>

<data id="clusterB.1.1.127" name="alignment">
    <sequence id="seq_hCoV-19/Switzerland/ZH-ETHZ-150001/2020|EPI_ISL_483649|2020-06-12" spec="Sequence" taxon="hCoV-19/Switzerland/ZH-ETHZ-150001/2020|EPI_ISL_483649|2020-06-12" totalcount="4" value="N"/>
    <sequence id="seq_hCoV-19/Switzerland/ZH-ETHZ-160019/2020|EPI_ISL_486512|2020-06-15" spec="Sequence" taxon="hCoV-19/Switzerland/ZH-ETHZ-160019/2020|EPI_ISL_486512|2020-06-15" totalcount="4" value="N"/>
    <sequence id="seq_hCoV-19/Switzerland/ZH-ETHZ-160020/2020|EPI_ISL_486513|2020-06-15" spec="Sequence" taxon="hCoV-19/Switzerland/ZH-ETHZ-160020/2020|EPI_ISL_486513|2020-06-15" totalcount="4" value="N"/>
    <sequence id="seq_hCoV-19/Switzerland/ZH-ETHZ-160002/2020|EPI_ISL_486501|2020-06-22" spec="Sequence" taxon="hCoV-19/Switzerland/ZH-ETHZ-160002/2020|EPI_ISL_486501|2020-06-22" totalcount="4" value="N"/>
    <sequence id="seq_hCoV-19/Switzerland/BL-ETHZ-190071/2020|EPI_ISL_500929|2020-07-04" spec="Sequence" taxon="hCoV-19/Switzerland/BL-ETHZ-190071/2020|EPI_ISL_500929|2020-07-04" totalcount="4" value="N"/>
    <sequence id="seq_hCoV-19/Switzerland/SG-ETHZ-180020/2020|EPI_ISL_489968|2020-06-29" spec="Sequence" taxon="hCoV-19/Switzerland/SG-ETHZ-180020/2020|EPI_ISL_489968|2020-06-29" totalcount="4" value="N"/>
    <sequence id="seq_hCoV-19/Switzerland/SZ-ETHZ-180021/2020|EPI_ISL_489969|2020-06-30" spec="Sequence" taxon="hCoV-19/Switzerland/SZ-ETHZ-180021/2020|EPI_ISL_489969|2020-06-30" totalcount="4" value="N"/>
    <sequence id="seq_hCoV-19/Switzerland/GR-ETHZ-190020/2020|EPI_ISL_500885|2020-07-06" spec="Sequence" taxon="hCoV-19/Switzerland/GR-ETHZ-190020/2020|EPI_ISL_500885|2020-07-06" totalcount="4" value="N"/>
    <sequence id="seq_hCoV-19/Switzerland/BE-ETHZ-220037/2020|EPI_ISL_512018|2020-07-29" spec="Sequence" taxon="hCoV-19/Switzerland/BE-ETHZ-220037/2020|EPI_ISL_512018|2020-07-29" totalcount="4" value="N"/>
</data>

<data id="clusterB.1.1.297-0" name="alignment">
    <sequence id="seq_hCoV-19/Switzerland/BL-ETHZ-150014/2020|EPI_ISL_483653|2020-06-10" spec="Sequence" taxon="hCoV-19/Switzerland/BL-ETHZ-150014/2020|EPI_ISL_483653|2020-06-10" totalcount="4" value="N"/>
    <sequence id="seq_hCoV-19/Switzerland/VD-ETHZ-150017/2020|EPI_ISL_483656|2020-06-08" spec="Sequence" taxon="hCoV-19/Switzerland/VD-ETHZ-150017/2020|EPI_ISL_483656|2020-06-08" totalcount="4" value="N"/>
    <sequence id="seq_hCoV-19/Switzerland/VS-ETHZ-160006/2020|EPI_ISL_486503|2020-06-20" spec="Sequence" taxon="hCoV-19/Switzerland/VS-ETHZ-160006/2020|EPI_ISL_486503|2020-06-20" totalcount="4" value="N"/>
    <sequence id="seq_hCoV-19/Switzerland/VS-ETHZ-160007/2020|EPI_ISL_486504|2020-06-20" spec="Sequence" taxon="hCoV-19/Switzerland/VS-ETHZ-160007/2020|EPI_ISL_486504|2020-06-20" totalcount="4" value="N"/>
    <sequence id="seq_hCoV-19/Switzerland/AG-ETHZ-170002/2020|EPI_ISL_486517|2020-06-26" spec="Sequence" taxon="hCoV-19/Switzerland/AG-ETHZ-170002/2020|EPI_ISL_486517|2020-06-26" totalcount="4" value="N"/>
    <sequence id="seq_hCoV-19/Switzerland/VD-ETHZ-170021/2020|EPI_ISL_486533|2020-06-24" spec="Sequence" taxon="hCoV-19/Switzerland/VD-ETHZ-170021/2020|EPI_ISL_486533|2020-06-24" totalcount="4" value="N"/>
    <sequence id="seq_hCoV-19/Switzerland/BS-42338923/2020|EPI_ISL_581894|2020-07-03" spec="Sequence" taxon="hCoV-19/Switzerland/BS-42338923/2020|EPI_ISL_581894|2020-07-03" totalcount="4" value="N"/>
    <sequence id="seq_hCoV-19/Switzerland/ZH-ETHZ-190014/2020|EPI_ISL_500880|2020-07-06" spec="Sequence" taxon="hCoV-19/Switzerland/ZH-ETHZ-190014/2020|EPI_ISL_500880|2020-07-06" totalcount="4" value="N"/>
</data>

<data id="clusterB.1.91" name="alignment">
    <sequence id="seq_hCoV-19/Switzerland/UR-ETHZ-100321/2020|EPI_ISL_574968|2020-03-18" spec="Sequence" taxon="hCoV-19/Switzerland/UR-ETHZ-100321/2020|EPI_ISL_574968|2020-03-18" totalcount="4" value="N"/>
    <sequence id="seq_hCoV-19/Switzerland/UR-ETHZ-110014/2020|EPI_ISL_486454|2020-04-01" spec="Sequence" taxon="hCoV-19/Switzerland/UR-ETHZ-110014/2020|EPI_ISL_486454|2020-04-01" totalcount="4" value="N"/>
    <sequence id="seq_hCoV-19/Switzerland/UR-ETHZ-120232/2020|EPI_ISL_468293|2020-05-01" spec="Sequence" taxon="hCoV-19/Switzerland/UR-ETHZ-120232/2020|EPI_ISL_468293|2020-05-01" totalcount="4" value="N"/>
</data>

<data id="clusterB.1.481" name="alignment">
    <sequence id="seq_hCoV-19/Switzerland/BL-ETHZ-100363/2020|EPI_ISL_574903|2020-03-20" spec="Sequence" taxon="hCoV-19/Switzerland/BL-ETHZ-100363/2020|EPI_ISL_574903|2020-03-20" totalcount="4" value="N"/>
    <sequence id="seq_hCoV-19/Switzerland/BS-UHB-42201259/2020|EPI_ISL_528286|2020-03-21" spec="Sequence" taxon="hCoV-19/Switzerland/BS-UHB-42201259/2020|EPI_ISL_528286|2020-03-21" totalcount="4" value="N"/>
    <sequence id="seq_hCoV-19/Switzerland/BE-UNIBE-206-7951/2020|EPI_ISL_574844|2020-03-31" spec="Sequence" taxon="hCoV-19/Switzerland/BE-UNIBE-206-7951/2020|EPI_ISL_574844|2020-03-31" totalcount="4" value="N"/>
    <sequence id="seq_hCoV-19/Switzerland/BL-42219951/2020|EPI_ISL_581846|2020-04-03" spec="Sequence" taxon="hCoV-19/Switzerland/BL-42219951/2020|EPI_ISL_581846|2020-04-03" totalcount="4" value="N"/>
</data>

<data id="clusterB.1.147" name="alignment">
    <sequence id="seq_hCoV-19/Switzerland/GE-SNRCI-7891/2020|EPI_ISL_548205|2020-03" spec="Sequence" taxon="hCoV-19/Switzerland/GE-SNRCI-7891/2020|EPI_ISL_548205|2020-03" totalcount="4" value="N"/>
    <sequence id="seq_hCoV-19/Switzerland/GE-SNRCI-8301/2020|EPI_ISL_548222|2020-03" spec="Sequence" taxon="hCoV-19/Switzerland/GE-SNRCI-8301/2020|EPI_ISL_548222|2020-03" totalcount="4" value="N"/>
    <sequence id="seq_hCoV-19/Switzerland/VD-ETHZ-100846/2020|EPI_ISL_451793|2020-03-25" spec="Sequence" taxon="hCoV-19/Switzerland/VD-ETHZ-100846/2020|EPI_ISL_451793|2020-03-25" totalcount="4" value="N"/>
    <sequence id="seq_hCoV-19/Switzerland/BS-42219008/2020|EPI_ISL_581841|2020-04-03" spec="Sequence" taxon="hCoV-19/Switzerland/BS-42219008/2020|EPI_ISL_581841|2020-04-03" totalcount="4" value="N"/>
    <sequence id="seq_hCoV-19/Switzerland/BS-42220622/2020|EPI_ISL_581855|2020-04-05" spec="Sequence" taxon="hCoV-19/Switzerland/BS-42220622/2020|EPI_ISL_581855|2020-04-05" totalcount="4" value="N"/>
</data>

<data id="clusterB.1.1.277" name="alignment">
    <sequence id="seq_hCoV-19/Switzerland/BS-42404943/2020|EPI_ISL_581980|2020-08-21" spec="Sequence" taxon="hCoV-19/Switzerland/BS-42404943/2020|EPI_ISL_581980|2020-08-21" totalcount="4" value="N"/>
    <sequence id="seq_hCoV-19/Switzerland/AG-ETHZ-270180/2020|EPI_ISL_541415|2020-08-29" spec="Sequence" taxon="hCoV-19/Switzerland/AG-ETHZ-270180/2020|EPI_ISL_541415|2020-08-29" totalcount="4" value="N"/>
    <sequence id="seq_hCoV-19/Switzerland/SG-ETHZ-270204/2020|EPI_ISL_541469|2020-08-31" spec="Sequence" taxon="hCoV-19/Switzerland/SG-ETHZ-270204/2020|EPI_ISL_541469|2020-08-31" totalcount="4" value="N"/>
    <sequence id="seq_hCoV-19/Switzerland/ZH-ETHZ-280169/2020|EPI_ISL_560546|2020-09-08" spec="Sequence" taxon="hCoV-19/Switzerland/ZH-ETHZ-280169/2020|EPI_ISL_560546|2020-09-08" totalcount="4" value="N"/>
    <sequence id="seq_hCoV-19/Switzerland/SO-ETHZ-280083/2020|EPI_ISL_560418|2020-09-07" spec="Sequence" taxon="hCoV-19/Switzerland/SO-ETHZ-280083/2020|EPI_ISL_560418|2020-09-07" totalcount="4" value="N"/>
</data>

<data id="clusterB.1.389" name="alignment">
    <sequence id="seq_hCoV-19/Switzerland/ZH-ETHZ-240070/2020|EPI_ISL_523908|2020-08-08" spec="Sequence" taxon="hCoV-19/Switzerland/ZH-ETHZ-240070/2020|EPI_ISL_523908|2020-08-08" totalcount="4" value="N"/>
    <sequence id="seq_hCoV-19/Switzerland/BE-ETHZ-230062/2020|EPI_ISL_516598|2020-08-05" spec="Sequence" taxon="hCoV-19/Switzerland/BE-ETHZ-230062/2020|EPI_ISL_516598|2020-08-05" totalcount="4" value="N"/>
    <sequence id="seq_hCoV-19/Switzerland/SG-ETHZ-240025/2020|EPI_ISL_523875|2020-08-10" spec="Sequence" taxon="hCoV-19/Switzerland/SG-ETHZ-240025/2020|EPI_ISL_523875|2020-08-10" totalcount="4" value="N"/>
    <sequence id="seq_hCoV-19/Switzerland/SG-ETHZ-240028/2020|EPI_ISL_523876|2020-08-10" spec="Sequence" taxon="hCoV-19/Switzerland/SG-ETHZ-240028/2020|EPI_ISL_523876|2020-08-10" totalcount="4" value="N"/>
    <sequence id="seq_hCoV-19/Switzerland/UR-ETHZ-240077/2020|EPI_ISL_523915|2020-08-10" spec="Sequence" taxon="hCoV-19/Switzerland/UR-ETHZ-240077/2020|EPI_ISL_523915|2020-08-10" totalcount="4" value="N"/>
    <sequence id="seq_hCoV-19/Switzerland/UR-ETHZ-240082/2020|EPI_ISL_523919|2020-08-11" spec="Sequence" taxon="hCoV-19/Switzerland/UR-ETHZ-240082/2020|EPI_ISL_523919|2020-08-11" totalcount="4" value="N"/>
    <sequence id="seq_hCoV-19/Switzerland/BL-ETHZ-260162/2020|EPI_ISL_539455|2020-08-27" spec="Sequence" taxon="hCoV-19/Switzerland/BL-ETHZ-260162/2020|EPI_ISL_539455|2020-08-27" totalcount="4" value="N"/>
[truncated: 329,589 more chars]
