# Supplementary material for: Rapid incidence estimation from SARS-CoV-2 genomes reveals decreased case detection in Europe during summer 2020
Source: Nat Commun. 2021 Oct 14;12:6009. doi: 10.1038/s41467-021-26267-y (PMC8517019; doi:10.1038/s41467-021-26267-y)
Supplement: Supplementary file 4 — Source Data [file 41467_2021_26267_MOESM4_ESM.zip › XML_BDSKY_Victoria_N.xml]

<?xml version="1.0" encoding="UTF-8" standalone="no"?><beast beautitemplate='MultiTypeBirthDeathUncoloured' beautistatus='' namespace="beast.core:beast.evolution.alignment:beast.evolution.tree.coalescent:beast.core.util:beast.evolution.nuc:beast.evolution.operators:beast.evolution.sitemodel:beast.evolution.substitutionmodel:beast.evolution.likelihood" version="2.0">

<map name="Uniform" >beast.math.distributions.Uniform</map>
<map name="Exponential" >beast.math.distributions.Exponential</map>
<map name="LogNormal" >beast.math.distributions.LogNormalDistributionModel</map>
<map name="Normal" >beast.math.distributions.Normal</map>
<map name="Beta" >beast.math.distributions.Beta</map>
<map name="Gamma" >beast.math.distributions.Gamma</map>
<map name="LaplaceDistribution" >beast.math.distributions.LaplaceDistribution</map>
<map name="prior" >beast.math.distributions.Prior</map>
<map name="InverseGamma" >beast.math.distributions.InverseGamma</map>
<map name="OneOnX" >beast.math.distributions.OneOnX</map>


<data id="clusterD.2" name="alignment">
    <sequence id="seq_hCoV-19/Australia/VIC2165/2020|EPI_ISL_480772|2020-03-19" spec="Sequence" taxon="hCoV-19/Australia/VIC2165/2020|EPI_ISL_480772|2020-03-19" totalcount="4" value="N"/>
    <sequence id="seq_hCoV-19/Australia/VIC1623/2020|EPI_ISL_456530|2020-05-13" spec="Sequence" taxon="hCoV-19/Australia/VIC1623/2020|EPI_ISL_456530|2020-05-13" totalcount="4" value="N"/>
    <sequence id="seq_hCoV-19/Australia/VIC1711/2020|EPI_ISL_456616|2020-05-19" spec="Sequence" taxon="hCoV-19/Australia/VIC1711/2020|EPI_ISL_456616|2020-05-19" totalcount="4" value="N"/>
    <sequence id="seq_hCoV-19/Australia/VIC2029/2020|EPI_ISL_480657|2020-05-27" spec="Sequence" taxon="hCoV-19/Australia/VIC2029/2020|EPI_ISL_480657|2020-05-27" totalcount="4" value="N"/>
    <sequence id="seq_hCoV-19/Australia/VIC1891/2020|EPI_ISL_480641|2020-05-30" spec="Sequence" taxon="hCoV-19/Australia/VIC1891/2020|EPI_ISL_480641|2020-05-30" totalcount="4" value="N"/>
    <sequence id="seq_hCoV-19/Australia/VIC1952/2020|EPI_ISL_480676|2020-06-09" spec="Sequence" taxon="hCoV-19/Australia/VIC1952/2020|EPI_ISL_480676|2020-06-09" totalcount="4" value="N"/>
    <sequence id="seq_hCoV-19/Australia/VIC2049/2020|EPI_ISL_521909|2020-06-13" spec="Sequence" taxon="hCoV-19/Australia/VIC2049/2020|EPI_ISL_521909|2020-06-13" totalcount="4" value="N"/>
    <sequence id="seq_hCoV-19/Australia/VIC2161/2020|EPI_ISL_480770|2020-06-17" spec="Sequence" taxon="hCoV-19/Australia/VIC2161/2020|EPI_ISL_480770|2020-06-17" totalcount="4" value="N"/>
    <sequence id="seq_hCoV-19/Australia/VIC2103/2020|EPI_ISL_480711|2020-06-15" spec="Sequence" taxon="hCoV-19/Australia/VIC2103/2020|EPI_ISL_480711|2020-06-15" totalcount="4" value="N"/>
    <sequence id="seq_hCoV-19/Australia/VIC2104/2020|EPI_ISL_480712|2020-06-15" spec="Sequence" taxon="hCoV-19/Australia/VIC2104/2020|EPI_ISL_480712|2020-06-15" totalcount="4" value="N"/>
    <sequence id="seq_hCoV-19/Australia/VIC7196/2020|EPI_ISL_564276|2020-06-22" spec="Sequence" taxon="hCoV-19/Australia/VIC7196/2020|EPI_ISL_564276|2020-06-22" totalcount="4" value="N"/>
    <sequence id="seq_hCoV-19/Australia/VIC2083/2020|EPI_ISL_521914|2020-06-20" spec="Sequence" taxon="hCoV-19/Australia/VIC2083/2020|EPI_ISL_521914|2020-06-20" totalcount="4" value="N"/>
    <sequence id="seq_hCoV-19/Australia/VIC2162/2020|EPI_ISL_480777|2020-06-18" spec="Sequence" taxon="hCoV-19/Australia/VIC2162/2020|EPI_ISL_480777|2020-06-18" totalcount="4" value="N"/>
    <sequence id="seq_hCoV-19/Australia/VIC2237/2020|EPI_ISL_521974|2020-06-22" spec="Sequence" taxon="hCoV-19/Australia/VIC2237/2020|EPI_ISL_521974|2020-06-22" totalcount="4" value="N"/>
    <sequence id="seq_hCoV-19/Australia/VIC2184/2020|EPI_ISL_521930|2020-06-23" spec="Sequence" taxon="hCoV-19/Australia/VIC2184/2020|EPI_ISL_521930|2020-06-23" totalcount="4" value="N"/>
    <sequence id="seq_hCoV-19/Australia/VIC2187/2020|EPI_ISL_521933|2020-06-23" spec="Sequence" taxon="hCoV-19/Australia/VIC2187/2020|EPI_ISL_521933|2020-06-23" totalcount="4" value="N"/>
    <sequence id="seq_hCoV-19/Australia/VIC2382/2020|EPI_ISL_522101|2020-06-24" spec="Sequence" taxon="hCoV-19/Australia/VIC2382/2020|EPI_ISL_522101|2020-06-24" totalcount="4" value="N"/>
    <sequence id="seq_hCoV-19/Australia/VIC2410/2020|EPI_ISL_522121|2020-06-24" spec="Sequence" taxon="hCoV-19/Australia/VIC2410/2020|EPI_ISL_522121|2020-06-24" totalcount="4" value="N"/>
    <sequence id="seq_hCoV-19/Australia/VIC2636/2020|EPI_ISL_521482|2020-06-28" spec="Sequence" taxon="hCoV-19/Australia/VIC2636/2020|EPI_ISL_521482|2020-06-28" totalcount="4" value="N"/>
    <sequence id="seq_hCoV-19/Australia/VIC2643/2020|EPI_ISL_521489|2020-06-26" spec="Sequence" taxon="hCoV-19/Australia/VIC2643/2020|EPI_ISL_521489|2020-06-26" totalcount="4" value="N"/>
    <sequence id="seq_hCoV-19/Australia/VIC2646/2020|EPI_ISL_521492|2020-06-29" spec="Sequence" taxon="hCoV-19/Australia/VIC2646/2020|EPI_ISL_521492|2020-06-29" totalcount="4" value="N"/>
    <sequence id="seq_hCoV-19/Australia/VIC2650/2020|EPI_ISL_521496|2020-07-01" spec="Sequence" taxon="hCoV-19/Australia/VIC2650/2020|EPI_ISL_521496|2020-07-01" totalcount="4" value="N"/>
    <sequence id="seq_hCoV-19/Australia/VIC2657/2020|EPI_ISL_521503|2020-06-30" spec="Sequence" taxon="hCoV-19/Australia/VIC2657/2020|EPI_ISL_521503|2020-06-30" totalcount="4" value="N"/>
    <sequence id="seq_hCoV-19/Australia/VIC2687/2020|EPI_ISL_521528|2020-07-01" spec="Sequence" taxon="hCoV-19/Australia/VIC2687/2020|EPI_ISL_521528|2020-07-01" totalcount="4" value="N"/>
    <sequence id="seq_hCoV-19/Australia/VIC3904/2020|EPI_ISL_520616|2020-06-30" spec="Sequence" taxon="hCoV-19/Australia/VIC3904/2020|EPI_ISL_520616|2020-06-30" totalcount="4" value="N"/>
    <sequence id="seq_hCoV-19/Australia/VIC2202/2020|EPI_ISL_521945|2020-06-25" spec="Sequence" taxon="hCoV-19/Australia/VIC2202/2020|EPI_ISL_521945|2020-06-25" totalcount="4" value="N"/>
    <sequence id="seq_hCoV-19/Australia/VIC3024/2020|EPI_ISL_521853|2020-06-30" spec="Sequence" taxon="hCoV-19/Australia/VIC3024/2020|EPI_ISL_521853|2020-06-30" totalcount="4" value="N"/>
    <sequence id="seq_hCoV-19/Australia/VIC2809/2020|EPI_ISL_521640|2020-07-01" spec="Sequence" taxon="hCoV-19/Australia/VIC2809/2020|EPI_ISL_521640|2020-07-01" totalcount="4" value="N"/>
    <sequence id="seq_hCoV-19/Australia/VIC2810/2020|EPI_ISL_521641|2020-07-01" spec="Sequence" taxon="hCoV-19/Australia/VIC2810/2020|EPI_ISL_521641|2020-07-01" totalcount="4" value="N"/>
    <sequence id="seq_hCoV-19/Australia/VIC3226/2020|EPI_ISL_520909|2020-06-28" spec="Sequence" taxon="hCoV-19/Australia/VIC3226/2020|EPI_ISL_520909|2020-06-28" totalcount="4" value="N"/>
    <sequence id="seq_hCoV-19/Australia/VIC2507/2020|EPI_ISL_522202|2020-06-30" spec="Sequence" taxon="hCoV-19/Australia/VIC2507/2020|EPI_ISL_522202|2020-06-30" totalcount="4" value="N"/>
    <sequence id="seq_hCoV-19/Australia/VIC2510/2020|EPI_ISL_522205|2020-06-29" spec="Sequence" taxon="hCoV-19/Australia/VIC2510/2020|EPI_ISL_522205|2020-06-29" totalcount="4" value="N"/>
    <sequence id="seq_hCoV-19/Australia/VIC2519/2020|EPI_ISL_522214|2020-06-29" spec="Sequence" taxon="hCoV-19/Australia/VIC2519/2020|EPI_ISL_522214|2020-06-29" totalcount="4" value="N"/>
    <sequence id="seq_hCoV-19/Australia/VIC2523/2020|EPI_ISL_522217|2020-06-29" spec="Sequence" taxon="hCoV-19/Australia/VIC2523/2020|EPI_ISL_522217|2020-06-29" totalcount="4" value="N"/>
    <sequence id="seq_hCoV-19/Australia/VIC2554/2020|EPI_ISL_522240|2020-06-27" spec="Sequence" taxon="hCoV-19/Australia/VIC2554/2020|EPI_ISL_522240|2020-06-27" totalcount="4" value="N"/>
    <sequence id="seq_hCoV-19/Australia/VIC2558/2020|EPI_ISL_522242|2020-06-26" spec="Sequence" taxon="hCoV-19/Australia/VIC2558/2020|EPI_ISL_522242|2020-06-26" totalcount="4" value="N"/>
    <sequence id="seq_hCoV-19/Australia/VIC2429/2020|EPI_ISL_522138|2020-06-28" spec="Sequence" taxon="hCoV-19/Australia/VIC2429/2020|EPI_ISL_522138|2020-06-28" totalcount="4" value="N"/>
    <sequence id="seq_hCoV-19/Australia/VIC2440/2020|EPI_ISL_522146|2020-06-25" spec="Sequence" taxon="hCoV-19/Australia/VIC2440/2020|EPI_ISL_522146|2020-06-25" totalcount="4" value="N"/>
    <sequence id="seq_hCoV-19/Australia/VIC2449/2020|EPI_ISL_522155|2020-06-26" spec="Sequence" taxon="hCoV-19/Australia/VIC2449/2020|EPI_ISL_522155|2020-06-26" totalcount="4" value="N"/>
    <sequence id="seq_hCoV-19/Australia/VIC2455/2020|EPI_ISL_522161|2020-06-26" spec="Sequence" taxon="hCoV-19/Australia/VIC2455/2020|EPI_ISL_522161|2020-06-26" totalcount="4" value="N"/>
    <sequence id="seq_hCoV-19/Australia/VIC2491/2020|EPI_ISL_522189|2020-06-30" spec="Sequence" taxon="hCoV-19/Australia/VIC2491/2020|EPI_ISL_522189|2020-06-30" totalcount="4" value="N"/>
    <sequence id="seq_hCoV-19/Australia/VIC2397/2020|EPI_ISL_522113|2020-06-30" spec="Sequence" taxon="hCoV-19/Australia/VIC2397/2020|EPI_ISL_522113|2020-06-30" totalcount="4" value="N"/>
    <sequence id="seq_hCoV-19/Australia/VIC2418/2020|EPI_ISL_522129|2020-06-29" spec="Sequence" taxon="hCoV-19/Australia/VIC2418/2020|EPI_ISL_522129|2020-06-29" totalcount="4" value="N"/>
    <sequence id="seq_hCoV-19/Australia/VIC2502/2020|EPI_ISL_522199|2020-06-30" spec="Sequence" taxon="hCoV-19/Australia/VIC2502/2020|EPI_ISL_522199|2020-06-30" totalcount="4" value="N"/>
    <sequence id="seq_hCoV-19/Australia/VIC2313/2020|EPI_ISL_522034|2020-06-25" spec="Sequence" taxon="hCoV-19/Australia/VIC2313/2020|EPI_ISL_522034|2020-06-25" totalcount="4" value="N"/>
    <sequence id="seq_hCoV-19/Australia/VIC2288/2020|EPI_ISL_522010|2020-06-27" spec="Sequence" taxon="hCoV-19/Australia/VIC2288/2020|EPI_ISL_522010|2020-06-27" totalcount="4" value="N"/>
    <sequence id="seq_hCoV-19/Australia/VIC2353/2020|EPI_ISL_522073|2020-06-26" spec="Sequence" taxon="hCoV-19/Australia/VIC2353/2020|EPI_ISL_522073|2020-06-26" totalcount="4" value="N"/>
    <sequence id="seq_hCoV-19/Australia/VIC5402/2020|EPI_ISL_520165|2020-07-06" spec="Sequence" taxon="hCoV-19/Australia/VIC5402/2020|EPI_ISL_520165|2020-07-06" totalcount="4" value="N"/>
    <sequence id="seq_hCoV-19/Australia/VIC2577/2020|EPI_ISL_521452|2020-07-03" spec="Sequence" taxon="hCoV-19/Australia/VIC2577/2020|EPI_ISL_521452|2020-07-03" totalcount="4" value="N"/>
    <sequence id="seq_hCoV-19/Australia/VIC2677/2020|EPI_ISL_521518|2020-07-02" spec="Sequence" taxon="hCoV-19/Australia/VIC2677/2020|EPI_ISL_521518|2020-07-02" totalcount="4" value="N"/>
    <sequence id="seq_hCoV-19/Australia/VIC2689/2020|EPI_ISL_521529|2020-07-02" spec="Sequence" taxon="hCoV-19/Australia/VIC2689/2020|EPI_ISL_521529|2020-07-02" totalcount="4" value="N"/>
    <sequence id="seq_hCoV-19/Australia/VIC3444/2020|EPI_ISL_521110|2020-07-03" spec="Sequence" taxon="hCoV-19/Australia/VIC3444/2020|EPI_ISL_521110|2020-07-03" totalcount="4" value="N"/>
    <sequence id="seq_hCoV-19/Australia/VIC3448/2020|EPI_ISL_521114|2020-07-05" spec="Sequence" taxon="hCoV-19/Australia/VIC3448/2020|EPI_ISL_521114|2020-07-05" totalcount="4" value="N"/>
    <sequence id="seq_hCoV-19/Australia/VIC3452/2020|EPI_ISL_521117|2020-07-06" spec="Sequence" taxon="hCoV-19/Australia/VIC3452/2020|EPI_ISL_521117|2020-07-06" totalcount="4" value="N"/>
    <sequence id="seq_hCoV-19/Australia/VIC3461/2020|EPI_ISL_521124|2020-07-06" spec="Sequence" taxon="hCoV-19/Australia/VIC3461/2020|EPI_ISL_521124|2020-07-06" totalcount="4" value="N"/>
    <sequence id="seq_hCoV-19/Australia/VIC3491/2020|EPI_ISL_521151|2020-07-05" spec="Sequence" taxon="hCoV-19/Australia/VIC3491/2020|EPI_ISL_521151|2020-07-05" totalcount="4" value="N"/>
    <sequence id="seq_hCoV-19/Australia/VIC2957/2020|EPI_ISL_521787|2020-07-06" spec="Sequence" taxon="hCoV-19/Australia/VIC2957/2020|EPI_ISL_521787|2020-07-06" totalcount="4" value="N"/>
    <sequence id="seq_hCoV-19/Australia/VIC2963/2020|EPI_ISL_521793|2020-07-08" spec="Sequence" taxon="hCoV-19/Australia/VIC2963/2020|EPI_ISL_521793|2020-07-08" totalcount="4" value="N"/>
    <sequence id="seq_hCoV-19/Australia/VIC3829/2020|EPI_ISL_520542|2020-07-08" spec="Sequence" taxon="hCoV-19/Australia/VIC3829/2020|EPI_ISL_520542|2020-07-08" totalcount="4" value="N"/>
    <sequence id="seq_hCoV-19/Australia/VIC3015/2020|EPI_ISL_521844|2020-07-04" spec="Sequence" taxon="hCoV-19/Australia/VIC3015/2020|EPI_ISL_521844|2020-07-04" totalcount="4" value="N"/>
    <sequence id="seq_hCoV-19/Australia/VIC3641/2020|EPI_ISL_520381|2020-07-08" spec="Sequence" taxon="hCoV-19/Australia/VIC3641/2020|EPI_ISL_520381|2020-07-08" totalcount="4" value="N"/>
    <sequence id="seq_hCoV-19/Australia/VIC2868/2020|EPI_ISL_521699|2020-07-04" spec="Sequence" taxon="hCoV-19/Australia/VIC2868/2020|EPI_ISL_521699|2020-07-04" totalcount="4" value="N"/>
    <sequence id="seq_hCoV-19/Australia/VIC2980/2020|EPI_ISL_521810|2020-07-07" spec="Sequence" taxon="hCoV-19/Australia/VIC2980/2020|EPI_ISL_521810|2020-07-07" totalcount="4" value="N"/>
    <sequence id="seq_hCoV-19/Australia/VIC2828/2020|EPI_ISL_521659|2020-07-03" spec="Sequence" taxon="hCoV-19/Australia/VIC2828/2020|EPI_ISL_521659|2020-07-03" totalcount="4" value="N"/>
    <sequence id="seq_hCoV-19/Australia/VIC2832/2020|EPI_ISL_521663|2020-07-03" spec="Sequence" taxon="hCoV-19/Australia/VIC2832/2020|EPI_ISL_521663|2020-07-03" totalcount="4" value="N"/>
    <sequence id="seq_hCoV-19/Australia/VIC2833/2020|EPI_ISL_521664|2020-07-03" spec="Sequence" taxon="hCoV-19/Australia/VIC2833/2020|EPI_ISL_521664|2020-07-03" totalcount="4" value="N"/>
    <sequence id="seq_hCoV-19/Australia/VIC2864/2020|EPI_ISL_521695|2020-07-04" spec="Sequence" taxon="hCoV-19/Australia/VIC2864/2020|EPI_ISL_521695|2020-07-04" totalcount="4" value="N"/>
    <sequence id="seq_hCoV-19/Australia/VIC2909/2020|EPI_ISL_521740|2020-07-06" spec="Sequence" taxon="hCoV-19/Australia/VIC2909/2020|EPI_ISL_521740|2020-07-06" totalcount="4" value="N"/>
    <sequence id="seq_hCoV-19/Australia/VIC2943/2020|EPI_ISL_521773|2020-07-07" spec="Sequence" taxon="hCoV-19/Australia/VIC2943/2020|EPI_ISL_521773|2020-07-07" totalcount="4" value="N"/>
    <sequence id="seq_hCoV-19/Australia/VIC3532/2020|EPI_ISL_520281|2020-07-07" spec="Sequence" taxon="hCoV-19/Australia/VIC3532/2020|EPI_ISL_520281|2020-07-07" totalcount="4" value="N"/>
    <sequence id="seq_hCoV-19/Australia/VIC2755/2020|EPI_ISL_521590|2020-07-06" spec="Sequence" taxon="hCoV-19/Australia/VIC2755/2020|EPI_ISL_521590|2020-07-06" totalcount="4" value="N"/>
    <sequence id="seq_hCoV-19/Australia/VIC2707/2020|EPI_ISL_521545|2020-07-04" spec="Sequence" taxon="hCoV-19/Australia/VIC2707/2020|EPI_ISL_521545|2020-07-04" totalcount="4" value="N"/>
    <sequence id="seq_hCoV-19/Australia/VIC2710/2020|EPI_ISL_521548|2020-07-04" spec="Sequence" taxon="hCoV-19/Australia/VIC2710/2020|EPI_ISL_521548|2020-07-04" totalcount="4" value="N"/>
    <sequence id="seq_hCoV-19/Australia/VIC2719/2020|EPI_ISL_521556|2020-07-04" spec="Sequence" taxon="hCoV-19/Australia/VIC2719/2020|EPI_ISL_521556|2020-07-04" totalcount="4" value="N"/>
    <sequence id="seq_hCoV-19/Australia/VIC2723/2020|EPI_ISL_521560|2020-07-04" spec="Sequence" taxon="hCoV-19/Australia/VIC2723/2020|EPI_ISL_521560|2020-07-04" totalcount="4" value="N"/>
    <sequence id="seq_hCoV-19/Australia/VIC2731/2020|EPI_ISL_521566|2020-07-05" spec="Sequence" taxon="hCoV-19/Australia/VIC2731/2020|EPI_ISL_521566|2020-07-05" totalcount="4" value="N"/>
    <sequence id="seq_hCoV-19/Australia/VIC2746/2020|EPI_ISL_521581|2020-07-05" spec="Sequence" taxon="hCoV-19/Australia/VIC2746/2020|EPI_ISL_521581|2020-07-05" totalcount="4" value="N"/>
    <sequence id="seq_hCoV-19/Australia/VIC2753/2020|EPI_ISL_521588|2020-07-05" spec="Sequence" taxon="hCoV-19/Australia/VIC2753/2020|EPI_ISL_521588|2020-07-05" totalcount="4" value="N"/>
    <sequence id="seq_hCoV-19/Australia/VIC3574/2020|EPI_ISL_520323|2020-07-08" spec="Sequence" taxon="hCoV-19/Australia/VIC3574/2020|EPI_ISL_520323|2020-07-08" totalcount="4" value="N"/>
    <sequence id="seq_hCoV-19/Australia/VIC2781/2020|EPI_ISL_521615|2020-07-06" spec="Sequence" taxon="hCoV-19/Australia/VIC2781/2020|EPI_ISL_521615|2020-07-06" totalcount="4" value="N"/>
    <sequence id="seq_hCoV-19/Australia/VIC2783/2020|EPI_ISL_521617|2020-07-05" spec="Sequence" taxon="hCoV-19/Australia/VIC2783/2020|EPI_ISL_521617|2020-07-05" totalcount="4" value="N"/>
    <sequence id="seq_hCoV-19/Australia/VIC2803/2020|EPI_ISL_521634|2020-07-02" spec="Sequence" taxon="hCoV-19/Australia/VIC2803/2020|EPI_ISL_521634|2020-07-02" totalcount="4" value="N"/>
    <sequence id="seq_hCoV-19/Australia/VIC2804/2020|EPI_ISL_521635|2020-07-02" spec="Sequence" taxon="hCoV-19/Australia/VIC2804/2020|EPI_ISL_521635|2020-07-02" totalcount="4" value="N"/>
    <sequence id="seq_hCoV-19/Australia/VIC2816/2020|EPI_ISL_521647|2020-07-02" spec="Sequence" taxon="hCoV-19/Australia/VIC2816/2020|EPI_ISL_521647|2020-07-02" totalcount="4" value="N"/>
    <sequence id="seq_hCoV-19/Australia/VIC2773/2020|EPI_ISL_521608|2020-07-07" spec="Sequence" taxon="hCoV-19/Australia/VIC2773/2020|EPI_ISL_521608|2020-07-07" totalcount="4" value="N"/>
    <sequence id="seq_hCoV-19/Australia/VIC3267/2020|EPI_ISL_520946|2020-07-08" spec="Sequence" taxon="hCoV-19/Australia/VIC3267/2020|EPI_ISL_520946|2020-07-08" totalcount="4" value="N"/>
    <sequence id="seq_hCoV-19/Australia/VIC3276/2020|EPI_ISL_520955|2020-07-06" spec="Sequence" taxon="hCoV-19/Australia/VIC3276/2020|EPI_ISL_520955|2020-07-06" totalcount="4" value="N"/>
    <sequence id="seq_hCoV-19/Australia/VIC3218/2020|EPI_ISL_520903|2020-07-03" spec="Sequence" taxon="hCoV-19/Australia/VIC3218/2020|EPI_ISL_520903|2020-07-03" totalcount="4" value="N"/>
    <sequence id="seq_hCoV-19/Australia/VIC3233/2020|EPI_ISL_520915|2020-07-05" spec="Sequence" taxon="hCoV-19/Australia/VIC3233/2020|EPI_ISL_520915|2020-07-05" totalcount="4" value="N"/>
    <sequence id="seq_hCoV-19/Australia/VIC3288/2020|EPI_ISL_520967|2020-07-08" spec="Sequence" taxon="hCoV-19/Australia/VIC3288/2020|EPI_ISL_520967|2020-07-08" totalcount="4" value="N"/>
    <sequence id="seq_hCoV-19/Australia/VIC3297/2020|EPI_ISL_520976|2020-07-06" spec="Sequence" taxon="hCoV-19/Australia/VIC3297/2020|EPI_ISL_520976|2020-07-06" totalcount="4" value="N"/>
    <sequence id="seq_hCoV-19/Australia/VIC3317/2020|EPI_ISL_520996|2020-07-07" spec="Sequence" taxon="hCoV-19/Australia/VIC3317/2020|EPI_ISL_520996|2020-07-07" totalcount="4" value="N"/>
    <sequence id="seq_hCoV-19/Australia/VIC3125/2020|EPI_ISL_520832|2020-07-06" spec="Sequence" taxon="hCoV-19/Australia/VIC3125/2020|EPI_ISL_520832|2020-07-06" totalcount="4" value="N"/>
    <sequence id="seq_hCoV-19/Australia/VIC3130/2020|EPI_ISL_520837|2020-07-07" spec="Sequence" taxon="hCoV-19/Australia/VIC3130/2020|EPI_ISL_520837|2020-07-07" totalcount="4" value="N"/>
    <sequence id="seq_hCoV-19/Australia/VIC3190/2020|EPI_ISL_520877|2020-07-03" spec="Sequence" taxon="hCoV-19/Australia/VIC3190/2020|EPI_ISL_520877|2020-07-03" totalcount="4" value="N"/>
    <sequence id="seq_hCoV-19/Australia/VIC3211/2020|EPI_ISL_520897|2020-07-02" spec="Sequence" taxon="hCoV-19/Australia/VIC3211/2020|EPI_ISL_520897|2020-07-02" totalcount="4" value="N"/>
    <sequence id="seq_hCoV-19/Australia/VIC5675/2020|EPI_ISL_518482|2020-07-06" spec="Sequence" taxon="hCoV-19/Australia/VIC5675/2020|EPI_ISL_518482|2020-07-06" totalcount="4" value="N"/>
    <sequence id="seq_hCoV-19/Australia/VIC3040/2020|EPI_ISL_520753|2020-07-05" spec="Sequence" taxon="hCoV-19/Australia/VIC3040/2020|EPI_ISL_520753|2020-07-05" totalcount="4" value="N"/>
    <sequence id="seq_hCoV-19/Australia/VIC3047/2020|EPI_ISL_520760|2020-07-06" spec="Sequence" taxon="hCoV-19/Australia/VIC3047/2020|EPI_ISL_520760|2020-07-06" totalcount="4" value="N"/>
    <sequence id="seq_hCoV-19/Australia/VIC3048/2020|EPI_ISL_520761|2020-07-05" spec="Sequence" taxon="hCoV-19/Australia/VIC3048/2020|EPI_ISL_520761|2020-07-05" totalcount="4" value="N"/>
    <sequence id="seq_hCoV-19/Australia/VIC3061/2020|EPI_ISL_520768|2020-07-07" spec="Sequence" taxon="hCoV-19/Australia/VIC3061/2020|EPI_ISL_520768|2020-07-07" totalcount="4" value="N"/>
    <sequence id="seq_hCoV-19/Australia/VIC3084/2020|EPI_ISL_520791|2020-07-04" spec="Sequence" taxon="hCoV-19/Australia/VIC3084/2020|EPI_ISL_520791|2020-07-04" totalcount="4" value="N"/>
    <sequence id="seq_hCoV-19/Australia/VIC3039/2020|EPI_ISL_520752|2020-07-03" spec="Sequence" taxon="hCoV-19/Australia/VIC3039/2020|EPI_ISL_520752|2020-07-03" totalcount="4" value="N"/>
    <sequence id="seq_hCoV-19/Australia/VIC3336/2020|EPI_ISL_521015|2020-07-08" spec="Sequence" taxon="hCoV-19/Australia/VIC3336/2020|EPI_ISL_521015|2020-07-08" totalcount="4" value="N"/>
    <sequence id="seq_hCoV-19/Australia/VIC3337/2020|EPI_ISL_521016|2020-07-08" spec="Sequence" taxon="hCoV-19/Australia/VIC3337/2020|EPI_ISL_521016|2020-07-08" totalcount="4" value="N"/>
    <sequence id="seq_hCoV-19/Australia/VIC3405/2020|EPI_ISL_521084|2020-07-07" spec="Sequence" taxon="hCoV-19/Australia/VIC3405/2020|EPI_ISL_521084|2020-07-07" totalcount="4" value="N"/>
    <sequence id="seq_hCoV-19/Australia/VIC3360/2020|EPI_ISL_521039|2020-07-07" spec="Sequence" taxon="hCoV-19/Australia/VIC3360/2020|EPI_ISL_521039|2020-07-07" totalcount="4" value="N"/>
    <sequence id="seq_hCoV-19/Australia/VIC3364/2020|EPI_ISL_521043|2020-07-06" spec="Sequence" taxon="hCoV-19/Australia/VIC3364/2020|EPI_ISL_521043|2020-07-06" totalcount="4" value="N"/>
    <sequence id="seq_hCoV-19/Australia/VIC3369/2020|EPI_ISL_521048|2020-07-06" spec="Sequence" taxon="hCoV-19/Australia/VIC3369/2020|EPI_ISL_521048|2020-07-06" totalcount="4" value="N"/>
    <sequence id="seq_hCoV-19/Australia/VIC3382/2020|EPI_ISL_521061|2020-07-08" spec="Sequence" taxon="hCoV-19/Australia/VIC3382/2020|EPI_ISL_521061|2020-07-08" totalcount="4" value="N"/>
    <sequence id="seq_hCoV-19/Australia/VIC2569/2020|EPI_ISL_522247|2020-07-04" spec="Sequence" taxon="hCoV-19/Australia/VIC2569/2020|EPI_ISL_522247|2020-07-04" totalcount="4" value="N"/>
    <sequence id="seq_hCoV-19/Australia/VIC2571/2020|EPI_ISL_522249|2020-07-04" spec="Sequence" taxon="hCoV-19/Australia/VIC2571/2020|EPI_ISL_522249|2020-07-04" totalcount="4" value="N"/>
    <sequence id="seq_hCoV-19/Australia/VIC4721/2020|EPI_ISL_519109|2020-07-14" spec="Sequence" taxon="hCoV-19/Australia/VIC4721/2020|EPI_ISL_519109|2020-07-14" totalcount="4" value="N"/>
    <sequence id="seq_hCoV-19/Australia/VIC4731/2020|EPI_ISL_519119|2020-07-14" spec="Sequence" taxon="hCoV-19/Australia/VIC4731/2020|EPI_ISL_519119|2020-07-14" totalcount="4" value="N"/>
    <sequence id="seq_hCoV-19/Australia/VIC4738/2020|EPI_ISL_519126|2020-07-14" spec="Sequence" taxon="hCoV-19/Australia/VIC4738/2020|EPI_ISL_519126|2020-07-14" totalcount="4" value="N"/>
    <sequence id="seq_hCoV-19/Australia/VIC4791/2020|EPI_ISL_519177|2020-07-15" spec="Sequence" taxon="hCoV-19/Australia/VIC4791/2020|EPI_ISL_519177|2020-07-15" totalcount="4" value="N"/>
    <sequence id="seq_hCoV-19/Australia/VIC4806/2020|EPI_ISL_519191|2020-07-15" spec="Sequence" taxon="hCoV-19/Australia/VIC4806/2020|EPI_ISL_519191|2020-07-15" totalcount="4" value="N"/>
    <sequence id="seq_hCoV-19/Australia/VIC5434/2020|EPI_ISL_520185|2020-07-15" spec="Sequence" taxon="hCoV-19/Australia/VIC5434/2020|EPI_ISL_520185|2020-07-15" totalcount="4" value="N"/>
    <sequence id="seq_hCoV-19/Australia/VIC5438/2020|EPI_ISL_520189|2020-07-15" spec="Sequence" taxon="hCoV-19/Australia/VIC5438/2020|EPI_ISL_520189|2020-07-15" totalcount="4" value="N"/>
    <sequence id="seq_hCoV-19/Australia/VIC4621/2020|EPI_ISL_519017|2020-07-09" spec="Sequence" taxon="hCoV-19/Australia/VIC4621/2020|EPI_ISL_519017|2020-07-09" totalcount="4" value="N"/>
    <sequence id="seq_hCoV-19/Australia/VIC4640/2020|EPI_ISL_519031|2020-07-12" spec="Sequence" taxon="hCoV-19/Australia/VIC4640/2020|EPI_ISL_519031|2020-07-12" totalcount="4" value="N"/>
    <sequence id="seq_hCoV-19/Australia/VIC5247/2020|EPI_ISL_520012|2020-07-09" spec="Sequence" taxon="hCoV-19/Australia/VIC5247/2020|EPI_ISL_520012|2020-07-09" totalcount="4" value="N"/>
    <sequence id="seq_hCoV-19/Australia/VIC4704/2020|EPI_ISL_519092|2020-07-10" spec="Sequence" taxon="hCoV-19/Australia/VIC4704/2020|EPI_ISL_519092|2020-07-10" totalcount="4" value="N"/>
    <sequence id="seq_hCoV-19/Australia/VIC17810/2020|EPI_ISL_779467|2020-07-13" spec="Sequence" taxon="hCoV-19/Australia/VIC17810/2020|EPI_ISL_779467|2020-07-13" totalcount="4" value="N"/>
    <sequence id="seq_hCoV-19/Australia/VIC7529/2020|EPI_ISL_564473|2020-07-14" spec="Sequence" taxon="hCoV-19/Australia/VIC7529/2020|EPI_ISL_564473|2020-07-14" totalcount="4" value="N"/>
    <sequence id="seq_hCoV-19/Australia/VIC7195/2020|EPI_ISL_564275|2020-07-11" spec="Sequence" taxon="hCoV-19/Australia/VIC7195/2020|EPI_ISL_564275|2020-07-11" totalcount="4" value="N"/>
    <sequence id="seq_hCoV-19/Australia/VIC7208/2020|EPI_ISL_564283|2020-07-11" spec="Sequence" taxon="hCoV-19/Australia/VIC7208/2020|EPI_ISL_564283|2020-07-11" totalcount="4" value="N"/>
    <sequence id="seq_hCoV-19/Australia/VIC3864/2020|EPI_ISL_520577|2020-07-13" spec="Sequence" taxon="hCoV-19/Australia/VIC3864/2020|EPI_ISL_520577|2020-07-13" totalcount="4" value="N"/>
    <sequence id="seq_hCoV-19/Australia/VIC3870/2020|EPI_ISL_520583|2020-07-13" spec="Sequence" taxon="hCoV-19/Australia/VIC3870/2020|EPI_ISL_520583|2020-07-13" totalcount="4" value="N"/>
    <sequence id="seq_hCoV-19/Australia/VIC4271/2020|EPI_ISL_519599|2020-07-13" spec="Sequence" taxon="hCoV-19/Australia/VIC4271/2020|EPI_ISL_519599|2020-07-13" totalcount="4" value="N"/>
    <sequence id="seq_hCoV-19/Australia/VIC4273/2020|EPI_ISL_519601|2020-07-10" spec="Sequence" taxon="hCoV-19/Australia/VIC4273/2020|EPI_ISL_519601|2020-07-10" totalcount="4" value="N"/>
    <sequence id="seq_hCoV-19/Australia/VIC4395/2020|EPI_ISL_519691|2020-07-14" spec="Sequence" taxon="hCoV-19/Australia/VIC4395/2020|EPI_ISL_519691|2020-07-14" totalcount="4" value="N"/>
    <sequence id="seq_hCoV-19/Australia/VIC4354/2020|EPI_ISL_519650|2020-07-10" spec="Sequence" taxon="hCoV-19/Australia/VIC4354/2020|EPI_ISL_519650|2020-07-10" totalcount="4" value="N"/>
    <sequence id="seq_hCoV-19/Australia/VIC4367/2020|EPI_ISL_519663|2020-07-14" spec="Sequence" taxon="hCoV-19/Australia/VIC4367/2020|EPI_ISL_519663|2020-07-14" totalcount="4" value="N"/>
    <sequence id="seq_hCoV-19/Australia/VIC4369/2020|EPI_ISL_519665|2020-07-13" spec="Sequence" taxon="hCoV-19/Australia/VIC4369/2020|EPI_ISL_519665|2020-07-13" totalcount="4" value="N"/>
    <sequence id="seq_hCoV-19/Australia/VIC4375/2020|EPI_ISL_519671|2020-07-13" spec="Sequence" taxon="hCoV-19/Australia/VIC4375/2020|EPI_ISL_519671|2020-07-13" totalcount="4" value="N"/>
    <sequence id="seq_hCoV-19/Australia/VIC4378/2020|EPI_ISL_519674|2020-07-14" spec="Sequence" taxon="hCoV-19/Australia/VIC4378/2020|EPI_ISL_519674|2020-07-14" totalcount="4" value="N"/>
    <sequence id="seq_hCoV-19/Australia/VIC4387/2020|EPI_ISL_519683|2020-07-14" spec="Sequence" taxon="hCoV-19/Australia/VIC4387/2020|EPI_ISL_519683|2020-07-14" totalcount="4" value="N"/>
    <sequence id="seq_hCoV-19/Australia/VIC4391/2020|EPI_ISL_519687|2020-07-12" spec="Sequence" taxon="hCoV-19/Australia/VIC4391/2020|EPI_ISL_519687|2020-07-12" totalcount="4" value="N"/>
    <sequence id="seq_hCoV-19/Australia/VIC4393/2020|EPI_ISL_519689|2020-07-13" spec="Sequence" taxon="hCoV-19/Australia/VIC4393/2020|EPI_ISL_519689|2020-07-13" totalcount="4" value="N"/>
    <sequence id="seq_hCoV-19/Australia/VIC4400/2020|EPI_ISL_519696|2020-07-14" spec="Sequence" taxon="hCoV-19/Australia/VIC4400/2020|EPI_ISL_519696|2020-07-14" totalcount="4" value="N"/>
    <sequence id="seq_hCoV-19/Australia/VIC3908/2020|EPI_ISL_520620|2020-07-14" spec="Sequence" taxon="hCoV-19/Australia/VIC3908/2020|EPI_ISL_520620|2020-07-14" totalcount="4" value="N"/>
    <sequence id="seq_hCoV-19/Australia/VIC3930/2020|EPI_ISL_520642|2020-07-13" spec="Sequence" taxon="hCoV-19/Australia/VIC3930/2020|EPI_ISL_520642|2020-07-13" totalcount="4" value="N"/>
    <sequence id="seq_hCoV-19/Australia/VIC3935/2020|EPI_ISL_520647|2020-07-12" spec="Sequence" taxon="hCoV-19/Australia/VIC3935/2020|EPI_ISL_520647|2020-07-12" totalcount="4" value="N"/>
    <sequence id="seq_hCoV-19/Australia/VIC3939/2020|EPI_ISL_520650|2020-07-15" spec="Sequence" taxon="hCoV-19/Australia/VIC3939/2020|EPI_ISL_520650|2020-07-15" totalcount="4" value="N"/>
    <sequence id="seq_hCoV-19/Australia/VIC3943/2020|EPI_ISL_520654|2020-07-14" spec="Sequence" taxon="hCoV-19/Australia/VIC3943/2020|EPI_ISL_520654|2020-07-14" totalcount="4" value="N"/>
    <sequence id="seq_hCoV-19/Australia/VIC4336/2020|EPI_ISL_519632|2020-07-13" spec="Sequence" taxon="hCoV-19/Australia/VIC4336/2020|EPI_ISL_519632|2020-07-13" totalcount="4" value="N"/>
    <sequence id="seq_hCoV-19/Australia/VIC3890/2020|EPI_ISL_520602|2020-07-12" spec="Sequence" taxon="hCoV-19/Australia/VIC3890/2020|EPI_ISL_520602|2020-07-12" totalcount="4" value="N"/>
    <sequence id="seq_hCoV-19/Australia/VIC6212/2020|EPI_ISL_518210|2020-07-13" spec="Sequence" taxon="hCoV-19/Australia/VIC6212/2020|EPI_ISL_518210|2020-07-13" totalcount="4" value="N"/>
    <sequence id="seq_hCoV-19/Australia/VIC6222/2020|EPI_ISL_518220|2020-07-14" spec="Sequence" taxon="hCoV-19/Australia/VIC6222/2020|EPI_ISL_518220|2020-07-14" totalcount="4" value="N"/>
    <sequence id="seq_hCoV-19/Australia/VIC4207/2020|EPI_ISL_519535|2020-07-14" spec="Sequence" taxon="hCoV-19/Australia/VIC4207/2020|EPI_ISL_519535|2020-07-14" totalcount="4" value="N"/>
    <sequence id="seq_hCoV-19/Australia/VIC3805/2020|EPI_ISL_520522|2020-07-14" spec="Sequence" taxon="hCoV-19/Australia/VIC3805/2020|EPI_ISL_520522|2020-07-14" totalcount="4" value="N"/>
    <sequence id="seq_hCoV-19/Australia/VIC4000/2020|EPI_ISL_519389|2020-07-10" spec="Sequence" taxon="hCoV-19/Australia/VIC4000/2020|EPI_ISL_519389|2020-07-10" totalcount="4" value="N"/>
    <sequence id="seq_hCoV-19/Australia/VIC4013/2020|EPI_ISL_519399|2020-07-10" spec="Sequence" taxon="hCoV-19/Australia/VIC4013/2020|EPI_ISL_519399|2020-07-10" totalcount="4" value="N"/>
    <sequence id="seq_hCoV-19/Australia/VIC4136/2020|EPI_ISL_519508|2020-07-10" spec="Sequence" taxon="hCoV-19/Australia/VIC4136/2020|EPI_ISL_519508|2020-07-10" totalcount="4" value="N"/>
    <sequence id="seq_hCoV-19/Australia/VIC4195/2020|EPI_ISL_519523|2020-07-13" spec="Sequence" taxon="hCoV-19/Australia/VIC4195/2020|EPI_ISL_519523|2020-07-13" totalcount="4" value="N"/>
    <sequence id="seq_hCoV-19/Australia/VIC3622/2020|EPI_ISL_520364|2020-07-10" spec="Sequence" taxon="hCoV-19/Australia/VIC3622/2020|EPI_ISL_520364|2020-07-10" totalcount="4" value="N"/>
    <sequence id="seq_hCoV-19/Australia/VIC3647/2020|EPI_ISL_520386|2020-07-09" spec="Sequence" taxon="hCoV-19/Australia/VIC3647/2020|EPI_ISL_520386|2020-07-09" totalcount="4" value="N"/>
    <sequence id="seq_hCoV-19/Australia/VIC3650/2020|EPI_ISL_520389|2020-07-09" spec="Sequence" taxon="hCoV-19/Australia/VIC3650/2020|EPI_ISL_520389|2020-07-09" totalcount="4" value="N"/>
    <sequence id="seq_hCoV-19/Australia/VIC3006/2020|EPI_ISL_521836|2020-07-11" spec="Sequence" taxon="hCoV-19/Australia/VIC3006/2020|EPI_ISL_521836|2020-07-11" totalcount="4" value="N"/>
    <sequence id="seq_hCoV-19/Australia/VIC3969/2020|EPI_ISL_519361|2020-07-10" spec="Sequence" taxon="hCoV-19/Australia/VIC3969/2020|EPI_ISL_519361|2020-07-10" totalcount="4" value="N"/>
    <sequence id="seq_hCoV-19/Australia/VIC3593/2020|EPI_ISL_520339|2020-07-09" spec="Sequence" taxon="hCoV-19/Australia/VIC3593/2020|EPI_ISL_520339|2020-07-09" totalcount="4" value="N"/>
    <sequence id="seq_hCoV-19/Australia/VIC6099/2020|EPI_ISL_518123|2020-07-13" spec="Sequence" taxon="hCoV-19/Australia/VIC6099/2020|EPI_ISL_518123|2020-07-13" totalcount="4" value="N"/>
    <sequence id="seq_hCoV-19/Australia/VIC6106/2020|EPI_ISL_518127|2020-07-13" spec="Sequence" taxon="hCoV-19/Australia/VIC6106/2020|EPI_ISL_518127|2020-07-13" totalcount="4" value="N"/>
    <sequence id="seq_hCoV-19/Australia/VIC4906/2020|EPI_ISL_519282|2020-07-14" spec="Sequence" taxon="hCoV-19/Australia/VIC4906/2020|EPI_ISL_519282|2020-07-14" totalcount="4" value="N"/>
    <sequence id="seq_hCoV-19/Australia/VIC4907/2020|EPI_ISL_519283|2020-07-14" spec="Sequence" taxon="hCoV-19/Australia/VIC4907/2020|EPI_ISL_519283|2020-07-14" totalcount="4" value="N"/>
    <sequence id="seq_hCoV-19/Australia/VIC4921/2020|EPI_ISL_519296|2020-07-14" spec="Sequence" taxon="hCoV-19/Australia/VIC4921/2020|EPI_ISL_519296|2020-07-14" totalcount="4" value="N"/>
    <sequence id="seq_hCoV-19/Australia/VIC4020/2020|EPI_ISL_519406|2020-07-10" spec="Sequence" taxon="hCoV-19/Australia/VIC4020/2020|EPI_ISL_519406|2020-07-10" totalcount="4" value="N"/>
    <sequence id="seq_hCoV-19/Australia/VIC4879/2020|EPI_ISL_519261|2020-07-13" spec="Sequence" taxon="hCoV-19/Australia/VIC4879/2020|EPI_ISL_519261|2020-07-13" totalcount="4" value="N"/>
    <sequence id="seq_hCoV-19/Australia/VIC4880/2020|EPI_ISL_519262|2020-07-13" spec="Sequence" taxon="hCoV-19/Australia/VIC4880/2020|EPI_ISL_519262|2020-07-13" totalcount="4" value="N"/>
    <sequence id="seq_hCoV-19/Australia/VIC4903/2020|EPI_ISL_519279|2020-07-13" spec="Sequence" taxon="hCoV-19/Australia/VIC4903/2020|EPI_ISL_519279|2020-07-13" totalcount="4" value="N"/>
    <sequence id="seq_hCoV-19/Australia/VIC5454/2020|EPI_ISL_520204|2020-07-15" spec="Sequence" taxon="hCoV-19/Australia/VIC5454/2020|EPI_ISL_520204|2020-07-15" totalcount="4" value="N"/>
    <sequence id="seq_hCoV-19/Australia/VIC5457/2020|EPI_ISL_520207|2020-07-15" spec="Sequence" taxon="hCoV-19/Australia/VIC5457/2020|EPI_ISL_520207|2020-07-15" totalcount="4" value="N"/>
    <sequence id="seq_hCoV-19/Australia/VIC4926/2020|EPI_ISL_519300|2020-07-14" spec="Sequence" taxon="hCoV-19/Australia/VIC4926/2020|EPI_ISL_519300|2020-07-14" totalcount="4" value="N"/>
    <sequence id="seq_hCoV-19/Australia/VIC4930/2020|EPI_ISL_519304|2020-07-14" spec="Sequence" taxon="hCoV-19/Australia/VIC4930/2020|EPI_ISL_519304|2020-07-14" totalcount="4" value="N"/>
    <sequence id="seq_hCoV-19/Australia/VIC4938/2020|EPI_ISL_519312|2020-07-14" spec="Sequence" taxon="hCoV-19/Australia/VIC4938/2020|EPI_ISL_519312|2020-07-14" totalcount="4" value="N"/>
    <sequence id="seq_hCoV-19/Australia/VIC6015/2020|EPI_ISL_518790|2020-07-10" spec="Sequence" taxon="hCoV-19/Australia/VIC6015/2020|EPI_ISL_518790|2020-07-10" totalcount="4" value="N"/>
    <sequence id="seq_hCoV-19/Australia/VIC3251/2020|EPI_ISL_520931|2020-07-09" spec="Sequence" taxon="hCoV-19/Australia/VIC3251/2020|EPI_ISL_520931|2020-07-09" totalcount="4" value="N"/>
    <sequence id="seq_hCoV-19/Australia/VIC3257/2020|EPI_ISL_520937|2020-07-12" spec="Sequence" taxon="hCoV-19/Australia/VIC3257/2020|EPI_ISL_520937|2020-07-12" totalcount="4" value="N"/>
    <sequence id="seq_hCoV-19/Australia/VIC3261/2020|EPI_ISL_520940|2020-07-13" spec="Sequence" taxon="hCoV-19/Australia/VIC3261/2020|EPI_ISL_520940|2020-07-13" totalcount="4" value="N"/>
    <sequence id="seq_hCoV-19/Australia/VIC3262/2020|EPI_ISL_520941|2020-07-13" spec="Sequence" taxon="hCoV-19/Australia/VIC3262/2020|EPI_ISL_520941|2020-07-13" totalcount="4" value="N"/>
    <sequence id="seq_hCoV-19/Australia/VIC3263/2020|EPI_ISL_520942|2020-07-13" spec="Sequence" taxon="hCoV-19/Australia/VIC3263/2020|EPI_ISL_520942|2020-07-13" totalcount="4" value="N"/>
    <sequence id="seq_hCoV-19/Australia/VIC5009/2020|EPI_ISL_519813|2020-07-15" spec="Sequence" taxon="hCoV-19/Australia/VIC5009/2020|EPI_ISL_519813|2020-07-15" totalcount="4" value="N"/>
    <sequence id="seq_hCoV-19/Australia/VIC5575/2020|EPI_ISL_518393|2020-07-15" spec="Sequence" taxon="hCoV-19/Australia/VIC5575/2020|EPI_ISL_518393|2020-07-15" totalcount="4" value="N"/>
    <sequence id="seq_hCoV-19/Australia/VIC3137/2020|EPI_ISL_520844|2020-07-10" spec="Sequence" taxon="hCoV-19/Australia/VIC3137/2020|EPI_ISL_520844|2020-07-10" totalcount="4" value="N"/>
    <sequence id="seq_hCoV-19/Australia/VIC3151/2020|EPI_ISL_520857|2020-07-11" spec="Sequence" taxon="hCoV-19/Australia/VIC3151/2020|EPI_ISL_520857|2020-07-11" totalcount="4" value="N"/>
    <sequence id="seq_hCoV-19/Australia/VIC3153/2020|EPI_ISL_520859|2020-07-10" spec="Sequence" taxon="hCoV-19/Australia/VIC3153/2020|EPI_ISL_520859|2020-07-10" totalcount="4" value="N"/>
    <sequence id="seq_hCoV-19/Australia/VIC4408/2020|EPI_ISL_519704|2020-07-14" spec="Sequence" taxon="hCoV-19/Australia/VIC4408/2020|EPI_ISL_519704|2020-07-14" totalcount="4" value="N"/>
    <sequence id="seq_hCoV-19/Australia/VIC4409/2020|EPI_ISL_519705|2020-07-14" spec="Sequence" taxon="hCoV-19/Australia/VIC4409/2020|EPI_ISL_519705|2020-07-14" totalcount="4" value="N"/>
    <sequence id="seq_hCoV-19/Australia/VIC4984/2020|EPI_ISL_519788|2020-07-13" spec="Sequence" taxon="hCoV-19/Australia/VIC4984/2020|EPI_ISL_519788|2020-07-13" totalcount="4" value="N"/>
    <sequence id="seq_hCoV-19/Australia/VIC3069/2020|EPI_ISL_520776|2020-07-09" spec="Sequence" taxon="hCoV-19/Australia/VIC3069/2020|EPI_ISL_520776|2020-07-09" totalcount="4" value="N"/>
    <sequence id="seq_hCoV-19/Australia/VIC3326/2020|EPI_ISL_521005|2020-07-10" spec="Sequence" taxon="hCoV-19/Australia/VIC3326/2020|EPI_ISL_521005|2020-07-10" totalcount="4" value="N"/>
    <sequence id="seq_hCoV-19/Australia/VIC3394/2020|EPI_ISL_521073|2020-07-09" spec="Sequence" taxon="hCoV-19/Australia/VIC3394/2020|EPI_ISL_521073|2020-07-09" totalcount="4" value="N"/>
    <sequence id="seq_hCoV-19/Australia/VIC17629/2020|EPI_ISL_663956|2020-07-15" spec="Sequence" taxon="hCoV-19/Australia/VIC17629/2020|EPI_ISL_663956|2020-07-15" totalcount="4" value="N"/>
    <sequence id="seq_hCoV-19/Australia/VIC6890/2020|EPI_ISL_564117|2020-07-11" spec="Sequence" taxon="hCoV-19/Australia/VIC6890/2020|EPI_ISL_564117|2020-07-11" totalcount="4" value="N"/>
    <sequence id="seq_hCoV-19/Australia/VIC4534/2020|EPI_ISL_518945|2020-07-15" spec="Sequence" taxon="hCoV-19/Australia/VIC4534/2020|EPI_ISL_518945|2020-07-15" totalcount="4" value="N"/>
    <sequence id="seq_hCoV-19/Australia/VIC4536/2020|EPI_ISL_518947|2020-07-15" spec="Sequence" taxon="hCoV-19/Australia/VIC4536/2020|EPI_ISL_518947|2020-07-15" totalcount="4" value="N"/>
    <sequence id="seq_hCoV-19/Australia/VIC4540/2020|EPI_ISL_518951|2020-07-15" spec="Sequence" taxon="hCoV-19/Australia/VIC4540/2020|EPI_ISL_518951|2020-07-15" totalcount="4" value="N"/>
    <sequence id="seq_hCoV-19/Australia/VIC4543/2020|EPI_ISL_518954|2020-07-15" spec="Sequence" taxon="hCoV-19/Australia/VIC4543/2020|EPI_ISL_518954|2020-07-15" totalcount="4" value="N"/>
    <sequence id="seq_hCoV-19/Australia/VIC4554/2020|EPI_ISL_518964|2020-07-14" spec="Sequence" taxon="hCoV-19/Australia/VIC4554/2020|EPI_ISL_518964|2020-07-14" totalcount="4" value="N"/>
    <sequence id="seq_hCoV-19/Australia/VIC4572/2020|EPI_ISL_518978|2020-07-15" spec="Sequence" taxon="hCoV-19/Australia/VIC4572/2020|EPI_ISL_518978|2020-07-15" totalcount="4" value="N"/>
    <sequence id="seq_hCoV-19/Australia/VIC10464/2020|EPI_ISL_562921|2020-07-14" spec="Sequence" taxon="hCoV-19/Australia/VIC10464/2020|EPI_ISL_562921|2020-07-14" totalcount="4" value="N"/>
    <sequence id="seq_hCoV-19/Australia/VIC4759/2020|EPI_ISL_519147|2020-07-17" spec="Sequence" taxon="hCoV-19/Australia/VIC4759/2020|EPI_ISL_519147|2020-07-17" totalcount="4" value="N"/>
    <sequence id="seq_hCoV-19/Australia/VIC5384/2020|EPI_ISL_520147|2020-07-17" spec="Sequence" taxon="hCoV-19/Australia/VIC5384/2020|EPI_ISL_520147|2020-07-17" totalcount="4" value="N"/>
    <sequence id="seq_hCoV-19/Australia/VIC6672/2020|EPI_ISL_521428|2020-07-20" spec="Sequence" taxon="hCoV-19/Australia/VIC6672/2020|EPI_ISL_521428|2020-07-20" totalcount="4" value="N"/>
    <sequence id="seq_hCoV-19/Australia/VIC6689/2020|EPI_ISL_521445|2020-07-20" spec="Sequence" taxon="hCoV-19/Australia/VIC6689/2020|EPI_ISL_521445|2020-07-20" totalcount="4" value="N"/>
    <sequence id="seq_hCoV-19/Australia/VIC11287/2020|EPI_ISL_563316|2020-07-18" spec="Sequence" taxon="hCoV-19/Australia/VIC11287/2020|EPI_ISL_563316|2020-07-18" totalcount="4" value="N"/>
    <sequence id="seq_hCoV-19/Australia/VIC11780/2020|EPI_ISL_641216|2020-07-18" spec="Sequence" taxon="hCoV-19/Australia/VIC11780/2020|EPI_ISL_641216|2020-07-18" totalcount="4" value="N"/>
    <sequence id="seq_hCoV-19/Australia/VIC5251/2020|EPI_ISL_520016|2020-07-18" spec="Sequence" taxon="hCoV-19/Australia/VIC5251/2020|EPI_ISL_520016|2020-07-18" totalcount="4" value="N"/>
    <sequence id="seq_hCoV-19/Australia/VIC5256/2020|EPI_ISL_520021|2020-07-19" spec="Sequence" taxon="hCoV-19/Australia/VIC5256/2020|EPI_ISL_520021|2020-07-19" totalcount="4" value="N"/>
    <sequence id="seq_hCoV-19/Australia/VIC5258/2020|EPI_ISL_520023|2020-07-19" spec="Sequence" taxon="hCoV-19/Australia/VIC5258/2020|EPI_ISL_520023|2020-07-19" totalcount="4" value="N"/>
    <sequence id="seq_hCoV-19/Australia/VIC5278/2020|EPI_ISL_520043|2020-07-17" spec="Sequence" taxon="hCoV-19/Australia/VIC5278/2020|EPI_ISL_520043|2020-07-17" totalcount="4" value="N"/>
    <sequence id="seq_hCoV-19/Australia/VIC5280/2020|EPI_ISL_520045|2020-07-18" spec="Sequence" taxon="hCoV-19/Australia/VIC5280/2020|EPI_ISL_520045|2020-07-18" totalcount="4" value="N"/>
    <sequence id="seq_hCoV-19/Australia/VIC6546/2020|EPI_ISL_521316|2020-07-17" spec="Sequence" taxon="hCoV-19/Australia/VIC6546/2020|EPI_ISL_521316|2020-07-17" totalcount="4" value="N"/>
    <sequence id="seq_hCoV-19/Australia/VIC6579/2020|EPI_ISL_521343|2020-07-17" spec="Sequence" taxon="hCoV-19/Australia/VIC6579/2020|EPI_ISL_521343|2020-07-17" totalcount="4" value="N"/>
    <sequence id="seq_hCoV-19/Australia/VIC6603/2020|EPI_ISL_521365|2020-07-18" spec="Sequence" taxon="hCoV-19/Australia/VIC6603/2020|EPI_ISL_521365|2020-07-18" totalcount="4" value="N"/>
    <sequence id="seq_hCoV-19/Australia/VIC6614/2020|EPI_ISL_521376|2020-07-19" spec="Sequence" taxon="hCoV-19/Australia/VIC6614/2020|EPI_ISL_521376|2020-07-19" totalcount="4" value="N"/>
    <sequence id="seq_hCoV-19/Australia/VIC4675/2020|EPI_ISL_519063|2020-07-16" spec="Sequence" taxon="hCoV-19/Australia/VIC4675/2020|EPI_ISL_519063|2020-07-16" totalcount="4" value="N"/>
    <sequence id="seq_hCoV-19/Australia/VIC4676/2020|EPI_ISL_519064|2020-07-17" spec="Sequence" taxon="hCoV-19/Australia/VIC4676/2020|EPI_ISL_519064|2020-07-17" totalcount="4" value="N"/>
    <sequence id="seq_hCoV-19/Australia/VIC4677/2020|EPI_ISL_519065|2020-07-16" spec="Sequence" taxon="hCoV-19/Australia/VIC4677/2020|EPI_ISL_519065|2020-07-16" totalcount="4" value="N"/>
    <sequence id="seq_hCoV-19/Australia/VIC4693/2020|EPI_ISL_519081|2020-07-17" spec="Sequence" taxon="hCoV-19/Australia/VIC4693/2020|EPI_ISL_519081|2020-07-17" totalcount="4" value="N"/>
    <sequence id="seq_hCoV-19/Australia/VIC4705/2020|EPI_ISL_519093|2020-07-16" spec="Sequence" taxon="hCoV-19/Australia/VIC4705/2020|EPI_ISL_519093|2020-07-16" totalcount="4" value="N"/>
    <sequence id="seq_hCoV-19/Australia/VIC4711/2020|EPI_ISL_519099|2020-07-16" spec="Sequence" taxon="hCoV-19/Australia/VIC4711/2020|EPI_ISL_519099|2020-07-16" totalcount="4" value="N"/>
    <sequence id="seq_hCoV-19/Australia/VIC5292/2020|EPI_ISL_520055|2020-07-18" spec="Sequence" taxon="hCoV-19/Australia/VIC5292/2020|EPI_ISL_520055|2020-07-18" totalcount="4" value="N"/>
    <sequence id="seq_hCoV-19/Australia/VIC5294/2020|EPI_ISL_520057|2020-07-17" spec="Sequence" taxon="hCoV-19/Australia/VIC5294/2020|EPI_ISL_520057|2020-07-17" totalcount="4" value="N"/>
    <sequence id="seq_hCoV-19/Australia/VIC5300/2020|EPI_ISL_520063|2020-07-18" spec="Sequence" taxon="hCoV-19/Australia/VIC5300/2020|EPI_ISL_520063|2020-07-18" totalcount="4" value="N"/>
    <sequence id="seq_hCoV-19/Australia/VIC5305/2020|EPI_ISL_520068|2020-07-18" spec="Sequence" taxon="hCoV-19/Australia/VIC5305/2020|EPI_ISL_520068|2020-07-18" totalcount="4" value="N"/>
    <sequence id="seq_hCoV-19/Australia/VIC5327/2020|EPI_ISL_520090|2020-07-18" spec="Sequence" taxon="hCoV-19/Australia/VIC5327/2020|EPI_ISL_520090|2020-07-18" totalcount="4" value="N"/>
    <sequence id="seq_hCoV-19/Australia/VIC5329/2020|EPI_ISL_520092|2020-07-18" spec="Sequence" taxon="hCoV-19/Australia/VIC5329/2020|EPI_ISL_520092|2020-07-18" totalcount="4" value="N"/>
    <sequence id="seq_hCoV-19/Australia/VIC6628/2020|EPI_ISL_521388|2020-07-19" spec="Sequence" taxon="hCoV-19/Australia/VIC6628/2020|EPI_ISL_521388|2020-07-19" totalcount="4" value="N"/>
    <sequence id="seq_hCoV-19/Australia/VIC6634/2020|EPI_ISL_521394|2020-07-19" spec="Sequence" taxon="hCoV-19/Australia/VIC6634/2020|EPI_ISL_521394|2020-07-19" totalcount="4" value="N"/>
    <sequence id="seq_hCoV-19/Australia/VIC6643/2020|EPI_ISL_521400|2020-07-19" spec="Sequence" taxon="hCoV-19/Australia/VIC6643/2020|EPI_ISL_521400|2020-07-19" totalcount="4" value="N"/>
    <sequence id="seq_hCoV-19/Australia/VIC6645/2020|EPI_ISL_521402|2020-07-18" spec="Sequence" taxon="hCoV-19/Australia/VIC6645/2020|EPI_ISL_521402|2020-07-18" totalcount="4" value="N"/>
    <sequence id="seq_hCoV-19/Australia/VIC6648/2020|EPI_ISL_521405|2020-07-18" spec="Sequence" taxon="hCoV-19/Australia/VIC6648/2020|EPI_ISL_521405|2020-07-18" totalcount="4" value="N"/>
    <sequence id="seq_hCoV-19/Australia/VIC7477/2020|EPI_ISL_564436|2020-07-22" spec="Sequence" taxon="hCoV-19/Australia/VIC7477/2020|EPI_ISL_564436|2020-07-22" totalcount="4" value="N"/>
    <sequence id="seq_hCoV-19/Australia/VIC9764/2020|EPI_ISL_565700|2020-07-17" spec="Sequence" taxon="hCoV-19/Australia/VIC9764/2020|EPI_ISL_565700|2020-07-17" totalcount="4" value="N"/>
    <sequence id="seq_hCoV-19/Australia/VIC9788/2020|EPI_ISL_565717|2020-07-22" spec="Sequence" taxon="hCoV-19/Australia/VIC9788/2020|EPI_ISL_565717|2020-07-22" totalcount="4" value="N"/>
    <sequence id="seq_hCoV-19/Australia/VIC11619/2020|EPI_ISL_641060|2020-07-18" spec="Sequence" taxon="hCoV-19/Australia/VIC11619/2020|EPI_ISL_641060|2020-07-18" totalcount="4" value="N"/>
    <sequence id="seq_hCoV-19/Australia/VIC6358/2020|EPI_ISL_521154|2020-07-21" spec="Sequence" taxon="hCoV-19/Australia/VIC6358/2020|EPI_ISL_521154|2020-07-21" totalcount="4" value="N"/>
    <sequence id="seq_hCoV-19/Australia/VIC12148/2020|EPI_ISL_591921|2020-07-20" spec="Sequence" taxon="hCoV-19/Australia/VIC12148/2020|EPI_ISL_591921|2020-07-20" totalcount="4" value="N"/>
    <sequence id="seq_hCoV-19/Australia/VIC12175/2020|EPI_ISL_591922|2020-07-21" spec="Sequence" taxon="hCoV-19/Australia/VIC12175/2020|EPI_ISL_591922|2020-07-21" totalcount="4" value="N"/>
    <sequence id="seq_hCoV-19/Australia/VIC6287/2020|EPI_ISL_518275|2020-07-21" spec="Sequence" taxon="hCoV-19/Australia/VIC6287/2020|EPI_ISL_518275|2020-07-21" totalcount="4" value="N"/>
    <sequence id="seq_hCoV-19/Australia/VIC7364/2020|EPI_ISL_564361|2020-07-21" spec="Sequence" taxon="hCoV-19/Australia/VIC7364/2020|EPI_ISL_564361|2020-07-21" totalcount="4" value="N"/>
    <sequence id="seq_hCoV-19/Australia/VIC5528/2020|EPI_ISL_518361|2020-07-20" spec="Sequence" taxon="hCoV-19/Australia/VIC5528/2020|EPI_ISL_518361|2020-07-20" totalcount="4" value="N"/>
    <sequence id="seq_hCoV-19/Australia/VIC5531/2020|EPI_ISL_518363|2020-07-20" spec="Sequence" taxon="hCoV-19/Australia/VIC5531/2020|EPI_ISL_518363|2020-07-20" totalcount="4" value="N"/>
    <sequence id="seq_hCoV-19/Australia/VIC5534/2020|EPI_ISL_518365|2020-07-20" spec="Sequence" taxon="hCoV-19/Australia/VIC5534/2020|EPI_ISL_518365|2020-07-20" totalcount="4" value="N"/>
    <sequence id="seq_hCoV-19/Australia/VIC13683/2020|EPI_ISL_592295|2020-07-19" spec="Sequence" taxon="hCoV-19/Australia/VIC13683/2020|EPI_ISL_592295|2020-07-19" totalcount="4" value="N"/>
    <sequence id="seq_hCoV-19/Australia/VIC13684/2020|EPI_ISL_592296|2020-07-19" spec="Sequence" taxon="hCoV-19/Australia/VIC13684/2020|EPI_ISL_592296|2020-07-19" totalcount="4" value="N"/>
    <sequence id="seq_hCoV-19/Australia/VIC6348/2020|EPI_ISL_518328|2020-07-22" spec="Sequence" taxon="hCoV-19/Australia/VIC6348/2020|EPI_ISL_518328|2020-07-22" totalcount="4" value="N"/>
    <sequence id="seq_hCoV-19/Australia/VIC6354/2020|EPI_ISL_518334|2020-07-21" spec="Sequence" taxon="hCoV-19/Australia/VIC6354/2020|EPI_ISL_518334|2020-07-21" totalcount="4" value="N"/>
    <sequence id="seq_hCoV-19/Australia/VIC5504/2020|EPI_ISL_518340|2020-07-21" spec="Sequence" taxon="hCoV-19/Australia/VIC5504/2020|EPI_ISL_518340|2020-07-21" totalcount="4" value="N"/>
    <sequence id="seq_hCoV-19/Australia/VIC5517/2020|EPI_ISL_518352|2020-07-22" spec="Sequence" taxon="hCoV-19/Australia/VIC5517/2020|EPI_ISL_518352|2020-07-22" totalcount="4" value="N"/>
    <sequence id="seq_hCoV-19/Australia/VIC13690/2020|EPI_ISL_592299|2020-07-18" spec="Sequence" taxon="hCoV-19/Australia/VIC13690/2020|EPI_ISL_592299|2020-07-18" totalcount="4" value="N"/>
    <sequence id="seq_hCoV-19/Australia/VIC6139/2020|EPI_ISL_518150|2020-07-22" spec="Sequence" taxon="hCoV-19/Australia/VIC6139/2020|EPI_ISL_518150|2020-07-22" totalcount="4" value="N"/>
    <sequence id="seq_hCoV-19/Australia/VIC6143/2020|EPI_ISL_518154|2020-07-22" spec="Sequence" taxon="hCoV-19/Australia/VIC6143/2020|EPI_ISL_518154|2020-07-22" totalcount="4" value="N"/>
    <sequence id="seq_hCoV-19/Australia/VIC6145/2020|EPI_ISL_518156|2020-07-22" spec="Sequence" taxon="hCoV-19/Australia/VIC6145/2020|EPI_ISL_518156|2020-07-22" totalcount="4" value="N"/>
    <sequence id="seq_hCoV-19/Australia/VIC6158/2020|EPI_ISL_518165|2020-07-22" spec="Sequence" taxon="hCoV-19/Australia/VIC6158/2020|EPI_ISL_518165|2020-07-22" totalcount="4" value="N"/>
    <sequence id="seq_hCoV-19/Australia/VIC6170/2020|EPI_ISL_518176|2020-07-22" spec="Sequence" taxon="hCoV-19/Australia/VIC6170/2020|EPI_ISL_518176|2020-07-22" totalcount="4" value="N"/>
    <sequence id="seq_hCoV-19/Australia/VIC6241/2020|EPI_ISL_518235|2020-07-22" spec="Sequence" taxon="hCoV-19/Australia/VIC6241/2020|EPI_ISL_518235|2020-07-22" totalcount="4" value="N"/>
    <sequence id="seq_hCoV-19/Australia/VIC4220/2020|EPI_ISL_519548|2020-07-18" spec="Sequence" taxon="hCoV-19/Australia/VIC4220/2020|EPI_ISL_519548|2020-07-18" totalcount="4" value="N"/>
    <sequence id="seq_hCoV-19/Australia/VIC4227/2020|EPI_ISL_519555|2020-07-16" spec="Sequence" taxon="hCoV-19/Australia/VIC4227/2020|EPI_ISL_519555|2020-07-16" totalcount="4" value="N"/>
    <sequence id="seq_hCoV-19/Australia/VIC4233/2020|EPI_ISL_519561|2020-07-17" spec="Sequence" taxon="hCoV-19/Australia/VIC4233/2020|EPI_ISL_519561|2020-07-17" totalcount="4" value="N"/>
    <sequence id="seq_hCoV-19/Australia/VIC13036/2020|EPI_ISL_592160|2020-07-20" spec="Sequence" taxon="hCoV-19/Australia/VIC13036/2020|EPI_ISL_592160|2020-07-20" totalcount="4" value="N"/>
    <sequence id="seq_hCoV-19/Australia/VIC6040/2020|EPI_ISL_518081|2020-07-20" spec="Sequence" taxon="hCoV-19/Australia/VIC6040/2020|EPI_ISL_518081|2020-07-20" totalcount="4" value="N"/>
    <sequence id="seq_hCoV-19/Australia/VIC3989/2020|EPI_ISL_519379|2020-07-16" spec="Sequence" taxon="hCoV-19/Australia/VIC3989/2020|EPI_ISL_519379|2020-07-16" totalcount="4" value="N"/>
    <sequence id="seq_hCoV-19/Australia/VIC6078/2020|EPI_ISL_518105|2020-07-21" spec="Sequence" taxon="hCoV-19/Australia/VIC6078/2020|EPI_ISL_518105|2020-07-21" totalcount="4" value="N"/>
    <sequence id="seq_hCoV-19/Australia/VIC6080/2020|EPI_ISL_518107|2020-07-21" spec="Sequence" taxon="hCoV-19/Australia/VIC6080/2020|EPI_ISL_518107|2020-07-21" totalcount="4" value="N"/>
    <sequence id="seq_hCoV-19/Australia/VIC6109/2020|EPI_ISL_518129|2020-07-22" spec="Sequence" taxon="hCoV-19/Australia/VIC6109/2020|EPI_ISL_518129|2020-07-22" totalcount="4" value="N"/>
    <sequence id="seq_hCoV-19/Australia/VIC4855/2020|EPI_ISL_519239|2020-07-17" spec="Sequence" taxon="hCoV-19/Australia/VIC4855/2020|EPI_ISL_519239|2020-07-17" totalcount="4" value="N"/>
    <sequence id="seq_hCoV-19/Australia/VIC5495/2020|EPI_ISL_520241|2020-07-22" spec="Sequence" taxon="hCoV-19/Australia/VIC5495/2020|EPI_ISL_520241|2020-07-22" totalcount="4" value="N"/>
    <sequence id="seq_hCoV-19/Australia/VIC11690/2020|EPI_ISL_563461|2020-07-22" spec="Sequence" taxon="hCoV-19/Australia/VIC11690/2020|EPI_ISL_563461|2020-07-22" totalcount="4" value="N"/>
    <sequence id="seq_hCoV-19/Australia/VIC11774/2020|EPI_ISL_563495|2020-07-22" spec="Sequence" taxon="hCoV-19/Australia/VIC11774/2020|EPI_ISL_563495|2020-07-22" totalcount="4" value="N"/>
    <sequence id="seq_hCoV-19/Australia/VIC5925/2020|EPI_ISL_518704|2020-07-21" spec="Sequence" taxon="hCoV-19/Australia/VIC5925/2020|EPI_ISL_518704|2020-07-21" totalcount="4" value="N"/>
    <sequence id="seq_hCoV-19/Australia/VIC5943/2020|EPI_ISL_518722|2020-07-20" spec="Sequence" taxon="hCoV-19/Australia/VIC5943/2020|EPI_ISL_518722|2020-07-20" totalcount="4" value="N"/>
    <sequence id="seq_hCoV-19/Australia/VIC5960/2020|EPI_ISL_518735|2020-07-20" spec="Sequence" taxon="hCoV-19/Australia/VIC5960/2020|EPI_ISL_518735|2020-07-20" totalcount="4" value="N"/>
    <sequence id="seq_hCoV-19/Australia/VIC5975/2020|EPI_ISL_518750|2020-07-20" spec="Sequence" taxon="hCoV-19/Australia/VIC5975/2020|EPI_ISL_518750|2020-07-20" totalcount="4" value="N"/>
    <sequence id="seq_hCoV-19/Australia/VIC5986/2020|EPI_ISL_518761|2020-07-21" spec="Sequence" taxon="hCoV-19/Australia/VIC5986/2020|EPI_ISL_518761|2020-07-21" totalcount="4" value="N"/>
    <sequence id="seq_hCoV-19/Australia/VIC5835/2020|EPI_ISL_518629|2020-07-19" spec="Sequence" taxon="hCoV-19/Australia/VIC5835/2020|EPI_ISL_518629|2020-07-19" totalcount="4" value="N"/>
    <sequence id="seq_hCoV-19/Australia/VIC5854/2020|EPI_ISL_518647|2020-07-19" spec="Sequence" taxon="hCoV-19/Australia/VIC5854/2020|EPI_ISL_518647|2020-07-19" totalcount="4" value="N"/>
    <sequence id="seq_hCoV-19/Australia/VIC5186/2020|EPI_ISL_519951|2020-07-22" spec="Sequence" taxon="hCoV-19/Australia/VIC5186/2020|EPI_ISL_519951|2020-07-22" totalcount="4" value="N"/>
    <sequence id="seq_hCoV-19/Australia/VIC5806/2020|EPI_ISL_518601|2020-07-20" spec="Sequence" taxon="hCoV-19/Australia/VIC5806/2020|EPI_ISL_518601|2020-07-20" totalcount="4" value="N"/>
    <sequence id="seq_hCoV-19/Australia/VIC5816/2020|EPI_ISL_518610|2020-07-20" spec="Sequence" taxon="hCoV-19/Australia/VIC5816/2020|EPI_ISL_518610|2020-07-20" totalcount="4" value="N"/>
    <sequence id="seq_hCoV-19/Australia/VIC5864/2020|EPI_ISL_518657|2020-07-20" spec="Sequence" taxon="hCoV-19/Australia/VIC5864/2020|EPI_ISL_518657|2020-07-20" totalcount="4" value="N"/>
    <sequence id="seq_hCoV-19/Australia/VIC5892/2020|EPI_ISL_518674|2020-07-21" spec="Sequence" taxon="hCoV-19/Australia/VIC5892/2020|EPI_ISL_518674|2020-07-21" totalcount="4" value="N"/>
    <sequence id="seq_hCoV-19/Australia/VIC5898/2020|EPI_ISL_518679|2020-07-21" spec="Sequence" taxon="hCoV-19/Australia/VIC5898/2020|EPI_ISL_518679|2020-07-21" totalcount="4" value="N"/>
    <sequence id="seq_hCoV-19/Australia/VIC5920/2020|EPI_ISL_518699|2020-07-21" spec="Sequence" taxon="hCoV-19/Australia/VIC5920/2020|EPI_ISL_518699|2020-07-21" totalcount="4" value="N"/>
    <sequence id="seq_hCoV-19/Australia/VIC5099/2020|EPI_ISL_519902|2020-07-19" spec="Sequence" taxon="hCoV-19/Australia/VIC5099/2020|EPI_ISL_519902|2020-07-19" totalcount="4" value="N"/>
    <sequence id="seq_hCoV-19/Australia/VIC5106/2020|EPI_ISL_519909|2020-07-19" spec="Sequence" taxon="hCoV-19/Australia/VIC5106/2020|EPI_ISL_519909|2020-07-19" totalcount="4" value="N"/>
    <sequence id="seq_hCoV-19/Australia/VIC5107/2020|EPI_ISL_519910|2020-07-19" spec="Sequence" taxon="hCoV-19/Australia/VIC5107/2020|EPI_ISL_519910|2020-07-19" totalcount="4" value="N"/>
    <sequence id="seq_hCoV-19/Australia/VIC5108/2020|EPI_ISL_519911|2020-07-19" spec="Sequence" taxon="hCoV-19/Australia/VIC5108/2020|EPI_ISL_519911|2020-07-19" totalcount="4" value="N"/>
    <sequence id="seq_hCoV-19/Australia/VIC5114/2020|EPI_ISL_519917|2020-07-18" spec="Sequence" taxon="hCoV-19/Australia/VIC5114/2020|EPI_ISL_519917|2020-07-18" totalcount="4" value="N"/>
    <sequence id="seq_hCoV-19/Australia/VIC5124/2020|EPI_ISL_519927|2020-07-18" spec="Sequence" taxon="hCoV-19/Australia/VIC5124/2020|EPI_ISL_519927|2020-07-18" totalcount="4" value="N"/>
    <sequence id="seq_hCoV-19/Australia/VIC5219/2020|EPI_ISL_519984|2020-07-17" spec="Sequence" taxon="hCoV-19/Australia/VIC5219/2020|EPI_ISL_519984|2020-07-17" totalcount="4" value="N"/>
    <sequence id="seq_hCoV-19/Australia/VIC5234/2020|EPI_ISL_519999|2020-07-18" spec="Sequence" taxon="hCoV-19/Australia/VIC5234/2020|EPI_ISL_519999|2020-07-18" totalcount="4" value="N"/>
    <sequence id="seq_hCoV-19/Australia/VIC5687/2020|EPI_ISL_518493|2020-07-20" spec="Sequence" taxon="hCoV-19/Australia/VIC5687/2020|EPI_ISL_518493|2020-07-20" totalcount="4" value="N"/>
    <sequence id="seq_hCoV-19/Australia/VIC5721/2020|EPI_ISL_518523|2020-07-20" spec="Sequence" taxon="hCoV-19/Australia/VIC5721/2020|EPI_ISL_518523|2020-07-20" totalcount="4" value="N"/>
    <sequence id="seq_hCoV-19/Australia/VIC13980/2020|EPI_ISL_563906|2020-07-21" spec="Sequence" taxon="hCoV-19/Australia/VIC13980/2020|EPI_ISL_563906|2020-07-21" totalcount="4" value="N"/>
    <sequence id="seq_hCoV-19/Australia/VIC13989/2020|EPI_ISL_563912|2020-07-17" spec="Sequence" taxon="hCoV-19/Australia/VIC13989/2020|EPI_ISL_563912|2020-07-17" totalcount="4" value="N"/>
    <sequence id="seq_hCoV-19/Australia/VIC13993/2020|EPI_ISL_563915|2020-07-16" spec="Sequence" taxon="hCoV-19/Australia/VIC13993/2020|EPI_ISL_563915|2020-07-16" totalcount="4" value="N"/>
    <sequence id="seq_hCoV-19/Australia/VIC12092/2020|EPI_ISL_640624|2020-07-20" spec="Sequence" taxon="hCoV-19/Australia/VIC12092/2020|EPI_ISL_640624|2020-07-20" totalcount="4" value="N"/>
    <sequence id="seq_hCoV-19/Australia/VIC5701/2020|EPI_ISL_518505|2020-07-20" spec="Sequence" taxon="hCoV-19/Australia/VIC5701/2020|EPI_ISL_518505|2020-07-20" totalcount="4" value="N"/>
    <sequence id="seq_hCoV-19/Australia/VIC5776/2020|EPI_ISL_518574|2020-07-21" spec="Sequence" taxon="hCoV-19/Australia/VIC5776/2020|EPI_ISL_518574|2020-07-21" totalcount="4" value="N"/>
    <sequence id="seq_hCoV-19/Australia/VIC5794/2020|EPI_ISL_518590|2020-07-20" spec="Sequence" taxon="hCoV-19/Australia/VIC5794/2020|EPI_ISL_518590|2020-07-20" totalcount="4" value="N"/>
    <sequence id="seq_hCoV-19/Australia/VIC5799/2020|EPI_ISL_518594|2020-07-20" spec="Sequence" taxon="hCoV-19/Australia/VIC5799/2020|EPI_ISL_518594|2020-07-20" totalcount="4" value="N"/>
    <sequence id="seq_hCoV-19/Australia/VIC5800/2020|EPI_ISL_518595|2020-07-18" spec="Sequence" taxon="hCoV-19/Australia/VIC5800/2020|EPI_ISL_518595|2020-07-18" totalcount="4" value="N"/>
    <sequence id="seq_hCoV-19/Australia/VIC5000/2020|EPI_ISL_519804|2020-07-18" spec="Sequence" taxon="hCoV-19/Australia/VIC5000/2020|EPI_ISL_519804|2020-07-18" totalcount="4" value="N"/>
    <sequence id="seq_hCoV-19/Australia/VIC5014/2020|EPI_ISL_519818|2020-07-18" spec="Sequence" taxon="hCoV-19/Australia/VIC5014/2020|EPI_ISL_519818|2020-07-18" totalcount="4" value="N"/>
    <sequence id="seq_hCoV-19/Australia/VIC5016/2020|EPI_ISL_519820|2020-07-19" spec="Sequence" taxon="hCoV-19/Australia/VIC5016/2020|EPI_ISL_519820|2020-07-19" totalcount="4" value="N"/>
    <sequence id="seq_hCoV-19/Australia/VIC5018/2020|EPI_ISL_519822|2020-07-18" spec="Sequence" taxon="hCoV-19/Australia/VIC5018/2020|EPI_ISL_519822|2020-07-18" totalcount="4" value="N"/>
    <sequence id="seq_hCoV-19/Australia/VIC5019/2020|EPI_ISL_519823|2020-07-18" spec="Sequence" taxon="hCoV-19/Australia/VIC5019/2020|EPI_ISL_519823|2020-07-18" totalcount="4" value="N"/>
    <sequence id="seq_hCoV-19/Australia/VIC5029/2020|EPI_ISL_519833|2020-07-19" spec="Sequence" taxon="hCoV-19/Australia/VIC5029/2020|EPI_ISL_519833|2020-07-19" totalcount="4" value="N"/>
    <sequence id="seq_hCoV-19/Australia/VIC5035/2020|EPI_ISL_519839|2020-07-18" spec="Sequence" taxon="hCoV-19/Australia/VIC5035/2020|EPI_ISL_519839|2020-07-18" totalcount="4" value="N"/>
    <sequence id="seq_hCoV-19/Australia/VIC5048/2020|EPI_ISL_519852|2020-07-17" spec="Sequence" taxon="hCoV-19/Australia/VIC5048/2020|EPI_ISL_519852|2020-07-17" totalcount="4" value="N"/>
    <sequence id="seq_hCoV-19/Australia/VIC5095/2020|EPI_ISL_519898|2020-07-19" spec="Sequence" taxon="hCoV-19/Australia/VIC5095/2020|EPI_ISL_519898|2020-07-19" totalcount="4" value="N"/>
    <sequence id="seq_hCoV-19/Australia/VIC5578/2020|EPI_ISL_518396|2020-07-16" spec="Sequence" taxon="hCoV-19/Australia/VIC5578/2020|EPI_ISL_518396|2020-07-16" totalcount="4" value="N"/>
    <sequence id="seq_hCoV-19/Australia/VIC5579/2020|EPI_ISL_518397|2020-07-16" spec="Sequence" taxon="hCoV-19/Australia/VIC5579/2020|EPI_ISL_518397|2020-07-16" totalcount="4" value="N"/>
    <sequence id="seq_hCoV-19/Australia/VIC5750/2020|EPI_ISL_518549|2020-07-21" spec="Sequence" taxon="hCoV-19/Australia/VIC5750/2020|EPI_ISL_518549|2020-07-21" totalcount="4" value="N"/>
    <sequence id="seq_hCoV-19/Australia/VIC5062/2020|EPI_ISL_519865|2020-07-17" spec="Sequence" taxon="hCoV-19/Australia/VIC5062/2020|EPI_ISL_519865|2020-07-17" totalcount="4" value="N"/>
    <sequence id="seq_hCoV-19/Australia/VIC5071/2020|EPI_ISL_519874|2020-07-19" spec="Sequence" taxon="hCoV-19/Australia/VIC5071/2020|EPI_ISL_519874|2020-07-19" totalcount="4" value="N"/>
    <sequence id="seq_hCoV-19/Australia/VIC5094/2020|EPI_ISL_519897|2020-07-19" spec="Sequence" taxon="hCoV-19/Australia/VIC5094/2020|EPI_ISL_519897|2020-07-19" totalcount="4" value="N"/>
    <sequence id="seq_hCoV-19/Australia/VIC13691/2020|EPI_ISL_592300|2020-07-18" spec="Sequence" taxon="hCoV-19/Australia/VIC13691/2020|EPI_ISL_592300|2020-07-18" totalcount="4" value="N"/>
    <sequence id="seq_hCoV-19/Australia/VIC5641/2020|EPI_ISL_518452|2020-07-16" spec="Sequence" taxon="hCoV-19/Australia/VIC5641/2020|EPI_ISL_518452|2020-07-16" totalcount="4" value="N"/>
    <sequence id="seq_hCoV-19/Australia/VIC5645/2020|EPI_ISL_518456|2020-07-16" spec="Sequence" taxon="hCoV-19/Australia/VIC5645/2020|EPI_ISL_518456|2020-07-16" totalcount="4" value="N"/>
    <sequence id="seq_hCoV-19/Australia/VIC5660/2020|EPI_ISL_518470|2020-07-17" spec="Sequence" taxon="hCoV-19/Australia/VIC5660/2020|EPI_ISL_518470|2020-07-17" totalcount="4" value="N"/>
    <sequence id="seq_hCoV-19/Australia/VIC4418/2020|EPI_ISL_519714|2020-07-17" spec="Sequence" taxon="hCoV-19/Australia/VIC4418/2020|EPI_ISL_519714|2020-07-17" totalcount="4" value="N"/>
    <sequence id="seq_hCoV-19/Australia/VIC4440/2020|EPI_ISL_519736|2020-07-16" spec="Sequence" taxon="hCoV-19/Australia/VIC4440/2020|EPI_ISL_519736|2020-07-16" totalcount="4" value="N"/>
    <sequence id="seq_hCoV-19/Australia/VIC4442/2020|EPI_ISL_519738|2020-07-16" spec="Sequence" taxon="hCoV-19/Australia/VIC4442/2020|EPI_ISL_519738|2020-07-16" totalcount="4" value="N"/>
    <sequence id="seq_hCoV-19/Australia/VIC4488/2020|EPI_ISL_519784|2020-07-16" spec="Sequence" taxon="hCoV-19/Australia/VIC4488/2020|EPI_ISL_519784|2020-07-16" totalcount="4" value="N"/>
    <sequence id="seq_hCoV-19/Australia/VIC4988/2020|EPI_ISL_519792|2020-07-16" spec="Sequence" taxon="hCoV-19/Australia/VIC4988/2020|EPI_ISL_519792|2020-07-16" totalcount="4" value="N"/>
    <sequence id="seq_hCoV-19/Australia/VIC13948/2020|EPI_ISL_563889|2020-07-18" spec="Sequence" taxon="hCoV-19/Australia/VIC13948/2020|EPI_ISL_563889|2020-07-18" totalcount="4" value="N"/>
    <sequence id="seq_hCoV-19/Australia/VIC5599/2020|EPI_ISL_518415|2020-07-20" spec="Sequence" taxon="hCoV-19/Australia/VIC5599/2020|EPI_ISL_518415|2020-07-20" totalcount="4" value="N"/>
    <sequence id="seq_hCoV-19/Australia/VIC5620/2020|EPI_ISL_518434|2020-07-16" spec="Sequence" taxon="hCoV-19/Australia/VIC5620/2020|EPI_ISL_518434|2020-07-16" totalcount="4" value="N"/>
    <sequence id="seq_hCoV-19/Australia/VIC5624/2020|EPI_ISL_518438|2020-07-16" spec="Sequence" taxon="hCoV-19/Australia/VIC5624/2020|EPI_ISL_518438|2020-07-16" totalcount="4" value="N"/>
    <sequence id="seq_hCoV-19/Australia/VIC5631/2020|EPI_ISL_518442|2020-07-16" spec="Sequence" taxon="hCoV-19/Australia/VIC5631/2020|EPI_ISL_518442|2020-07-16" totalcount="4" value="N"/>
    <sequence id="seq_hCoV-19/Australia/VIC4465/2020|EPI_ISL_519761|2020-07-16" spec="Sequence" taxon="hCoV-19/Australia/VIC4465/2020|EPI_ISL_519761|2020-07-16" totalcount="4" value="N"/>
    <sequence id="seq_hCoV-19/Australia/VIC4474/2020|EPI_ISL_519770|2020-07-17" spec="Sequence" taxon="hCoV-19/Australia/VIC4474/2020|EPI_ISL_519770|2020-07-17" totalcount="4" value="N"/>
    <sequence id="seq_hCoV-19/Australia/VIC13950/2020|EPI_ISL_563890|2020-07-17" spec="Sequence" taxon="hCoV-19/Australia/VIC13950/2020|EPI_ISL_563890|2020-07-17" totalcount="4" value="N"/>
    <sequence id="seq_hCoV-19/Australia/VIC6903/2020|EPI_ISL_564127|2020-07-21" spec="Sequence" taxon="hCoV-19/Australia/VIC6903/2020|EPI_ISL_564127|2020-07-21" totalcount="4" value="N"/>
    <sequence id="seq_hCoV-19/Australia/VIC6905/2020|EPI_ISL_564129|2020-07-21" spec="Sequence" taxon="hCoV-19/Australia/VIC6905/2020|EPI_ISL_564129|2020-07-21" totalcount="4" value="N"/>
    <sequence id="seq_hCoV-19/Australia/VIC17633/2020|EPI_ISL_663958|2020-07-22" spec="Sequence" taxon="hCoV-19/Australia/VIC17633/2020|EPI_ISL_663958|2020-07-22" totalcount="4" value="N"/>
    <sequence id="seq_hCoV-19/Australia/VIC6938/2020|EPI_ISL_564155|2020-07-21" spec="Sequence" taxon="hCoV-19/Australia/VIC6938/2020|EPI_ISL_564155|2020-07-21" totalcount="4" value="N"/>
    <sequence id="seq_hCoV-19/Australia/VIC6788/2020|EPI_ISL_564055|2020-07-20" spec="Sequence" taxon="hCoV-19/Australia/VIC6788/2020|EPI_ISL_564055|2020-07-20" totalcount="4" value="N"/>
    <sequence id="seq_hCoV-19/Australia/VIC6814/2020|EPI_ISL_564073|2020-07-22" spec="Sequence" taxon="hCoV-19/Australia/VIC6814/2020|EPI_ISL_564073|2020-07-22" totalcount="4" value="N"/>
    <sequence id="seq_hCoV-19/Australia/VIC6897/2020|EPI_ISL_564122|2020-07-21" spec="Sequence" taxon="hCoV-19/Australia/VIC6897/2020|EPI_ISL_564122|2020-07-21" totalcount="4" value="N"/>
    <sequence id="seq_hCoV-19/Australia/VIC6898/2020|EPI_ISL_564123|2020-07-22" spec="Sequence" taxon="hCoV-19/Australia/VIC6898/2020|EPI_ISL_564123|2020-07-22" totalcount="4" value="N"/>
    <sequence id="seq_hCoV-19/Australia/VIC4511/2020|EPI_ISL_518922|2020-07-17" spec="Sequence" taxon="hCoV-19/Australia/VIC4511/2020|EPI_ISL_518922|2020-07-17" totalcount="4" value="N"/>
    <sequence id="seq_hCoV-19/Australia/VIC4532/2020|EPI_ISL_518943|2020-07-16" spec="Sequence" taxon="hCoV-19/Australia/VIC4532/2020|EPI_ISL_518943|2020-07-16" totalcount="4" value="N"/>
    <sequence id="seq_hCoV-19/Australia/VIC10532/2020|EPI_ISL_562949|2020-07-17" spec="Sequence" taxon="hCoV-19/Australia/VIC10532/2020|EPI_ISL_562949|2020-07-17" totalcount="4" value="N"/>
    <sequence id="seq_hCoV-19/Australia/VIC10554/2020|EPI_ISL_562956|2020-07-16" spec="Sequence" taxon="hCoV-19/Australia/VIC10554/2020|EPI_ISL_562956|2020-07-16" totalcount="4" value="N"/>
    <sequence id="seq_hCoV-19/Australia/VIC15027/2020|EPI_ISL_593110|2020-07-27" spec="Sequence" taxon="hCoV-19/Australia/VIC15027/2020|EPI_ISL_593110|2020-07-27" totalcount="4" value="N"/>
    <sequence id="seq_hCoV-19/Australia/VIC11202/2020|EPI_ISL_563295|2020-07-24" spec="Sequence" taxon="hCoV-19/Australia/VIC11202/2020|EPI_ISL_563295|2020-07-24" totalcount="4" value="N"/>
    <sequence id="seq_hCoV-19/Australia/VIC11324/2020|EPI_ISL_563330|2020-07-24" spec="Sequence" taxon="hCoV-19/Australia/VIC11324/2020|EPI_ISL_563330|2020-07-24" totalcount="4" value="N"/>
    <sequence id="seq_hCoV-19/Australia/VIC7844/2020|EPI_ISL_564695|2020-07-29" spec="Sequence" taxon="hCoV-19/Australia/VIC7844/2020|EPI_ISL_564695|2020-07-29" totalcount="4" value="N"/>
    <sequence id="seq_hCoV-19/Australia/VIC15031/2020|EPI_ISL_593114|2020-07-29" spec="Sequence" taxon="hCoV-19/Australia/VIC15031/2020|EPI_ISL_593114|2020-07-29" totalcount="4" value="N"/>
    <sequence id="seq_hCoV-19/Australia/VIC15032/2020|EPI_ISL_593115|2020-07-29" spec="Sequence" taxon="hCoV-19/Australia/VIC15032/2020|EPI_ISL_593115|2020-07-29" totalcount="4" value="N"/>
    <sequence id="seq_hCoV-19/Australia/VIC15033/2020|EPI_ISL_593116|2020-07-29" spec="Sequence" taxon="hCoV-19/Australia/VIC15033/2020|EPI_ISL_593116|2020-07-29" totalcount="4" value="N"/>
    <sequence id="seq_hCoV-19/Australia/VIC10948/2020|EPI_ISL_563163|2020-07-29" spec="Sequence" taxon="hCoV-19/Australia/VIC10948/2020|EPI_ISL_563163|2020-07-29" totalcount="4" value="N"/>
    <sequence id="seq_hCoV-19/Australia/VIC7553/2020|EPI_ISL_564494|2020-07-24" spec="Sequence" taxon="hCoV-19/Australia/VIC7553/2020|EPI_ISL_564494|2020-07-24" totalcount="4" value="N"/>
    <sequence id="seq_hCoV-19/Australia/VIC7558/2020|EPI_ISL_564497|2020-07-23" spec="Sequence" taxon="hCoV-19/Australia/VIC7558/2020|EPI_ISL_564497|2020-07-23" totalcount="4" value="N"/>
    <sequence id="seq_hCoV-19/Australia/VIC7625/2020|EPI_ISL_564541|2020-07-23" spec="Sequence" taxon="hCoV-19/Australia/VIC7625/2020|EPI_ISL_564541|2020-07-23" totalcount="4" value="N"/>
    <sequence id="seq_hCoV-19/Australia/VIC17840/2020|EPI_ISL_779492|2020-07-27" spec="Sequence" taxon="hCoV-19/Australia/VIC17840/2020|EPI_ISL_779492|2020-07-27" totalcount="4" value="N"/>
    <sequence id="seq_hCoV-19/Australia/VIC11056/2020|EPI_ISL_563226|2020-07-29" spec="Sequence" taxon="hCoV-19/Australia/VIC11056/2020|EPI_ISL_563226|2020-07-29" totalcount="4" value="N"/>
    <sequence id="seq_hCoV-19/Australia/VIC11143/2020|EPI_ISL_563268|2020-07-25" spec="Sequence" taxon="hCoV-19/Australia/VIC11143/2020|EPI_ISL_563268|2020-07-25" totalcount="4" value="N"/>
    <sequence id="seq_hCoV-19/Australia/VIC7604/2020|EPI_ISL_564524|2020-07-28" spec="Sequence" taxon="hCoV-19/Australia/VIC7604/2020|EPI_ISL_564524|2020-07-28" totalcount="4" value="N"/>
    <sequence id="seq_hCoV-19/Australia/VIC6423/2020|EPI_ISL_521214|2020-07-23" spec="Sequence" taxon="hCoV-19/Australia/VIC6423/2020|EPI_ISL_521214|2020-07-23" totalcount="4" value="N"/>
    <sequence id="seq_hCoV-19/Australia/VIC6424/2020|EPI_ISL_521215|2020-07-24" spec="Sequence" taxon="hCoV-19/Australia/VIC6424/2020|EPI_ISL_521215|2020-07-24" totalcount="4" value="N"/>
    <sequence id="seq_hCoV-19/Australia/VIC6426/2020|EPI_ISL_521217|2020-07-24" spec="Sequence" taxon="hCoV-19/Australia/VIC6426/2020|EPI_ISL_521217|2020-07-24" totalcount="4" value="N"/>
    <sequence id="seq_hCoV-19/Australia/VIC6456/2020|EPI_ISL_521234|2020-07-23" spec="Sequence" taxon="hCoV-19/Australia/VIC6456/2020|EPI_ISL_521234|2020-07-23" totalcount="4" value="N"/>
    <sequence id="seq_hCoV-19/Australia/VIC6457/2020|EPI_ISL_521235|2020-07-23" spec="Sequence" taxon="hCoV-19/Australia/VIC6457/2020|EPI_ISL_521235|2020-07-23" totalcount="4" value="N"/>
    <sequence id="seq_hCoV-19/Australia/VIC6463/2020|EPI_ISL_521241|2020-07-23" spec="Sequence" taxon="hCoV-19/Australia/VIC6463/2020|EPI_ISL_521241|2020-07-23" totalcount="4" value="N"/>
    <sequence id="seq_hCoV-19/Australia/VIC9956/2020|EPI_ISL_565802|2020-07-27" spec="Sequence" taxon="hCoV-19/Australia/VIC9956/2020|EPI_ISL_565802|2020-07-27" totalcount="4" value="N"/>
    <sequence id="seq_hCoV-19/Australia/VIC9964/2020|EPI_ISL_565808|2020-07-23" spec="Sequence" taxon="hCoV-19/Australia/VIC9964/2020|EPI_ISL_565808|2020-07-23" totalcount="4" value="N"/>
    <sequence id="seq_hCoV-19/Australia/VIC9976/2020|EPI_ISL_565819|2020-07-23" spec="Sequence" taxon="hCoV-19/Australia/VIC9976/2020|EPI_ISL_565819|2020-07-23" totalcount="4" value="N"/>
    <sequence id="seq_hCoV-19/Australia/VIC7381/2020|EPI_ISL_564370|2020-07-29" spec="Sequence" taxon="hCoV-19/Australia/VIC7381/2020|EPI_ISL_564370|2020-07-29" totalcount="4" value="N"/>
    <sequence id="seq_hCoV-19/Australia/VIC7423/2020|EPI_ISL_564399|2020-07-25" spec="Sequence" taxon="hCoV-19/Australia/VIC7423/2020|EPI_ISL_564399|2020-07-25" totalcount="4" value="N"/>
    <sequence id="seq_hCoV-19/Australia/VIC7427/2020|EPI_ISL_564403|2020-07-29" spec="Sequence" taxon="hCoV-19/Australia/VIC7427/2020|EPI_ISL_564403|2020-07-29" totalcount="4" value="N"/>
    <sequence id="seq_hCoV-19/Australia/VIC12424/2020|EPI_ISL_591985|2020-07-28" spec="Sequence" taxon="hCoV-19/Australia/VIC12424/2020|EPI_ISL_591985|2020-07-28" totalcount="4" value="N"/>
    <sequence id="seq_hCoV-19/Australia/VIC7472/2020|EPI_ISL_564432|2020-07-23" spec="Sequence" taxon="hCoV-19/Australia/VIC7472/2020|EPI_ISL_564432|2020-07-23" totalcount="4" value="N"/>
    <sequence id="seq_hCoV-19/Australia/VIC7505/2020|EPI_ISL_564454|2020-07-23" spec="Sequence" taxon="hCoV-19/Australia/VIC7505/2020|EPI_ISL_564454|2020-07-23" totalcount="4" value="N"/>
    <sequence id="seq_hCoV-19/Australia/VIC7531/2020|EPI_ISL_564475|2020-07-24" spec="Sequence" taxon="hCoV-19/Australia/VIC7531/2020|EPI_ISL_564475|2020-07-24" totalcount="4" value="N"/>
    <sequence id="seq_hCoV-19/Australia/VIC7544/2020|EPI_ISL_564487|2020-07-23" spec="Sequence" taxon="hCoV-19/Australia/VIC7544/2020|EPI_ISL_564487|2020-07-23" totalcount="4" value="N"/>
    <sequence id="seq_hCoV-19/Australia/VIC9775/2020|EPI_ISL_565707|2020-07-29" spec="Sequence" taxon="hCoV-19/Australia/VIC9775/2020|EPI_ISL_565707|2020-07-29" totalcount="4" value="N"/>
    <sequence id="seq_hCoV-19/Australia/VIC9943/2020|EPI_ISL_565792|2020-07-23" spec="Sequence" taxon="hCoV-19/Australia/VIC9943/2020|EPI_ISL_565792|2020-07-23" totalcount="4" value="N"/>
    <sequence id="seq_hCoV-19/Australia/VIC9949/2020|EPI_ISL_565798|2020-07-23" spec="Sequence" taxon="hCoV-19/Australia/VIC9949/2020|EPI_ISL_565798|2020-07-23" totalcount="4" value="N"/>
    <sequence id="seq_hCoV-19/Australia/VIC13124/2020|EPI_ISL_641022|2020-07-28" spec="Sequence" taxon="hCoV-19/Australia/VIC13124/2020|EPI_ISL_641022|2020-07-28" totalcount="4" value="N"/>
    <sequence id="seq_hCoV-19/Australia/VIC6393/2020|EPI_ISL_521185|2020-07-23" spec="Sequence" taxon="hCoV-19/Australia/VIC6393/2020|EPI_ISL_521185|2020-07-23" totalcount="4" value="N"/>
    <sequence id="seq_hCoV-19/Australia/VIC6407/2020|EPI_ISL_521199|2020-07-23" spec="Sequence" taxon="hCoV-19/Australia/VIC6407/2020|EPI_ISL_521199|2020-07-23" totalcount="4" value="N"/>
    <sequence id="seq_hCoV-19/Australia/VIC7177/2020|EPI_ISL_564264|2020-07-23" spec="Sequence" taxon="hCoV-19/Australia/VIC7177/2020|EPI_ISL_564264|2020-07-23" totalcount="4" value="N"/>
    <sequence id="seq_hCoV-19/Australia/VIC9798/2020|EPI_ISL_565723|2020-07-27" spec="Sequence" taxon="hCoV-19/Australia/VIC9798/2020|EPI_ISL_565723|2020-07-27" totalcount="4" value="N"/>
    <sequence id="seq_hCoV-19/Australia/VIC12049/2020|EPI_ISL_641066|2020-07-23" spec="Sequence" taxon="hCoV-19/Australia/VIC12049/2020|EPI_ISL_641066|2020-07-23" totalcount="4" value="N"/>
    <sequence id="seq_hCoV-19/Australia/VIC7286/2020|EPI_ISL_564329|2020-07-24" spec="Sequence" taxon="hCoV-19/Australia/VIC7286/2020|EPI_ISL_564329|2020-07-24" totalcount="4" value="N"/>
    <sequence id="seq_hCoV-19/Australia/VIC12204/2020|EPI_ISL_591929|2020-07-23" spec="Sequence" taxon="hCoV-19/Australia/VIC12204/2020|EPI_ISL_591929|2020-07-23" totalcount="4" value="N"/>
    <sequence id="seq_hCoV-19/Australia/VIC12267/2020|EPI_ISL_591939|2020-07-24" spec="Sequence" taxon="hCoV-19/Australia/VIC12267/2020|EPI_ISL_591939|2020-07-24" totalcount="4" value="N"/>
    <sequence id="seq_hCoV-19/Australia/VIC12345/2020|EPI_ISL_591964|2020-07-26" spec="Sequence" taxon="hCoV-19/Australia/VIC12345/2020|EPI_ISL_591964|2020-07-26" totalcount="4" value="N"/>
    <sequence id="seq_hCoV-19/Australia/VIC6299/2020|EPI_ISL_518287|2020-07-23" spec="Sequence" taxon="hCoV-19/Australia/VIC6299/2020|EPI_ISL_518287|2020-07-23" totalcount="4" value="N"/>
    <sequence id="seq_hCoV-19/Australia/VIC6307/2020|EPI_ISL_518295|2020-07-23" spec="Sequence" taxon="hCoV-19/Australia/VIC6307/2020|EPI_ISL_518295|2020-07-23" totalcount="4" value="N"/>
    <sequence id="seq_hCoV-19/Australia/VIC7348/2020|EPI_ISL_564352|2020-07-23" spec="Sequence" taxon="hCoV-19/Australia/VIC7348/2020|EPI_ISL_564352|2020-07-23" totalcount="4" value="N"/>
    <sequence id="seq_hCoV-19/Australia/VIC7349/2020|EPI_ISL_564353|2020-07-23" spec="Sequence" taxon="hCoV-19/Australia/VIC7349/2020|EPI_ISL_564353|2020-07-23" totalcount="4" value="N"/>
    <sequence id="seq_hCoV-19/Australia/VIC7350/2020|EPI_ISL_564354|2020-07-24" spec="Sequence" taxon="hCoV-19/Australia/VIC7350/2020|EPI_ISL_564354|2020-07-24" totalcount="4" value="N"/>
    <sequence id="seq_hCoV-19/Australia/VIC13172/2020|EPI_ISL_592201|2020-07-29" spec="Sequence" taxon="hCoV-19/Australia/VIC13172/2020|EPI_ISL_592201|2020-07-29" totalcount="4" value="N"/>
    <sequence id="seq_hCoV-19/Australia/VIC13208/2020|EPI_ISL_592208|2020-07-23" spec="Sequence" taxon="hCoV-19/Australia/VIC13208/2020|EPI_ISL_592208|2020-07-23" totalcount="4" value="N"/>
    <sequence id="seq_hCoV-19/Australia/VIC6265/2020|EPI_ISL_518255|2020-07-24" spec="Sequence" taxon="hCoV-19/Australia/VIC6265/2020|EPI_ISL_518255|2020-07-24" totalcount="4" value="N"/>
    <sequence id="seq_hCoV-19/Australia/VIC6268/2020|EPI_ISL_518258|2020-07-26" spec="Sequence" taxon="hCoV-19/Australia/VIC6268/2020|EPI_ISL_518258|2020-07-26" totalcount="4" value="N"/>
    <sequence id="seq_hCoV-19/Australia/VIC13406/2020|EPI_ISL_563720|2020-07-28" spec="Sequence" taxon="hCoV-19/Australia/VIC13406/2020|EPI_ISL_563720|2020-07-28" totalcount="4" value="N"/>
    <sequence id="seq_hCoV-19/Australia/VIC13395/2020|EPI_ISL_592234|2020-07-29" spec="Sequence" taxon="hCoV-19/Australia/VIC13395/2020|EPI_ISL_592234|2020-07-29" totalcount="4" value="N"/>
    <sequence id="seq_hCoV-19/Australia/VIC12229/2020|EPI_ISL_640367|2020-07-24" spec="Sequence" taxon="hCoV-19/Australia/VIC12229/2020|EPI_ISL_640367|2020-07-24" totalcount="4" value="N"/>
    <sequence id="seq_hCoV-19/Australia/VIC13272/2020|EPI_ISL_640403|2020-07-27" spec="Sequence" taxon="hCoV-19/Australia/VIC13272/2020|EPI_ISL_640403|2020-07-27" totalcount="4" value="N"/>
    <sequence id="seq_hCoV-19/Australia/VIC12393/2020|EPI_ISL_640423|2020-07-28" spec="Sequence" taxon="hCoV-19/Australia/VIC12393/2020|EPI_ISL_640423|2020-07-28" totalcount="4" value="N"/>
    <sequence id="seq_hCoV-19/Australia/VIC11974/2020|EPI_ISL_640444|2020-07-25" spec="Sequence" taxon="hCoV-19/Australia/VIC11974/2020|EPI_ISL_640444|2020-07-25" totalcount="4" value="N"/>
    <sequence id="seq_hCoV-19/Australia/VIC12231/2020|EPI_ISL_640462|2020-07-25" spec="Sequence" taxon="hCoV-19/Australia/VIC12231/2020|EPI_ISL_640462|2020-07-25" totalcount="4" value="N"/>
    <sequence id="seq_hCoV-19/Australia/VIC6137/2020|EPI_ISL_518148|2020-07-23" spec="Sequence" taxon="hCoV-19/Australia/VIC6137/2020|EPI_ISL_518148|2020-07-23" totalcount="4" value="N"/>
    <sequence id="seq_hCoV-19/Australia/VIC12989/2020|EPI_ISL_592139|2020-07-28" spec="Sequence" taxon="hCoV-19/Australia/VIC12989/2020|EPI_ISL_592139|2020-07-28" totalcount="4" value="N"/>
    <sequence id="seq_hCoV-19/Australia/VIC12923/2020|EPI_ISL_563608|2020-07-28" spec="Sequence" taxon="hCoV-19/Australia/VIC12923/2020|EPI_ISL_563608|2020-07-28" totalcount="4" value="N"/>
    <sequence id="seq_hCoV-19/Australia/VIC13330/2020|EPI_ISL_563677|2020-07-28" spec="Sequence" taxon="hCoV-19/Australia/VIC13330/2020|EPI_ISL_563677|2020-07-28" totalcount="4" value="N"/>
    <sequence id="seq_hCoV-19/Australia/VIC13354/2020|EPI_ISL_563690|2020-07-29" spec="Sequence" taxon="hCoV-19/Australia/VIC13354/2020|EPI_ISL_563690|2020-07-29" totalcount="4" value="N"/>
    <sequence id="seq_hCoV-19/Australia/VIC12897/2020|EPI_ISL_592102|2020-07-26" spec="Sequence" taxon="hCoV-19/Australia/VIC12897/2020|EPI_ISL_592102|2020-07-26" totalcount="4" value="N"/>
    <sequence id="seq_hCoV-19/Australia/VIC16497/2020|EPI_ISL_640339|2020-07-25" spec="Sequence" taxon="hCoV-19/Australia/VIC16497/2020|EPI_ISL_640339|2020-07-25" totalcount="4" value="N"/>
    <sequence id="seq_hCoV-19/Australia/VIC6225/2020|EPI_ISL_518222|2020-07-23" spec="Sequence" taxon="hCoV-19/Australia/VIC6225/2020|EPI_ISL_518222|2020-07-23" totalcount="4" value="N"/>
    <sequence id="seq_hCoV-19/Australia/VIC6227/2020|EPI_ISL_518224|2020-07-23" spec="Sequence" taxon="hCoV-19/Australia/VIC6227/2020|EPI_ISL_518224|2020-07-23" totalcount="4" value="N"/>
    <sequence id="seq_hCoV-19/Australia/VIC12960/2020|EPI_ISL_563612|2020-07-28" spec="Sequence" taxon="hCoV-19/Australia/VIC12960/2020|EPI_ISL_563612|2020-07-28" totalcount="4" value="N"/>
    <sequence id="seq_hCoV-19/Australia/VIC13082/2020|EPI_ISL_563617|2020-07-29" spec="Sequence" taxon="hCoV-19/Australia/VIC13082/2020|EPI_ISL_563617|2020-07-29" totalcount="4" value="N"/>
    <sequence id="seq_hCoV-19/Australia/VIC13245/2020|EPI_ISL_563646|2020-07-25" spec="Sequence" taxon="hCoV-19/Australia/VIC13245/2020|EPI_ISL_563646|2020-07-25" totalcount="4" value="N"/>
    <sequence id="seq_hCoV-19/Australia/VIC13268/2020|EPI_ISL_563647|2020-07-25" spec="Sequence" taxon="hCoV-19/Australia/VIC13268/2020|EPI_ISL_563647|2020-07-25" totalcount="4" value="N"/>
    <sequence id="seq_hCoV-19/Australia/VIC6030/2020|EPI_ISL_518071|2020-07-25" spec="Sequence" taxon="hCoV-19/Australia/VIC6030/2020|EPI_ISL_518071|2020-07-25" totalcount="4" value="N"/>
    <sequence id="seq_hCoV-19/Australia/VIC6033/2020|EPI_ISL_518074|2020-07-24" spec="Sequence" taxon="hCoV-19/Australia/VIC6033/2020|EPI_ISL_518074|2020-07-24" totalcount="4" value="N"/>
    <sequence id="seq_hCoV-19/Australia/VIC6204/2020|EPI_ISL_518205|2020-07-23" spec="Sequence" taxon="hCoV-19/Australia/VIC6204/2020|EPI_ISL_518205|2020-07-23" totalcount="4" value="N"/>
    <sequence id="seq_hCoV-19/Australia/VIC13295/2020|EPI_ISL_563655|2020-07-28" spec="Sequence" taxon="hCoV-19/Australia/VIC13295/2020|EPI_ISL_563655|2020-07-28" totalcount="4" value="N"/>
    <sequence id="seq_hCoV-19/Australia/VIC13297/2020|EPI_ISL_563657|2020-07-29" spec="Sequence" taxon="hCoV-19/Australia/VIC13297/2020|EPI_ISL_563657|2020-07-29" totalcount="4" value="N"/>
    <sequence id="seq_hCoV-19/Australia/VIC8410/2020|EPI_ISL_564993|2020-07-23" spec="Sequence" taxon="hCoV-19/Australia/VIC8410/2020|EPI_ISL_564993|2020-07-23" totalcount="4" value="N"/>
    <sequence id="seq_hCoV-19/Australia/VIC8419/2020|EPI_ISL_564999|2020-07-27" spec="Sequence" taxon="hCoV-19/Australia/VIC8419/2020|EPI_ISL_564999|2020-07-27" totalcount="4" value="N"/>
    <sequence id="seq_hCoV-19/Australia/VIC13167/2020|EPI_ISL_592199|2020-07-26" spec="Sequence" taxon="hCoV-19/Australia/VIC13167/2020|EPI_ISL_592199|2020-07-26" totalcount="4" value="N"/>
    <sequence id="seq_hCoV-19/Australia/VIC12525/2020|EPI_ISL_592015|2020-07-28" spec="Sequence" taxon="hCoV-19/Australia/VIC12525/2020|EPI_ISL_592015|2020-07-28" totalcount="4" value="N"/>
    <sequence id="seq_hCoV-19/Australia/VIC12528/2020|EPI_ISL_592016|2020-07-26" spec="Sequence" taxon="hCoV-19/Australia/VIC12528/2020|EPI_ISL_592016|2020-07-26" totalcount="4" value="N"/>
    <sequence id="seq_hCoV-19/Australia/VIC15463/2020|EPI_ISL_593317|2020-07-29" spec="Sequence" taxon="hCoV-19/Australia/VIC15463/2020|EPI_ISL_593317|2020-07-29" totalcount="4" value="N"/>
    <sequence id="seq_hCoV-19/Australia/VIC12742/2020|EPI_ISL_563586|2020-07-28" spec="Sequence" taxon="hCoV-19/Australia/VIC12742/2020|EPI_ISL_563586|2020-07-28" totalcount="4" value="N"/>
    <sequence id="seq_hCoV-19/Australia/VIC12596/2020|EPI_ISL_592032|2020-07-26" spec="Sequence" taxon="hCoV-19/Australia/VIC12596/2020|EPI_ISL_592032|2020-07-26" totalcount="4" value="N"/>
    <sequence id="seq_hCoV-19/Australia/VIC12643/2020|EPI_ISL_592042|2020-07-27" spec="Sequence" taxon="hCoV-19/Australia/VIC12643/2020|EPI_ISL_592042|2020-07-27" totalcount="4" value="N"/>
    <sequence id="seq_hCoV-19/Australia/VIC15643/2020|EPI_ISL_593394|2020-07-28" spec="Sequence" taxon="hCoV-19/Australia/VIC15643/2020|EPI_ISL_593394|2020-07-28" totalcount="4" value="N"/>
    <sequence id="seq_hCoV-19/Australia/VIC12183/2020|EPI_ISL_563536|2020-07-26" spec="Sequence" taxon="hCoV-19/Australia/VIC12183/2020|EPI_ISL_563536|2020-07-26" totalcount="4" value="N"/>
    <sequence id="seq_hCoV-19/Australia/VIC12209/2020|EPI_ISL_563539|2020-07-26" spec="Sequence" taxon="hCoV-19/Australia/VIC12209/2020|EPI_ISL_563539|2020-07-26" totalcount="4" value="N"/>
    <sequence id="seq_hCoV-19/Australia/VIC12236/2020|EPI_ISL_563545|2020-07-24" spec="Sequence" taxon="hCoV-19/Australia/VIC12236/2020|EPI_ISL_563545|2020-07-24" totalcount="4" value="N"/>
    <sequence id="seq_hCoV-19/Australia/VIC12237/2020|EPI_ISL_563546|2020-07-25" spec="Sequence" taxon="hCoV-19/Australia/VIC12237/2020|EPI_ISL_563546|2020-07-25" totalcount="4" value="N"/>
    <sequence id="seq_hCoV-19/Australia/VIC12246/2020|EPI_ISL_563549|2020-07-25" spec="Sequence" taxon="hCoV-19/Australia/VIC12246/2020|EPI_ISL_563549|2020-07-25" totalcount="4" value="N"/>
    <sequence id="seq_hCoV-19/Australia/VIC12615/2020|EPI_ISL_592039|2020-07-28" spec="Sequence" taxon="hCoV-19/Australia/VIC12615/2020|EPI_ISL_592039|2020-07-28" totalcount="4" value="N"/>
    <sequence id="seq_hCoV-19/Australia/VIC12730/2020|EPI_ISL_592066|2020-07-23" spec="Sequence" taxon="hCoV-19/Australia/VIC12730/2020|EPI_ISL_592066|2020-07-23" totalcount="4" value="N"/>
    <sequence id="seq_hCoV-19/Australia/VIC12764/2020|EPI_ISL_592075|2020-07-26" spec="Sequence" taxon="hCoV-19/Australia/VIC12764/2020|EPI_ISL_592075|2020-07-26" totalcount="4" value="N"/>
    <sequence id="seq_hCoV-19/Australia/VIC12787/2020|EPI_ISL_592079|2020-07-28" spec="Sequence" taxon="hCoV-19/Australia/VIC12787/2020|EPI_ISL_592079|2020-07-28" totalcount="4" value="N"/>
    <sequence id="seq_hCoV-19/Australia/VIC11627/2020|EPI_ISL_563437|2020-07-25" spec="Sequence" taxon="hCoV-19/Australia/VIC11627/2020|EPI_ISL_563437|2020-07-25" totalcount="4" value="N"/>
    <sequence id="seq_hCoV-19/Australia/VIC11665/2020|EPI_ISL_563451|2020-07-23" spec="Sequence" taxon="hCoV-19/Australia/VIC11665/2020|EPI_ISL_563451|2020-07-23" totalcount="4" value="N"/>
    <sequence id="seq_hCoV-19/Australia/VIC8500/2020|EPI_ISL_562170|2020-07-24" spec="Sequence" taxon="hCoV-19/Australia/VIC8500/2020|EPI_ISL_562170|2020-07-24" totalcount="4" value="N"/>
    <sequence id="seq_hCoV-19/Australia/VIC11625/2020|EPI_ISL_563436|2020-07-25" spec="Sequence" taxon="hCoV-19/Australia/VIC11625/2020|EPI_ISL_563436|2020-07-25" totalcount="4" value="N"/>
    <sequence id="seq_hCoV-19/Australia/VIC11733/2020|EPI_ISL_563474|2020-07-23" spec="Sequence" taxon="hCoV-19/Australia/VIC11733/2020|EPI_ISL_563474|2020-07-23" totalcount="4" value="N"/>
    <sequence id="seq_hCoV-19/Australia/VIC15360/2020|EPI_ISL_593260|2020-07-29" spec="Sequence" taxon="hCoV-19/Australia/VIC15360/2020|EPI_ISL_593260|2020-07-29" totalcount="4" value="N"/>
    <sequence id="seq_hCoV-19/Australia/VIC11595/2020|EPI_ISL_563424|2020-07-26" spec="Sequence" taxon="hCoV-19/Australia/VIC11595/2020|EPI_ISL_563424|2020-07-26" totalcount="4" value="N"/>
    <sequence id="seq_hCoV-19/Australia/VIC12414/2020|EPI_ISL_640830|2020-07-25" spec="Sequence" taxon="hCoV-19/Australia/VIC12414/2020|EPI_ISL_640830|2020-07-25" totalcount="4" value="N"/>
    <sequence id="seq_hCoV-19/Australia/VIC12220/2020|EPI_ISL_640856|2020-07-26" spec="Sequence" taxon="hCoV-19/Australia/VIC12220/2020|EPI_ISL_640856|2020-07-26" totalcount="4" value="N"/>
    <sequence id="seq_hCoV-19/Australia/VIC5955/2020|EPI_ISL_518731|2020-07-23" spec="Sequence" taxon="hCoV-19/Australia/VIC5955/2020|EPI_ISL_518731|2020-07-23" totalcount="4" value="N"/>
    <sequence id="seq_hCoV-19/Australia/VIC10318/2020|EPI_ISL_562867|2020-07-27" spec="Sequence" taxon="hCoV-19/Australia/VIC10318/2020|EPI_ISL_562867|2020-07-27" totalcount="4" value="N"/>
    <sequence id="seq_hCoV-19/Australia/VIC8443/2020|EPI_ISL_565016|2020-07-28" spec="Sequence" taxon="hCoV-19/Australia/VIC8443/2020|EPI_ISL_565016|2020-07-28" totalcount="4" value="N"/>
    <sequence id="seq_hCoV-19/Australia/VIC8452/2020|EPI_ISL_565024|2020-07-27" spec="Sequence" taxon="hCoV-19/Australia/VIC8452/2020|EPI_ISL_565024|2020-07-27" totalcount="4" value="N"/>
    <sequence id="seq_hCoV-19/Australia/VIC8459/2020|EPI_ISL_565029|2020-07-27" spec="Sequence" taxon="hCoV-19/Australia/VIC8459/2020|EPI_ISL_565029|2020-07-27" totalcount="4" value="N"/>
    <sequence id="seq_hCoV-19/Australia/VIC8463/2020|EPI_ISL_565033|2020-07-28" spec="Sequence" taxon="hCoV-19/Australia/VIC8463/2020|EPI_ISL_565033|2020-07-28" totalcount="4" value="N"/>
    <sequence id="seq_hCoV-19/Australia/VIC8471/2020|EPI_ISL_565038|2020-07-27" spec="Sequence" taxon="hCoV-19/Australia/VIC8471/2020|EPI_ISL_565038|2020-07-27" totalcount="4" value="N"/>
    <sequence id="seq_hCoV-19/Australia/VIC8505/2020|EPI_ISL_565057|2020-07-28" spec="Sequence" taxon="hCoV-19/Australia/VIC8505/2020|EPI_ISL_565057|2020-07-28" totalcount="4" value="N"/>
    <sequence id="seq_hCoV-19/Australia/VIC12898/2020|EPI_ISL_640802|2020-07-29" spec="Sequence" taxon="hCoV-19/Australia/VIC12898/2020|EPI_ISL_640802|2020-07-29" totalcount="4" value="N"/>
    <sequence id="seq_hCoV-19/Australia/VIC6017/2020|EPI_ISL_518792|2020-07-25" spec="Sequence" taxon="hCoV-19/Australia/VIC6017/2020|EPI_ISL_518792|2020-07-25" totalcount="4" value="N"/>
    <sequence id="seq_hCoV-19/Australia/VIC12147/2020|EPI_ISL_640635|2020-07-25" spec="Sequence" taxon="hCoV-19/Australia/VIC12147/2020|EPI_ISL_640635|2020-07-25" totalcount="4" value="N"/>
    <sequence id="seq_hCoV-19/Australia/VIC12544/2020|EPI_ISL_640688|2020-07-29" spec="Sequence" taxon="hCoV-19/Australia/VIC12544/2020|EPI_ISL_640688|2020-07-29" totalcount="4" value="N"/>
    <sequence id="seq_hCoV-19/Australia/VIC12609/2020|EPI_ISL_640598|2020-07-28" spec="Sequence" taxon="hCoV-19/Australia/VIC12609/2020|EPI_ISL_640598|2020-07-28" totalcount="4" value="N"/>
    <sequence id="seq_hCoV-19/Australia/VIC5749/2020|EPI_ISL_518548|2020-07-27" spec="Sequence" taxon="hCoV-19/Australia/VIC5749/2020|EPI_ISL_518548|2020-07-27" totalcount="4" value="N"/>
    <sequence id="seq_hCoV-19/Australia/VIC16510/2020|EPI_ISL_640496|2020-07-23" spec="Sequence" taxon="hCoV-19/Australia/VIC16510/2020|EPI_ISL_640496|2020-07-23" totalcount="4" value="N"/>
    <sequence id="seq_hCoV-19/Australia/VIC16421/2020|EPI_ISL_640554|2020-07-29" spec="Sequence" taxon="hCoV-19/Australia/VIC16421/2020|EPI_ISL_640554|2020-07-29" totalcount="4" value="N"/>
    <sequence id="seq_hCoV-19/Australia/VIC12618/2020|EPI_ISL_640555|2020-07-29" spec="Sequence" taxon="hCoV-19/Australia/VIC12618/2020|EPI_ISL_640555|2020-07-29" totalcount="4" value="N"/>
    <sequence id="seq_hCoV-19/Australia/VIC13962/2020|EPI_ISL_563895|2020-07-24" spec="Sequence" taxon="hCoV-19/Australia/VIC13962/2020|EPI_ISL_563895|2020-07-24" totalcount="4" value="N"/>
    <sequence id="seq_hCoV-19/Australia/VIC17576/2020|EPI_ISL_663930|2020-07-28" spec="Sequence" taxon="hCoV-19/Australia/VIC17576/2020|EPI_ISL_663930|2020-07-28" totalcount="4" value="N"/>
    <sequence id="seq_hCoV-19/Australia/VIC17596/2020|EPI_ISL_663942|2020-07-25" spec="Sequence" taxon="hCoV-19/Australia/VIC17596/2020|EPI_ISL_663942|2020-07-25" totalcount="4" value="N"/>
    <sequence id="seq_hCoV-19/Australia/VIC17613/2020|EPI_ISL_663948|2020-07-28" spec="Sequence" taxon="hCoV-19/Australia/VIC17613/2020|EPI_ISL_663948|2020-07-28" totalcount="4" value="N"/>
    <sequence id="seq_hCoV-19/Australia/VIC7000/2020|EPI_ISL_564192|2020-07-23" spec="Sequence" taxon="hCoV-19/Australia/VIC7000/2020|EPI_ISL_564192|2020-07-23" totalcount="4" value="N"/>
    <sequence id="seq_hCoV-19/Australia/VIC11687/2020|EPI_ISL_591834|2020-07-24" spec="Sequence" taxon="hCoV-19/Australia/VIC11687/2020|EPI_ISL_591834|2020-07-24" totalcount="4" value="N"/>
    <sequence id="seq_hCoV-19/Australia/VIC11695/2020|EPI_ISL_591836|2020-07-24" spec="Sequence" taxon="hCoV-19/Australia/VIC11695/2020|EPI_ISL_591836|2020-07-24" totalcount="4" value="N"/>
    <sequence id="seq_hCoV-19/Australia/VIC11751/2020|EPI_ISL_591843|2020-07-24" spec="Sequence" taxon="hCoV-19/Australia/VIC11751/2020|EPI_ISL_591843|2020-07-24" totalcount="4" value="N"/>
    <sequence id="seq_hCoV-19/Australia/VIC6719/2020|EPI_ISL_564010|2020-07-25" spec="Sequence" taxon="hCoV-19/Australia/VIC6719/2020|EPI_ISL_564010|2020-07-25" totalcount="4" value="N"/>
    <sequence id="seq_hCoV-19/Australia/VIC6727/2020|EPI_ISL_564016|2020-07-25" spec="Sequence" taxon="hCoV-19/Australia/VIC6727/2020|EPI_ISL_564016|2020-07-25" totalcount="4" value="N"/>
    <sequence id="seq_hCoV-19/Australia/VIC6739/2020|EPI_ISL_564021|2020-07-26" spec="Sequence" taxon="hCoV-19/Australia/VIC6739/2020|EPI_ISL_564021|2020-07-26" totalcount="4" value="N"/>
    <sequence id="seq_hCoV-19/Australia/VIC6751/2020|EPI_ISL_564029|2020-07-25" spec="Sequence" taxon="hCoV-19/Australia/VIC6751/2020|EPI_ISL_564029|2020-07-25" totalcount="4" value="N"/>
    <sequence id="seq_hCoV-19/Australia/VIC6758/2020|EPI_ISL_564034|2020-07-27" spec="Sequence" taxon="hCoV-19/Australia/VIC6758/2020|EPI_ISL_564034|2020-07-27" totalcount="4" value="N"/>
    <sequence id="seq_hCoV-19/Australia/VIC6764/2020|EPI_ISL_564040|2020-07-27" spec="Sequence" taxon="hCoV-19/Australia/VIC6764/2020|EPI_ISL_564040|2020-07-27" totalcount="4" value="N"/>
    <sequence id="seq_hCoV-19/Australia/VIC6847/2020|EPI_ISL_564094|2020-07-25" spec="Sequence" taxon="hCoV-19/Australia/VIC6847/2020|EPI_ISL_564094|2020-07-25" totalcount="4" value="N"/>
    <sequence id="seq_hCoV-19/Australia/VIC8991/2020|EPI_ISL_565341|2020-07-27" spec="Sequence" taxon="hCoV-19/Australia/VIC8991/2020|EPI_ISL_565341|2020-07-27" totalcount="4" value="N"/>
    <sequence id="seq_hCoV-19/Australia/VIC9021/2020|EPI_ISL_565358|2020-07-24" spec="Sequence" taxon="hCoV-19/Australia/VIC9021/2020|EPI_ISL_565358|2020-07-24" totalcount="4" value="N"/>
    <sequence id="seq_hCoV-19/Australia/VIC17292/2020|EPI_ISL_663822|2020-07-29" spec="Sequence" taxon="hCoV-19/Australia/VIC17292/2020|EPI_ISL_663822|2020-07-29" totalcount="4" value="N"/>
    <sequence id="seq_hCoV-19/Australia/VIC17331/2020|EPI_ISL_663844|2020-07-24" spec="Sequence" taxon="hCoV-19/Australia/VIC17331/2020|EPI_ISL_663844|2020-07-24" totalcount="4" value="N"/>
    <sequence id="seq_hCoV-19/Australia/VIC6832/2020|EPI_ISL_564084|2020-07-24" spec="Sequence" taxon="hCoV-19/Australia/VIC6832/2020|EPI_ISL_564084|2020-07-24" totalcount="4" value="N"/>
    <sequence id="seq_hCoV-19/Australia/VIC6862/2020|EPI_ISL_564102|2020-07-26" spec="Sequence" taxon="hCoV-19/Australia/VIC6862/2020|EPI_ISL_564102|2020-07-26" totalcount="4" value="N"/>
    <sequence id="seq_hCoV-19/Australia/VIC6869/2020|EPI_ISL_564107|2020-07-26" spec="Sequence" taxon="hCoV-19/Australia/VIC6869/2020|EPI_ISL_564107|2020-07-26" totalcount="4" value="N"/>
    <sequence id="seq_hCoV-19/Australia/VIC6871/2020|EPI_ISL_564108|2020-07-27" spec="Sequence" taxon="hCoV-19/Australia/VIC6871/2020|EPI_ISL_564108|2020-07-27" totalcount="4" value="N"/>
    <sequence id="seq_hCoV-19/Australia/VIC9032/2020|EPI_ISL_565364|2020-07-27" spec="Sequence" taxon="hCoV-19/Australia/VIC9032/2020|EPI_ISL_565364|2020-07-27" totalcount="4" value="N"/>
    <sequence id="seq_hCoV-19/Australia/VIC8887/2020|EPI_ISL_565263|2020-07-24" spec="Sequence" taxon="hCoV-19/Australia/VIC8887/2020|EPI_ISL_565263|2020-07-24" totalcount="4" value="N"/>
    <sequence id="seq_hCoV-19/Australia/VIC8925/2020|EPI_ISL_565283|2020-07-23" spec="Sequence" taxon="hCoV-19/Australia/VIC8925/2020|EPI_ISL_565283|2020-07-23" totalcount="4" value="N"/>
    <sequence id="seq_hCoV-19/Australia/VIC8929/2020|EPI_ISL_565285|2020-07-28" spec="Sequence" taxon="hCoV-19/Australia/VIC8929/2020|EPI_ISL_565285|2020-07-28" totalcount="4" value="N"/>
    <sequence id="seq_hCoV-19/Australia/VIC8940/2020|EPI_ISL_565294|2020-07-23" spec="Sequence" taxon="hCoV-19/Australia/VIC8940/2020|EPI_ISL_565294|2020-07-23" totalcount="4" value="N"/>
    <sequence id="seq_hCoV-19/Australia/VIC8941/2020|EPI_ISL_565295|2020-07-23" spec="Sequence" taxon="hCoV-19/Australia/VIC8941/2020|EPI_ISL_565295|2020-07-23" totalcount="4" value="N"/>
    <sequence id="seq_hCoV-19/Australia/VIC8948/2020|EPI_ISL_565302|2020-07-27" spec="Sequence" taxon="hCoV-19/Australia/VIC8948/2020|EPI_ISL_565302|2020-07-27" totalcount="4" value="N"/>
    <sequence id="seq_hCoV-19/Australia/VIC8952/2020|EPI_ISL_565306|2020-07-28" spec="Sequence" taxon="hCoV-19/Australia/VIC8952/2020|EPI_ISL_565306|2020-07-28" totalcount="4" value="N"/>
    <sequence id="seq_hCoV-19/Australia/VIC8974/2020|EPI_ISL_565325|2020-07-28" spec="Sequence" taxon="hCoV-19/Australia/VIC8974/2020|EPI_ISL_565325|2020-07-28" totalcount="4" value="N"/>
    <sequence id="seq_hCoV-19/Australia/VIC8982/2020|EPI_ISL_565332|2020-07-28" spec="Sequence" taxon="hCoV-19/Australia/VIC8982/2020|EPI_ISL_565332|2020-07-28" totalcount="4" value="N"/>
    <sequence id="seq_hCoV-19/Australia/VIC14624/2020|EPI_ISL_592920|2020-07-27" spec="Sequence" taxon="hCoV-19/Australia/VIC14624/2020|EPI_ISL_592920|2020-07-27" totalcount="4" value="N"/>
    <sequence id="seq_hCoV-19/Australia/VIC10444/2020|EPI_ISL_562915|2020-07-27" spec="Sequence" taxon="hCoV-19/Australia/VIC10444/2020|EPI_ISL_562915|2020-07-27" totalcount="4" value="N"/>
    <sequence id="seq_hCoV-19/Australia/VIC8619/2020|EPI_ISL_565111|2020-07-29" spec="Sequence" taxon="hCoV-19/Australia/VIC8619/2020|EPI_ISL_565111|2020-07-29" totalcount="4" value="N"/>
    <sequence id="seq_hCoV-19/Australia/VIC12530/2020|EPI_ISL_640917|2020-07-29" spec="Sequence" taxon="hCoV-19/Australia/VIC12530/2020|EPI_ISL_640917|2020-07-29" totalcount="4" value="N"/>
    <sequence id="seq_hCoV-19/Australia/VIC8721/2020|EPI_ISL_565157|2020-07-26" spec="Sequence" taxon="hCoV-19/Australia/VIC8721/2020|EPI_ISL_565157|2020-07-26" totalcount="4" value="N"/>
    <sequence id="seq_hCoV-19/Australia/VIC8728/2020|EPI_ISL_565158|2020-07-27" spec="Sequence" taxon="hCoV-19/Australia/VIC8728/2020|EPI_ISL_565158|2020-07-27" totalcount="4" value="N"/>
    <sequence id="seq_hCoV-19/Australia/VIC8733/2020|EPI_ISL_565161|2020-07-27" spec="Sequence" taxon="hCoV-19/Australia/VIC8733/2020|EPI_ISL_565161|2020-07-27" totalcount="4" value="N"/>
    <sequence id="seq_hCoV-19/Australia/VIC16391/2020|EPI_ISL_641303|2020-08-05" spec="Sequence" taxon="hCoV-19/Australia/VIC16391/2020|EPI_ISL_641303|2020-08-05" totalcount="4" value="N"/>
    <sequence id="seq_hCoV-19/Australia/VIC7787/2020|EPI_ISL_564657|2020-08-02" spec="Sequence" taxon="hCoV-19/Australia/VIC7787/2020|EPI_ISL_564657|2020-08-02" totalcount="4" value="N"/>
    <sequence id="seq_hCoV-19/Australia/VIC12878/2020|EPI_ISL_641252|2020-07-31" spec="Sequence" taxon="hCoV-19/Australia/VIC12878/2020|EPI_ISL_641252|2020-07-31" totalcount="4" value="N"/>
    <sequence id="seq_hCoV-19/Australia/VIC16065/2020|EPI_ISL_641255|2020-08-02" spec="Sequence" taxon="hCoV-19/Australia/VIC16065/2020|EPI_ISL_641255|2020-08-02" totalcount="4" value="N"/>
    <sequence id="seq_hCoV-19/Australia/VIC7718/2020|EPI_ISL_564601|2020-08-04" spec="Sequence" taxon="hCoV-19/Australia/VIC7718/2020|EPI_ISL_564601|2020-08-04" totalcount="4" value="N"/>
    <sequence id="seq_hCoV-19/Australia/VIC7720/2020|EPI_ISL_564603|2020-07-30" spec="Sequence" taxon="hCoV-19/Australia/VIC7720/2020|EPI_ISL_564603|2020-07-30" totalcount="4" value="N"/>
    <sequence id="seq_hCoV-19/Australia/VIC7724/2020|EPI_ISL_564607|2020-08-04" spec="Sequence" taxon="hCoV-19/Australia/VIC7724/2020|EPI_ISL_564607|2020-08-04" totalcount="4" value="N"/>
    <sequence id="seq_hCoV-19/Australia/VIC7736/2020|EPI_ISL_564616|2020-08-05" spec="Sequence" taxon="hCoV-19/Australia/VIC7736/2020|EPI_ISL_564616|2020-08-05" totalcount="4" value="N"/>
    <sequence id="seq_hCoV-19/Australia/VIC15210/2020|EPI_ISL_593191|2020-08-03" spec="Sequence" taxon="hCoV-19/Australia/VIC15210/2020|EPI_ISL_593191|2020-08-03" totalcount="4" value="N"/>
    <sequence id="seq_hCoV-19/Australia/VIC15217/2020|EPI_ISL_593196|2020-08-03" spec="Sequence" taxon="hCoV-19/Australia/VIC15217/2020|EPI_ISL_593196|2020-08-03" totalcount="4" value="N"/>
    <sequence id="seq_hCoV-19/Australia/VIC16615/2020|EPI_ISL_641230|2020-08-05" spec="Sequence" taxon="hCoV-19/Australia/VIC16615/2020|EPI_ISL_641230|2020-08-05" totalcount="4" value="N"/>
    <sequence id="seq_hCoV-19/Australia/VIC16325/2020|EPI_ISL_641244|2020-08-05" spec="Sequence" taxon="hCoV-19/Australia/VIC16325/2020|EPI_ISL_641244|2020-08-05" totalcount="4" value="N"/>
    <sequence id="seq_hCoV-19/Australia/VIC12862/2020|EPI_ISL_641245|2020-08-02" spec="Sequence" taxon="hCoV-19/Australia/VIC12862/2020|EPI_ISL_641245|2020-08-02" totalcount="4" value="N"/>
    <sequence id="seq_hCoV-19/Australia/VIC7763/2020|EPI_ISL_564638|2020-08-02" spec="Sequence" taxon="hCoV-19/Australia/VIC7763/2020|EPI_ISL_564638|2020-08-02" totalcount="4" value="N"/>
    <sequence id="seq_hCoV-19/Australia/VIC7767/2020|EPI_ISL_564642|2020-08-03" spec="Sequence" taxon="hCoV-19/Australia/VIC7767/2020|EPI_ISL_564642|2020-08-03" totalcount="4" value="N"/>
    <sequence id="seq_hCoV-19/Australia/VIC12336/2020|EPI_ISL_641290|2020-07-30" spec="Sequence" taxon="hCoV-19/Australia/VIC12336/2020|EPI_ISL_641290|2020-07-30" totalcount="4" value="N"/>
    <sequence id="seq_hCoV-19/Australia/VIC10957/2020|EPI_ISL_563167|2020-07-31" spec="Sequence" taxon="hCoV-19/Australia/VIC10957/2020|EPI_ISL_563167|2020-07-31" totalcount="4" value="N"/>
    <sequence id="seq_hCoV-19/Australia/VIC10998/2020|EPI_ISL_563190|2020-07-30" spec="Sequence" taxon="hCoV-19/Australia/VIC10998/2020|EPI_ISL_563190|2020-07-30" totalcount="4" value="N"/>
    <sequence id="seq_hCoV-19/Australia/VIC11005/2020|EPI_ISL_563194|2020-07-30" spec="Sequence" taxon="hCoV-19/Australia/VIC11005/2020|EPI_ISL_563194|2020-07-30" totalcount="4" value="N"/>
    <sequence id="seq_hCoV-19/Australia/VIC11076/2020|EPI_ISL_563235|2020-07-31" spec="Sequence" taxon="hCoV-19/Australia/VIC11076/2020|EPI_ISL_563235|2020-07-31" totalcount="4" value="N"/>
    <sequence id="seq_hCoV-19/Australia/VIC11088/2020|EPI_ISL_563243|2020-08-01" spec="Sequence" taxon="hCoV-19/Australia/VIC11088/2020|EPI_ISL_563243|2020-08-01" totalcount="4" value="N"/>
    <sequence id="seq_hCoV-19/Australia/VIC11153/2020|EPI_ISL_563273|2020-08-03" spec="Sequence" taxon="hCoV-19/Australia/VIC11153/2020|EPI_ISL_563273|2020-08-03" totalcount="4" value="N"/>
    <sequence id="seq_hCoV-19/Australia/VIC7690/2020|EPI_ISL_564579|2020-08-02" spec="Sequence" taxon="hCoV-19/Australia/VIC7690/2020|EPI_ISL_564579|2020-08-02" totalcount="4" value="N"/>
    <sequence id="seq_hCoV-19/Australia/VIC12490/2020|EPI_ISL_641131|2020-08-01" spec="Sequence" taxon="hCoV-19/Australia/VIC12490/2020|EPI_ISL_641131|2020-08-01" totalcount="4" value="N"/>
    <sequence id="seq_hCoV-19/Australia/VIC15977/2020|EPI_ISL_641176|2020-08-01" spec="Sequence" taxon="hCoV-19/Australia/VIC15977/2020|EPI_ISL_641176|2020-08-01" totalcount="4" value="N"/>
    <sequence id="seq_hCoV-19/Australia/VIC10747/2020|EPI_ISL_563067|2020-07-31" spec="Sequence" taxon="hCoV-19/Australia/VIC10747/2020|EPI_ISL_563067|2020-07-31" totalcount="4" value="N"/>
    <sequence id="seq_hCoV-19/Australia/VIC10787/2020|EPI_ISL_563089|2020-07-30" spec="Sequence" taxon="hCoV-19/Australia/VIC10787/2020|EPI_ISL_563089|2020-07-30" totalcount="4" value="N"/>
    <sequence id="seq_hCoV-19/Australia/VIC7417/2020|EPI_ISL_564394|2020-08-02" spec="Sequence" taxon="hCoV-19/Australia/VIC7417/2020|EPI_ISL_564394|2020-08-02" totalcount="4" value="N"/>
    <sequence id="seq_hCoV-19/Australia/VIC7431/2020|EPI_ISL_564407|2020-08-03" spec="Sequence" taxon="hCoV-19/Australia/VIC7431/2020|EPI_ISL_564407|2020-08-03" totalcount="4" value="N"/>
    <sequence id="seq_hCoV-19/Australia/VIC10821/2020|EPI_ISL_563110|2020-08-01" spec="Sequence" taxon="hCoV-19/Australia/VIC10821/2020|EPI_ISL_563110|2020-08-01" totalcount="4" value="N"/>
    <sequence id="seq_hCoV-19/Australia/VIC10838/2020|EPI_ISL_563121|2020-07-30" spec="Sequence" taxon="hCoV-19/Australia/VIC10838/2020|EPI_ISL_563121|2020-07-30" totalcount="4" value="N"/>
    <sequence id="seq_hCoV-19/Australia/VIC10906/2020|EPI_ISL_563149|2020-08-04" spec="Sequence" taxon="hCoV-19/Australia/VIC10906/2020|EPI_ISL_563149|2020-08-04" totalcount="4" value="N"/>
    <sequence id="seq_hCoV-19/Australia/VIC16068/2020|EPI_ISL_641008|2020-08-05" spec="Sequence" taxon="hCoV-19/Australia/VIC16068/2020|EPI_ISL_641008|2020-08-05" totalcount="4" value="N"/>
    <sequence id="seq_hCoV-19/Australia/VIC16359/2020|EPI_ISL_641014|2020-08-04" spec="Sequence" taxon="hCoV-19/Australia/VIC16359/2020|EPI_ISL_641014|2020-08-04" totalcount="4" value="N"/>
    <sequence id="seq_hCoV-19/Australia/VIC7158/2020|EPI_ISL_564255|2020-07-31" spec="Sequence" taxon="hCoV-19/Australia/VIC7158/2020|EPI_ISL_564255|2020-07-31" totalcount="4" value="N"/>
    <sequence id="seq_hCoV-19/Australia/VIC11782/2020|EPI_ISL_591850|2020-08-01" spec="Sequence" taxon="hCoV-19/Australia/VIC11782/2020|EPI_ISL_591850|2020-08-01" totalcount="4" value="N"/>
    <sequence id="seq_hCoV-19/Australia/VIC11826/2020|EPI_ISL_591866|2020-08-01" spec="Sequence" taxon="hCoV-19/Australia/VIC11826/2020|EPI_ISL_591866|2020-08-01" totalcount="4" value="N"/>
    <sequence id="seq_hCoV-19/Australia/VIC11913/2020|EPI_ISL_591893|2020-08-05" spec="Sequence" taxon="hCoV-19/Australia/VIC11913/2020|EPI_ISL_591893|2020-08-05" totalcount="4" value="N"/>
    <sequence id="seq_hCoV-19/Australia/VIC11942/2020|EPI_ISL_591899|2020-08-04" spec="Sequence" taxon="hCoV-19/Australia/VIC11942/2020|EPI_ISL_591899|2020-08-04" totalcount="4" value="N"/>
    <sequence id="seq_hCoV-19/Australia/VIC10665/2020|EPI_ISL_563025|2020-07-31" spec="Sequence" taxon="hCoV-19/Australia/VIC10665/2020|EPI_ISL_563025|2020-07-31" totalcount="4" value="N"/>
    <sequence id="seq_hCoV-19/Australia/VIC13246/2020|EPI_ISL_592217|2020-07-30" spec="Sequence" taxon="hCoV-19/Australia/VIC13246/2020|EPI_ISL_592217|2020-07-30" totalcount="4" value="N"/>
    <sequence id="seq_hCoV-19/Australia/VIC13475/2020|EPI_ISL_592251|2020-08-02" spec="Sequence" taxon="hCoV-19/Australia/VIC13475/2020|EPI_ISL_592251|2020-08-02" totalcount="4" value="N"/>
    <sequence id="seq_hCoV-19/Australia/VIC13476/2020|EPI_ISL_592252|2020-08-03" spec="Sequence" taxon="hCoV-19/Australia/VIC13476/2020|EPI_ISL_592252|2020-08-03" totalcount="4" value="N"/>
    <sequence id="seq_hCoV-19/Australia/VIC13629/2020|EPI_ISL_592292|2020-08-01" spec="Sequence" taxon="hCoV-19/Australia/VIC13629/2020|EPI_ISL_592292|2020-08-01" totalcount="4" value="N"/>
    <sequence id="seq_hCoV-19/Australia/VIC16039/2020|EPI_ISL_640424|2020-08-04" spec="Sequence" taxon="hCoV-19/Australia/VIC16039/2020|EPI_ISL_640424|2020-08-04" totalcount="4" value="N"/>
    <sequence id="seq_hCoV-19/Australia/VIC16380/2020|EPI_ISL_640425|2020-08-05" spec="Sequence" taxon="hCoV-19/Australia/VIC16380/2020|EPI_ISL_640425|2020-08-05" totalcount="4" value="N"/>
    <sequence id="seq_hCoV-19/Australia/VIC12699/2020|EPI_ISL_640456|2020-08-03" spec="Sequence" taxon="hCoV-19/Australia/VIC12699/2020|EPI_ISL_640456|2020-08-03" totalcount="4" value="N"/>
    <sequence id="seq_hCoV-19/Australia/VIC12482/2020|EPI_ISL_640464|2020-08-02" spec="Sequence" taxon="hCoV-19/Australia/VIC12482/2020|EPI_ISL_640464|2020-08-02" totalcount="4" value="N"/>
    <sequence id="seq_hCoV-19/Australia/VIC13545/2020|EPI_ISL_563744|2020-08-01" spec="Sequence" taxon="hCoV-19/Australia/VIC13545/2020|EPI_ISL_563744|2020-08-01" totalcount="4" value="N"/>
    <sequence id="seq_hCoV-19/Australia/VIC13586/2020|EPI_ISL_563768|2020-07-31" spec="Sequence" taxon="hCoV-19/Australia/VIC13586/2020|EPI_ISL_563768|2020-07-31" totalcount="4" value="N"/>
    <sequence id="seq_hCoV-19/Australia/VIC12982/2020|EPI_ISL_592135|2020-08-01" spec="Sequence" taxon="hCoV-19/Australia/VIC12982/2020|EPI_ISL_592135|2020-08-01" totalcount="4" value="N"/>
    <sequence id="seq_hCoV-19/Australia/VIC15660/2020|EPI_ISL_593401|2020-07-30" spec="Sequence" taxon="hCoV-19/Australia/VIC15660/2020|EPI_ISL_593401|2020-07-30" totalcount="4" value="N"/>
    <sequence id="seq_hCoV-19/Australia/VIC15671/2020|EPI_ISL_593407|2020-08-02" spec="Sequence" taxon="hCoV-19/Australia/VIC15671/2020|EPI_ISL_593407|2020-08-02" totalcount="4" value="N"/>
    <sequence id="seq_hCoV-19/Australia/VIC13347/2020|EPI_ISL_563686|2020-07-30" spec="Sequence" taxon="hCoV-19/Australia/VIC13347/2020|EPI_ISL_563686|2020-07-30" totalcount="4" value="N"/>
    <sequence id="seq_hCoV-19/Australia/VIC13065/2020|EPI_ISL_592173|2020-08-05" spec="Sequence" taxon="hCoV-19/Australia/VIC13065/2020|EPI_ISL_592173|2020-08-05" totalcount="4" value="N"/>
    <sequence id="seq_hCoV-19/Australia/VIC15763/2020|EPI_ISL_593447|2020-08-01" spec="Sequence" taxon="hCoV-19/Australia/VIC15763/2020|EPI_ISL_593447|2020-08-01" totalcount="4" value="N"/>
    <sequence id="seq_hCoV-19/Australia/VIC16012/2020|EPI_ISL_640310|2020-08-05" spec="Sequence" taxon="hCoV-19/Australia/VIC16012/2020|EPI_ISL_640310|2020-08-05" totalcount="4" value="N"/>
    <sequence id="seq_hCoV-19/Australia/VIC13093/2020|EPI_ISL_563619|2020-07-30" spec="Sequence" taxon="hCoV-19/Australia/VIC13093/2020|EPI_ISL_563619|2020-07-30" totalcount="4" value="N"/>
    <sequence id="seq_hCoV-19/Australia/VIC13024/2020|EPI_ISL_592154|2020-08-01" spec="Sequence" taxon="hCoV-19/Australia/VIC13024/2020|EPI_ISL_592154|2020-08-01" totalcount="4" value="N"/>
    <sequence id="seq_hCoV-19/Australia/VIC15422/2020|EPI_ISL_593300|2020-08-01" spec="Sequence" taxon="hCoV-19/Australia/VIC15422/2020|EPI_ISL_593300|2020-08-01" totalcount="4" value="N"/>
    <sequence id="seq_hCoV-19/Australia/VIC15437/2020|EPI_ISL_593304|2020-08-04" spec="Sequence" taxon="hCoV-19/Australia/VIC15437/2020|EPI_ISL_593304|2020-08-04" totalcount="4" value="N"/>
    <sequence id="seq_hCoV-19/Australia/VIC15440/2020|EPI_ISL_593306|2020-08-04" spec="Sequence" taxon="hCoV-19/Australia/VIC15440/2020|EPI_ISL_593306|2020-08-04" totalcount="4" value="N"/>
    <sequence id="seq_hCoV-19/Australia/VIC15444/2020|EPI_ISL_593308|2020-08-05" spec="Sequence" taxon="hCoV-19/Australia/VIC15444/2020|EPI_ISL_593308|2020-08-05" totalcount="4" value="N"/>
    <sequence id="seq_hCoV-19/Australia/VIC15506/2020|EPI_ISL_593340|2020-08-01" spec="Sequence" taxon="hCoV-19/Australia/VIC15506/2020|EPI_ISL_593340|2020-08-01" totalcount="4" value="N"/>
    <sequence id="seq_hCoV-19/Australia/VIC15493/2020|EPI_ISL_593332|2020-07-30" spec="Sequence" taxon="hCoV-19/Australia/VIC15493/2020|EPI_ISL_593332|2020-07-30" totalcount="4" value="N"/>
    <sequence id="seq_hCoV-19/Australia/VIC15503/2020|EPI_ISL_593338|2020-08-03" spec="Sequence" taxon="hCoV-19/Australia/VIC15503/2020|EPI_ISL_593338|2020-08-03" totalcount="4" value="N"/>
    <sequence id="seq_hCoV-19/Australia/VIC15510/2020|EPI_ISL_593342|2020-08-04" spec="Sequence" taxon="hCoV-19/Australia/VIC15510/2020|EPI_ISL_593342|2020-08-04" totalcount="4" value="N"/>
    <sequence id="seq_hCoV-19/Australia/VIC15639/2020|EPI_ISL_593392|2020-08-01" spec="Sequence" taxon="hCoV-19/Australia/VIC15639/2020|EPI_ISL_593392|2020-08-01" totalcount="4" value="N"/>
    <sequence id="seq_hCoV-19/Australia/VIC15222/2020|EPI_ISL_593200|2020-08-04" spec="Sequence" taxon="hCoV-19/Australia/VIC15222/2020|EPI_ISL_593200|2020-08-04" totalcount="4" value="N"/>
    <sequence id="seq_hCoV-19/Australia/VIC15234/2020|EPI_ISL_593209|2020-08-02" spec="Sequence" taxon="hCoV-19/Australia/VIC15234/2020|EPI_ISL_593209|2020-08-02" totalcount="4" value="N"/>
    <sequence id="seq_hCoV-19/Australia/VIC15239/2020|EPI_ISL_593212|2020-08-02" spec="Sequence" taxon="hCoV-19/Australia/VIC15239/2020|EPI_ISL_593212|2020-08-02" totalcount="4" value="N"/>
    <sequence id="seq_hCoV-19/Australia/VIC15297/2020|EPI_ISL_593240|2020-08-04" spec="Sequence" taxon="hCoV-19/Australia/VIC15297/2020|EPI_ISL_593240|2020-08-04" totalcount="4" value="N"/>
    <sequence id="seq_hCoV-19/Australia/VIC15330/2020|EPI_ISL_593251|2020-08-03" spec="Sequence" taxon="hCoV-19/Australia/VIC15330/2020|EPI_ISL_593251|2020-08-03" totalcount="4" value="N"/>
    <sequence id="seq_hCoV-19/Australia/VIC15377/2020|EPI_ISL_593271|2020-08-01" spec="Sequence" taxon="hCoV-19/Australia/VIC15377/2020|EPI_ISL_593271|2020-08-01" totalcount="4" value="N"/>
    <sequence id="seq_hCoV-19/Australia/VIC17722/2020|EPI_ISL_664011|2020-08-05" spec="Sequence" taxon="hCoV-19/Australia/VIC17722/2020|EPI_ISL_664011|2020-08-05" totalcount="4" value="N"/>
    <sequence id="seq_hCoV-19/Australia/VIC8525/2020|EPI_ISL_565074|2020-08-01" spec="Sequence" taxon="hCoV-19/Australia/VIC8525/2020|EPI_ISL_565074|2020-08-01" totalcount="4" value="N"/>
    <sequence id="seq_hCoV-19/Australia/VIC8532/2020|EPI_ISL_565080|2020-08-04" spec="Sequence" taxon="hCoV-19/Australia/VIC8532/2020|EPI_ISL_565080|2020-08-04" totalcount="4" value="N"/>
    <sequence id="seq_hCoV-19/Australia/VIC15414/2020|EPI_ISL_593295|2020-07-30" spec="Sequence" taxon="hCoV-19/Australia/VIC15414/2020|EPI_ISL_593295|2020-07-30" totalcount="4" value="N"/>
    <sequence id="seq_hCoV-19/Australia/VIC15420/2020|EPI_ISL_593299|2020-07-30" spec="Sequence" taxon="hCoV-19/Australia/VIC15420/2020|EPI_ISL_593299|2020-07-30" totalcount="4" value="N"/>
    <sequence id="seq_hCoV-19/Australia/VIC16408/2020|EPI_ISL_640854|2020-08-05" spec="Sequence" taxon="hCoV-19/Australia/VIC16408/2020|EPI_ISL_640854|2020-08-05" totalcount="4" value="N"/>
    <sequence id="seq_hCoV-19/Australia/VIC12566/2020|EPI_ISL_640864|2020-07-30" spec="Sequence" taxon="hCoV-19/Australia/VIC12566/2020|EPI_ISL_640864|2020-07-30" totalcount="4" value="N"/>
    <sequence id="seq_hCoV-19/Australia/VIC16037/2020|EPI_ISL_640807|2020-08-03" spec="Sequence" taxon="hCoV-19/Australia/VIC16037/2020|EPI_ISL_640807|2020-08-03" totalcount="4" value="N"/>
    <sequence id="seq_hCoV-19/Australia/VIC12541/2020|EPI_ISL_640874|2020-07-30" spec="Sequence" taxon="hCoV-19/Australia/VIC12541/2020|EPI_ISL_640874|2020-07-30" totalcount="4" value="N"/>
    <sequence id="seq_hCoV-19/Australia/VIC16056/2020|EPI_ISL_640709|2020-08-02" spec="Sequence" taxon="hCoV-19/Australia/VIC16056/2020|EPI_ISL_640709|2020-08-02" totalcount="4" value="N"/>
    <sequence id="seq_hCoV-19/Australia/VIC12638/2020|EPI_ISL_640728|2020-07-31" spec="Sequence" taxon="hCoV-19/Australia/VIC12638/2020|EPI_ISL_640728|2020-07-31" totalcount="4" value="N"/>
    <sequence id="seq_hCoV-19/Australia/VIC12820/2020|EPI_ISL_640773|2020-08-01" spec="Sequence" taxon="hCoV-19/Australia/VIC12820/2020|EPI_ISL_640773|2020-08-01" totalcount="4" value="N"/>
    <sequence id="seq_hCoV-19/Australia/VIC16395/2020|EPI_ISL_640616|2020-08-05" spec="Sequence" taxon="hCoV-19/Australia/VIC16395/2020|EPI_ISL_640616|2020-08-05" totalcount="4" value="N"/>
    <sequence id="seq_hCoV-19/Australia/VIC10778/2020|EPI_ISL_562602|2020-08-02" spec="Sequence" taxon="hCoV-19/Australia/VIC10778/2020|EPI_ISL_562602|2020-08-02" totalcount="4" value="N"/>
    <sequence id="seq_hCoV-19/Australia/VIC14241/2020|EPI_ISL_592410|2020-08-04" spec="Sequence" taxon="hCoV-19/Australia/VIC14241/2020|EPI_ISL_592410|2020-08-04" totalcount="4" value="N"/>
    <sequence id="seq_hCoV-19/Australia/VIC14254/2020|EPI_ISL_592419|2020-08-04" spec="Sequence" taxon="hCoV-19/Australia/VIC14254/2020|EPI_ISL_592419|2020-08-04" totalcount="4" value="N"/>
    <sequence id="seq_hCoV-19/Australia/VIC14306/2020|EPI_ISL_592444|2020-08-03" spec="Sequence" taxon="hCoV-19/Australia/VIC14306/2020|EPI_ISL_592444|2020-08-03" totalcount="4" value="N"/>
    <sequence id="seq_hCoV-19/Australia/VIC12755/2020|EPI_ISL_640615|2020-07-30" spec="Sequence" taxon="hCoV-19/Australia/VIC12755/2020|EPI_ISL_640615|2020-07-30" totalcount="4" value="N"/>
    <sequence id="seq_hCoV-19/Australia/VIC12782/2020|EPI_ISL_640697|2020-07-30" spec="Sequence" taxon="hCoV-19/Australia/VIC12782/2020|EPI_ISL_640697|2020-07-30" totalcount="4" value="N"/>
    <sequence id="seq_hCoV-19/Australia/VIC14158/2020|EPI_ISL_592358|2020-08-02" spec="Sequence" taxon="hCoV-19/Australia/VIC14158/2020|EPI_ISL_592358|2020-08-02" totalcount="4" value="N"/>
    <sequence id="seq_hCoV-19/Australia/VIC14168/2020|EPI_ISL_592364|2020-08-02" spec="Sequence" taxon="hCoV-19/Australia/VIC14168/2020|EPI_ISL_592364|2020-08-02" totalcount="4" value="N"/>
    <sequence id="seq_hCoV-19/Australia/VIC14184/2020|EPI_ISL_592374|2020-08-04" spec="Sequence" taxon="hCoV-19/Australia/VIC14184/2020|EPI_ISL_592374|2020-08-04" totalcount="4" value="N"/>
    <sequence id="seq_hCoV-19/Australia/VIC14200/2020|EPI_ISL_592384|2020-08-02" spec="Sequence" taxon="hCoV-19/Australia/VIC14200/2020|EPI_ISL_592384|2020-08-02" totalcount="4" value="N"/>
    <sequence id="seq_hCoV-19/Australia/VIC12442/2020|EPI_ISL_640577|2020-07-30" spec="Sequence" taxon="hCoV-19/Australia/VIC12442/2020|EPI_ISL_640577|2020-07-30" totalcount="4" value="N"/>
    <sequence id="seq_hCoV-19/Australia/VIC14207/2020|EPI_ISL_592389|2020-08-01" spec="Sequence" taxon="hCoV-19/Australia/VIC14207/2020|EPI_ISL_592389|2020-08-01" totalcount="4" value="N"/>
    <sequence id="seq_hCoV-19/Australia/VIC13193/2020|EPI_ISL_640584|2020-08-01" spec="Sequence" taxon="hCoV-19/Australia/VIC13193/2020|EPI_ISL_640584|2020-08-01" totalcount="4" value="N"/>
    <sequence id="seq_hCoV-19/Australia/VIC7089/2020|EPI_ISL_564223|2020-08-01" spec="Sequence" taxon="hCoV-19/Australia/VIC7089/2020|EPI_ISL_564223|2020-08-01" totalcount="4" value="N"/>
    <sequence id="seq_hCoV-19/Australia/VIC7099/2020|EPI_ISL_564230|2020-08-01" spec="Sequence" taxon="hCoV-19/Australia/VIC7099/2020|EPI_ISL_564230|2020-08-01" totalcount="4" value="N"/>
    <sequence id="seq_hCoV-19/Australia/VIC7100/2020|EPI_ISL_564231|2020-08-01" spec="Sequence" taxon="hCoV-19/Australia/VIC7100/2020|EPI_ISL_564231|2020-08-01" totalcount="4" value="N"/>
    <sequence id="seq_hCoV-19/Australia/VIC7106/2020|EPI_ISL_564235|2020-08-01" spec="Sequence" taxon="hCoV-19/Australia/VIC7106/2020|EPI_ISL_564235|2020-08-01" totalcount="4" value="N"/>
    <sequence id="seq_hCoV-19/Australia/VIC14665/2020|EPI_ISL_592944|2020-08-02" spec="Sequence" taxon="hCoV-19/Australia/VIC14665/2020|EPI_ISL_592944|2020-08-02" totalcount="4" value="N"/>
    <sequence id="seq_hCoV-19/Australia/VIC17270/2020|EPI_ISL_663813|2020-07-30" spec="Sequence" taxon="hCoV-19/Australia/VIC17270/2020|EPI_ISL_663813|2020-07-30" totalcount="4" value="N"/>
    <sequence id="seq_hCoV-19/Australia/VIC6776/2020|EPI_ISL_564049|2020-07-31" spec="Sequence" taxon="hCoV-19/Australia/VIC6776/2020|EPI_ISL_564049|2020-07-31" totalcount="4" value="N"/>
    <sequence id="seq_hCoV-19/Australia/VIC9036/2020|EPI_ISL_565366|2020-07-30" spec="Sequence" taxon="hCoV-19/Australia/VIC9036/2020|EPI_ISL_565366|2020-07-30" totalcount="4" value="N"/>
    <sequence id="seq_hCoV-19/Australia/VIC8819/2020|EPI_ISL_565216|2020-08-02" spec="Sequence" taxon="hCoV-19/Australia/VIC8819/2020|EPI_ISL_565216|2020-08-02" totalcount="4" value="N"/>
    <sequence id="seq_hCoV-19/Australia/VIC8824/2020|EPI_ISL_565217|2020-08-03" spec="Sequence" taxon="hCoV-19/Australia/VIC8824/2020|EPI_ISL_565217|2020-08-03" totalcount="4" value="N"/>
    <sequence id="seq_hCoV-19/Australia/VIC14627/2020|EPI_ISL_592923|2020-08-04" spec="Sequence" taxon="hCoV-19/Australia/VIC14627/2020|EPI_ISL_592923|2020-08-04" totalcount="4" value="N"/>
    <sequence id="seq_hCoV-19/Australia/VIC14640/2020|EPI_ISL_592929|2020-07-30" spec="Sequence" taxon="hCoV-19/Australia/VIC14640/2020|EPI_ISL_592929|2020-07-30" totalcount="4" value="N"/>
    <sequence id="seq_hCoV-19/Australia/VIC14650/2020|EPI_ISL_592934|2020-08-04" spec="Sequence" taxon="hCoV-19/Australia/VIC14650/2020|EPI_ISL_592934|2020-08-04" totalcount="4" value="N"/>
    <sequence id="seq_hCoV-19/Australia/VIC10581/2020|EPI_ISL_562969|2020-08-04" spec="Sequence" taxon="hCoV-19/Australia/VIC10581/2020|EPI_ISL_562969|2020-08-04" totalcount="4" value="N"/>
    <sequence id="seq_hCoV-19/Australia/VIC10585/2020|EPI_ISL_562971|2020-08-03" spec="Sequence" taxon="hCoV-19/Australia/VIC10585/2020|EPI_ISL_562971|2020-08-03" totalcount="4" value="N"/>
    <sequence id="seq_hCoV-19/Australia/VIC10597/2020|EPI_ISL_562978|2020-08-03" spec="Sequence" taxon="hCoV-19/Australia/VIC10597/2020|EPI_ISL_562978|2020-08-03" totalcount="4" value="N"/>
    <sequence id="seq_hCoV-19/Australia/VIC12636/2020|EPI_ISL_640935|2020-08-02" spec="Sequence" taxon="hCoV-19/Australia/VIC12636/2020|EPI_ISL_640935|2020-08-02" totalcount="4" value="N"/>
    <sequence id="seq_hCoV-19/Australia/VIC12930/2020|EPI_ISL_640951|2020-07-31" spec="Sequence" taxon="hCoV-19/Australia/VIC12930/2020|EPI_ISL_640951|2020-07-31" totalcount="4" value="N"/>
    <sequence id="seq_hCoV-19/Australia/VIC10601/2020|EPI_ISL_562982|2020-08-04" spec="Sequence" taxon="hCoV-19/Australia/VIC10601/2020|EPI_ISL_562982|2020-08-04" totalcount="4" value="N"/>
    <sequence id="seq_hCoV-19/Australia/VIC10612/2020|EPI_ISL_562990|2020-08-04" spec="Sequence" taxon="hCoV-19/Australia/VIC10612/2020|EPI_ISL_562990|2020-08-04" totalcount="4" value="N"/>
    <sequence id="seq_hCoV-19/Australia/VIC10615/2020|EPI_ISL_562992|2020-08-04" spec="Sequence" taxon="hCoV-19/Australia/VIC10615/2020|EPI_ISL_562992|2020-08-04" totalcount="4" value="N"/>
    <sequence id="seq_hCoV-19/Australia/VIC10620/2020|EPI_ISL_562995|2020-08-04" spec="Sequence" taxon="hCoV-19/Australia/VIC10620/2020|EPI_ISL_562995|2020-08-04" totalcount="4" value="N"/>
    <sequence id="seq_hCoV-19/Australia/VIC8815/2020|EPI_ISL_565213|2020-08-01" spec="Sequence" taxon="hCoV-19/Australia/VIC8815/2020|EPI_ISL_565213|2020-08-01" totalcount="4" value="N"/>
    <sequence id="seq_hCoV-19/Australia/VIC16943/2020|EPI_ISL_663653|2020-08-05" spec="Sequence" taxon="hCoV-19/Australia/VIC16943/2020|EPI_ISL_663653|2020-08-05" totalcount="4" value="N"/>
    <sequence id="seq_hCoV-19/Australia/VIC12154/2020|EPI_ISL_641289|2020-08-09" spec="Sequence" taxon="hCoV-19/Australia/VIC12154/2020|EPI_ISL_641289|2020-08-09" totalcount="4" value="N"/>
    <sequence id="seq_hCoV-19/Australia/VIC7746/2020|EPI_ISL_564624|2020-08-06" spec="Sequence" taxon="hCoV-19/Australia/VIC7746/2020|EPI_ISL_564624|2020-08-06" totalcount="4" value="N"/>
    <sequence id="seq_hCoV-19/Australia/VIC11129/2020|EPI_ISL_563260|2020-08-07" spec="Sequence" taxon="hCoV-19/Australia/VIC11129/2020|EPI_ISL_563260|2020-08-07" totalcount="4" value="N"/>
    <sequence id="seq_hCoV-19/Australia/VIC7659/2020|EPI_ISL_564559|2020-08-08" spec="Sequence" taxon="hCoV-19/Australia/VIC7659/2020|EPI_ISL_564559|2020-08-08" totalcount="4" value="N"/>
    <sequence id="seq_hCoV-19/Australia/VIC12097/2020|EPI_ISL_641103|2020-08-10" spec="Sequence" taxon="hCoV-19/Australia/VIC12097/2020|EPI_ISL_641103|2020-08-10" totalcount="4" value="N"/>
    <sequence id="seq_hCoV-19/Australia/VIC16520/2020|EPI_ISL_641194|2020-08-09" spec="Sequence" taxon="hCoV-19/Australia/VIC16520/2020|EPI_ISL_641194|2020-08-09" totalcount="4" value="N"/>
    <sequence id="seq_hCoV-19/Australia/VIC11798/2020|EPI_ISL_591855|2020-08-11" spec="Sequence" taxon="hCoV-19/Australia/VIC11798/2020|EPI_ISL_591855|2020-08-11" totalcount="4" value="N"/>
    <sequence id="seq_hCoV-19/Australia/VIC11817/2020|EPI_ISL_591861|2020-08-08" spec="Sequence" taxon="hCoV-19/Australia/VIC11817/2020|EPI_ISL_591861|2020-08-08" totalcount="4" value="N"/>
    <sequence id="seq_hCoV-19/Australia/VIC11868/2020|EPI_ISL_591877|2020-08-11" spec="Sequence" taxon="hCoV-19/Australia/VIC11868/2020|EPI_ISL_591877|2020-08-11" totalcount="4" value="N"/>
    <sequence id="seq_hCoV-19/Australia/VIC12306/2020|EPI_ISL_591952|2020-08-10" spec="Sequence" taxon="hCoV-19/Australia/VIC12306/2020|EPI_ISL_591952|2020-08-10" totalcount="4" value="N"/>
    <sequence id="seq_hCoV-19/Australia/VIC9567/2020|EPI_ISL_565605|2020-08-06" spec="Sequence" taxon="hCoV-19/Australia/VIC9567/2020|EPI_ISL_565605|2020-08-06" totalcount="4" value="N"/>
    <sequence id="seq_hCoV-19/Australia/VIC12271/2020|EPI_ISL_591940|2020-08-11" spec="Sequence" taxon="hCoV-19/Australia/VIC12271/2020|EPI_ISL_591940|2020-08-11" totalcount="4" value="N"/>
    <sequence id="seq_hCoV-19/Australia/VIC12273/2020|EPI_ISL_591942|2020-08-10" spec="Sequence" taxon="hCoV-19/Australia/VIC12273/2020|EPI_ISL_591942|2020-08-10" totalcount="4" value="N"/>
    <sequence id="seq_hCoV-19/Australia/VIC12274/2020|EPI_ISL_591943|2020-08-07" spec="Sequence" taxon="hCoV-19/Australia/VIC12274/2020|EPI_ISL_591943|2020-08-07" totalcount="4" value="N"/>
    <sequence id="seq_hCoV-19/Australia/VIC13421/2020|EPI_ISL_563724|2020-08-06" spec="Sequence" taxon="hCoV-19/Australia/VIC13421/2020|EPI_ISL_563724|2020-08-06" totalcount="4" value="N"/>
    <sequence id="seq_hCoV-19/Australia/VIC16601/2020|EPI_ISL_640406|2020-08-06" spec="Sequence" taxon="hCoV-19/Australia/VIC16601/2020|EPI_ISL_640406|2020-08-06" totalcount="4" value="N"/>
    <sequence id="seq_hCoV-19/Australia/VIC16573/2020|EPI_ISL_640412|2020-08-10" spec="Sequence" taxon="hCoV-19/Australia/VIC16573/2020|EPI_ISL_640412|2020-08-10" totalcount="4" value="N"/>
    <sequence id="seq_hCoV-19/Australia/VIC16488/2020|EPI_ISL_640436|2020-08-06" spec="Sequence" taxon="hCoV-19/Australia/VIC16488/2020|EPI_ISL_640436|2020-08-06" totalcount="4" value="N"/>
    <sequence id="seq_hCoV-19/Australia/VIC13599/2020|EPI_ISL_563775|2020-08-06" spec="Sequence" taxon="hCoV-19/Australia/VIC13599/2020|EPI_ISL_563775|2020-08-06" totalcount="4" value="N"/>
    <sequence id="seq_hCoV-19/Australia/VIC8229/2020|EPI_ISL_564910|2020-08-11" spec="Sequence" taxon="hCoV-19/Australia/VIC8229/2020|EPI_ISL_564910|2020-08-11" totalcount="4" value="N"/>
    <sequence id="seq_hCoV-19/Australia/VIC8236/2020|EPI_ISL_564912|2020-08-11" spec="Sequence" taxon="hCoV-19/Australia/VIC8236/2020|EPI_ISL_564912|2020-08-11" totalcount="4" value="N"/>
    <sequence id="seq_hCoV-19/Australia/VIC15818/2020|EPI_ISL_593466|2020-08-09" spec="Sequence" taxon="hCoV-19/Australia/VIC15818/2020|EPI_ISL_593466|2020-08-09" totalcount="4" value="N"/>
    <sequence id="seq_hCoV-19/Australia/VIC8221/2020|EPI_ISL_564907|2020-08-11" spec="Sequence" taxon="hCoV-19/Australia/VIC8221/2020|EPI_ISL_564907|2020-08-11" totalcount="4" value="N"/>
    <sequence id="seq_hCoV-19/Australia/VIC8328/2020|EPI_ISL_564943|2020-08-12" spec="Sequence" taxon="hCoV-19/Australia/VIC8328/2020|EPI_ISL_564943|2020-08-12" totalcount="4" value="N"/>
    <sequence id="seq_hCoV-19/Australia/VIC13091/2020|EPI_ISL_592184|2020-08-08" spec="Sequence" taxon="hCoV-19/Australia/VIC13091/2020|EPI_ISL_592184|2020-08-08" totalcount="4" value="N"/>
    <sequence id="seq_hCoV-19/Australia/VIC8375/2020|EPI_ISL_564972|2020-08-12" spec="Sequence" taxon="hCoV-19/Australia/VIC8375/2020|EPI_ISL_564972|2020-08-12" totalcount="4" value="N"/>
    <sequence id="seq_hCoV-19/Australia/VIC13115/2020|EPI_ISL_592189|2020-08-07" spec="Sequence" taxon="hCoV-19/Australia/VIC13115/2020|EPI_ISL_592189|2020-08-07" totalcount="4" value="N"/>
    <sequence id="seq_hCoV-19/Australia/VIC13119/2020|EPI_ISL_592190|2020-08-08" spec="Sequence" taxon="hCoV-19/Australia/VIC13119/2020|EPI_ISL_592190|2020-08-08" totalcount="4" value="N"/>
    <sequence id="seq_hCoV-19/Australia/VIC8202/2020|EPI_ISL_564897|2020-08-10" spec="Sequence" taxon="hCoV-19/Australia/VIC8202/2020|EPI_ISL_564897|2020-08-10" totalcount="4" value="N"/>
    <sequence id="seq_hCoV-19/Australia/VIC8027/2020|EPI_ISL_564809|2020-08-11" spec="Sequence" taxon="hCoV-19/Australia/VIC8027/2020|EPI_ISL_564809|2020-08-11" totalcount="4" value="N"/>
    <sequence id="seq_hCoV-19/Australia/VIC15544/2020|EPI_ISL_593354|2020-08-09" spec="Sequence" taxon="hCoV-19/Australia/VIC15544/2020|EPI_ISL_593354|2020-08-09" totalcount="4" value="N"/>
    <sequence id="seq_hCoV-19/Australia/VIC15609/2020|EPI_ISL_593373|2020-08-07" spec="Sequence" taxon="hCoV-19/Australia/VIC15609/2020|EPI_ISL_593373|2020-08-07" totalcount="4" value="N"/>
    <sequence id="seq_hCoV-19/Australia/VIC15631/2020|EPI_ISL_593387|2020-08-11" spec="Sequence" taxon="hCoV-19/Australia/VIC15631/2020|EPI_ISL_593387|2020-08-11" totalcount="4" value="N"/>
    <sequence id="seq_hCoV-19/Australia/VIC15636/2020|EPI_ISL_593391|2020-08-06" spec="Sequence" taxon="hCoV-19/Australia/VIC15636/2020|EPI_ISL_593391|2020-08-06" totalcount="4" value="N"/>
    <sequence id="seq_hCoV-19/Australia/VIC8114/2020|EPI_ISL_564857|2020-08-12" spec="Sequence" taxon="hCoV-19/Australia/VIC8114/2020|EPI_ISL_564857|2020-08-12" totalcount="4" value="N"/>
    <sequence id="seq_hCoV-19/Australia/VIC8153/2020|EPI_ISL_564875|2020-08-07" spec="Sequence" taxon="hCoV-19/Australia/VIC8153/2020|EPI_ISL_564875|2020-08-07" totalcount="4" value="N"/>
    <sequence id="seq_hCoV-19/Australia/VIC8169/2020|EPI_ISL_564882|2020-08-12" spec="Sequence" taxon="hCoV-19/Australia/VIC8169/2020|EPI_ISL_564882|2020-08-12" totalcount="4" value="N"/>
    <sequence id="seq_hCoV-19/Australia/VIC7871/2020|EPI_ISL_564719|2020-08-10" spec="Sequence" taxon="hCoV-19/Australia/VIC7871/2020|EPI_ISL_564719|2020-08-10" totalcount="4" value="N"/>
    <sequence id="seq_hCoV-19/Australia/VIC7877/2020|EPI_ISL_564722|2020-08-10" spec="Sequence" taxon="hCoV-19/Australia/VIC7877/2020|EPI_ISL_564722|2020-08-10" totalcount="4" value="N"/>
    <sequence id="seq_hCoV-19/Australia/VIC7894/2020|EPI_ISL_564733|2020-08-06" spec="Sequence" taxon="hCoV-19/Australia/VIC7894/2020|EPI_ISL_564733|2020-08-06" totalcount="4" value="N"/>
    <sequence id="seq_hCoV-19/Australia/VIC7920/2020|EPI_ISL_564743|2020-08-06" spec="Sequence" taxon="hCoV-19/Australia/VIC7920/2020|EPI_ISL_564743|2020-08-06" totalcount="4" value="N"/>
    <sequence id="seq_hCoV-19/Australia/VIC7925/2020|EPI_ISL_564747|2020-08-07" spec="Sequence" taxon="hCoV-19/Australia/VIC7925/2020|EPI_ISL_564747|2020-08-07" totalcount="4" value="N"/>
    <sequence id="seq_hCoV-19/Australia/VIC16164/2020|EPI_ISL_640822|2020-08-09" spec="Sequence" taxon="hCoV-19/Australia/VIC16164/2020|EPI_ISL_640822|2020-08-09" totalcount="4" value="N"/>
    <sequence id="seq_hCoV-19/Australia/VIC16517/2020|EPI_ISL_640831|2020-08-09" spec="Sequence" taxon="hCoV-19/Australia/VIC16517/2020|EPI_ISL_640831|2020-08-09" totalcount="4" value="N"/>
    <sequence id="seq_hCoV-19/Australia/VIC16120/2020|EPI_ISL_640846|2020-08-06" spec="Sequence" taxon="hCoV-19/Australia/VIC16120/2020|EPI_ISL_640846|2020-08-06" totalcount="4" value="N"/>
    <sequence id="seq_hCoV-19/Australia/VIC12288/2020|EPI_ISL_640852|2020-08-06" spec="Sequence" taxon="hCoV-19/Australia/VIC12288/2020|EPI_ISL_640852|2020-08-06" totalcount="4" value="N"/>
    <sequence id="seq_hCoV-19/Australia/VIC16400/2020|EPI_ISL_640853|2020-08-08" spec="Sequence" taxon="hCoV-19/Australia/VIC16400/2020|EPI_ISL_640853|2020-08-08" totalcount="4" value="N"/>
    <sequence id="seq_hCoV-19/Australia/VIC12108/2020|EPI_ISL_640892|2020-08-11" spec="Sequence" taxon="hCoV-19/Australia/VIC12108/2020|EPI_ISL_640892|2020-08-11" totalcount="4" value="N"/>
    <sequence id="seq_hCoV-19/Australia/VIC16908/2020|EPI_ISL_663530|2020-08-07" spec="Sequence" taxon="hCoV-19/Australia/VIC16908/2020|EPI_ISL_663530|2020-08-07" totalcount="4" value="N"/>
    <sequence id="seq_hCoV-19/Australia/VIC16923/2020|EPI_ISL_663531|2020-08-06" spec="Sequence" taxon="hCoV-19/Australia/VIC16923/2020|EPI_ISL_663531|2020-08-06" totalcount="4" value="N"/>
    <sequence id="seq_hCoV-19/Australia/VIC12016/2020|EPI_ISL_640726|2020-08-11" spec="Sequence" taxon="hCoV-19/Australia/VIC12016/2020|EPI_ISL_640726|2020-08-11" totalcount="4" value="N"/>
    <sequence id="seq_hCoV-19/Australia/VIC16122/2020|EPI_ISL_640745|2020-08-06" spec="Sequence" taxon="hCoV-19/Australia/VIC16122/2020|EPI_ISL_640745|2020-08-06" totalcount="4" value="N"/>
    <sequence id="seq_hCoV-19/Australia/VIC16388/2020|EPI_ISL_640604|2020-08-09" spec="Sequence" taxon="hCoV-19/Australia/VIC16388/2020|EPI_ISL_640604|2020-08-09" totalcount="4" value="N"/>
    <sequence id="seq_hCoV-19/Australia/VIC11124/2020|EPI_ISL_562641|2020-08-11" spec="Sequence" taxon="hCoV-19/Australia/VIC11124/2020|EPI_ISL_562641|2020-08-11" totalcount="4" value="N"/>
    <sequence id="seq_hCoV-19/Australia/VIC9502/2020|EPI_ISL_562680|2020-08-12" spec="Sequence" taxon="hCoV-19/Australia/VIC9502/2020|EPI_ISL_562680|2020-08-12" totalcount="4" value="N"/>
    <sequence id="seq_hCoV-19/Australia/VIC16125/2020|EPI_ISL_640571|2020-08-06" spec="Sequence" taxon="hCoV-19/Australia/VIC16125/2020|EPI_ISL_640571|2020-08-06" totalcount="4" value="N"/>
    <sequence id="seq_hCoV-19/Australia/VIC9250/2020|EPI_ISL_565465|2020-08-11" spec="Sequence" taxon="hCoV-19/Australia/VIC9250/2020|EPI_ISL_565465|2020-08-11" totalcount="4" value="N"/>
    <sequence id="seq_hCoV-19/Australia/VIC9252/2020|EPI_ISL_565467|2020-08-11" spec="Sequence" taxon="hCoV-19/Australia/VIC9252/2020|EPI_ISL_565467|2020-08-11" totalcount="4" value="N"/>
    <sequence id="seq_hCoV-19/Australia/VIC9363/2020|EPI_ISL_565521|2020-08-07" spec="Sequence" taxon="hCoV-19/Australia/VIC9363/2020|EPI_ISL_565521|2020-08-07" totalcount="4" value="N"/>
    <sequence id="seq_hCoV-19/Australia/VIC14708/2020|EPI_ISL_592962|2020-08-06" spec="Sequence" taxon="hCoV-19/Australia/VIC14708/2020|EPI_ISL_592962|2020-08-06" totalcount="4" value="N"/>
    <sequence id="seq_hCoV-19/Australia/VIC14719/2020|EPI_ISL_592968|2020-08-12" spec="Sequence" taxon="hCoV-19/Australia/VIC14719/2020|EPI_ISL_592968|2020-08-12" totalcount="4" value="N"/>
    <sequence id="seq_hCoV-19/Australia/VIC14728/2020|EPI_ISL_592972|2020-08-11" spec="Sequence" taxon="hCoV-19/Australia/VIC14728/2020|EPI_ISL_592972|2020-08-11" totalcount="4" value="N"/>
    <sequence id="seq_hCoV-19/Australia/VIC9115/2020|EPI_ISL_565395|2020-08-09" spec="Sequence" taxon="hCoV-19/Australia/VIC9115/2020|EPI_ISL_565395|2020-08-09" totalcount="4" value="N"/>
    <sequence id="seq_hCoV-19/Australia/VIC14690/2020|EPI_ISL_592955|2020-08-06" spec="Sequence" taxon="hCoV-19/Australia/VIC14690/2020|EPI_ISL_592955|2020-08-06" totalcount="4" value="N"/>
    <sequence id="seq_hCoV-19/Australia/VIC17106/2020|EPI_ISL_663735|2020-08-06" spec="Sequence" taxon="hCoV-19/Australia/VIC17106/2020|EPI_ISL_663735|2020-08-06" totalcount="4" value="N"/>
    <sequence id="seq_hCoV-19/Australia/VIC17434/2020|EPI_ISL_663886|2020-08-06" spec="Sequence" taxon="hCoV-19/Australia/VIC17434/2020|EPI_ISL_663886|2020-08-06" totalcount="4" value="N"/>
    <sequence id="seq_hCoV-19/Australia/VIC14540/2020|EPI_ISL_592882|2020-08-07" spec="Sequence" taxon="hCoV-19/Australia/VIC14540/2020|EPI_ISL_592882|2020-08-07" totalcount="4" value="N"/>
    <sequence id="seq_hCoV-19/Australia/VIC17081/2020|EPI_ISL_663721|2020-08-12" spec="Sequence" taxon="hCoV-19/Australia/VIC17081/2020|EPI_ISL_663721|2020-08-12" totalcount="4" value="N"/>
    <sequence id="seq_hCoV-19/Australia/VIC17086/2020|EPI_ISL_663724|2020-08-07" spec="Sequence" taxon="hCoV-19/Australia/VIC17086/2020|EPI_ISL_663724|2020-08-07" totalcount="4" value="N"/>
    <sequence id="seq_hCoV-19/Australia/VIC17094/2020|EPI_ISL_663728|2020-08-07" spec="Sequence" taxon="hCoV-19/Australia/VIC17094/2020|EPI_ISL_663728|2020-08-07" totalcount="4" value="N"/>
    <sequence id="seq_hCoV-19/Australia/VIC17098/2020|EPI_ISL_663730|2020-08-09" spec="Sequence" taxon="hCoV-19/Australia/VIC17098/2020|EPI_ISL_663730|2020-08-09" totalcount="4" value="N"/>
    <sequence id="seq_hCoV-19/Australia/VIC17183/2020|EPI_ISL_663781|2020-08-06" spec="Sequence" taxon="hCoV-19/Australia/VIC17183/2020|EPI_ISL_663781|2020-08-06" totalcount="4" value="N"/>
    <sequence id="seq_hCoV-19/Australia/VIC14520/2020|EPI_ISL_592874|2020-08-09" spec="Sequence" taxon="hCoV-19/Australia/VIC14520/2020|EPI_ISL_592874|2020-08-09" totalcount="4" value="N"/>
    <sequence id="seq_hCoV-19/Australia/VIC14633/2020|EPI_ISL_592926|2020-08-11" spec="Sequence" taxon="hCoV-19/Australia/VIC14633/2020|EPI_ISL_592926|2020-08-11" totalcount="4" value="N"/>
    <sequence id="seq_hCoV-19/Australia/VIC14647/2020|EPI_ISL_592932|2020-08-11" spec="Sequence" taxon="hCoV-19/Australia/VIC14647/2020|EPI_ISL_592932|2020-08-11" totalcount="4" value="N"/>
    <sequence id="seq_hCoV-19/Australia/VIC12028/2020|EPI_ISL_640923|2020-08-11" spec="Sequence" taxon="hCoV-19/Australia/VIC12028/2020|EPI_ISL_640923|2020-08-11" totalcount="4" value="N"/>
    <sequence id="seq_hCoV-19/Australia/VIC16653/2020|EPI_ISL_640989|2020-08-08" spec="Sequence" taxon="hCoV-19/Australia/VIC16653/2020|EPI_ISL_640989|2020-08-08" totalcount="4" value="N"/>
    <sequence id="seq_hCoV-19/Australia/VIC16843/2020|EPI_ISL_663601|2020-08-06" spec="Sequence" taxon="hCoV-19/Australia/VIC16843/2020|EPI_ISL_663601|2020-08-06" totalcount="4" value="N"/>
    <sequence id="seq_hCoV-19/Australia/VIC12091/2020|EPI_ISL_640999|2020-08-11" spec="Sequence" taxon="hCoV-19/Australia/VIC12091/2020|EPI_ISL_640999|2020-08-11" totalcount="4" value="N"/>
    <sequence id="seq_hCoV-19/Australia/VIC16837/2020|EPI_ISL_663596|2020-08-07" spec="Sequence" taxon="hCoV-19/Australia/VIC16837/2020|EPI_ISL_663596|2020-08-07" totalcount="4" value="N"/>
    <sequence id="seq_hCoV-19/Australia/VIC11301/2020|EPI_ISL_563322|2020-08-15" spec="Sequence" taxon="hCoV-19/Australia/VIC11301/2020|EPI_ISL_563322|2020-08-15" totalcount="4" value="N"/>
    <sequence id="seq_hCoV-19/Australia/VIC11312/2020|EPI_ISL_563325|2020-08-14" spec="Sequence" taxon="hCoV-19/Australia/VIC11312/2020|EPI_ISL_563325|2020-08-14" totalcount="4" value="N"/>
    <sequence id="seq_hCoV-19/Australia/VIC11329/2020|EPI_ISL_563331|2020-08-13" spec="Sequence" taxon="hCoV-19/Australia/VIC11329/2020|EPI_ISL_563331|2020-08-13" totalcount="4" value="N"/>
    <sequence id="seq_hCoV-19/Australia/VIC17764/2020|EPI_ISL_779432|2020-08-14" spec="Sequence" taxon="hCoV-19/Australia/VIC17764/2020|EPI_ISL_779432|2020-08-14" totalcount="4" value="N"/>
    <sequence id="seq_hCoV-19/Australia/VIC9827/2020|EPI_ISL_565735|2020-08-15" spec="Sequence" taxon="hCoV-19/Australia/VIC9827/2020|EPI_ISL_565735|2020-08-15" totalcount="4" value="N"/>
    <sequence id="seq_hCoV-19/Australia/VIC9839/2020|EPI_ISL_565741|2020-08-17" spec="Sequence" taxon="hCoV-19/Australia/VIC9839/2020|EPI_ISL_565741|2020-08-17" totalcount="4" value="N"/>
    <sequence id="seq_hCoV-19/Australia/VIC10882/2020|EPI_ISL_563136|2020-08-14" spec="Sequence" taxon="hCoV-19/Australia/VIC10882/2020|EPI_ISL_563136|2020-08-14" totalcount="4" value="N"/>
    <sequence id="seq_hCoV-19/Australia/VIC10883/2020|EPI_ISL_563137|2020-08-16" spec="Sequence" taxon="hCoV-19/Australia/VIC10883/2020|EPI_ISL_563137|2020-08-16" totalcount="4" value="N"/>
    <sequence id="seq_hCoV-19/Australia/VIC17940/2020|EPI_ISL_779574|2020-08-15" spec="Sequence" taxon="hCoV-19/Australia/VIC17940/2020|EPI_ISL_779574|2020-08-15" totalcount="4" value="N"/>
    <sequence id="seq_hCoV-19/Australia/VIC17941/2020|EPI_ISL_779575|2020-08-18" spec="Sequence" taxon="hCoV-19/Australia/VIC17941/2020|EPI_ISL_779575|2020-08-18" totalcount="4" value="N"/>
    <sequence id="seq_hCoV-19/Australia/VIC9533/2020|EPI_ISL_565590|2020-08-15" spec="Sequence" taxon="hCoV-19/Australia/VIC9533/2020|EPI_ISL_565590|2020-08-15" totalcount="4" value="N"/>
    <sequence id="seq_hCoV-19/Australia/VIC9559/2020|EPI_ISL_565602|2020-08-16" spec="Sequence" taxon="hCoV-19/Australia/VIC9559/2020|EPI_ISL_565602|2020-08-16" totalcount="4" value="N"/>
    <sequence id="seq_hCoV-19/Australia/VIC8325/2020|EPI_ISL_564941|2020-08-13" spec="Sequence" taxon="hCoV-19/Australia/VIC8325/2020|EPI_ISL_564941|2020-08-13" totalcount="4" value="N"/>
    <sequence id="seq_hCoV-19/Australia/VIC8374/2020|EPI_ISL_564971|2020-08-13" spec="Sequence" taxon="hCoV-19/Australia/VIC8374/2020|EPI_ISL_564971|2020-08-13" totalcount="4" value="N"/>
    <sequence id="seq_hCoV-19/Australia/VIC8175/2020|EPI_ISL_564885|2020-08-13" spec="Sequence" taxon="hCoV-19/Australia/VIC8175/2020|EPI_ISL_564885|2020-08-13" totalcount="4" value="N"/>
    <sequence id="seq_hCoV-19/Australia/VIC8189/2020|EPI_ISL_564891|2020-08-14" spec="Sequence" taxon="hCoV-19/Australia/VIC8189/2020|EPI_ISL_564891|2020-08-14" totalcount="4" value="N"/>
    <sequence id="seq_hCoV-19/Australia/VIC8008/2020|EPI_ISL_564800|2020-08-17" spec="Sequence" taxon="hCoV-19/Australia/VIC8008/2020|EPI_ISL_564800|2020-08-17" totalcount="4" value="N"/>
    <sequence id="seq_hCoV-19/Australia/VIC8022/2020|EPI_ISL_564807|2020-08-13" spec="Sequence" taxon="hCoV-19/Australia/VIC8022/2020|EPI_ISL_564807|2020-08-13" totalcount="4" value="N"/>
    <sequence id="seq_hCoV-19/Australia/VIC8037/2020|EPI_ISL_564814|2020-08-13" spec="Sequence" taxon="hCoV-19/Australia/VIC8037/2020|EPI_ISL_564814|2020-08-13" totalcount="4" value="N"/>
    <sequence id="seq_hCoV-19/Australia/VIC8059/2020|EPI_ISL_564824|2020-08-17" spec="Sequence" taxon="hCoV-19/Australia/VIC8059/2020|EPI_ISL_564824|2020-08-17" totalcount="4" value="N"/>
    <sequence id="seq_hCoV-19/Australia/VIC8061/2020|EPI_ISL_564826|2020-08-17" spec="Sequence" taxon="hCoV-19/Australia/VIC8061/2020|EPI_ISL_564826|2020-08-17" totalcount="4" value="N"/>
    <sequence id="seq_hCoV-19/Australia/VIC8085/2020|EPI_ISL_564839|2020-08-13" spec="Sequence" taxon="hCoV-19/Australia/VIC8085/2020|EPI_ISL_564839|2020-08-13" totalcount="4" value="N"/>
    <sequence id="seq_hCoV-19/Australia/VIC8087/2020|EPI_ISL_564841|2020-08-13" spec="Sequence" taxon="hCoV-19/Australia/VIC8087/2020|EPI_ISL_564841|2020-08-13" totalcount="4" value="N"/>
    <sequence id="seq_hCoV-19/Australia/VIC8096/2020|EPI_ISL_564845|2020-08-16" spec="Sequence" taxon="hCoV-19/Australia/VIC8096/2020|EPI_ISL_564845|2020-08-16" totalcount="4" value="N"/>
    <sequence id="seq_hCoV-19/Australia/VIC8098/2020|EPI_ISL_564846|2020-08-16" spec="Sequence" taxon="hCoV-19/Australia/VIC8098/2020|EPI_ISL_564846|2020-08-16" totalcount="4" value="N"/>
    <sequence id="seq_hCoV-19/Australia/VIC8099/2020|EPI_ISL_564847|2020-08-16" spec="Sequence" taxon="hCoV-19/Australia/VIC8099/2020|EPI_ISL_564847|2020-08-16" totalcount="4" value="N"/>
    <sequence id="seq_hCoV-19/Australia/VIC8100/2020|EPI_ISL_564848|2020-08-16" spec="Sequence" taxon="hCoV-19/Australia/VIC8100/2020|EPI_ISL_564848|2020-08-16" totalcount="4" value="N"/>
    <sequence id="seq_hCoV-19/Australia/VIC7997/2020|EPI_ISL_564797|2020-08-13" spec="Sequence" taxon="hCoV-19/Australia/VIC7997/2020|EPI_ISL_564797|2020-08-13" totalcount="4" value="N"/>
    <sequence id="seq_hCoV-19/Australia/VIC15315/2020|EPI_ISL_593247|2020-08-19" spec="Sequence" taxon="hCoV-19/Australia/VIC15315/2020|EPI_ISL_593247|2020-08-19" totalcount="4" value="N"/>
    <sequence id="seq_hCoV-19/Australia/VIC10137/2020|EPI_ISL_562805|2020-08-13" spec="Sequence" taxon="hCoV-19/Australia/VIC10137/2020|EPI_ISL_562805|2020-08-13" totalcount="4" value="N"/>
    <sequence id="seq_hCoV-19/Australia/VIC10147/2020|EPI_ISL_562808|2020-08-13" spec="Sequence" taxon="hCoV-19/Australia/VIC10147/2020|EPI_ISL_562808|2020-08-13" totalcount="4" value="N"/>
    <sequence id="seq_hCoV-19/Australia/VIC11717/2020|EPI_ISL_640847|2020-08-14" spec="Sequence" taxon="hCoV-19/Australia/VIC11717/2020|EPI_ISL_640847|2020-08-14" totalcount="4" value="N"/>
    <sequence id="seq_hCoV-19/Australia/VIC8485/2020|EPI_ISL_565047|2020-08-17" spec="Sequence" taxon="hCoV-19/Australia/VIC8485/2020|EPI_ISL_565047|2020-08-17" totalcount="4" value="N"/>
    <sequence id="seq_hCoV-19/Australia/VIC10363/2020|EPI_ISL_562891|2020-08-14" spec="Sequence" taxon="hCoV-19/Australia/VIC10363/2020|EPI_ISL_562891|2020-08-14" totalcount="4" value="N"/>
    <sequence id="seq_hCoV-19/Australia/VIC13173/2020|EPI_ISL_562617|2020-08-15" spec="Sequence" taxon="hCoV-19/Australia/VIC13173/2020|EPI_ISL_562617|2020-08-15" totalcount="4" value="N"/>
    <sequence id="seq_hCoV-19/Australia/VIC14419/2020|EPI_ISL_592493|2020-08-14" spec="Sequence" taxon="hCoV-19/Australia/VIC14419/2020|EPI_ISL_592493|2020-08-14" totalcount="4" value="N"/>
    <sequence id="seq_hCoV-19/Australia/VIC14424/2020|EPI_ISL_592497|2020-08-18" spec="Sequence" taxon="hCoV-19/Australia/VIC14424/2020|EPI_ISL_592497|2020-08-18" totalcount="4" value="N"/>
    <sequence id="seq_hCoV-19/Australia/VIC13772/2020|EPI_ISL_562621|2020-08-18" spec="Sequence" taxon="hCoV-19/Australia/VIC13772/2020|EPI_ISL_562621|2020-08-18" totalcount="4" value="N"/>
    <sequence id="seq_hCoV-19/Australia/VIC13776/2020|EPI_ISL_562653|2020-08-18" spec="Sequence" taxon="hCoV-19/Australia/VIC13776/2020|EPI_ISL_562653|2020-08-18" totalcount="4" value="N"/>
    <sequence id="seq_hCoV-19/Australia/VIC8093/2020|EPI_ISL_562661|2020-08-15" spec="Sequence" taxon="hCoV-19/Australia/VIC8093/2020|EPI_ISL_562661|2020-08-15" totalcount="4" value="N"/>
    <sequence id="seq_hCoV-19/Australia/VIC9300/2020|EPI_ISL_565495|2020-08-18" spec="Sequence" taxon="hCoV-19/Australia/VIC9300/2020|EPI_ISL_565495|2020-08-18" totalcount="4" value="N"/>
    <sequence id="seq_hCoV-19/Australia/VIC9324/2020|EPI_ISL_565508|2020-08-19" spec="Sequence" taxon="hCoV-19/Australia/VIC9324/2020|EPI_ISL_565508|2020-08-19" totalcount="4" value="N"/>
    <sequence id="seq_hCoV-19/Australia/VIC9403/2020|EPI_ISL_565537|2020-08-19" spec="Sequence" taxon="hCoV-19/Australia/VIC9403/2020|EPI_ISL_565537|2020-08-19" totalcount="4" value="N"/>
    <sequence id="seq_hCoV-19/Australia/VIC9420/2020|EPI_ISL_565542|2020-08-13" spec="Sequence" taxon="hCoV-19/Australia/VIC9420/2020|EPI_ISL_565542|2020-08-13" totalcount="4" value="N"/>
    <sequence id="seq_hCoV-19/Australia/VIC9437/2020|EPI_ISL_565550|2020-08-18" spec="Sequence" taxon="hCoV-19/Australia/VIC9437/2020|EPI_ISL_565550|2020-08-18" totalcount="4" value="N"/>
    <sequence id="seq_hCoV-19/Australia/VIC9049/2020|EPI_ISL_565374|2020-08-16" spec="Sequence" taxon="hCoV-19/Australia/VIC9049/2020|EPI_ISL_565374|2020-08-16" totalcount="4" value="N"/>
    <sequence id="seq_hCoV-19/Australia/VIC9444/2020|EPI_ISL_565556|2020-08-18" spec="Sequence" taxon="hCoV-19/Australia/VIC9444/2020|EPI_ISL_565556|2020-08-18" totalcount="4" value="N"/>
    <sequence id="seq_hCoV-19/Australia/VIC9474/2020|EPI_ISL_565564|2020-08-17" spec="Sequence" taxon="hCoV-19/Australia/VIC9474/2020|EPI_ISL_565564|2020-08-17" totalcount="4" value="N"/>
    <sequence id="seq_hCoV-19/Australia/VIC14671/2020|EPI_ISL_592947|2020-08-13" spec="Sequence" taxon="hCoV-19/Australia/VIC14671/2020|EPI_ISL_592947|2020-08-13" totalcount="4" value="N"/>
    <sequence id="seq_hCoV-19/Australia/VIC9090/2020|EPI_ISL_565389|2020-08-19" spec="Sequence" taxon="hCoV-19/Australia/VIC9090/2020|EPI_ISL_565389|2020-08-19" totalcount="4" value="N"/>
    <sequence id="seq_hCoV-19/Australia/VIC9126/2020|EPI_ISL_565400|2020-08-19" spec="Sequence" taxon="hCoV-19/Australia/VIC9126/2020|EPI_ISL_565400|2020-08-19" totalcount="4" value="N"/>
    <sequence id="seq_hCoV-19/Australia/VIC14700/2020|EPI_ISL_592958|2020-08-18" spec="Sequence" taxon="hCoV-19/Australia/VIC14700/2020|EPI_ISL_592958|2020-08-18" totalcount="4" value="N"/>
    <sequence id="seq_hCoV-19/Australia/VIC14787/2020|EPI_ISL_592999|2020-08-17" spec="Sequence" taxon="hCoV-19/Australia/VIC14787/2020|EPI_ISL_592999|2020-08-17" totalcount="4" value="N"/>
    <sequence id="seq_hCoV-19/Australia/VIC17381/2020|EPI_ISL_663866|2020-08-19" spec="Sequence" taxon="hCoV-19/Australia/VIC17381/2020|EPI_ISL_663866|2020-08-19" totalcount="4" value="N"/>
    <sequence id="seq_hCoV-19/Australia/VIC17397/2020|EPI_ISL_663872|2020-08-18" spec="Sequence" taxon="hCoV-19/Australia/VIC17397/2020|EPI_ISL_663872|2020-08-18" totalcount="4" value="N"/>
    <sequence id="seq_hCoV-19/Australia/VIC17430/2020|EPI_ISL_663884|2020-08-17" spec="Sequence" taxon="hCoV-19/Australia/VIC17430/2020|EPI_ISL_663884|2020-08-17" totalcount="4" value="N"/>
    <sequence id="seq_hCoV-19/Australia/VIC17445/2020|EPI_ISL_663889|2020-08-13" spec="Sequence" taxon="hCoV-19/Australia/VIC17445/2020|EPI_ISL_663889|2020-08-13" totalcount="4" value="N"/>
    <sequence id="seq_hCoV-19/Australia/VIC15151/2020|EPI_ISL_592831|2020-08-14" spec="Sequence" taxon="hCoV-19/Australia/VIC15151/2020|EPI_ISL_592831|2020-08-14" totalcount="4" value="N"/>
    <sequence id="seq_hCoV-19/Australia/VIC15810/2020|EPI_ISL_592856|2020-08-13" spec="Sequence" taxon="hCoV-19/Australia/VIC15810/2020|EPI_ISL_592856|2020-08-13" totalcount="4" value="N"/>
    <sequence id="seq_hCoV-19/Australia/VIC17092/2020|EPI_ISL_663727|2020-08-14" spec="Sequence" taxon="hCoV-19/Australia/VIC17092/2020|EPI_ISL_663727|2020-08-14" totalcount="4" value="N"/>
    <sequence id="seq_hCoV-19/Australia/VIC17117/2020|EPI_ISL_663741|2020-08-14" spec="Sequence" taxon="hCoV-19/Australia/VIC17117/2020|EPI_ISL_663741|2020-08-14" totalcount="4" value="N"/>
    <sequence id="seq_hCoV-19/Australia/VIC17201/2020|EPI_ISL_663790|2020-08-14" spec="Sequence" taxon="hCoV-19/Australia/VIC17201/2020|EPI_ISL_663790|2020-08-14" totalcount="4" value="N"/>
    <sequence id="seq_hCoV-19/Australia/VIC17203/2020|EPI_ISL_663792|2020-08-14" spec="Sequence" taxon="hCoV-19/Australia/VIC17203/2020|EPI_ISL_663792|2020-08-14" totalcount="4" value="N"/>
    <sequence id="seq_hCoV-19/Australia/VIC17208/2020|EPI_ISL_663795|2020-08-14" spec="Sequence" taxon="hCoV-19/Australia/VIC17208/2020|EPI_ISL_663795|2020-08-14" totalcount="4" value="N"/>
    <sequence id="seq_hCoV-19/Australia/VIC16852/2020|EPI_ISL_663605|2020-08-16" spec="Sequence" taxon="hCoV-19/Australia/VIC16852/2020|EPI_ISL_663605|2020-08-16" totalcount="4" value="N"/>
    <sequence id="seq_hCoV-19/Australia/VIC17029/2020|EPI_ISL_663693|2020-08-13" spec="Sequence" taxon="hCoV-19/Australia/VIC17029/2020|EPI_ISL_663693|2020-08-13" totalcount="4" value="N"/>
    <sequence id="seq_hCoV-19/Australia/VIC17041/2020|EPI_ISL_663698|2020-08-14" spec="Sequence" taxon="hCoV-19/Australia/VIC17041/2020|EPI_ISL_663698|2020-08-14" totalcount="4" value="N"/>
    <sequence id="seq_hCoV-19/Australia/VIC8642/2020|EPI_ISL_565126|2020-08-18" spec="Sequence" taxon="hCoV-19/Australia/VIC8642/2020|EPI_ISL_565126|2020-08-18" totalcount="4" value="N"/>
    <sequence id="seq_hCoV-19/Australia/VIC11343/2020|EPI_ISL_563339|2020-08-24" spec="Sequence" taxon="hCoV-19/Australia/VIC11343/2020|EPI_ISL_563339|2020-08-24" totalcount="4" value="N"/>
    <sequence id="seq_hCoV-19/Australia/VIC11378/2020|EPI_ISL_563348|2020-08-23" spec="Sequence" taxon="hCoV-19/Australia/VIC11378/2020|EPI_ISL_563348|2020-08-23" totalcount="4" value="N"/>
    <sequence id="seq_hCoV-19/Australia/VIC11395/2020|EPI_ISL_563354|2020-08-21" spec="Sequence" taxon="hCoV-19/Australia/VIC11395/2020|EPI_ISL_563354|2020-08-21" totalcount="4" value="N"/>
    <sequence id="seq_hCoV-19/Australia/VIC11403/2020|EPI_ISL_563359|2020-08-22" spec="Sequence" taxon="hCoV-19/Australia/VIC11403/2020|EPI_ISL_563359|2020-08-22" totalcount="4" value="N"/>
    <sequence id="seq_hCoV-19/Australia/VIC11454/2020|EPI_ISL_563378|2020-08-22" spec="Sequence" taxon="hCoV-19/Australia/VIC11454/2020|EPI_ISL_563378|2020-08-22" totalcount="4" value="N"/>
    <sequence id="seq_hCoV-19/Australia/VIC15030/2020|EPI_ISL_593113|2020-08-24" spec="Sequence" taxon="hCoV-19/Australia/VIC15030/2020|EPI_ISL_593113|2020-08-24" totalcount="4" value="N"/>
    <sequence id="seq_hCoV-19/Australia/VIC17752/2020|EPI_ISL_779425|2020-08-22" spec="Sequence" taxon="hCoV-19/Australia/VIC17752/2020|EPI_ISL_779425|2020-08-22" totalcount="4" value="N"/>
    <sequence id="seq_hCoV-19/Australia/VIC17772/2020|EPI_ISL_779438|2020-08-25" spec="Sequence" taxon="hCoV-19/Australia/VIC17772/2020|EPI_ISL_779438|2020-08-25" totalcount="4" value="N"/>
    <sequence id="seq_hCoV-19/Australia/VIC9985/2020|EPI_ISL_565823|2020-08-24" spec="Sequence" taxon="hCoV-19/Australia/VIC9985/2020|EPI_ISL_565823|2020-08-24" totalcount="4" value="N"/>
    <sequence id="seq_hCoV-19/Australia/VIC17883/2020|EPI_ISL_779530|2020-08-23" spec="Sequence" taxon="hCoV-19/Australia/VIC17883/2020|EPI_ISL_779530|2020-08-23" totalcount="4" value="N"/>
    <sequence id="seq_hCoV-19/Australia/VIC17893/2020|EPI_ISL_779539|2020-08-24" spec="Sequence" taxon="hCoV-19/Australia/VIC17893/2020|EPI_ISL_779539|2020-08-24" totalcount="4" value="N"/>
    <sequence id="seq_hCoV-19/Australia/VIC17898/2020|EPI_ISL_779544|2020-08-20" spec="Sequence" taxon="hCoV-19/Australia/VIC17898/2020|EPI_ISL_779544|2020-08-20" totalcount="4" value="N"/>
    <sequence id="seq_hCoV-19/Australia/VIC9900/2020|EPI_ISL_565771|2020-08-24" spec="Sequence" taxon="hCoV-19/Australia/VIC9900/2020|EPI_ISL_565771|2020-08-24" totalcount="4" value="N"/>
    <sequence id="seq_hCoV-19/Australia/VIC9528/2020|EPI_ISL_565589|2020-08-21" spec="Sequence" taxon="hCoV-19/Australia/VIC9528/2020|EPI_ISL_565589|2020-08-21" totalcount="4" value="N"/>
    <sequence id="seq_hCoV-19/Australia/VIC9541/2020|EPI_ISL_565594|2020-08-20" spec="Sequence" taxon="hCoV-19/Australia/VIC9541/2020|EPI_ISL_565594|2020-08-20" totalcount="4" value="N"/>
    <sequence id="seq_hCoV-19/Australia/VIC9638/2020|EPI_ISL_565633|2020-08-21" spec="Sequence" taxon="hCoV-19/Australia/VIC9638/2020|EPI_ISL_565633|2020-08-21" totalcount="4" value="N"/>
    <sequence id="seq_hCoV-19/Australia/VIC9714/2020|EPI_ISL_565668|2020-08-25" spec="Sequence" taxon="hCoV-19/Australia/VIC9714/2020|EPI_ISL_565668|2020-08-25" totalcount="4" value="N"/>
    <sequence id="seq_hCoV-19/Australia/VIC8280/2020|EPI_ISL_564926|2020-08-20" spec="Sequence" taxon="hCoV-19/Australia/VIC8280/2020|EPI_ISL_564926|2020-08-20" totalcount="4" value="N"/>
    <sequence id="seq_hCoV-19/Australia/VIC15244/2020|EPI_ISL_593216|2020-08-24" spec="Sequence" taxon="hCoV-19/Australia/VIC15244/2020|EPI_ISL_593216|2020-08-24" totalcount="4" value="N"/>
    <sequence id="seq_hCoV-19/Australia/VIC15245/2020|EPI_ISL_593217|2020-08-21" spec="Sequence" taxon="hCoV-19/Australia/VIC15245/2020|EPI_ISL_593217|2020-08-21" totalcount="4" value="N"/>
    <sequence id="seq_hCoV-19/Australia/VIC15256/2020|EPI_ISL_593221|2020-08-26" spec="Sequence" taxon="hCoV-19/Australia/VIC15256/2020|EPI_ISL_593221|2020-08-26" totalcount="4" value="N"/>
    <sequence id="seq_hCoV-19/Australia/VIC17712/2020|EPI_ISL_664006|2020-08-21" spec="Sequence" taxon="hCoV-19/Australia/VIC17712/2020|EPI_ISL_664006|2020-08-21" totalcount="4" value="N"/>
    <sequence id="seq_hCoV-19/Australia/VIC17726/2020|EPI_ISL_664015|2020-08-21" spec="Sequence" taxon="hCoV-19/Australia/VIC17726/2020|EPI_ISL_664015|2020-08-21" totalcount="4" value="N"/>
    <sequence id="seq_hCoV-19/Australia/VIC10167/2020|EPI_ISL_562813|2020-08-26" spec="Sequence" taxon="hCoV-19/Australia/VIC10167/2020|EPI_ISL_562813|2020-08-26" totalcount="4" value="N"/>
    <sequence id="seq_hCoV-19/Australia/VIC10215/2020|EPI_ISL_562825|2020-08-26" spec="Sequence" taxon="hCoV-19/Australia/VIC10215/2020|EPI_ISL_562825|2020-08-26" totalcount="4" value="N"/>
    <sequence id="seq_hCoV-19/Australia/VIC10032/2020|EPI_ISL_562771|2020-08-24" spec="Sequence" taxon="hCoV-19/Australia/VIC10032/2020|EPI_ISL_562771|2020-08-24" totalcount="4" value="N"/>
    <sequence id="seq_hCoV-19/Australia/VIC10037/2020|EPI_ISL_562773|2020-08-24" spec="Sequence" taxon="hCoV-19/Australia/VIC10037/2020|EPI_ISL_562773|2020-08-24" totalcount="4" value="N"/>
    <sequence id="seq_hCoV-19/Australia/VIC10075/2020|EPI_ISL_562786|2020-08-21" spec="Sequence" taxon="hCoV-19/Australia/VIC10075/2020|EPI_ISL_562786|2020-08-21" totalcount="4" value="N"/>
    <sequence id="seq_hCoV-19/Australia/VIC10115/2020|EPI_ISL_562793|2020-08-26" spec="Sequence" taxon="hCoV-19/Australia/VIC10115/2020|EPI_ISL_562793|2020-08-26" totalcount="4" value="N"/>
    <sequence id="seq_hCoV-19/Australia/VIC14042/2020|EPI_ISL_563943|2020-08-21" spec="Sequence" taxon="hCoV-19/Australia/VIC14042/2020|EPI_ISL_563943|2020-08-21" totalcount="4" value="N"/>
    <sequence id="seq_hCoV-19/Australia/VIC14045/2020|EPI_ISL_563944|2020-08-20" spec="Sequence" taxon="hCoV-19/Australia/VIC14045/2020|EPI_ISL_563944|2020-08-20" totalcount="4" value="N"/>
    <sequence id="seq_hCoV-19/Australia/VIC13653/2020|EPI_ISL_562648|2020-08-24" spec="Sequence" taxon="hCoV-19/Australia/VIC13653/2020|EPI_ISL_562648|2020-08-24" totalcount="4" value="N"/>
    <sequence id="seq_hCoV-19/Australia/VIC9591/2020|EPI_ISL_562682|2020-08-23" spec="Sequence" taxon="hCoV-19/Australia/VIC9591/2020|EPI_ISL_562682|2020-08-23" totalcount="4" value="N"/>
    <sequence id="seq_hCoV-19/Australia/VIC9905/2020|EPI_ISL_562687|2020-08-25" spec="Sequence" taxon="hCoV-19/Australia/VIC9905/2020|EPI_ISL_562687|2020-08-25" totalcount="4" value="N"/>
    <sequence id="seq_hCoV-19/Australia/VIC13786/2020|EPI_ISL_563836|2020-08-26" spec="Sequence" taxon="hCoV-19/Australia/VIC13786/2020|EPI_ISL_563836|2020-08-26" totalcount="4" value="N"/>
    <sequence id="seq_hCoV-19/Australia/VIC13852/2020|EPI_ISL_563855|2020-08-24" spec="Sequence" taxon="hCoV-19/Australia/VIC13852/2020|EPI_ISL_563855|2020-08-24" totalcount="4" value="N"/>
    <sequence id="seq_hCoV-19/Australia/VIC13878/2020|EPI_ISL_563862|2020-08-23" spec="Sequence" taxon="hCoV-19/Australia/VIC13878/2020|EPI_ISL_563862|2020-08-23" totalcount="4" value="N"/>
    <sequence id="seq_hCoV-19/Australia/VIC17511/2020|EPI_ISL_663905|2020-08-20" spec="Sequence" taxon="hCoV-19/Australia/VIC17511/2020|EPI_ISL_663905|2020-08-20" totalcount="4" value="N"/>
    <sequence id="seq_hCoV-19/Australia/VIC14366/2020|EPI_ISL_591807|2020-08-23" spec="Sequence" taxon="hCoV-19/Australia/VIC14366/2020|EPI_ISL_591807|2020-08-23" totalcount="4" value="N"/>
    <sequence id="seq_hCoV-19/Australia/VIC17678/2020|EPI_ISL_663993|2020-08-20" spec="Sequence" taxon="hCoV-19/Australia/VIC17678/2020|EPI_ISL_663993|2020-08-20" totalcount="4" value="N"/>
    <sequence id="seq_hCoV-19/Australia/VIC17359/2020|EPI_ISL_663856|2020-08-21" spec="Sequence" taxon="hCoV-19/Australia/VIC17359/2020|EPI_ISL_663856|2020-08-21" totalcount="4" value="N"/>
    <sequence id="seq_hCoV-19/Australia/VIC9088/2020|EPI_ISL_565388|2020-08-20" spec="Sequence" taxon="hCoV-19/Australia/VIC9088/2020|EPI_ISL_565388|2020-08-20" totalcount="4" value="N"/>
    <sequence id="seq_hCoV-19/Australia/VIC9146/2020|EPI_ISL_565413|2020-08-21" spec="Sequence" taxon="hCoV-19/Australia/VIC9146/2020|EPI_ISL_565413|2020-08-21" totalcount="4" value="N"/>
    <sequence id="seq_hCoV-19/Australia/VIC9219/2020|EPI_ISL_565449|2020-08-20" spec="Sequence" taxon="hCoV-19/Australia/VIC9219/2020|EPI_ISL_565449|2020-08-20" totalcount="4" value="N"/>
    <sequence id="seq_hCoV-19/Australia/VIC17375/2020|EPI_ISL_663864|2020-08-20" spec="Sequence" taxon="hCoV-19/Australia/VIC17375/2020|EPI_ISL_663864|2020-08-20" totalcount="4" value="N"/>
    <sequence id="seq_hCoV-19/Australia/VIC17460/2020|EPI_ISL_663894|2020-08-23" spec="Sequence" taxon="hCoV-19/Australia/VIC17460/2020|EPI_ISL_663894|2020-08-23" totalcount="4" value="N"/>
    <sequence id="seq_hCoV-19/Australia/VIC17461/2020|EPI_ISL_663895|2020-08-23" spec="Sequence" taxon="hCoV-19/Australia/VIC17461/2020|EPI_ISL_663895|2020-08-23" totalcount="4" value="N"/>
    <sequence id="seq_hCoV-19/Australia/VIC10482/2020|EPI_ISL_562929|2020-08-24" spec="Sequence" taxon="hCoV-19/Australia/VIC10482/2020|EPI_ISL_562929|2020-08-24" totalcount="4" value="N"/>
    <sequence id="seq_hCoV-19/Australia/VIC16210/2020|EPI_ISL_640975|2020-08-20" spec="Sequence" taxon="hCoV-19/Australia/VIC16210/2020|EPI_ISL_640975|2020-08-20" totalcount="4" value="N"/>
    <sequence id="seq_hCoV-19/Australia/VIC16857/2020|EPI_ISL_663609|2020-08-20" spec="Sequence" taxon="hCoV-19/Australia/VIC16857/2020|EPI_ISL_663609|2020-08-20" totalcount="4" value="N"/>
    <sequence id="seq_hCoV-19/Australia/VIC16968/2020|EPI_ISL_663665|2020-08-20" spec="Sequence" taxon="hCoV-19/Australia/VIC16968/2020|EPI_ISL_663665|2020-08-20" totalcount="4" value="N"/>
    <sequence id="seq_hCoV-19/Australia/VIC10692/2020|EPI_ISL_562591|2020-09-01" spec="Sequence" taxon="hCoV-19/Australia/VIC10692/2020|EPI_ISL_562591|2020-09-01" totalcount="4" value="N"/>
    <sequence id="seq_hCoV-19/Australia/VIC10789/2020|EPI_ISL_562592|2020-09-01" spec="Sequence" taxon="hCoV-19/Australia/VIC10789/2020|EPI_ISL_562592|2020-09-01" totalcount="4" value="N"/>
    <sequence id="seq_hCoV-19/Australia/VIC10571/2020|EPI_ISL_562963|2020-09-02" spec="Sequence" taxon="hCoV-19/Australia/VIC10571/2020|EPI_ISL_562963|2020-09-02" totalcount="4" value="N"/>
    <sequence id="seq_hCoV-19/Australia/VIC10705/2020|EPI_ISL_563044|2020-09-01" spec="Sequence" taxon="hCoV-19/Australia/VIC10705/2020|EPI_ISL_563044|2020-09-01" totalcount="4" value="N"/>
    <sequence id="seq_hCoV-19/Australia/VIC10721/2020|EPI_ISL_563054|2020-09-01" spec="Sequence" taxon="hCoV-19/Australia/VIC10721/2020|EPI_ISL_563054|2020-09-01" totalcount="4" value="N"/>
    <sequence id="seq_hCoV-19/Australia/VIC14171/2020|EPI_ISL_592366|2020-09-02" spec="Sequence" taxon="hCoV-19/Australia/VIC14171/2020|EPI_ISL_592366|2020-09-02" totalcount="4" value="N"/>
    <sequence id="seq_hCoV-19/Australia/VIC10331/2020|EPI_ISL_562872|2020-09-01" spec="Sequence" taxon="hCoV-19/Australia/VIC10331/2020|EPI_ISL_562872|2020-09-01" totalcount="4" value="N"/>
    <sequence id="seq_hCoV-19/Australia/VIC15096/2020|EPI_ISL_593135|2020-08-28" spec="Sequence" taxon="hCoV-19/Australia/VIC15096/2020|EPI_ISL_593135|2020-08-28" totalcount="4" value="N"/>
    <sequence id="seq_hCoV-19/Australia/VIC15148/2020|EPI_ISL_593158|2020-08-27" spec="Sequence" taxon="hCoV-19/Australia/VIC15148/2020|EPI_ISL_593158|2020-08-27" totalcount="4" value="N"/>
    <sequence id="seq_hCoV-19/Australia/VIC15150/2020|EPI_ISL_593160|2020-08-27" spec="Sequence" taxon="hCoV-19/Australia/VIC15150/2020|EPI_ISL_593160|2020-08-27" totalcount="4" value="N"/>
    <sequence id="seq_hCoV-19/Australia/VIC15163/2020|EPI_ISL_593166|2020-08-29" spec="Sequence" taxon="hCoV-19/Australia/VIC15163/2020|EPI_ISL_593166|2020-08-29" totalcount="4" value="N"/>
    <sequence id="seq_hCoV-19/Australia/VIC17774/2020|EPI_ISL_779439|2020-08-29" spec="Sequence" taxon="hCoV-19/Australia/VIC17774/2020|EPI_ISL_779439|2020-08-29" totalcount="4" value="N"/>
    <sequence id="seq_hCoV-19/Australia/VIC11127/2020|EPI_ISL_563259|2020-08-29" spec="Sequence" taxon="hCoV-19/Australia/VIC11127/2020|EPI_ISL_563259|2020-08-29" totalcount="4" value="N"/>
    <sequence id="seq_hCoV-19/Australia/VIC14987/2020|EPI_ISL_593093|2020-08-31" spec="Sequence" taxon="hCoV-19/Australia/VIC14987/2020|EPI_ISL_593093|2020-08-31" totalcount="4" value="N"/>
    <sequence id="seq_hCoV-19/Australia/VIC14934/2020|EPI_ISL_593068|2020-08-31" spec="Sequence" taxon="hCoV-19/Australia/VIC14934/2020|EPI_ISL_593068|2020-08-31" totalcount="4" value="N"/>
    <sequence id="seq_hCoV-19/Australia/VIC10742/2020|EPI_ISL_563064|2020-08-31" spec="Sequence" taxon="hCoV-19/Australia/VIC10742/2020|EPI_ISL_563064|2020-08-31" totalcount="4" value="N"/>
    <sequence id="seq_hCoV-19/Australia/VIC17862/2020|EPI_ISL_779511|2020-08-28" spec="Sequence" taxon="hCoV-19/Australia/VIC17862/2020|EPI_ISL_779511|2020-08-28" totalcount="4" value="N"/>
    <sequence id="seq_hCoV-19/Australia/VIC17897/2020|EPI_ISL_779543|2020-08-28" spec="Sequence" taxon="hCoV-19/Australia/VIC17897/2020|EPI_ISL_779543|2020-08-28" totalcount="4" value="N"/>
    <sequence id="seq_hCoV-19/Australia/VIC10828/2020|EPI_ISL_563113|2020-08-30" spec="Sequence" taxon="hCoV-19/Australia/VIC10828/2020|EPI_ISL_563113|2020-08-30" totalcount="4" value="N"/>
    <sequence id="seq_hCoV-19/Australia/VIC10170/2020|EPI_ISL_562814|2020-08-27" spec="Sequence" taxon="hCoV-19/Australia/VIC10170/2020|EPI_ISL_562814|2020-08-27" totalcount="4" value="N"/>
    <sequence id="seq_hCoV-19/Australia/VIC10192/2020|EPI_ISL_562821|2020-08-27" spec="Sequence" taxon="hCoV-19/Australia/VIC10192/2020|EPI_ISL_562821|2020-08-27" totalcount="4" value="N"/>
    <sequence id="seq_hCoV-19/Australia/VIC10235/2020|EPI_ISL_562835|2020-08-28" spec="Sequence" taxon="hCoV-19/Australia/VIC10235/2020|EPI_ISL_562835|2020-08-28" totalcount="4" value="N"/>
    <sequence id="seq_hCoV-19/Australia/VIC10121/2020|EPI_ISL_562797|2020-08-28" spec="Sequence" taxon="hCoV-19/Australia/VIC10121/2020|EPI_ISL_562797|2020-08-28" totalcount="4" value="N"/>
    <sequence id="seq_hCoV-19/Australia/VIC10122/2020|EPI_ISL_562798|2020-08-27" spec="Sequence" taxon="hCoV-19/Australia/VIC10122/2020|EPI_ISL_562798|2020-08-27" totalcount="4" value="N"/>
    <sequence id="seq_hCoV-19/Australia/VIC11563/2020|EPI_ISL_562646|2020-08-27" spec="Sequence" taxon="hCoV-19/Australia/VIC11563/2020|EPI_ISL_562646|2020-08-27" totalcount="4" value="N"/>
    <sequence id="seq_hCoV-19/Australia/VIC13744/2020|EPI_ISL_563822|2020-08-27" spec="Sequence" taxon="hCoV-19/Australia/VIC13744/2020|EPI_ISL_563822|2020-08-27" totalcount="4" value="N"/>
    <sequence id="seq_hCoV-19/Australia/VIC15169/2020|EPI_ISL_592845|2020-08-28" spec="Sequence" taxon="hCoV-19/Australia/VIC15169/2020|EPI_ISL_592845|2020-08-28" totalcount="4" value="N"/>
    <sequence id="seq_hCoV-19/Australia/VIC15175/2020|EPI_ISL_592846|2020-08-27" spec="Sequence" taxon="hCoV-19/Australia/VIC15175/2020|EPI_ISL_592846|2020-08-27" totalcount="4" value="N"/>
    <sequence id="seq_hCoV-19/Australia/VIC10454/2020|EPI_ISL_562916|2020-09-04" spec="Sequence" taxon="hCoV-19/Australia/VIC10454/2020|EPI_ISL_562916|2020-09-04" totalcount="4" value="N"/>
    <sequence id="seq_hCoV-19/Australia/VIC10701/2020|EPI_ISL_563040|2020-09-04" spec="Sequence" taxon="hCoV-19/Australia/VIC10701/2020|EPI_ISL_563040|2020-09-04" totalcount="4" value="N"/>
    <sequence id="seq_hCoV-19/Australia/VIC10731/2020|EPI_ISL_563059|2020-09-05" spec="Sequence" taxon="hCoV-19/Australia/VIC10731/2020|EPI_ISL_563059|2020-09-05" totalcount="4" value="N"/>
    <sequence id="seq_hCoV-19/Australia/VIC10736/2020|EPI_ISL_563060|2020-09-03" spec="Sequence" taxon="hCoV-19/Australia/VIC10736/2020|EPI_ISL_563060|2020-09-03" totalcount="4" value="N"/>
    <sequence id="seq_hCoV-19/Australia/VIC10775/2020|EPI_ISL_563084|2020-09-05" spec="Sequence" taxon="hCoV-19/Australia/VIC10775/2020|EPI_ISL_563084|2020-09-05" totalcount="4" value="N"/>
    <sequence id="seq_hCoV-19/Australia/VIC10968/2020|EPI_ISL_563174|2020-09-07" spec="Sequence" taxon="hCoV-19/Australia/VIC10968/2020|EPI_ISL_563174|2020-09-07" totalcount="4" value="N"/>
    <sequence id="seq_hCoV-19/Australia/VIC10970/2020|EPI_ISL_563176|2020-09-07" spec="Sequence" taxon="hCoV-19/Australia/VIC10970/2020|EPI_ISL_563176|2020-09-07" totalcount="4" value="N"/>
    <sequence id="seq_hCoV-19/Australia/VIC11013/2020|EPI_ISL_563198|2020-09-08" spec="Sequence" taxon="hCoV-19/Australia/VIC11013/2020|EPI_ISL_563198|2020-09-08" totalcount="4" value="N"/>
    <sequence id="seq_hCoV-19/Australia/VIC13865/2020|EPI_ISL_592334|2020-09-03" spec="Sequence" taxon="hCoV-19/Australia/VIC13865/2020|EPI_ISL_592334|2020-09-03" totalcount="4" value="N"/>
    <sequence id="seq_hCoV-19/Australia/VIC16243/2020|EPI_ISL_640665|2020-09-07" spec="Sequence" taxon="hCoV-19/Australia/VIC16243/2020|EPI_ISL_640665|2020-09-07" totalcount="4" value="N"/>
    <sequence id="seq_hCoV-19/Australia/VIC10676/2020|EPI_ISL_563028|2020-09-06" spec="Sequence" taxon="hCoV-19/Australia/VIC10676/2020|EPI_ISL_563028|2020-09-06" totalcount="4" value="N"/>
    <sequence id="seq_hCoV-19/Australia/VIC10691/2020|EPI_ISL_563034|2020-09-04" spec="Sequence" taxon="hCoV-19/Australia/VIC10691/2020|EPI_ISL_563034|2020-09-04" totalcount="4" value="N"/>
    <sequence id="seq_hCoV-19/Australia/VIC11122/2020|EPI_ISL_563258|2020-09-07" spec="Sequence" taxon="hCoV-19/Australia/VIC11122/2020|EPI_ISL_563258|2020-09-07" totalcount="4" value="N"/>
    <sequence id="seq_hCoV-19/Australia/VIC11850/2020|EPI_ISL_563497|2020-09-09" spec="Sequence" taxon="hCoV-19/Australia/VIC11850/2020|EPI_ISL_563497|2020-09-09" totalcount="4" value="N"/>
    <sequence id="seq_hCoV-19/Australia/VIC11927/2020|EPI_ISL_563498|2020-09-09" spec="Sequence" taxon="hCoV-19/Australia/VIC11927/2020|EPI_ISL_563498|2020-09-09" totalcount="4" value="N"/>
    <sequence id="seq_hCoV-19/Australia/VIC12694/2020|EPI_ISL_563578|2020-09-09" spec="Sequence" taxon="hCoV-19/Australia/VIC12694/2020|EPI_ISL_563578|2020-09-09" totalcount="4" value="N"/>
    <sequence id="seq_hCoV-19/Australia/VIC13533/2020|EPI_ISL_591801|2020-09-05" spec="Sequence" taxon="hCoV-19/Australia/VIC13533/2020|EPI_ISL_591801|2020-09-05" totalcount="4" value="N"/>
    <sequence id="seq_hCoV-19/Australia/VIC13517/2020|EPI_ISL_592282|2020-09-04" spec="Sequence" taxon="hCoV-19/Australia/VIC13517/2020|EPI_ISL_592282|2020-09-04" totalcount="4" value="N"/>
    <sequence id="seq_hCoV-19/Australia/VIC12585/2020|EPI_ISL_563573|2020-09-12" spec="Sequence" taxon="hCoV-19/Australia/VIC12585/2020|EPI_ISL_563573|2020-09-12" totalcount="4" value="N"/>
    <sequence id="seq_hCoV-19/Australia/VIC13753/2020|EPI_ISL_563825|2020-09-14" spec="Sequence" taxon="hCoV-19/Australia/VIC13753/2020|EPI_ISL_563825|2020-09-14" totalcount="4" value="N"/>
    <sequence id="seq_hCoV-19/Australia/VIC14014/2020|EPI_ISL_563929|2020-09-16" spec="Sequence" taxon="hCoV-19/Australia/VIC14014/2020|EPI_ISL_563929|2020-09-16" totalcount="4" value="N"/>
    <sequence id="seq_hCoV-19/Australia/VIC14047/2020|EPI_ISL_563945|2020-09-16" spec="Sequence" taxon="hCoV-19/Australia/VIC14047/2020|EPI_ISL_563945|2020-09-16" totalcount="4" value="N"/>
    <sequence id="seq_hCoV-19/Australia/VIC16455/2020|EPI_ISL_640969|2020-09-13" spec="Sequence" taxon="hCoV-19/Australia/VIC16455/2020|EPI_ISL_640969|2020-09-13" totalcount="4" value="N"/>
    <sequence id="seq_hCoV-19/Australia/VIC12734/2020|EPI_ISL_563584|2020-09-13" spec="Sequence" taxon="hCoV-19/Australia/VIC12734/2020|EPI_ISL_563584|2020-09-13" totalcount="4" value="N"/>
    <sequence id="seq_hCoV-19/Australia/VIC12737/2020|EPI_ISL_563585|2020-09-10" spec="Sequence" taxon="hCoV-19/Australia/VIC12737/2020|EPI_ISL_563585|2020-09-10" totalcount="4" value="N"/>
    <sequence id="seq_hCoV-19/Australia/VIC12743/2020|EPI_ISL_563587|2020-09-10" spec="Sequence" taxon="hCoV-19/Australia/VIC12743/2020|EPI_ISL_563587|2020-09-10" totalcount="4" value="N"/>
    <sequence id="seq_hCoV-19/Australia/VIC12770/2020|EPI_ISL_563590|2020-09-13" spec="Sequence" taxon="hCoV-19/Australia/VIC12770/2020|EPI_ISL_563590|2020-09-13" totalcount="4" value="N"/>
    <sequence id="seq_hCoV-19/Australia/VIC12773/2020|EPI_ISL_563592|2020-09-10" spec="Sequence" taxon="hCoV-19/Australia/VIC12773/2020|EPI_ISL_563592|2020-09-10" totalcount="4" value="N"/>
    <sequence id="seq_hCoV-19/Australia/VIC12873/2020|EPI_ISL_563603|2020-09-13" spec="Sequence" taxon="hCoV-19/Australia/VIC12873/2020|EPI_ISL_563603|2020-09-13" totalcount="4" value="N"/>
    <sequence id="seq_hCoV-19/Australia/VIC13425/2020|EPI_ISL_563727|2020-09-14" spec="Sequence" taxon="hCoV-19/Australia/VIC13425/2020|EPI_ISL_563727|2020-09-14" totalcount="4" value="N"/>
    <sequence id="seq_hCoV-19/Australia/VIC13871/2020|EPI_ISL_563861|2020-09-15" spec="Sequence" taxon="hCoV-19/Australia/VIC13871/2020|EPI_ISL_563861|2020-09-15" totalcount="4" value="N"/>
    <sequence id="seq_hCoV-19/Australia/VIC13944/2020|EPI_ISL_592341|2020-09-18" spec="Sequence" taxon="hCoV-19/Australia/VIC13944/2020|EPI_ISL_592341|2020-09-18" totalcount="4" value="N"/>
    <sequence id="seq_hCoV-19/Australia/VIC14435/2020|EPI_ISL_592500|2020-09-19" spec="Sequence" taxon="hCoV-19/Australia/VIC14435/2020|EPI_ISL_592500|2020-09-19" totalcount="4" value="N"/>
    <sequence id="seq_hCoV-19/Australia/VIC14075/2020|EPI_ISL_563957|2020-09-17" spec="Sequence" taxon="hCoV-19/Australia/VIC14075/2020|EPI_ISL_563957|2020-09-17" totalcount="4" value="N"/>
    <sequence id="seq_hCoV-19/Australia/VIC14083/2020|EPI_ISL_563961|2020-09-17" spec="Sequence" taxon="hCoV-19/Australia/VIC14083/2020|EPI_ISL_563961|2020-09-17" totalcount="4" value="N"/>
    <sequence id="seq_hCoV-19/Australia/VIC14806/2020|EPI_ISL_593005|2020-09-19" spec="Sequence" taxon="hCoV-19/Australia/VIC14806/2020|EPI_ISL_593005|2020-09-19" totalcount="4" value="N"/>
    <sequence id="seq_hCoV-19/Australia/VIC14950/2020|EPI_ISL_593075|2020-09-23" spec="Sequence" taxon="hCoV-19/Australia/VIC14950/2020|EPI_ISL_593075|2020-09-23" totalcount="4" value="N"/>
    <sequence id="seq_hCoV-19/Australia/VIC14956/2020|EPI_ISL_593079|2020-09-23" spec="Sequence" taxon="hCoV-19/Australia/VIC14956/2020|EPI_ISL_593079|2020-09-23" totalcount="4" value="N"/>
    <sequence id="seq_hCoV-19/Australia/VIC15249/2020|EPI_ISL_593218|2020-09-27" spec="Sequence" taxon="hCoV-19/Australia/VIC15249/2020|EPI_ISL_593218|2020-09-27" totalcount="4" value="N"/>
    <sequence id="seq_hCoV-19/Australia/VIC15052/2020|EPI_ISL_593125|2020-09-24" spec="Sequence" taxon="hCoV-19/Australia/VIC15052/2020|EPI_ISL_593125|2020-09-24" totalcount="4" value="N"/>
    <sequence id="seq_hCoV-19/Australia/VIC15683/2020|EPI_ISL_593411|2020-10-03" spec="Sequence" taxon="hCoV-19/Australia/VIC15683/2020|EPI_ISL_593411|2020-10-03" totalcount="4" value="N"/>
    <sequence id="seq_hCoV-19/Australia/VIC16281/2020|EPI_ISL_641012|2020-10-14" spec="Sequence" taxon="hCoV-19/Australia/VIC16281/2020|EPI_ISL_641012|2020-10-14" totalcount="4" value="N"/>
    <sequence id="seq_hCoV-19/Australia/VIC16300/2020|EPI_ISL_640872|2020-10-17" spec="Sequence" taxon="hCoV-19/Australia/VIC16300/2020|EPI_ISL_640872|2020-10-17" totalcount="4" value="N"/>
</data>

<data id="clusterD.3" name="alignment">
    <sequence id="seq_hCoV-19/Australia/VIC2152/2020|EPI_ISL_480776|2020-06-17" spec="Sequence" taxon="hCoV-19/Australia/VIC2152/2020|EPI_ISL_480776|2020-06-17" totalcount="4" value="N"/>
    <sequence id="seq_hCoV-19/Australia/VIC2217/2020|EPI_ISL_521957|2020-06-14" spec="Sequence" taxon="hCoV-19/Australia/VIC2217/2020|EPI_ISL_521957|2020-06-14" totalcount="4" value="N"/>
    <sequence id="seq_hCoV-19/Australia/VIC2123/2020|EPI_ISL_480726|2020-06-18" spec="Sequence" taxon="hCoV-19/Australia/VIC2123/2020|EPI_ISL_480726|2020-06-18" totalcount="4" value="N"/>
    <sequence id="seq_hCoV-19/Australia/VIC2167/2020|EPI_ISL_480774|2020-06-19" spec="Sequence" taxon="hCoV-19/Australia/VIC2167/2020|EPI_ISL_480774|2020-06-19" totalcount="4" value="N"/>
    <sequence id="seq_hCoV-19/Australia/VIC2250/2020|EPI_ISL_521981|2020-06-23" spec="Sequence" taxon="hCoV-19/Australia/VIC2250/2020|EPI_ISL_521981|2020-06-23" totalcount="4" value="N"/>
    <sequence id="seq_hCoV-19/Australia/VIC2443/2020|EPI_ISL_522149|2020-06-25" spec="Sequence" taxon="hCoV-19/Australia/VIC2443/2020|EPI_ISL_522149|2020-06-25" totalcount="4" value="N"/>
    <sequence id="seq_hCoV-19/Australia/VIC2325/2020|EPI_ISL_522046|2020-06-25" spec="Sequence" taxon="hCoV-19/Australia/VIC2325/2020|EPI_ISL_522046|2020-06-25" totalcount="4" value="N"/>
    <sequence id="seq_hCoV-19/Australia/VIC2330/2020|EPI_ISL_522051|2020-06-25" spec="Sequence" taxon="hCoV-19/Australia/VIC2330/2020|EPI_ISL_522051|2020-06-25" totalcount="4" value="N"/>
    <sequence id="seq_hCoV-19/Australia/VIC2364/2020|EPI_ISL_522084|2020-06-25" spec="Sequence" taxon="hCoV-19/Australia/VIC2364/2020|EPI_ISL_522084|2020-06-25" totalcount="4" value="N"/>
    <sequence id="seq_hCoV-19/Australia/VIC2623/2020|EPI_ISL_521469|2020-06-30" spec="Sequence" taxon="hCoV-19/Australia/VIC2623/2020|EPI_ISL_521469|2020-06-30" totalcount="4" value="N"/>
    <sequence id="seq_hCoV-19/Australia/VIC2624/2020|EPI_ISL_521470|2020-06-30" spec="Sequence" taxon="hCoV-19/Australia/VIC2624/2020|EPI_ISL_521470|2020-06-30" totalcount="4" value="N"/>
    <sequence id="seq_hCoV-19/Australia/VIC2277/2020|EPI_ISL_521999|2020-06-26" spec="Sequence" taxon="hCoV-19/Australia/VIC2277/2020|EPI_ISL_521999|2020-06-26" totalcount="4" value="N"/>
    <sequence id="seq_hCoV-19/Australia/VIC2515/2020|EPI_ISL_522210|2020-06-30" spec="Sequence" taxon="hCoV-19/Australia/VIC2515/2020|EPI_ISL_522210|2020-06-30" totalcount="4" value="N"/>
    <sequence id="seq_hCoV-19/Australia/VIC2423/2020|EPI_ISL_522133|2020-06-27" spec="Sequence" taxon="hCoV-19/Australia/VIC2423/2020|EPI_ISL_522133|2020-06-27" totalcount="4" value="N"/>
    <sequence id="seq_hCoV-19/Australia/VIC2424/2020|EPI_ISL_522134|2020-06-27" spec="Sequence" taxon="hCoV-19/Australia/VIC2424/2020|EPI_ISL_522134|2020-06-27" totalcount="4" value="N"/>
    <sequence id="seq_hCoV-19/Australia/VIC2426/2020|EPI_ISL_522136|2020-06-27" spec="Sequence" taxon="hCoV-19/Australia/VIC2426/2020|EPI_ISL_522136|2020-06-27" totalcount="4" value="N"/>
    <sequence id="seq_hCoV-19/Australia/VIC2484/2020|EPI_ISL_522186|2020-06-28" spec="Sequence" taxon="hCoV-19/Australia/VIC2484/2020|EPI_ISL_522186|2020-06-28" totalcount="4" value="N"/>
    <sequence id="seq_hCoV-19/Australia/VIC2413/2020|EPI_ISL_522124|2020-06-29" spec="Sequence" taxon="hCoV-19/Australia/VIC2413/2020|EPI_ISL_522124|2020-06-29" totalcount="4" value="N"/>
    <sequence id="seq_hCoV-19/Australia/VIC2282/2020|EPI_ISL_522004|2020-06-26" spec="Sequence" taxon="hCoV-19/Australia/VIC2282/2020|EPI_ISL_522004|2020-06-26" totalcount="4" value="N"/>
    <sequence id="seq_hCoV-19/Australia/VIC2283/2020|EPI_ISL_522005|2020-06-26" spec="Sequence" taxon="hCoV-19/Australia/VIC2283/2020|EPI_ISL_522005|2020-06-26" totalcount="4" value="N"/>
    <sequence id="seq_hCoV-19/Australia/VIC2985/2020|EPI_ISL_521815|2020-07-07" spec="Sequence" taxon="hCoV-19/Australia/VIC2985/2020|EPI_ISL_521815|2020-07-07" totalcount="4" value="N"/>
    <sequence id="seq_hCoV-19/Australia/VIC3013/2020|EPI_ISL_521842|2020-07-04" spec="Sequence" taxon="hCoV-19/Australia/VIC3013/2020|EPI_ISL_521842|2020-07-04" totalcount="4" value="N"/>
    <sequence id="seq_hCoV-19/Australia/VIC2853/2020|EPI_ISL_521684|2020-07-03" spec="Sequence" taxon="hCoV-19/Australia/VIC2853/2020|EPI_ISL_521684|2020-07-03" totalcount="4" value="N"/>
    <sequence id="seq_hCoV-19/Australia/VIC2879/2020|EPI_ISL_521710|2020-07-06" spec="Sequence" taxon="hCoV-19/Australia/VIC2879/2020|EPI_ISL_521710|2020-07-06" totalcount="4" value="N"/>
    <sequence id="seq_hCoV-19/Australia/VIC2890/2020|EPI_ISL_521721|2020-07-05" spec="Sequence" taxon="hCoV-19/Australia/VIC2890/2020|EPI_ISL_521721|2020-07-05" totalcount="4" value="N"/>
    <sequence id="seq_hCoV-19/Australia/VIC3541/2020|EPI_ISL_520290|2020-07-09" spec="Sequence" taxon="hCoV-19/Australia/VIC3541/2020|EPI_ISL_520290|2020-07-09" totalcount="4" value="N"/>
    <sequence id="seq_hCoV-19/Australia/VIC2718/2020|EPI_ISL_521555|2020-07-04" spec="Sequence" taxon="hCoV-19/Australia/VIC2718/2020|EPI_ISL_521555|2020-07-04" totalcount="4" value="N"/>
    <sequence id="seq_hCoV-19/Australia/VIC2745/2020|EPI_ISL_521580|2020-07-05" spec="Sequence" taxon="hCoV-19/Australia/VIC2745/2020|EPI_ISL_521580|2020-07-05" totalcount="4" value="N"/>
    <sequence id="seq_hCoV-19/Australia/VIC2797/2020|EPI_ISL_521630|2020-07-06" spec="Sequence" taxon="hCoV-19/Australia/VIC2797/2020|EPI_ISL_521630|2020-07-06" totalcount="4" value="N"/>
    <sequence id="seq_hCoV-19/Australia/VIC3298/2020|EPI_ISL_520977|2020-07-07" spec="Sequence" taxon="hCoV-19/Australia/VIC3298/2020|EPI_ISL_520977|2020-07-07" totalcount="4" value="N"/>
    <sequence id="seq_hCoV-19/Australia/VIC3328/2020|EPI_ISL_521007|2020-07-07" spec="Sequence" taxon="hCoV-19/Australia/VIC3328/2020|EPI_ISL_521007|2020-07-07" totalcount="4" value="N"/>
    <sequence id="seq_hCoV-19/Australia/VIC3335/2020|EPI_ISL_521014|2020-07-06" spec="Sequence" taxon="hCoV-19/Australia/VIC3335/2020|EPI_ISL_521014|2020-07-06" totalcount="4" value="N"/>
    <sequence id="seq_hCoV-19/Australia/VIC3345/2020|EPI_ISL_521024|2020-07-08" spec="Sequence" taxon="hCoV-19/Australia/VIC3345/2020|EPI_ISL_521024|2020-07-08" totalcount="4" value="N"/>
    <sequence id="seq_hCoV-19/Australia/VIC3356/2020|EPI_ISL_521035|2020-07-07" spec="Sequence" taxon="hCoV-19/Australia/VIC3356/2020|EPI_ISL_521035|2020-07-07" totalcount="4" value="N"/>
    <sequence id="seq_hCoV-19/Australia/VIC3358/2020|EPI_ISL_521037|2020-07-08" spec="Sequence" taxon="hCoV-19/Australia/VIC3358/2020|EPI_ISL_521037|2020-07-08" totalcount="4" value="N"/>
    <sequence id="seq_hCoV-19/Australia/VIC3363/2020|EPI_ISL_521042|2020-07-07" spec="Sequence" taxon="hCoV-19/Australia/VIC3363/2020|EPI_ISL_521042|2020-07-07" totalcount="4" value="N"/>
    <sequence id="seq_hCoV-19/Australia/VIC4934/2020|EPI_ISL_519308|2020-07-14" spec="Sequence" taxon="hCoV-19/Australia/VIC4934/2020|EPI_ISL_519308|2020-07-14" totalcount="4" value="N"/>
    <sequence id="seq_hCoV-19/Australia/VIC4541/2020|EPI_ISL_518952|2020-07-15" spec="Sequence" taxon="hCoV-19/Australia/VIC4541/2020|EPI_ISL_518952|2020-07-15" totalcount="4" value="N"/>
    <sequence id="seq_hCoV-19/Australia/VIC10490/2020|EPI_ISL_562931|2020-07-13" spec="Sequence" taxon="hCoV-19/Australia/VIC10490/2020|EPI_ISL_562931|2020-07-13" totalcount="4" value="N"/>
    <sequence id="seq_hCoV-19/Australia/VIC4772/2020|EPI_ISL_519158|2020-07-17" spec="Sequence" taxon="hCoV-19/Australia/VIC4772/2020|EPI_ISL_519158|2020-07-17" totalcount="4" value="N"/>
    <sequence id="seq_hCoV-19/Australia/VIC5337/2020|EPI_ISL_520100|2020-07-18" spec="Sequence" taxon="hCoV-19/Australia/VIC5337/2020|EPI_ISL_520100|2020-07-18" totalcount="4" value="N"/>
    <sequence id="seq_hCoV-19/Australia/VIC6042/2020|EPI_ISL_518083|2020-07-20" spec="Sequence" taxon="hCoV-19/Australia/VIC6042/2020|EPI_ISL_518083|2020-07-20" totalcount="4" value="N"/>
    <sequence id="seq_hCoV-19/Australia/VIC5847/2020|EPI_ISL_518641|2020-07-20" spec="Sequence" taxon="hCoV-19/Australia/VIC5847/2020|EPI_ISL_518641|2020-07-20" totalcount="4" value="N"/>
    <sequence id="seq_hCoV-19/Australia/VIC5653/2020|EPI_ISL_518463|2020-07-17" spec="Sequence" taxon="hCoV-19/Australia/VIC5653/2020|EPI_ISL_518463|2020-07-17" totalcount="4" value="N"/>
    <sequence id="seq_hCoV-19/Australia/VIC12556/2020|EPI_ISL_641274|2020-07-28" spec="Sequence" taxon="hCoV-19/Australia/VIC12556/2020|EPI_ISL_641274|2020-07-28" totalcount="4" value="N"/>
    <sequence id="seq_hCoV-19/Australia/VIC15446/2020|EPI_ISL_593309|2020-07-30" spec="Sequence" taxon="hCoV-19/Australia/VIC15446/2020|EPI_ISL_593309|2020-07-30" totalcount="4" value="N"/>
    <sequence id="seq_hCoV-19/Australia/VIC12661/2020|EPI_ISL_563577|2020-07-28" spec="Sequence" taxon="hCoV-19/Australia/VIC12661/2020|EPI_ISL_563577|2020-07-28" totalcount="4" value="N"/>
    <sequence id="seq_hCoV-19/Australia/VIC8478/2020|EPI_ISL_565043|2020-07-27" spec="Sequence" taxon="hCoV-19/Australia/VIC8478/2020|EPI_ISL_565043|2020-07-27" totalcount="4" value="N"/>
    <sequence id="seq_hCoV-19/Australia/VIC9025/2020|EPI_ISL_565361|2020-07-28" spec="Sequence" taxon="hCoV-19/Australia/VIC9025/2020|EPI_ISL_565361|2020-07-28" totalcount="4" value="N"/>
    <sequence id="seq_hCoV-19/Australia/VIC8712/2020|EPI_ISL_565152|2020-07-26" spec="Sequence" taxon="hCoV-19/Australia/VIC8712/2020|EPI_ISL_565152|2020-07-26" totalcount="4" value="N"/>
    <sequence id="seq_hCoV-19/Australia/VIC13480/2020|EPI_ISL_592256|2020-08-03" spec="Sequence" taxon="hCoV-19/Australia/VIC13480/2020|EPI_ISL_592256|2020-08-03" totalcount="4" value="N"/>
    <sequence id="seq_hCoV-19/Australia/VIC15235/2020|EPI_ISL_593210|2020-08-03" spec="Sequence" taxon="hCoV-19/Australia/VIC15235/2020|EPI_ISL_593210|2020-08-03" totalcount="4" value="N"/>
    <sequence id="seq_hCoV-19/Australia/VIC15237/2020|EPI_ISL_593211|2020-08-03" spec="Sequence" taxon="hCoV-19/Australia/VIC15237/2020|EPI_ISL_593211|2020-08-03" totalcount="4" value="N"/>
    <sequence id="seq_hCoV-19/Australia/VIC12323/2020|EPI_ISL_591958|2020-08-11" spec="Sequence" taxon="hCoV-19/Australia/VIC12323/2020|EPI_ISL_591958|2020-08-11" totalcount="4" value="N"/>
    <sequence id="seq_hCoV-19/Australia/VIC9520/2020|EPI_ISL_565584|2020-08-19" spec="Sequence" taxon="hCoV-19/Australia/VIC9520/2020|EPI_ISL_565584|2020-08-19" totalcount="4" value="N"/>
    <sequence id="seq_hCoV-19/Australia/VIC9522/2020|EPI_ISL_565586|2020-08-19" spec="Sequence" taxon="hCoV-19/Australia/VIC9522/2020|EPI_ISL_565586|2020-08-19" totalcount="4" value="N"/>
    <sequence id="seq_hCoV-19/Australia/VIC9051/2020|EPI_ISL_565375|2020-08-16" spec="Sequence" taxon="hCoV-19/Australia/VIC9051/2020|EPI_ISL_565375|2020-08-16" totalcount="4" value="N"/>
    <sequence id="seq_hCoV-19/Australia/VIC14531/2020|EPI_ISL_592879|2020-08-18" spec="Sequence" taxon="hCoV-19/Australia/VIC14531/2020|EPI_ISL_592879|2020-08-18" totalcount="4" value="N"/>
    <sequence id="seq_hCoV-19/Australia/VIC17158/2020|EPI_ISL_663771|2020-08-15" spec="Sequence" taxon="hCoV-19/Australia/VIC17158/2020|EPI_ISL_663771|2020-08-15" totalcount="4" value="N"/>
    <sequence id="seq_hCoV-19/Australia/VIC15023/2020|EPI_ISL_593108|2020-08-24" spec="Sequence" taxon="hCoV-19/Australia/VIC15023/2020|EPI_ISL_593108|2020-08-24" totalcount="4" value="N"/>
    <sequence id="seq_hCoV-19/Australia/VIC11391/2020|EPI_ISL_563352|2020-08-22" spec="Sequence" taxon="hCoV-19/Australia/VIC11391/2020|EPI_ISL_563352|2020-08-22" totalcount="4" value="N"/>
    <sequence id="seq_hCoV-19/Australia/VIC9895/2020|EPI_ISL_565768|2020-08-26" spec="Sequence" taxon="hCoV-19/Australia/VIC9895/2020|EPI_ISL_565768|2020-08-26" totalcount="4" value="N"/>
    <sequence id="seq_hCoV-19/Australia/VIC10155/2020|EPI_ISL_562810|2020-08-26" spec="Sequence" taxon="hCoV-19/Australia/VIC10155/2020|EPI_ISL_562810|2020-08-26" totalcount="4" value="N"/>
    <sequence id="seq_hCoV-19/Australia/VIC10177/2020|EPI_ISL_562816|2020-08-22" spec="Sequence" taxon="hCoV-19/Australia/VIC10177/2020|EPI_ISL_562816|2020-08-22" totalcount="4" value="N"/>
    <sequence id="seq_hCoV-19/Australia/VIC10216/2020|EPI_ISL_562826|2020-08-26" spec="Sequence" taxon="hCoV-19/Australia/VIC10216/2020|EPI_ISL_562826|2020-08-26" totalcount="4" value="N"/>
    <sequence id="seq_hCoV-19/Australia/VIC10221/2020|EPI_ISL_562829|2020-08-26" spec="Sequence" taxon="hCoV-19/Australia/VIC10221/2020|EPI_ISL_562829|2020-08-26" totalcount="4" value="N"/>
    <sequence id="seq_hCoV-19/Australia/VIC10229/2020|EPI_ISL_562832|2020-08-26" spec="Sequence" taxon="hCoV-19/Australia/VIC10229/2020|EPI_ISL_562832|2020-08-26" totalcount="4" value="N"/>
    <sequence id="seq_hCoV-19/Australia/VIC10716/2020|EPI_ISL_563050|2020-09-01" spec="Sequence" taxon="hCoV-19/Australia/VIC10716/2020|EPI_ISL_563050|2020-09-01" totalcount="4" value="N"/>
    <sequence id="seq_hCoV-19/Australia/VIC10750/2020|EPI_ISL_563068|2020-09-01" spec="Sequence" taxon="hCoV-19/Australia/VIC10750/2020|EPI_ISL_563068|2020-09-01" totalcount="4" value="N"/>
    <sequence id="seq_hCoV-19/Australia/VIC10762/2020|EPI_ISL_563079|2020-09-01" spec="Sequence" taxon="hCoV-19/Australia/VIC10762/2020|EPI_ISL_563079|2020-09-01" totalcount="4" value="N"/>
    <sequence id="seq_hCoV-19/Australia/VIC10806/2020|EPI_ISL_563099|2020-09-01" spec="Sequence" taxon="hCoV-19/Australia/VIC10806/2020|EPI_ISL_563099|2020-09-01" totalcount="4" value="N"/>
    <sequence id="seq_hCoV-19/Australia/VIC10650/2020|EPI_ISL_563015|2020-09-02" spec="Sequence" taxon="hCoV-19/Australia/VIC10650/2020|EPI_ISL_563015|2020-09-02" totalcount="4" value="N"/>
    <sequence id="seq_hCoV-19/Australia/VIC11402/2020|EPI_ISL_563358|2020-08-29" spec="Sequence" taxon="hCoV-19/Australia/VIC11402/2020|EPI_ISL_563358|2020-08-29" totalcount="4" value="N"/>
    <sequence id="seq_hCoV-19/Australia/VIC11487/2020|EPI_ISL_563393|2020-08-29" spec="Sequence" taxon="hCoV-19/Australia/VIC11487/2020|EPI_ISL_563393|2020-08-29" totalcount="4" value="N"/>
    <sequence id="seq_hCoV-19/Australia/VIC13900/2020|EPI_ISL_563872|2020-09-10" spec="Sequence" taxon="hCoV-19/Australia/VIC13900/2020|EPI_ISL_563872|2020-09-10" totalcount="4" value="N"/>
    <sequence id="seq_hCoV-19/Australia/VIC14011/2020|EPI_ISL_563927|2020-09-17" spec="Sequence" taxon="hCoV-19/Australia/VIC14011/2020|EPI_ISL_563927|2020-09-17" totalcount="4" value="N"/>
</data>

<data id="clusterB.1.1.119" name="alignment">
    <sequence id="seq_hCoV-19/Australia/VIC183/2020|EPI_ISL_419879|2020-03-19" spec="Sequence" taxon="hCoV-19/Australia/VIC183/2020|EPI_ISL_419879|2020-03-19" totalcount="4" value="N"/>
    <sequence id="seq_hCoV-19/Australia/VIC191/2020|EPI_ISL_419887|2020-03-19" spec="Sequence" taxon="hCoV-19/Australia/VIC191/2020|EPI_ISL_419887|2020-03-19" totalcount="4" value="N"/>
    <sequence id="seq_hCoV-19/Australia/VIC548/2020|EPI_ISL_426811|2020-03-25" spec="Sequence" taxon="hCoV-19/Australia/VIC548/2020|EPI_ISL_426811|2020-03-25" totalcount="4" value="N"/>
    <sequence id="seq_hCoV-19/Australia/VIC594/2020|EPI_ISL_426851|2020-03-25" spec="Sequence" taxon="hCoV-19/Australia/VIC594/2020|EPI_ISL_426851|2020-03-25" totalcount="4" value="N"/>
    <sequence id="seq_hCoV-19/Australia/VIC135/2020|EPI_ISL_419828|2020-03-22" spec="Sequence" taxon="hCoV-19/Australia/VIC135/2020|EPI_ISL_419828|2020-03-22" totalcount="4" value="N"/>
    <sequence id="seq_hCoV-19/Australia/VIC-CBA1/2020|EPI_ISL_420855|2020-03-23" spec="Sequence" taxon="hCoV-19/Australia/VIC-CBA1/2020|EPI_ISL_420855|2020-03-23" totalcount="4" value="N"/>
    <sequence id="seq_hCoV-19/Australia/VIC353/2020|EPI_ISL_426661|2020-03-21" spec="Sequence" taxon="hCoV-19/Australia/VIC353/2020|EPI_ISL_426661|2020-03-21" totalcount="4" value="N"/>
    <sequence id="seq_hCoV-19/Australia/VIC366/2020|EPI_ISL_426674|2020-03-22" spec="Sequence" taxon="hCoV-19/Australia/VIC366/2020|EPI_ISL_426674|2020-03-22" totalcount="4" value="N"/>
    <sequence id="seq_hCoV-19/Australia/VIC377/2020|EPI_ISL_426684|2020-03-22" spec="Sequence" taxon="hCoV-19/Australia/VIC377/2020|EPI_ISL_426684|2020-03-22" totalcount="4" value="N"/>
    <sequence id="seq_hCoV-19/Australia/VIC500/2020|EPI_ISL_426772|2020-03-24" spec="Sequence" taxon="hCoV-19/Australia/VIC500/2020|EPI_ISL_426772|2020-03-24" totalcount="4" value="N"/>
    <sequence id="seq_hCoV-19/Australia/VIC404/2020|EPI_ISL_426707|2020-03-24" spec="Sequence" taxon="hCoV-19/Australia/VIC404/2020|EPI_ISL_426707|2020-03-24" totalcount="4" value="N"/>
    <sequence id="seq_hCoV-19/Australia/VIC409/2020|EPI_ISL_426711|2020-03-26" spec="Sequence" taxon="hCoV-19/Australia/VIC409/2020|EPI_ISL_426711|2020-03-26" totalcount="4" value="N"/>
    <sequence id="seq_hCoV-19/Australia/VIC438/2020|EPI_ISL_426735|2020-03-26" spec="Sequence" taxon="hCoV-19/Australia/VIC438/2020|EPI_ISL_426735|2020-03-26" totalcount="4" value="N"/>
    <sequence id="seq_hCoV-19/Australia/VIC228/2020|EPI_ISL_419923|2020-03-20" spec="Sequence" taxon="hCoV-19/Australia/VIC228/2020|EPI_ISL_419923|2020-03-20" totalcount="4" value="N"/>
    <sequence id="seq_hCoV-19/Australia/VIC310/2020|EPI_ISL_420001|2020-03-23" spec="Sequence" taxon="hCoV-19/Australia/VIC310/2020|EPI_ISL_420001|2020-03-23" totalcount="4" value="N"/>
    <sequence id="seq_hCoV-19/Australia/VIC324/2020|EPI_ISL_420015|2020-03-24" spec="Sequence" taxon="hCoV-19/Australia/VIC324/2020|EPI_ISL_420015|2020-03-24" totalcount="4" value="N"/>
    <sequence id="seq_hCoV-19/Australia/VIC638/2020|EPI_ISL_426934|2020-03-29" spec="Sequence" taxon="hCoV-19/Australia/VIC638/2020|EPI_ISL_426934|2020-03-29" totalcount="4" value="N"/>
    <sequence id="seq_hCoV-19/Australia/VIC487/2020|EPI_ISL_426918|2020-03-29" spec="Sequence" taxon="hCoV-19/Australia/VIC487/2020|EPI_ISL_426918|2020-03-29" totalcount="4" value="N"/>
    <sequence id="seq_hCoV-19/Australia/VIC696/2020|EPI_ISL_426988|2020-03-28" spec="Sequence" taxon="hCoV-19/Australia/VIC696/2020|EPI_ISL_426988|2020-03-28" totalcount="4" value="N"/>
    <sequence id="seq_hCoV-19/Australia/VIC443/2020|EPI_ISL_426740|2020-03-27" spec="Sequence" taxon="hCoV-19/Australia/VIC443/2020|EPI_ISL_426740|2020-03-27" totalcount="4" value="N"/>
    <sequence id="seq_hCoV-19/Australia/VIC780/2020|EPI_ISL_427055|2020-03-30" spec="Sequence" taxon="hCoV-19/Australia/VIC780/2020|EPI_ISL_427055|2020-03-30" totalcount="4" value="N"/>
    <sequence id="seq_hCoV-19/Australia/VIC754/2020|EPI_ISL_427031|2020-03-30" spec="Sequence" taxon="hCoV-19/Australia/VIC754/2020|EPI_ISL_427031|2020-03-30" totalcount="4" value="N"/>
    <sequence id="seq_hCoV-19/Australia/VIC764/2020|EPI_ISL_427040|2020-03-29" spec="Sequence" taxon="hCoV-19/Australia/VIC764/2020|EPI_ISL_427040|2020-03-29" totalcount="4" value="N"/>
    <sequence id="seq_hCoV-19/Australia/VIC957/2020|EPI_ISL_430649|2020-03-27" spec="Sequence" taxon="hCoV-19/Australia/VIC957/2020|EPI_ISL_430649|2020-03-27" totalcount="4" value="N"/>
    <sequence id="seq_hCoV-19/Australia/VIC1247/2020|EPI_ISL_436113|2020-04-09" spec="Sequence" taxon="hCoV-19/Australia/VIC1247/2020|EPI_ISL_436113|2020-04-09" totalcount="4" value="N"/>
    <sequence id="seq_hCoV-19/Australia/VIC1110/2020|EPI_ISL_430569|2020-04-07" spec="Sequence" taxon="hCoV-19/Australia/VIC1110/2020|EPI_ISL_430569|2020-04-07" totalcount="4" value="N"/>
    <sequence id="seq_hCoV-19/Australia/VIC1158/2020|EPI_ISL_430602|2020-04-09" spec="Sequence" taxon="hCoV-19/Australia/VIC1158/2020|EPI_ISL_430602|2020-04-09" totalcount="4" value="N"/>
    <sequence id="seq_hCoV-19/Australia/VIC1143/2020|EPI_ISL_430614|2020-04-08" spec="Sequence" taxon="hCoV-19/Australia/VIC1143/2020|EPI_ISL_430614|2020-04-08" totalcount="4" value="N"/>
    <sequence id="seq_hCoV-19/Australia/VIC1355/2020|EPI_ISL_430638|2020-04-09" spec="Sequence" taxon="hCoV-19/Australia/VIC1355/2020|EPI_ISL_430638|2020-04-09" totalcount="4" value="N"/>
    <sequence id="seq_hCoV-19/Australia/VIC1281/2020|EPI_ISL_430676|2020-04-08" spec="Sequence" taxon="hCoV-19/Australia/VIC1281/2020|EPI_ISL_430676|2020-04-08" totalcount="4" value="N"/>
    <sequence id="seq_hCoV-19/Australia/VIC1279/2020|EPI_ISL_430678|2020-04-07" spec="Sequence" taxon="hCoV-19/Australia/VIC1279/2020|EPI_ISL_430678|2020-04-07" totalcount="4" value="N"/>
    <sequence id="seq_hCoV-19/Australia/VIC851/2020|EPI_ISL_427111|2020-04-04" spec="Sequence" taxon="hCoV-19/Australia/VIC851/2020|EPI_ISL_427111|2020-04-04" totalcount="4" value="N"/>
    <sequence id="seq_hCoV-19/Australia/VIC858/2020|EPI_ISL_427117|2020-04-05" spec="Sequence" taxon="hCoV-19/Australia/VIC858/2020|EPI_ISL_427117|2020-04-05" totalcount="4" value="N"/>
    <sequence id="seq_hCoV-19/Australia/VIC881/2020|EPI_ISL_427135|2020-04-06" spec="Sequence" taxon="hCoV-19/Australia/VIC881/2020|EPI_ISL_427135|2020-04-06" totalcount="4" value="N"/>
    <sequence id="seq_hCoV-19/Australia/VIC1178/2020|EPI_ISL_430674|2020-04-10" spec="Sequence" taxon="hCoV-19/Australia/VIC1178/2020|EPI_ISL_430674|2020-04-10" totalcount="4" value="N"/>
    <sequence id="seq_hCoV-19/Australia/VIC1303/2020|EPI_ISL_430694|2020-04-10" spec="Sequence" taxon="hCoV-19/Australia/VIC1303/2020|EPI_ISL_430694|2020-04-10" totalcount="4" value="N"/>
    <sequence id="seq_hCoV-19/Australia/VIC1372/2020|EPI_ISL_456414|2020-04-14" spec="Sequence" taxon="hCoV-19/Australia/VIC1372/2020|EPI_ISL_456414|2020-04-14" totalcount="4" value="N"/>
    <sequence id="seq_hCoV-19/Australia/VIC1816/2020|EPI_ISL_480640|2020-05-30" spec="Sequence" taxon="hCoV-19/Australia/VIC1816/2020|EPI_ISL_480640|2020-05-30" totalcount="4" value="N"/>
    <sequence id="seq_hCoV-19/Australia/VIC1948/2020|EPI_ISL_480672|2020-06-09" spec="Sequence" taxon="hCoV-19/Australia/VIC1948/2020|EPI_ISL_480672|2020-06-09" totalcount="4" value="N"/>
</data>

<data id="clusterB.1.517" name="alignment">
    <sequence id="seq_hCoV-19/Australia/VIC18022/2020|EPI_ISL_779633|2020-12-29" spec="Sequence" taxon="hCoV-19/Australia/VIC18022/2020|EPI_ISL_779633|2020-12-29" totalcount="4" value="N"/>
    <sequence id="seq_hCoV-19/Australia/VIC18056/2020|EPI_ISL_812425|2020-12-30" spec="Sequence" taxon="hCoV-19/Australia/VIC18056/2020|EPI_ISL_812425|2020-12-30" totalcount="4" value="N"/>
    <sequence id="seq_hCoV-19/Australia/VIC18058/2020|EPI_ISL_812427|2020-12-30" spec="Sequence" taxon="hCoV-19/Australia/VIC18058/2020|EPI_ISL_812427|2020-12-30" totalcount="4" value="N"/>
    <sequence id="seq_hCoV-19/Australia/VIC18059/2020|EPI_ISL_812428|2020-12-31" spec="Sequence" taxon="hCoV-19/Australia/VIC18059/2020|EPI_ISL_812428|2020-12-31" totalcount="4" value="N"/>
    <sequence id="seq_hCoV-19/Australia/VIC18064/2020|EPI_ISL_812433|2020-12-31" spec="Sequence" taxon="hCoV-19/Australia/VIC18064/2020|EPI_ISL_812433|2020-12-31" totalcount="4" value="N"/>
    <sequence id="seq_hCoV-19/Australia/VIC18070/2020|EPI_ISL_812437|2020-12-30" spec="Sequence" taxon="hCoV-19/Australia/VIC18070/2020|EPI_ISL_812437|2020-12-30" totalcount="4" value="N"/>
    <sequence id="seq_hCoV-19/Australia/VIC18040/2021|EPI_ISL_779647|2021-01-01" spec="Sequence" taxon="hCoV-19/Australia/VIC18040/2021|EPI_ISL_779647|2021-01-01" totalcount="4" value="N"/>
    <sequence id="seq_hCoV-19/Australia/VIC18041/2021|EPI_ISL_779648|2021-01-01" spec="Sequence" taxon="hCoV-19/Australia/VIC18041/2021|EPI_ISL_779648|2021-01-01" totalcount="4" value="N"/>
</data>

<data id="clusterA.1" name="alignment">
    <sequence id="seq_hCoV-19/Australia/VIC24/2020|EPI_ISL_419739|2020-03-09" spec="Sequence" taxon="hCoV-19/Australia/VIC24/2020|EPI_ISL_419739|2020-03-09" totalcount="4" value="N"/>
    <sequence id="seq_hCoV-19/Australia/VIC20/2020|EPI_ISL_419741|2020-03-08" spec="Sequence" taxon="hCoV-19/Australia/VIC20/2020|EPI_ISL_419741|2020-03-08" totalcount="4" value="N"/>
    <sequence id="seq_hCoV-19/Australia/VIC118/2020|EPI_ISL_419719|2020-03-17" spec="Sequence" taxon="hCoV-19/Australia/VIC118/2020|EPI_ISL_419719|2020-03-17" totalcount="4" value="N"/>
    <sequence id="seq_hCoV-19/Australia/VIC110/2020|EPI_ISL_419716|2020-03-18" spec="Sequence" taxon="hCoV-19/Australia/VIC110/2020|EPI_ISL_419716|2020-03-18" totalcount="4" value="N"/>
    <sequence id="seq_hCoV-19/Australia/VIC67/2020|EPI_ISL_419781|2020-03-13" spec="Sequence" taxon="hCoV-19/Australia/VIC67/2020|EPI_ISL_419781|2020-03-13" totalcount="4" value="N"/>
    <sequence id="seq_hCoV-19/Australia/VIC68/2020|EPI_ISL_419782|2020-03-13" spec="Sequence" taxon="hCoV-19/Australia/VIC68/2020|EPI_ISL_419782|2020-03-13" totalcount="4" value="N"/>
    <sequence id="seq_hCoV-19/Australia/VIC69/2020|EPI_ISL_419783|2020-03-13" spec="Sequence" taxon="hCoV-19/Australia/VIC69/2020|EPI_ISL_419783|2020-03-13" totalcount="4" value="N"/>
    <sequence id="seq_hCoV-19/Australia/VIC160/2020|EPI_ISL_419857|2020-03-18" spec="Sequence" taxon="hCoV-19/Australia/VIC160/2020|EPI_ISL_419857|2020-03-18" totalcount="4" value="N"/>
    <sequence id="seq_hCoV-19/Australia/VIC162/2020|EPI_ISL_419859|2020-03-18" spec="Sequence" taxon="hCoV-19/Australia/VIC162/2020|EPI_ISL_419859|2020-03-18" totalcount="4" value="N"/>
    <sequence id="seq_hCoV-19/Australia/VIC165/2020|EPI_ISL_419862|2020-03-18" spec="Sequence" taxon="hCoV-19/Australia/VIC165/2020|EPI_ISL_419862|2020-03-18" totalcount="4" value="N"/>
    <sequence id="seq_hCoV-19/Australia/VIC177/2020|EPI_ISL_419874|2020-03-18" spec="Sequence" taxon="hCoV-19/Australia/VIC177/2020|EPI_ISL_419874|2020-03-18" totalcount="4" value="N"/>
    <sequence id="seq_hCoV-19/Australia/VIC701/2020|EPI_ISL_426878|2020-03-21" spec="Sequence" taxon="hCoV-19/Australia/VIC701/2020|EPI_ISL_426878|2020-03-21" totalcount="4" value="N"/>
    <sequence id="seq_hCoV-19/Australia/VIC130/2020|EPI_ISL_419823|2020-03-21" spec="Sequence" taxon="hCoV-19/Australia/VIC130/2020|EPI_ISL_419823|2020-03-21" totalcount="4" value="N"/>
    <sequence id="seq_hCoV-19/Australia/VIC365/2020|EPI_ISL_426673|2020-03-22" spec="Sequence" taxon="hCoV-19/Australia/VIC365/2020|EPI_ISL_426673|2020-03-22" totalcount="4" value="N"/>
    <sequence id="seq_hCoV-19/Australia/VIC335/2020|EPI_ISL_426644|2020-03-20" spec="Sequence" taxon="hCoV-19/Australia/VIC335/2020|EPI_ISL_426644|2020-03-20" totalcount="4" value="N"/>
    <sequence id="seq_hCoV-19/Australia/VIC336/2020|EPI_ISL_426645|2020-03-20" spec="Sequence" taxon="hCoV-19/Australia/VIC336/2020|EPI_ISL_426645|2020-03-20" totalcount="4" value="N"/>
    <sequence id="seq_hCoV-19/Australia/VIC532/2020|EPI_ISL_426798|2020-03-23" spec="Sequence" taxon="hCoV-19/Australia/VIC532/2020|EPI_ISL_426798|2020-03-23" totalcount="4" value="N"/>
    <sequence id="seq_hCoV-19/Australia/VIC953/2020|EPI_ISL_430645|2020-03-26" spec="Sequence" taxon="hCoV-19/Australia/VIC953/2020|EPI_ISL_430645|2020-03-26" totalcount="4" value="N"/>
    <sequence id="seq_hCoV-19/Australia/VIC265/2020|EPI_ISL_419958|2020-03-22" spec="Sequence" taxon="hCoV-19/Australia/VIC265/2020|EPI_ISL_419958|2020-03-22" totalcount="4" value="N"/>
    <sequence id="seq_hCoV-19/Australia/VIC288/2020|EPI_ISL_419979|2020-03-22" spec="Sequence" taxon="hCoV-19/Australia/VIC288/2020|EPI_ISL_419979|2020-03-22" totalcount="4" value="N"/>
    <sequence id="seq_hCoV-19/Australia/VIC213/2020|EPI_ISL_419908|2020-03-20" spec="Sequence" taxon="hCoV-19/Australia/VIC213/2020|EPI_ISL_419908|2020-03-20" totalcount="4" value="N"/>
    <sequence id="seq_hCoV-19/Australia/VIC222/2020|EPI_ISL_419917|2020-03-20" spec="Sequence" taxon="hCoV-19/Australia/VIC222/2020|EPI_ISL_419917|2020-03-20" totalcount="4" value="N"/>
    <sequence id="seq_hCoV-19/Australia/VIC225/2020|EPI_ISL_419920|2020-03-20" spec="Sequence" taxon="hCoV-19/Australia/VIC225/2020|EPI_ISL_419920|2020-03-20" totalcount="4" value="N"/>
    <sequence id="seq_hCoV-19/Australia/VIC241/2020|EPI_ISL_419936|2020-03-21" spec="Sequence" taxon="hCoV-19/Australia/VIC241/2020|EPI_ISL_419936|2020-03-21" totalcount="4" value="N"/>
    <sequence id="seq_hCoV-19/Australia/VIC1235/2020|EPI_ISL_430512|2020-04-02" spec="Sequence" taxon="hCoV-19/Australia/VIC1235/2020|EPI_ISL_430512|2020-04-02" totalcount="4" value="N"/>
    <sequence id="seq_hCoV-19/Australia/VIC733/2020|EPI_ISL_427012|2020-03-30" spec="Sequence" taxon="hCoV-19/Australia/VIC733/2020|EPI_ISL_427012|2020-03-30" totalcount="4" value="N"/>
    <sequence id="seq_hCoV-19/Australia/VIC734/2020|EPI_ISL_427013|2020-03-30" spec="Sequence" taxon="hCoV-19/Australia/VIC734/2020|EPI_ISL_427013|2020-03-30" totalcount="4" value="N"/>
    <sequence id="seq_hCoV-19/Australia/VIC741/2020|EPI_ISL_427019|2020-03-30" spec="Sequence" taxon="hCoV-19/Australia/VIC741/2020|EPI_ISL_427019|2020-03-30" totalcount="4" value="N"/>
    <sequence id="seq_hCoV-19/Australia/VIC847/2020|EPI_ISL_427107|2020-04-04" spec="Sequence" taxon="hCoV-19/Australia/VIC847/2020|EPI_ISL_427107|2020-04-04" totalcount="4" value="N"/>
</data>

<data id="clusterB.1" name="alignment">
    <sequence id="seq_hCoV-19/Australia/VIC22/2020|EPI_ISL_419742|2020-03-09" spec="Sequence" taxon="hCoV-19/Australia/VIC22/2020|EPI_ISL_419742|2020-03-09" totalcount="4" value="N"/>
    <sequence id="seq_hCoV-19/Australia/VIC39/2020|EPI_ISL_419757|2020-03-11" spec="Sequence" taxon="hCoV-19/Australia/VIC39/2020|EPI_ISL_419757|2020-03-11" totalcount="4" value="N"/>
    <sequence id="seq_hCoV-19/Australia/VIC48/2020|EPI_ISL_419762|2020-03-12" spec="Sequence" taxon="hCoV-19/Australia/VIC48/2020|EPI_ISL_419762|2020-03-12" totalcount="4" value="N"/>
    <sequence id="seq_hCoV-19/Australia/VIC50/2020|EPI_ISL_419766|2020-03-12" spec="Sequence" taxon="hCoV-19/Australia/VIC50/2020|EPI_ISL_419766|2020-03-12" totalcount="4" value="N"/>
    <sequence id="seq_hCoV-19/Australia/VIC54/2020|EPI_ISL_419770|2020-03-12" spec="Sequence" taxon="hCoV-19/Australia/VIC54/2020|EPI_ISL_419770|2020-03-12" totalcount="4" value="N"/>
    <sequence id="seq_hCoV-19/Australia/VIC107/2020|EPI_ISL_419720|2020-03-19" spec="Sequence" taxon="hCoV-19/Australia/VIC107/2020|EPI_ISL_419720|2020-03-19" totalcount="4" value="N"/>
    <sequence id="seq_hCoV-19/Australia/VIC62/2020|EPI_ISL_419774|2020-03-13" spec="Sequence" taxon="hCoV-19/Australia/VIC62/2020|EPI_ISL_419774|2020-03-13" totalcount="4" value="N"/>
    <sequence id="seq_hCoV-19/Australia/VIC64/2020|EPI_ISL_419778|2020-03-13" spec="Sequence" taxon="hCoV-19/Australia/VIC64/2020|EPI_ISL_419778|2020-03-13" totalcount="4" value="N"/>
    <sequence id="seq_hCoV-19/Australia/VIC141/2020|EPI_ISL_419838|2020-03-16" spec="Sequence" taxon="hCoV-19/Australia/VIC141/2020|EPI_ISL_419838|2020-03-16" totalcount="4" value="N"/>
    <sequence id="seq_hCoV-19/Australia/VIC142/2020|EPI_ISL_419839|2020-03-16" spec="Sequence" taxon="hCoV-19/Australia/VIC142/2020|EPI_ISL_419839|2020-03-16" totalcount="4" value="N"/>
    <sequence id="seq_hCoV-19/Australia/VIC149/2020|EPI_ISL_419846|2020-03-17" spec="Sequence" taxon="hCoV-19/Australia/VIC149/2020|EPI_ISL_419846|2020-03-17" totalcount="4" value="N"/>
    <sequence id="seq_hCoV-19/Australia/VIC154/2020|EPI_ISL_419851|2020-03-17" spec="Sequence" taxon="hCoV-19/Australia/VIC154/2020|EPI_ISL_419851|2020-03-17" totalcount="4" value="N"/>
    <sequence id="seq_hCoV-19/Australia/VIC158/2020|EPI_ISL_419855|2020-03-18" spec="Sequence" taxon="hCoV-19/Australia/VIC158/2020|EPI_ISL_419855|2020-03-18" totalcount="4" value="N"/>
    <sequence id="seq_hCoV-19/Australia/VIC164/2020|EPI_ISL_419861|2020-03-18" spec="Sequence" taxon="hCoV-19/Australia/VIC164/2020|EPI_ISL_419861|2020-03-18" totalcount="4" value="N"/>
    <sequence id="seq_hCoV-19/Australia/VIC166/2020|EPI_ISL_419863|2020-03-18" spec="Sequence" taxon="hCoV-19/Australia/VIC166/2020|EPI_ISL_419863|2020-03-18" totalcount="4" value="N"/>
    <sequence id="seq_hCoV-19/Australia/VIC170/2020|EPI_ISL_419867|2020-03-18" spec="Sequence" taxon="hCoV-19/Australia/VIC170/2020|EPI_ISL_419867|2020-03-18" totalcount="4" value="N"/>
    <sequence id="seq_hCoV-19/Australia/VIC175/2020|EPI_ISL_419872|2020-03-18" spec="Sequence" taxon="hCoV-19/Australia/VIC175/2020|EPI_ISL_419872|2020-03-18" totalcount="4" value="N"/>
    <sequence id="seq_hCoV-19/Australia/VIC184/2020|EPI_ISL_419880|2020-03-19" spec="Sequence" taxon="hCoV-19/Australia/VIC184/2020|EPI_ISL_419880|2020-03-19" totalcount="4" value="N"/>
    <sequence id="seq_hCoV-19/Australia/VIC192/2020|EPI_ISL_419888|2020-03-19" spec="Sequence" taxon="hCoV-19/Australia/VIC192/2020|EPI_ISL_419888|2020-03-19" totalcount="4" value="N"/>
    <sequence id="seq_hCoV-19/Australia/VIC195/2020|EPI_ISL_419891|2020-03-19" spec="Sequence" taxon="hCoV-19/Australia/VIC195/2020|EPI_ISL_419891|2020-03-19" totalcount="4" value="N"/>
    <sequence id="seq_hCoV-19/Australia/VIC91/2020|EPI_ISL_419804|2020-03-15" spec="Sequence" taxon="hCoV-19/Australia/VIC91/2020|EPI_ISL_419804|2020-03-15" totalcount="4" value="N"/>
    <sequence id="seq_hCoV-19/Australia/VIC95/2020|EPI_ISL_419806|2020-03-16" spec="Sequence" taxon="hCoV-19/Australia/VIC95/2020|EPI_ISL_419806|2020-03-16" totalcount="4" value="N"/>
    <sequence id="seq_hCoV-19/Australia/VIC92/2020|EPI_ISL_419809|2020-03-15" spec="Sequence" taxon="hCoV-19/Australia/VIC92/2020|EPI_ISL_419809|2020-03-15" totalcount="4" value="N"/>
    <sequence id="seq_hCoV-19/Australia/VIC98/2020|EPI_ISL_419810|2020-03-16" spec="Sequence" taxon="hCoV-19/Australia/VIC98/2020|EPI_ISL_419810|2020-03-16" totalcount="4" value="N"/>
    <sequence id="seq_hCoV-19/Australia/VIC106/2020|EPI_ISL_419820|2020-03-17" spec="Sequence" taxon="hCoV-19/Australia/VIC106/2020|EPI_ISL_419820|2020-03-17" totalcount="4" value="N"/>
    <sequence id="seq_hCoV-19/Australia/VIC329/2020|EPI_ISL_426639|2020-03-17" spec="Sequence" taxon="hCoV-19/Australia/VIC329/2020|EPI_ISL_426639|2020-03-17" totalcount="4" value="N"/>
    <sequence id="seq_hCoV-19/Australia/VIC206/2020|EPI_ISL_419901|2020-03-19" spec="Sequence" taxon="hCoV-19/Australia/VIC206/2020|EPI_ISL_419901|2020-03-19" totalcount="4" value="N"/>
    <sequence id="seq_hCoV-19/Australia/VIC207/2020|EPI_ISL_419902|2020-03-19" spec="Sequence" taxon="hCoV-19/Australia/VIC207/2020|EPI_ISL_419902|2020-03-19" totalcount="4" value="N"/>
    <sequence id="seq_hCoV-19/Australia/VIC114/2020|EPI_ISL_419725|2020-03-20" spec="Sequence" taxon="hCoV-19/Australia/VIC114/2020|EPI_ISL_419725|2020-03-20" totalcount="4" value="N"/>
    <sequence id="seq_hCoV-19/Australia/VIC538/2020|EPI_ISL_426804|2020-03-23" spec="Sequence" taxon="hCoV-19/Australia/VIC538/2020|EPI_ISL_426804|2020-03-23" totalcount="4" value="N"/>
    <sequence id="seq_hCoV-19/Australia/VIC541/2020|EPI_ISL_426806|2020-03-24" spec="Sequence" taxon="hCoV-19/Australia/VIC541/2020|EPI_ISL_426806|2020-03-24" totalcount="4" value="N"/>
    <sequence id="seq_hCoV-19/Australia/VIC544/2020|EPI_ISL_426807|2020-03-23" spec="Sequence" taxon="hCoV-19/Australia/VIC544/2020|EPI_ISL_426807|2020-03-23" totalcount="4" value="N"/>
    <sequence id="seq_hCoV-19/Australia/VIC553/2020|EPI_ISL_426814|2020-03-25" spec="Sequence" taxon="hCoV-19/Australia/VIC553/2020|EPI_ISL_426814|2020-03-25" totalcount="4" value="N"/>
    <sequence id="seq_hCoV-19/Australia/VIC555/2020|EPI_ISL_426816|2020-03-25" spec="Sequence" taxon="hCoV-19/Australia/VIC555/2020|EPI_ISL_426816|2020-03-25" totalcount="4" value="N"/>
    <sequence id="seq_hCoV-19/Australia/VIC560/2020|EPI_ISL_426821|2020-03-25" spec="Sequence" taxon="hCoV-19/Australia/VIC560/2020|EPI_ISL_426821|2020-03-25" totalcount="4" value="N"/>
    <sequence id="seq_hCoV-19/Australia/VIC566/2020|EPI_ISL_426826|2020-03-25" spec="Sequence" taxon="hCoV-19/Australia/VIC566/2020|EPI_ISL_426826|2020-03-25" totalcount="4" value="N"/>
    <sequence id="seq_hCoV-19/Australia/VIC567/2020|EPI_ISL_426827|2020-03-25" spec="Sequence" taxon="hCoV-19/Australia/VIC567/2020|EPI_ISL_426827|2020-03-25" totalcount="4" value="N"/>
    <sequence id="seq_hCoV-19/Australia/VIC571/2020|EPI_ISL_426831|2020-03-25" spec="Sequence" taxon="hCoV-19/Australia/VIC571/2020|EPI_ISL_426831|2020-03-25" totalcount="4" value="N"/>
    <sequence id="seq_hCoV-19/Australia/VIC612/2020|EPI_ISL_426866|2020-03-26" spec="Sequence" taxon="hCoV-19/Australia/VIC612/2020|EPI_ISL_426866|2020-03-26" totalcount="4" value="N"/>
    <sequence id="seq_hCoV-19/Australia/VIC617/2020|EPI_ISL_426872|2020-03-26" spec="Sequence" taxon="hCoV-19/Australia/VIC617/2020|EPI_ISL_426872|2020-03-26" totalcount="4" value="N"/>
    <sequence id="seq_hCoV-19/Australia/VIC581/2020|EPI_ISL_426838|2020-03-25" spec="Sequence" taxon="hCoV-19/Australia/VIC581/2020|EPI_ISL_426838|2020-03-25" totalcount="4" value="N"/>
    <sequence id="seq_hCoV-19/Australia/VIC587/2020|EPI_ISL_426844|2020-03-25" spec="Sequence" taxon="hCoV-19/Australia/VIC587/2020|EPI_ISL_426844|2020-03-25" totalcount="4" value="N"/>
    <sequence id="seq_hCoV-19/Australia/VIC136/2020|EPI_ISL_419829|2020-03-22" spec="Sequence" taxon="hCoV-19/Australia/VIC136/2020|EPI_ISL_419829|2020-03-22" totalcount="4" value="N"/>
    <sequence id="seq_hCoV-19/Australia/VIC337/2020|EPI_ISL_426646|2020-03-20" spec="Sequence" taxon="hCoV-19/Australia/VIC337/2020|EPI_ISL_426646|2020-03-20" totalcount="4" value="N"/>
    <sequence id="seq_hCoV-19/Australia/VIC345/2020|EPI_ISL_426654|2020-03-20" spec="Sequence" taxon="hCoV-19/Australia/VIC345/2020|EPI_ISL_426654|2020-03-20" totalcount="4" value="N"/>
    <sequence id="seq_hCoV-19/Australia/VIC347/2020|EPI_ISL_426656|2020-03-20" spec="Sequence" taxon="hCoV-19/Australia/VIC347/2020|EPI_ISL_426656|2020-03-20" totalcount="4" value="N"/>
    <sequence id="seq_hCoV-19/Australia/VIC348/2020|EPI_ISL_426657|2020-03-20" spec="Sequence" taxon="hCoV-19/Australia/VIC348/2020|EPI_ISL_426657|2020-03-20" totalcount="4" value="N"/>
    <sequence id="seq_hCoV-19/Australia/VIC375/2020|EPI_ISL_426682|2020-03-22" spec="Sequence" taxon="hCoV-19/Australia/VIC375/2020|EPI_ISL_426682|2020-03-22" totalcount="4" value="N"/>
    <sequence id="seq_hCoV-19/Australia/VIC495/2020|EPI_ISL_426768|2020-03-23" spec="Sequence" taxon="hCoV-19/Australia/VIC495/2020|EPI_ISL_426768|2020-03-23" totalcount="4" value="N"/>
    <sequence id="seq_hCoV-19/Australia/VIC497/2020|EPI_ISL_426770|2020-03-23" spec="Sequence" taxon="hCoV-19/Australia/VIC497/2020|EPI_ISL_426770|2020-03-23" totalcount="4" value="N"/>
    <sequence id="seq_hCoV-19/Australia/VIC530/2020|EPI_ISL_426796|2020-03-23" spec="Sequence" taxon="hCoV-19/Australia/VIC530/2020|EPI_ISL_426796|2020-03-23" totalcount="4" value="N"/>
    <sequence id="seq_hCoV-19/Australia/VIC531/2020|EPI_ISL_426797|2020-03-24" spec="Sequence" taxon="hCoV-19/Australia/VIC531/2020|EPI_ISL_426797|2020-03-24" totalcount="4" value="N"/>
    <sequence id="seq_hCoV-19/Australia/VIC439/2020|EPI_ISL_426736|2020-03-26" spec="Sequence" taxon="hCoV-19/Australia/VIC439/2020|EPI_ISL_426736|2020-03-26" totalcount="4" value="N"/>
    <sequence id="seq_hCoV-19/Australia/VIC440/2020|EPI_ISL_426737|2020-03-26" spec="Sequence" taxon="hCoV-19/Australia/VIC440/2020|EPI_ISL_426737|2020-03-26" totalcount="4" value="N"/>
    <sequence id="seq_hCoV-19/Australia/VIC451/2020|EPI_ISL_426747|2020-03-25" spec="Sequence" taxon="hCoV-19/Australia/VIC451/2020|EPI_ISL_426747|2020-03-25" totalcount="4" value="N"/>
    <sequence id="seq_hCoV-19/Australia/VIC460/2020|EPI_ISL_426753|2020-03-26" spec="Sequence" taxon="hCoV-19/Australia/VIC460/2020|EPI_ISL_426753|2020-03-26" totalcount="4" value="N"/>
    <sequence id="seq_hCoV-19/Australia/VIC254/2020|EPI_ISL_419949|2020-03-21" spec="Sequence" taxon="hCoV-19/Australia/VIC254/2020|EPI_ISL_419949|2020-03-21" totalcount="4" value="N"/>
    <sequence id="seq_hCoV-19/Australia/VIC257/2020|EPI_ISL_419950|2020-03-21" spec="Sequence" taxon="hCoV-19/Australia/VIC257/2020|EPI_ISL_419950|2020-03-21" totalcount="4" value="N"/>
    <sequence id="seq_hCoV-19/Australia/VIC258/2020|EPI_ISL_419951|2020-03-21" spec="Sequence" taxon="hCoV-19/Australia/VIC258/2020|EPI_ISL_419951|2020-03-21" totalcount="4" value="N"/>
    <sequence id="seq_hCoV-19/Australia/VIC261/2020|EPI_ISL_419954|2020-03-21" spec="Sequence" taxon="hCoV-19/Australia/VIC261/2020|EPI_ISL_419954|2020-03-21" totalcount="4" value="N"/>
    <sequence id="seq_hCoV-19/Australia/VIC264/2020|EPI_ISL_419957|2020-03-22" spec="Sequence" taxon="hCoV-19/Australia/VIC264/2020|EPI_ISL_419957|2020-03-22" totalcount="4" value="N"/>
    <sequence id="seq_hCoV-19/Australia/VIC266/2020|EPI_ISL_419959|2020-03-22" spec="Sequence" taxon="hCoV-19/Australia/VIC266/2020|EPI_ISL_419959|2020-03-22" totalcount="4" value="N"/>
    <sequence id="seq_hCoV-19/Australia/VIC271/2020|EPI_ISL_419964|2020-03-22" spec="Sequence" taxon="hCoV-19/Australia/VIC271/2020|EPI_ISL_419964|2020-03-22" totalcount="4" value="N"/>
    <sequence id="seq_hCoV-19/Australia/VIC278/2020|EPI_ISL_419971|2020-03-22" spec="Sequence" taxon="hCoV-19/Australia/VIC278/2020|EPI_ISL_419971|2020-03-22" totalcount="4" value="N"/>
    <sequence id="seq_hCoV-19/Australia/VIC279/2020|EPI_ISL_419972|2020-03-22" spec="Sequence" taxon="hCoV-19/Australia/VIC279/2020|EPI_ISL_419972|2020-03-22" totalcount="4" value="N"/>
    <sequence id="seq_hCoV-19/Australia/VIC283/2020|EPI_ISL_419974|2020-03-22" spec="Sequence" taxon="hCoV-19/Australia/VIC283/2020|EPI_ISL_419974|2020-03-22" totalcount="4" value="N"/>
    <sequence id="seq_hCoV-19/Australia/VIC285/2020|EPI_ISL_419976|2020-03-22" spec="Sequence" taxon="hCoV-19/Australia/VIC285/2020|EPI_ISL_419976|2020-03-22" totalcount="4" value="N"/>
    <sequence id="seq_hCoV-19/Australia/VIC286/2020|EPI_ISL_419977|2020-03-22" spec="Sequence" taxon="hCoV-19/Australia/VIC286/2020|EPI_ISL_419977|2020-03-22" totalcount="4" value="N"/>
    <sequence id="seq_hCoV-19/Australia/VIC291/2020|EPI_ISL_419982|2020-03-23" spec="Sequence" taxon="hCoV-19/Australia/VIC291/2020|EPI_ISL_419982|2020-03-23" totalcount="4" value="N"/>
    <sequence id="seq_hCoV-19/Australia/VIC292/2020|EPI_ISL_419983|2020-03-23" spec="Sequence" taxon="hCoV-19/Australia/VIC292/2020|EPI_ISL_419983|2020-03-23" totalcount="4" value="N"/>
    <sequence id="seq_hCoV-19/Australia/VIC298/2020|EPI_ISL_419989|2020-03-23" spec="Sequence" taxon="hCoV-19/Australia/VIC298/2020|EPI_ISL_419989|2020-03-23" totalcount="4" value="N"/>
    <sequence id="seq_hCoV-19/Australia/VIC300/2020|EPI_ISL_419991|2020-03-23" spec="Sequence" taxon="hCoV-19/Australia/VIC300/2020|EPI_ISL_419991|2020-03-23" totalcount="4" value="N"/>
    <sequence id="seq_hCoV-19/Australia/VIC302/2020|EPI_ISL_419993|2020-03-23" spec="Sequence" taxon="hCoV-19/Australia/VIC302/2020|EPI_ISL_419993|2020-03-23" totalcount="4" value="N"/>
    <sequence id="seq_hCoV-19/Australia/VIC306/2020|EPI_ISL_419997|2020-03-23" spec="Sequence" taxon="hCoV-19/Australia/VIC306/2020|EPI_ISL_419997|2020-03-23" totalcount="4" value="N"/>
    <sequence id="seq_hCoV-19/Australia/VIC308/2020|EPI_ISL_419999|2020-03-23" spec="Sequence" taxon="hCoV-19/Australia/VIC308/2020|EPI_ISL_419999|2020-03-23" totalcount="4" value="N"/>
    <sequence id="seq_hCoV-19/Australia/VIC210/2020|EPI_ISL_419905|2020-03-20" spec="Sequence" taxon="hCoV-19/Australia/VIC210/2020|EPI_ISL_419905|2020-03-20" totalcount="4" value="N"/>
    <sequence id="seq_hCoV-19/Australia/VIC211/2020|EPI_ISL_419906|2020-03-20" spec="Sequence" taxon="hCoV-19/Australia/VIC211/2020|EPI_ISL_419906|2020-03-20" totalcount="4" value="N"/>
    <sequence id="seq_hCoV-19/Australia/VIC217/2020|EPI_ISL_419912|2020-03-20" spec="Sequence" taxon="hCoV-19/Australia/VIC217/2020|EPI_ISL_419912|2020-03-20" totalcount="4" value="N"/>
    <sequence id="seq_hCoV-19/Australia/VIC224/2020|EPI_ISL_419919|2020-03-20" spec="Sequence" taxon="hCoV-19/Australia/VIC224/2020|EPI_ISL_419919|2020-03-20" totalcount="4" value="N"/>
    <sequence id="seq_hCoV-19/Australia/VIC227/2020|EPI_ISL_419922|2020-03-20" spec="Sequence" taxon="hCoV-19/Australia/VIC227/2020|EPI_ISL_419922|2020-03-20" totalcount="4" value="N"/>
    <sequence id="seq_hCoV-19/Australia/VIC234/2020|EPI_ISL_419929|2020-03-21" spec="Sequence" taxon="hCoV-19/Australia/VIC234/2020|EPI_ISL_419929|2020-03-21" totalcount="4" value="N"/>
    <sequence id="seq_hCoV-19/Australia/VIC236/2020|EPI_ISL_419931|2020-03-21" spec="Sequence" taxon="hCoV-19/Australia/VIC236/2020|EPI_ISL_419931|2020-03-21" totalcount="4" value="N"/>
    <sequence id="seq_hCoV-19/Australia/VIC312/2020|EPI_ISL_420003|2020-03-23" spec="Sequence" taxon="hCoV-19/Australia/VIC312/2020|EPI_ISL_420003|2020-03-23" totalcount="4" value="N"/>
    <sequence id="seq_hCoV-19/Australia/VIC321/2020|EPI_ISL_420012|2020-03-24" spec="Sequence" taxon="hCoV-19/Australia/VIC321/2020|EPI_ISL_420012|2020-03-24" totalcount="4" value="N"/>
    <sequence id="seq_hCoV-19/Australia/VIC639/2020|EPI_ISL_426935|2020-03-29" spec="Sequence" taxon="hCoV-19/Australia/VIC639/2020|EPI_ISL_426935|2020-03-29" totalcount="4" value="N"/>
    <sequence id="seq_hCoV-19/Australia/VIC619/2020|EPI_ISL_426923|2020-03-28" spec="Sequence" taxon="hCoV-19/Australia/VIC619/2020|EPI_ISL_426923|2020-03-28" totalcount="4" value="N"/>
    <sequence id="seq_hCoV-19/Australia/VIC622/2020|EPI_ISL_426926|2020-03-29" spec="Sequence" taxon="hCoV-19/Australia/VIC622/2020|EPI_ISL_426926|2020-03-29" totalcount="4" value="N"/>
    <sequence id="seq_hCoV-19/Australia/VIC625/2020|EPI_ISL_426929|2020-03-28" spec="Sequence" taxon="hCoV-19/Australia/VIC625/2020|EPI_ISL_426929|2020-03-28" totalcount="4" value="N"/>
    <sequence id="seq_hCoV-19/Australia/VIC652/2020|EPI_ISL_426948|2020-03-28" spec="Sequence" taxon="hCoV-19/Australia/VIC652/2020|EPI_ISL_426948|2020-03-28" totalcount="4" value="N"/>
    <sequence id="seq_hCoV-19/Australia/VIC666/2020|EPI_ISL_426962|2020-03-27" spec="Sequence" taxon="hCoV-19/Australia/VIC666/2020|EPI_ISL_426962|2020-03-27" totalcount="4" value="N"/>
    <sequence id="seq_hCoV-19/Australia/VIC682/2020|EPI_ISL_426977|2020-03-29" spec="Sequence" taxon="hCoV-19/Australia/VIC682/2020|EPI_ISL_426977|2020-03-29" totalcount="4" value="N"/>
    <sequence id="seq_hCoV-19/Australia/VIC707/2020|EPI_ISL_426994|2020-03-29" spec="Sequence" taxon="hCoV-19/Australia/VIC707/2020|EPI_ISL_426994|2020-03-29" totalcount="4" value="N"/>
    <sequence id="seq_hCoV-19/Australia/VIC708/2020|EPI_ISL_426995|2020-03-29" spec="Sequence" taxon="hCoV-19/Australia/VIC708/2020|EPI_ISL_426995|2020-03-29" totalcount="4" value="N"/>
    <sequence id="seq_hCoV-19/Australia/VIC719/2020|EPI_ISL_564270|2020-03-27" spec="Sequence" taxon="hCoV-19/Australia/VIC719/2020|EPI_ISL_564270|2020-03-27" totalcount="4" value="N"/>
    <sequence id="seq_hCoV-19/Australia/VIC468/2020|EPI_ISL_426761|2020-03-27" spec="Sequence" taxon="hCoV-19/Australia/VIC468/2020|EPI_ISL_426761|2020-03-27" totalcount="4" value="N"/>
    <sequence id="seq_hCoV-19/Australia/VIC1211/2020|EPI_ISL_430501|2020-04-01" spec="Sequence" taxon="hCoV-19/Australia/VIC1211/2020|EPI_ISL_430501|2020-04-01" totalcount="4" value="N"/>
    <sequence id="seq_hCoV-19/Australia/VIC1214/2020|EPI_ISL_430505|2020-04-01" spec="Sequence" taxon="hCoV-19/Australia/VIC1214/2020|EPI_ISL_430505|2020-04-01" totalcount="4" value="N"/>
    <sequence id="seq_hCoV-19/Australia/VIC1199/2020|EPI_ISL_430523|2020-03-31" spec="Sequence" taxon="hCoV-19/Australia/VIC1199/2020|EPI_ISL_430523|2020-03-31" totalcount="4" value="N"/>
    <sequence id="seq_hCoV-19/Australia/VIC1025/2020|EPI_ISL_430532|2020-04-02" spec="Sequence" taxon="hCoV-19/Australia/VIC1025/2020|EPI_ISL_430532|2020-04-02" totalcount="4" value="N"/>
    <sequence id="seq_hCoV-19/Australia/VIC1013/2020|EPI_ISL_430553|2020-04-01" spec="Sequence" taxon="hCoV-19/Australia/VIC1013/2020|EPI_ISL_430553|2020-04-01" totalcount="4" value="N"/>
    <sequence id="seq_hCoV-19/Australia/VIC782/2020|EPI_ISL_427057|2020-03-30" spec="Sequence" taxon="hCoV-19/Australia/VIC782/2020|EPI_ISL_427057|2020-03-30" totalcount="4" value="N"/>
    <sequence id="seq_hCoV-19/Australia/VIC798/2020|EPI_ISL_427072|2020-04-01" spec="Sequence" taxon="hCoV-19/Australia/VIC798/2020|EPI_ISL_427072|2020-04-01" totalcount="4" value="N"/>
    <sequence id="seq_hCoV-19/Australia/VIC739/2020|EPI_ISL_427018|2020-03-30" spec="Sequence" taxon="hCoV-19/Australia/VIC739/2020|EPI_ISL_427018|2020-03-30" totalcount="4" value="N"/>
    <sequence id="seq_hCoV-19/Australia/VIC760/2020|EPI_ISL_427036|2020-03-29" spec="Sequence" taxon="hCoV-19/Australia/VIC760/2020|EPI_ISL_427036|2020-03-29" totalcount="4" value="N"/>
    <sequence id="seq_hCoV-19/Australia/VIC762/2020|EPI_ISL_427038|2020-03-29" spec="Sequence" taxon="hCoV-19/Australia/VIC762/2020|EPI_ISL_427038|2020-03-29" totalcount="4" value="N"/>
    <sequence id="seq_hCoV-19/Australia/VIC765/2020|EPI_ISL_427041|2020-03-29" spec="Sequence" taxon="hCoV-19/Australia/VIC765/2020|EPI_ISL_427041|2020-03-29" totalcount="4" value="N"/>
    <sequence id="seq_hCoV-19/Australia/VIC971/2020|EPI_ISL_430661|2020-03-27" spec="Sequence" taxon="hCoV-19/Australia/VIC971/2020|EPI_ISL_430661|2020-03-27" totalcount="4" value="N"/>
    <sequence id="seq_hCoV-19/Australia/VIC959/2020|EPI_ISL_430663|2020-03-27" spec="Sequence" taxon="hCoV-19/Australia/VIC959/2020|EPI_ISL_430663|2020-03-27" totalcount="4" value="N"/>
    <sequence id="seq_hCoV-19/Australia/VIC997/2020|EPI_ISL_430481|2020-03-31" spec="Sequence" taxon="hCoV-19/Australia/VIC997/2020|EPI_ISL_430481|2020-03-31" totalcount="4" value="N"/>
    <sequence id="seq_hCoV-19/Australia/VIC1248/2020|EPI_ISL_436114|2020-04-09" spec="Sequence" taxon="hCoV-19/Australia/VIC1248/2020|EPI_ISL_436114|2020-04-09" totalcount="4" value="N"/>
    <sequence id="seq_hCoV-19/Australia/VIC1113/2020|EPI_ISL_430575|2020-04-07" spec="Sequence" taxon="hCoV-19/Australia/VIC1113/2020|EPI_ISL_430575|2020-04-07" totalcount="4" value="N"/>
    <sequence id="seq_hCoV-19/Australia/VIC1080/2020|EPI_ISL_430579|2020-04-06" spec="Sequence" taxon="hCoV-19/Australia/VIC1080/2020|EPI_ISL_430579|2020-04-06" totalcount="4" value="N"/>
    <sequence id="seq_hCoV-19/Australia/VIC1041/2020|EPI_ISL_430536|2020-04-03" spec="Sequence" taxon="hCoV-19/Australia/VIC1041/2020|EPI_ISL_430536|2020-04-03" totalcount="4" value="N"/>
    <sequence id="seq_hCoV-19/Australia/VIC1135/2020|EPI_ISL_430601|2020-04-08" spec="Sequence" taxon="hCoV-19/Australia/VIC1135/2020|EPI_ISL_430601|2020-04-08" totalcount="4" value="N"/>
    <sequence id="seq_hCoV-19/Australia/VIC1160/2020|EPI_ISL_430605|2020-04-09" spec="Sequence" taxon="hCoV-19/Australia/VIC1160/2020|EPI_ISL_430605|2020-04-09" totalcount="4" value="N"/>
    <sequence id="seq_hCoV-19/Australia/VIC1162/2020|EPI_ISL_430616|2020-04-09" spec="Sequence" taxon="hCoV-19/Australia/VIC1162/2020|EPI_ISL_430616|2020-04-09" totalcount="4" value="N"/>
    <sequence id="seq_hCoV-19/Australia/VIC1109/2020|EPI_ISL_430618|2020-04-07" spec="Sequence" taxon="hCoV-19/Australia/VIC1109/2020|EPI_ISL_430618|2020-04-07" totalcount="4" value="N"/>
    <sequence id="seq_hCoV-19/Australia/VIC842/2020|EPI_ISL_427102|2020-04-04" spec="Sequence" taxon="hCoV-19/Australia/VIC842/2020|EPI_ISL_427102|2020-04-04" totalcount="4" value="N"/>
    <sequence id="seq_hCoV-19/Australia/VIC848/2020|EPI_ISL_427108|2020-04-04" spec="Sequence" taxon="hCoV-19/Australia/VIC848/2020|EPI_ISL_427108|2020-04-04" totalcount="4" value="N"/>
    <sequence id="seq_hCoV-19/Australia/VIC849/2020|EPI_ISL_427109|2020-04-04" spec="Sequence" taxon="hCoV-19/Australia/VIC849/2020|EPI_ISL_427109|2020-04-04" totalcount="4" value="N"/>
    <sequence id="seq_hCoV-19/Australia/VIC867/2020|EPI_ISL_427122|2020-04-05" spec="Sequence" taxon="hCoV-19/Australia/VIC867/2020|EPI_ISL_427122|2020-04-05" totalcount="4" value="N"/>
    <sequence id="seq_hCoV-19/Australia/VIC868/2020|EPI_ISL_427123|2020-04-05" spec="Sequence" taxon="hCoV-19/Australia/VIC868/2020|EPI_ISL_427123|2020-04-05" totalcount="4" value="N"/>
    <sequence id="seq_hCoV-19/Australia/VIC870/2020|EPI_ISL_427125|2020-04-05" spec="Sequence" taxon="hCoV-19/Australia/VIC870/2020|EPI_ISL_427125|2020-04-05" totalcount="4" value="N"/>
    <sequence id="seq_hCoV-19/Australia/VIC873/2020|EPI_ISL_427128|2020-04-05" spec="Sequence" taxon="hCoV-19/Australia/VIC873/2020|EPI_ISL_427128|2020-04-05" totalcount="4" value="N"/>
    <sequence id="seq_hCoV-19/Australia/VIC1329/2020|EPI_ISL_430696|2020-04-12" spec="Sequence" taxon="hCoV-19/Australia/VIC1329/2020|EPI_ISL_430696|2020-04-12" totalcount="4" value="N"/>
    <sequence id="seq_hCoV-19/Australia/VIC1344/2020|EPI_ISL_430697|2020-04-14" spec="Sequence" taxon="hCoV-19/Australia/VIC1344/2020|EPI_ISL_430697|2020-04-14" totalcount="4" value="N"/>
    <sequence id="seq_hCoV-19/Australia/VIC1340/2020|EPI_ISL_430686|2020-04-13" spec="Sequence" taxon="hCoV-19/Australia/VIC1340/2020|EPI_ISL_430686|2020-04-13" totalcount="4" value="N"/>
    <sequence id="seq_hCoV-19/Australia/VIC1316/2020|EPI_ISL_430690|2020-04-11" spec="Sequence" taxon="hCoV-19/Australia/VIC1316/2020|EPI_ISL_430690|2020-04-11" totalcount="4" value="N"/>
    <sequence id="seq_hCoV-19/Australia/VIC1345/2020|EPI_ISL_430708|2020-04-14" spec="Sequence" taxon="hCoV-19/Australia/VIC1345/2020|EPI_ISL_430708|2020-04-14" totalcount="4" value="N"/>
    <sequence id="seq_hCoV-19/Australia/VIC1369/2020|EPI_ISL_563808|2020-04-13" spec="Sequence" taxon="hCoV-19/Australia/VIC1369/2020|EPI_ISL_563808|2020-04-13" totalcount="4" value="N"/>
    <sequence id="seq_hCoV-19/Australia/VIC1410/2020|EPI_ISL_456429|2020-04-16" spec="Sequence" taxon="hCoV-19/Australia/VIC1410/2020|EPI_ISL_456429|2020-04-16" totalcount="4" value="N"/>
    <sequence id="seq_hCoV-19/Australia/VIC1464/2020|EPI_ISL_456446|2020-04-21" spec="Sequence" taxon="hCoV-19/Australia/VIC1464/2020|EPI_ISL_456446|2020-04-21" totalcount="4" value="N"/>
    <sequence id="seq_hCoV-19/Australia/VIC1459/2020|EPI_ISL_456448|2020-04-21" spec="Sequence" taxon="hCoV-19/Australia/VIC1459/2020|EPI_ISL_456448|2020-04-21" totalcount="4" value="N"/>
    <sequence id="seq_hCoV-19/Australia/VIC1489/2020|EPI_ISL_456456|2020-04-27" spec="Sequence" taxon="hCoV-19/Australia/VIC1489/2020|EPI_ISL_456456|2020-04-27" totalcount="4" value="N"/>
    <sequence id="seq_hCoV-19/Australia/VIC1621/2020|EPI_ISL_456529|2020-05-06" spec="Sequence" taxon="hCoV-19/Australia/VIC1621/2020|EPI_ISL_456529|2020-05-06" totalcount="4" value="N"/>
    <sequence id="seq_hCoV-19/Australia/VIC1800/2020|EPI_ISL_480607|2020-05-05" spec="Sequence" taxon="hCoV-19/Australia/VIC1800/2020|EPI_ISL_480607|2020-05-05" totalcount="4" value="N"/>
    <sequence id="seq_hCoV-19/Australia/VIC1599/2020|EPI_ISL_456499|2020-05-10" spec="Sequence" taxon="hCoV-19/Australia/VIC1599/2020|EPI_ISL_456499|2020-05-10" totalcount="4" value="N"/>
    <sequence id="seq_hCoV-19/Australia/VIC1664/2020|EPI_ISL_456565|2020-05-10" spec="Sequence" taxon="hCoV-19/Australia/VIC1664/2020|EPI_ISL_456565|2020-05-10" totalcount="4" value="N"/>
    <sequence id="seq_hCoV-19/Australia/VIC1665/2020|EPI_ISL_456566|2020-05-09" spec="Sequence" taxon="hCoV-19/Australia/VIC1665/2020|EPI_ISL_456566|2020-05-09" totalcount="4" value="N"/>
    <sequence id="seq_hCoV-19/Australia/VIC1949/2020|EPI_ISL_480673|2020-06-09" spec="Sequence" taxon="hCoV-19/Australia/VIC1949/2020|EPI_ISL_480673|2020-06-09" totalcount="4" value="N"/>
    <sequence id="seq_hCoV-19/Australia/VIC1950/2020|EPI_ISL_480674|2020-06-09" spec="Sequence" taxon="hCoV-19/Australia/VIC1950/2020|EPI_ISL_480674|2020-06-09" totalcount="4" value="N"/>
    <sequence id="seq_hCoV-19/Australia/VIC1951/2020|EPI_ISL_480675|2020-06-10" spec="Sequence" taxon="hCoV-19/Australia/VIC1951/2020|EPI_ISL_480675|2020-06-10" totalcount="4" value="N"/>
    <sequence id="seq_hCoV-19/Australia/VIC2220/2020|EPI_ISL_521959|2020-06-14" spec="Sequence" taxon="hCoV-19/Australia/VIC2220/2020|EPI_ISL_521959|2020-06-14" totalcount="4" value="N"/>
    <sequence id="seq_hCoV-19/Australia/VIC2098/2020|EPI_ISL_480707|2020-06-15" spec="Sequence" taxon="hCoV-19/Australia/VIC2098/2020|EPI_ISL_480707|2020-06-15" totalcount="4" value="N"/>
    <sequence id="seq_hCoV-19/Australia/VIC2110/2020|EPI_ISL_480716|2020-06-16" spec="Sequence" taxon="hCoV-19/Australia/VIC2110/2020|EPI_ISL_480716|2020-06-16" totalcount="4" value="N"/>
    <sequence id="seq_hCoV-19/Australia/VIC2227/2020|EPI_ISL_521964|2020-06-21" spec="Sequence" taxon="hCoV-19/Australia/VIC2227/2020|EPI_ISL_521964|2020-06-21" totalcount="4" value="N"/>
    <sequence id="seq_hCoV-19/Australia/VIC2234/2020|EPI_ISL_521971|2020-06-22" spec="Sequence" taxon="hCoV-19/Australia/VIC2234/2020|EPI_ISL_521971|2020-06-22" totalcount="4" value="N"/>
    <sequence id="seq_hCoV-19/Australia/VIC2137/2020|EPI_ISL_480738|2020-06-20" spec="Sequence" taxon="hCoV-19/Australia/VIC2137/2020|EPI_ISL_480738|2020-06-20" totalcount="4" value="N"/>
    <sequence id="seq_hCoV-19/Australia/VIC7199/2020|EPI_ISL_564277|2020-06-27" spec="Sequence" taxon="hCoV-19/Australia/VIC7199/2020|EPI_ISL_564277|2020-06-27" totalcount="4" value="N"/>
    <sequence id="seq_hCoV-19/Australia/VIC2392/2020|EPI_ISL_522109|2020-06-29" spec="Sequence" taxon="hCoV-19/Australia/VIC2392/2020|EPI_ISL_522109|2020-06-29" totalcount="4" value="N"/>
</data>

<data id="clusterB.40" name="alignment">
    <sequence id="seq_hCoV-19/Australia/VIC18/2020|EPI_ISL_419737|2020-03-07" spec="Sequence" taxon="hCoV-19/Australia/VIC18/2020|EPI_ISL_419737|2020-03-07" totalcount="4" value="N"/>
    <sequence id="seq_hCoV-19/Australia/VIC21/2020|EPI_ISL_419740|2020-03-09" spec="Sequence" taxon="hCoV-19/Australia/VIC21/2020|EPI_ISL_419740|2020-03-09" totalcount="4" value="N"/>
    <sequence id="seq_hCoV-19/Australia/VIC23/2020|EPI_ISL_419743|2020-03-09" spec="Sequence" taxon="hCoV-19/Australia/VIC23/2020|EPI_ISL_419743|2020-03-09" totalcount="4" value="N"/>
    <sequence id="seq_hCoV-19/Australia/VIC47/2020|EPI_ISL_419759|2020-03-12" spec="Sequence" taxon="hCoV-19/Australia/VIC47/2020|EPI_ISL_419759|2020-03-12" totalcount="4" value="N"/>
    <sequence id="seq_hCoV-19/Australia/VIC80/2020|EPI_ISL_419792|2020-03-14" spec="Sequence" taxon="hCoV-19/Australia/VIC80/2020|EPI_ISL_419792|2020-03-14" totalcount="4" value="N"/>
    <sequence id="seq_hCoV-19/Australia/VIC82/2020|EPI_ISL_419794|2020-03-14" spec="Sequence" taxon="hCoV-19/Australia/VIC82/2020|EPI_ISL_419794|2020-03-14" totalcount="4" value="N"/>
    <sequence id="seq_hCoV-19/Australia/VIC146/2020|EPI_ISL_419843|2020-03-17" spec="Sequence" taxon="hCoV-19/Australia/VIC146/2020|EPI_ISL_419843|2020-03-17" totalcount="4" value="N"/>
    <sequence id="seq_hCoV-19/Australia/VIC203/2020|EPI_ISL_419898|2020-03-19" spec="Sequence" taxon="hCoV-19/Australia/VIC203/2020|EPI_ISL_419898|2020-03-19" totalcount="4" value="N"/>
    <sequence id="seq_hCoV-19/Australia/VIC572/2020|EPI_ISL_426832|2020-03-25" spec="Sequence" taxon="hCoV-19/Australia/VIC572/2020|EPI_ISL_426832|2020-03-25" totalcount="4" value="N"/>
    <sequence id="seq_hCoV-19/Australia/VIC13741/2020|EPI_ISL_563820|2020-03-24" spec="Sequence" taxon="hCoV-19/Australia/VIC13741/2020|EPI_ISL_563820|2020-03-24" totalcount="4" value="N"/>
    <sequence id="seq_hCoV-19/Australia/VIC697/2020|EPI_ISL_426989|2020-03-28" spec="Sequence" taxon="hCoV-19/Australia/VIC697/2020|EPI_ISL_426989|2020-03-28" totalcount="4" value="N"/>
    <sequence id="seq_hCoV-19/Australia/VIC788/2020|EPI_ISL_427063|2020-03-31" spec="Sequence" taxon="hCoV-19/Australia/VIC788/2020|EPI_ISL_427063|2020-03-31" totalcount="4" value="N"/>
</data>

<data id="clusterB.39" name="alignment">
    <sequence id="seq_hCoV-19/Australia/VIC25/2020|EPI_ISL_419744|2020-03-10" spec="Sequence" taxon="hCoV-19/Australia/VIC25/2020|EPI_ISL_419744|2020-03-10" totalcount="4" value="N"/>
    <sequence id="seq_hCoV-19/Australia/VIC84/2020|EPI_ISL_419803|2020-03-14" spec="Sequence" taxon="hCoV-19/Australia/VIC84/2020|EPI_ISL_419803|2020-03-14" totalcount="4" value="N"/>
</data>

<data id="clusterA.3" name="alignment">
    <sequence id="seq_hCoV-19/Australia/VIC17/2020|EPI_ISL_419736|2020-03-07" spec="Sequence" taxon="hCoV-19/Australia/VIC17/2020|EPI_ISL_419736|2020-03-07" totalcount="4" value="N"/>
    <sequence id="seq_hCoV-19/Australia/VIC33/2020|EPI_ISL_419752|2020-03-10" spec="Sequence" taxon="hCoV-19/Australia/VIC33/2020|EPI_ISL_419752|2020-03-10" totalcount="4" value="N"/>
    <sequence id="seq_hCoV-19/Australia/VIC53/2020|EPI_ISL_419769|2020-03-12" spec="Sequence" taxon="hCoV-19/Australia/VIC53/2020|EPI_ISL_419769|2020-03-12" totalcount="4" value="N"/>
    <sequence id="seq_hCoV-19/Australia/VIC56/2020|EPI_ISL_419777|2020-03-12" spec="Sequence" taxon="hCoV-19/Australia/VIC56/2020|EPI_ISL_419777|2020-03-12" totalcount="4" value="N"/>
    <sequence id="seq_hCoV-19/Australia/VIC85/2020|EPI_ISL_419795|2020-03-15" spec="Sequence" taxon="hCoV-19/Australia/VIC85/2020|EPI_ISL_419795|2020-03-15" totalcount="4" value="N"/>
    <sequence id="seq_hCoV-19/Australia/VIC108/2020|EPI_ISL_419714|2020-03-18" spec="Sequence" taxon="hCoV-19/Australia/VIC108/2020|EPI_ISL_419714|2020-03-18" totalcount="4" value="N"/>
    <sequence id="seq_hCoV-19/Australia/VIC73/2020|EPI_ISL_419785|2020-03-14" spec="Sequence" taxon="hCoV-19/Australia/VIC73/2020|EPI_ISL_419785|2020-03-14" totalcount="4" value="N"/>
    <sequence id="seq_hCoV-19/Australia/VIC76/2020|EPI_ISL_419788|2020-03-14" spec="Sequence" taxon="hCoV-19/Australia/VIC76/2020|EPI_ISL_419788|2020-03-14" totalcount="4" value="N"/>
    <sequence id="seq_hCoV-19/Australia/VIC77/2020|EPI_ISL_419789|2020-03-14" spec="Sequence" taxon="hCoV-19/Australia/VIC77/2020|EPI_ISL_419789|2020-03-14" totalcount="4" value="N"/>
    <sequence id="seq_hCoV-19/Australia/VIC112/2020|EPI_ISL_419821|2020-03-18" spec="Sequence" taxon="hCoV-19/Australia/VIC112/2020|EPI_ISL_419821|2020-03-18" totalcount="4" value="N"/>
    <sequence id="seq_hCoV-19/Australia/VIC182/2020|EPI_ISL_450212|2020-03-19" spec="Sequence" taxon="hCoV-19/Australia/VIC182/2020|EPI_ISL_450212|2020-03-19" totalcount="4" value="N"/>
    <sequence id="seq_hCoV-19/Australia/VIC350/2020|EPI_ISL_426658|2020-03-20" spec="Sequence" taxon="hCoV-19/Australia/VIC350/2020|EPI_ISL_426658|2020-03-20" totalcount="4" value="N"/>
    <sequence id="seq_hCoV-19/Australia/VIC215/2020|EPI_ISL_419910|2020-03-20" spec="Sequence" taxon="hCoV-19/Australia/VIC215/2020|EPI_ISL_419910|2020-03-20" totalcount="4" value="N"/>
    <sequence id="seq_hCoV-19/Australia/VIC669/2020|EPI_ISL_426965|2020-03-27" spec="Sequence" taxon="hCoV-19/Australia/VIC669/2020|EPI_ISL_426965|2020-03-27" totalcount="4" value="N"/>
    <sequence id="seq_hCoV-19/Australia/VIC1023/2020|EPI_ISL_430530|2020-04-02" spec="Sequence" taxon="hCoV-19/Australia/VIC1023/2020|EPI_ISL_430530|2020-04-02" totalcount="4" value="N"/>
    <sequence id="seq_hCoV-19/Australia/VIC1230/2020|EPI_ISL_436688|2020-04-02" spec="Sequence" taxon="hCoV-19/Australia/VIC1230/2020|EPI_ISL_436688|2020-04-02" totalcount="4" value="N"/>
    <sequence id="seq_hCoV-19/Australia/VIC836/2020|EPI_ISL_427100|2020-04-04" spec="Sequence" taxon="hCoV-19/Australia/VIC836/2020|EPI_ISL_427100|2020-04-04" totalcount="4" value="N"/>
    <sequence id="seq_hCoV-19/Australia/VIC886/2020|EPI_ISL_427139|2020-04-06" spec="Sequence" taxon="hCoV-19/Australia/VIC886/2020|EPI_ISL_427139|2020-04-06" totalcount="4" value="N"/>
    <sequence id="seq_hCoV-19/Australia/VIC1305/2020|EPI_ISL_430705|2020-04-10" spec="Sequence" taxon="hCoV-19/Australia/VIC1305/2020|EPI_ISL_430705|2020-04-10" totalcount="4" value="N"/>
</data>

<data id="clusterA.2.2" name="alignment">
    <sequence id="seq_hCoV-19/Australia/VIC126/2020|EPI_ISL_419728|2020-03-20" spec="Sequence" taxon="hCoV-19/Australia/VIC126/2020|EPI_ISL_419728|2020-03-20" totalcount="4" value="N"/>
    <sequence id="seq_hCoV-19/Australia/VIC584/2020|EPI_ISL_426841|2020-03-25" spec="Sequence" taxon="hCoV-19/Australia/VIC584/2020|EPI_ISL_426841|2020-03-25" totalcount="4" value="N"/>
    <sequence id="seq_hCoV-19/Australia/VIC595/2020|EPI_ISL_426852|2020-03-25" spec="Sequence" taxon="hCoV-19/Australia/VIC595/2020|EPI_ISL_426852|2020-03-25" totalcount="4" value="N"/>
    <sequence id="seq_hCoV-19/Australia/VIC351/2020|EPI_ISL_426659|2020-03-20" spec="Sequence" taxon="hCoV-19/Australia/VIC351/2020|EPI_ISL_426659|2020-03-20" totalcount="4" value="N"/>
    <sequence id="seq_hCoV-19/Australia/VIC415/2020|EPI_ISL_426715|2020-03-25" spec="Sequence" taxon="hCoV-19/Australia/VIC415/2020|EPI_ISL_426715|2020-03-25" totalcount="4" value="N"/>
    <sequence id="seq_hCoV-19/Australia/VIC769/2020|EPI_ISL_427046|2020-03-20" spec="Sequence" taxon="hCoV-19/Australia/VIC769/2020|EPI_ISL_427046|2020-03-20" totalcount="4" value="N"/>
    <sequence id="seq_hCoV-19/Australia/VIC244/2020|EPI_ISL_419939|2020-03-21" spec="Sequence" taxon="hCoV-19/Australia/VIC244/2020|EPI_ISL_419939|2020-03-21" totalcount="4" value="N"/>
    <sequence id="seq_hCoV-19/Australia/VIC256/2020|EPI_ISL_420036|2020-03-21" spec="Sequence" taxon="hCoV-19/Australia/VIC256/2020|EPI_ISL_420036|2020-03-21" totalcount="4" value="N"/>
    <sequence id="seq_hCoV-19/Australia/VIC676/2020|EPI_ISL_426971|2020-03-27" spec="Sequence" taxon="hCoV-19/Australia/VIC676/2020|EPI_ISL_426971|2020-03-27" totalcount="4" value="N"/>
    <sequence id="seq_hCoV-19/Australia/VIC982/2020|EPI_ISL_430543|2020-03-30" spec="Sequence" taxon="hCoV-19/Australia/VIC982/2020|EPI_ISL_430543|2020-03-30" totalcount="4" value="N"/>
    <sequence id="seq_hCoV-19/Australia/VIC791/2020|EPI_ISL_427066|2020-03-31" spec="Sequence" taxon="hCoV-19/Australia/VIC791/2020|EPI_ISL_427066|2020-03-31" totalcount="4" value="N"/>
    <sequence id="seq_hCoV-19/Australia/VIC995/2020|EPI_ISL_430479|2020-03-31" spec="Sequence" taxon="hCoV-19/Australia/VIC995/2020|EPI_ISL_430479|2020-03-31" totalcount="4" value="N"/>
    <sequence id="seq_hCoV-19/Australia/VIC1104/2020|EPI_ISL_430585|2020-04-07" spec="Sequence" taxon="hCoV-19/Australia/VIC1104/2020|EPI_ISL_430585|2020-04-07" totalcount="4" value="N"/>
    <sequence id="seq_hCoV-19/Australia/VIC892/2020|EPI_ISL_427144|2020-04-06" spec="Sequence" taxon="hCoV-19/Australia/VIC892/2020|EPI_ISL_427144|2020-04-06" totalcount="4" value="N"/>
</data>

<data id="clusterB" name="alignment">
    <sequence id="seq_hCoV-19/Australia/VIC02/2020|EPI_ISL_416410|2020-01-24" spec="Sequence" taxon="hCoV-19/Australia/VIC02/2020|EPI_ISL_416410|2020-01-24" totalcount="4" value="N"/>
    <sequence id="seq_hCoV-19/Australia/VIC13/2020|EPI_ISL_419733|2020-01-31" spec="Sequence" taxon="hCoV-19/Australia/VIC13/2020|EPI_ISL_419733|2020-01-31" totalcount="4" value="N"/>
    <sequence id="seq_hCoV-19/Australia/VIC55/2020|EPI_ISL_419776|2020-03-12" spec="Sequence" taxon="hCoV-19/Australia/VIC55/2020|EPI_ISL_419776|2020-03-12" totalcount="4" value="N"/>
    <sequence id="seq_hCoV-19/Australia/VIC87/2020|EPI_ISL_419797|2020-03-15" spec="Sequence" taxon="hCoV-19/Australia/VIC87/2020|EPI_ISL_419797|2020-03-15" totalcount="4" value="N"/>
    <sequence id="seq_hCoV-19/Australia/VIC88/2020|EPI_ISL_419798|2020-03-15" spec="Sequence" taxon="hCoV-19/Australia/VIC88/2020|EPI_ISL_419798|2020-03-15" totalcount="4" value="N"/>
    <sequence id="seq_hCoV-19/Australia/VIC151/2020|EPI_ISL_419848|2020-03-17" spec="Sequence" taxon="hCoV-19/Australia/VIC151/2020|EPI_ISL_419848|2020-03-17" totalcount="4" value="N"/>
    <sequence id="seq_hCoV-19/Australia/VIC186/2020|EPI_ISL_419882|2020-03-19" spec="Sequence" taxon="hCoV-19/Australia/VIC186/2020|EPI_ISL_419882|2020-03-19" totalcount="4" value="N"/>
    <sequence id="seq_hCoV-19/Australia/VIC187/2020|EPI_ISL_419883|2020-03-19" spec="Sequence" taxon="hCoV-19/Australia/VIC187/2020|EPI_ISL_419883|2020-03-19" totalcount="4" value="N"/>
    <sequence id="seq_hCoV-19/Australia/VIC328/2020|EPI_ISL_426638|2020-03-17" spec="Sequence" taxon="hCoV-19/Australia/VIC328/2020|EPI_ISL_426638|2020-03-17" totalcount="4" value="N"/>
    <sequence id="seq_hCoV-19/Australia/VIC332/2020|EPI_ISL_426641|2020-03-18" spec="Sequence" taxon="hCoV-19/Australia/VIC332/2020|EPI_ISL_426641|2020-03-18" totalcount="4" value="N"/>
    <sequence id="seq_hCoV-19/Australia/VIC129/2020|EPI_ISL_419732|2020-03-20" spec="Sequence" taxon="hCoV-19/Australia/VIC129/2020|EPI_ISL_419732|2020-03-20" totalcount="4" value="N"/>
    <sequence id="seq_hCoV-19/Australia/VIC535/2020|EPI_ISL_426801|2020-03-25" spec="Sequence" taxon="hCoV-19/Australia/VIC535/2020|EPI_ISL_426801|2020-03-25" totalcount="4" value="N"/>
    <sequence id="seq_hCoV-19/Australia/VIC556/2020|EPI_ISL_426817|2020-03-25" spec="Sequence" taxon="hCoV-19/Australia/VIC556/2020|EPI_ISL_426817|2020-03-25" totalcount="4" value="N"/>
    <sequence id="seq_hCoV-19/Australia/VIC138/2020|EPI_ISL_419834|2020-03-23" spec="Sequence" taxon="hCoV-19/Australia/VIC138/2020|EPI_ISL_419834|2020-03-23" totalcount="4" value="N"/>
    <sequence id="seq_hCoV-19/Australia/VIC373/2020|EPI_ISL_426680|2020-03-22" spec="Sequence" taxon="hCoV-19/Australia/VIC373/2020|EPI_ISL_426680|2020-03-22" totalcount="4" value="N"/>
    <sequence id="seq_hCoV-19/Australia/VIC389/2020|EPI_ISL_426696|2020-03-23" spec="Sequence" taxon="hCoV-19/Australia/VIC389/2020|EPI_ISL_426696|2020-03-23" totalcount="4" value="N"/>
    <sequence id="seq_hCoV-19/Australia/VIC396/2020|EPI_ISL_426699|2020-03-24" spec="Sequence" taxon="hCoV-19/Australia/VIC396/2020|EPI_ISL_426699|2020-03-24" totalcount="4" value="N"/>
    <sequence id="seq_hCoV-19/Australia/VIC456/2020|EPI_ISL_426751|2020-03-25" spec="Sequence" taxon="hCoV-19/Australia/VIC456/2020|EPI_ISL_426751|2020-03-25" totalcount="4" value="N"/>
    <sequence id="seq_hCoV-19/Australia/VIC661/2020|EPI_ISL_426957|2020-03-27" spec="Sequence" taxon="hCoV-19/Australia/VIC661/2020|EPI_ISL_426957|2020-03-27" totalcount="4" value="N"/>
    <sequence id="seq_hCoV-19/Australia/VIC668/2020|EPI_ISL_426964|2020-03-27" spec="Sequence" taxon="hCoV-19/Australia/VIC668/2020|EPI_ISL_426964|2020-03-27" totalcount="4" value="N"/>
</data>

<data id="clusterB.1.1.282" name="alignment">
    <sequence id="seq_hCoV-19/Australia/VIC143/2020|EPI_ISL_419840|2020-03-16" spec="Sequence" taxon="hCoV-19/Australia/VIC143/2020|EPI_ISL_419840|2020-03-16" totalcount="4" value="N"/>
    <sequence id="seq_hCoV-19/Australia/VIC574/2020|EPI_ISL_426833|2020-03-26" spec="Sequence" taxon="hCoV-19/Australia/VIC574/2020|EPI_ISL_426833|2020-03-26" totalcount="4" value="N"/>
    <sequence id="seq_hCoV-19/Australia/VIC1991/2020|EPI_ISL_521897|2020-03-26" spec="Sequence" taxon="hCoV-19/Australia/VIC1991/2020|EPI_ISL_521897|2020-03-26" totalcount="4" value="N"/>
    <sequence id="seq_hCoV-19/Australia/VIC1513/2020|EPI_ISL_456477|2020-05-02" spec="Sequence" taxon="hCoV-19/Australia/VIC1513/2020|EPI_ISL_456477|2020-05-02" totalcount="4" value="N"/>
    <sequence id="seq_hCoV-19/Australia/VIC1591/2020|EPI_ISL_456511|2020-05-11" spec="Sequence" taxon="hCoV-19/Australia/VIC1591/2020|EPI_ISL_456511|2020-05-11" totalcount="4" value="N"/>
</data>

<data id="clusterB.1.23" name="alignment">
    <sequence id="seq_hCoV-19/Australia/VIC610/2020|EPI_ISL_426864|2020-03-26" spec="Sequence" taxon="hCoV-19/Australia/VIC610/2020|EPI_ISL_426864|2020-03-26" totalcount="4" value="N"/>
    <sequence id="seq_hCoV-19/Australia/VIC520/2020|EPI_ISL_426789|2020-03-23" spec="Sequence" taxon="hCoV-19/Australia/VIC520/2020|EPI_ISL_426789|2020-03-23" totalcount="4" value="N"/>
    <sequence id="seq_hCoV-19/Australia/VIC414/2020|EPI_ISL_426714|2020-03-26" spec="Sequence" taxon="hCoV-19/Australia/VIC414/2020|EPI_ISL_426714|2020-03-26" totalcount="4" value="N"/>
    <sequence id="seq_hCoV-19/Australia/VIC1996/2020|EPI_ISL_521902|2020-03-26" spec="Sequence" taxon="hCoV-19/Australia/VIC1996/2020|EPI_ISL_521902|2020-03-26" totalcount="4" value="N"/>
    <sequence id="seq_hCoV-19/Australia/VIC289/2020|EPI_ISL_419980|2020-03-22" spec="Sequence" taxon="hCoV-19/Australia/VIC289/2020|EPI_ISL_419980|2020-03-22" totalcount="4" value="N"/>
    <sequence id="seq_hCoV-19/Australia/VIC938/2020|EPI_ISL_430472|2020-03-25" spec="Sequence" taxon="hCoV-19/Australia/VIC938/2020|EPI_ISL_430472|2020-03-25" totalcount="4" value="N"/>
    <sequence id="seq_hCoV-19/Australia/VIC318/2020|EPI_ISL_420009|2020-03-24" spec="Sequence" taxon="hCoV-19/Australia/VIC318/2020|EPI_ISL_420009|2020-03-24" totalcount="4" value="N"/>
    <sequence id="seq_hCoV-19/Australia/VIC323/2020|EPI_ISL_420014|2020-03-24" spec="Sequence" taxon="hCoV-19/Australia/VIC323/2020|EPI_ISL_420014|2020-03-24" totalcount="4" value="N"/>
    <sequence id="seq_hCoV-19/Australia/VIC475/2020|EPI_ISL_426907|2020-03-28" spec="Sequence" taxon="hCoV-19/Australia/VIC475/2020|EPI_ISL_426907|2020-03-28" totalcount="4" value="N"/>
    <sequence id="seq_hCoV-19/Australia/VIC478/2020|EPI_ISL_426910|2020-03-28" spec="Sequence" taxon="hCoV-19/Australia/VIC478/2020|EPI_ISL_426910|2020-03-28" totalcount="4" value="N"/>
    <sequence id="seq_hCoV-19/Australia/VIC7169/2020|EPI_ISL_521450|2020-04-02" spec="Sequence" taxon="hCoV-19/Australia/VIC7169/2020|EPI_ISL_521450|2020-04-02" totalcount="4" value="N"/>
    <sequence id="seq_hCoV-19/Australia/VIC486/2020|EPI_ISL_426917|2020-03-29" spec="Sequence" taxon="hCoV-19/Australia/VIC486/2020|EPI_ISL_426917|2020-03-29" totalcount="4" value="N"/>
    <sequence id="seq_hCoV-19/Australia/VIC488/2020|EPI_ISL_426919|2020-03-29" spec="Sequence" taxon="hCoV-19/Australia/VIC488/2020|EPI_ISL_426919|2020-03-29" totalcount="4" value="N"/>
    <sequence id="seq_hCoV-19/Australia/VIC491/2020|EPI_ISL_426922|2020-03-30" spec="Sequence" taxon="hCoV-19/Australia/VIC491/2020|EPI_ISL_426922|2020-03-30" totalcount="4" value="N"/>
    <sequence id="seq_hCoV-19/Australia/VIC628/2020|EPI_ISL_426932|2020-03-29" spec="Sequence" taxon="hCoV-19/Australia/VIC628/2020|EPI_ISL_426932|2020-03-29" totalcount="4" value="N"/>
    <sequence id="seq_hCoV-19/Australia/VIC983/2020|EPI_ISL_430545|2020-03-30" spec="Sequence" taxon="hCoV-19/Australia/VIC983/2020|EPI_ISL_430545|2020-03-30" totalcount="4" value="N"/>
    <sequence id="seq_hCoV-19/Australia/VIC2075/2020|EPI_ISL_521910|2020-04-01" spec="Sequence" taxon="hCoV-19/Australia/VIC2075/2020|EPI_ISL_521910|2020-04-01" totalcount="4" value="N"/>
    <sequence id="seq_hCoV-19/Australia/VIC793/2020|EPI_ISL_427068|2020-03-31" spec="Sequence" taxon="hCoV-19/Australia/VIC793/2020|EPI_ISL_427068|2020-03-31" totalcount="4" value="N"/>
    <sequence id="seq_hCoV-19/Australia/VIC794/2020|EPI_ISL_427069|2020-03-31" spec="Sequence" taxon="hCoV-19/Australia/VIC794/2020|EPI_ISL_427069|2020-03-31" totalcount="4" value="N"/>
    <sequence id="seq_hCoV-19/Australia/VIC797/2020|EPI_ISL_427071|2020-04-01" spec="Sequence" taxon="hCoV-19/Australia/VIC797/2020|EPI_ISL_427071|2020-04-01" totalcount="4" value="N"/>
    <sequence id="seq_hCoV-19/Australia/VIC800/2020|EPI_ISL_427074|2020-04-01" spec="Sequence" taxon="hCoV-19/Australia/VIC800/2020|EPI_ISL_427074|2020-04-01" totalcount="4" value="N"/>
    <sequence id="seq_hCoV-19/Australia/VIC802/2020|EPI_ISL_427076|2020-04-01" spec="Sequence" taxon="hCoV-19/Australia/VIC802/2020|EPI_ISL_427076|2020-04-01" totalcount="4" value="N"/>
    <sequence id="seq_hCoV-19/Australia/VIC735/2020|EPI_ISL_427014|2020-03-30" spec="Sequence" taxon="hCoV-19/Australia/VIC735/2020|EPI_ISL_427014|2020-03-30" totalcount="4" value="N"/>
    <sequence id="seq_hCoV-19/Australia/VIC975/2020|EPI_ISL_430658|2020-03-28" spec="Sequence" taxon="hCoV-19/Australia/VIC975/2020|EPI_ISL_430658|2020-03-28" totalcount="4" value="N"/>
    <sequence id="seq_hCoV-19/Australia/VIC2076/2020|EPI_ISL_480616|2020-04-02" spec="Sequence" taxon="hCoV-19/Australia/VIC2076/2020|EPI_ISL_480616|2020-04-02" totalcount="4" value="N"/>
    <sequence id="seq_hCoV-19/Australia/VIC1000/2020|EPI_ISL_430484|2020-03-31" spec="Sequence" taxon="hCoV-19/Australia/VIC1000/2020|EPI_ISL_430484|2020-03-31" totalcount="4" value="N"/>
    <sequence id="seq_hCoV-19/Australia/VIC1002/2020|EPI_ISL_430486|2020-03-31" spec="Sequence" taxon="hCoV-19/Australia/VIC1002/2020|EPI_ISL_430486|2020-03-31" totalcount="4" value="N"/>
    <sequence id="seq_hCoV-19/Australia/VIC1107/2020|EPI_ISL_430590|2020-04-07" spec="Sequence" taxon="hCoV-19/Australia/VIC1107/2020|EPI_ISL_430590|2020-04-07" totalcount="4" value="N"/>
    <sequence id="seq_hCoV-19/Australia/VIC1086/2020|EPI_ISL_430597|2020-04-06" spec="Sequence" taxon="hCoV-19/Australia/VIC1086/2020|EPI_ISL_430597|2020-04-06" totalcount="4" value="N"/>
    <sequence id="seq_hCoV-19/Australia/VIC1047/2020|EPI_ISL_430561|2020-04-03" spec="Sequence" taxon="hCoV-19/Australia/VIC1047/2020|EPI_ISL_430561|2020-04-03" totalcount="4" value="N"/>
    <sequence id="seq_hCoV-19/Australia/VIC1056/2020|EPI_ISL_430669|2020-04-03" spec="Sequence" taxon="hCoV-19/Australia/VIC1056/2020|EPI_ISL_430669|2020-04-03" totalcount="4" value="N"/>
    <sequence id="seq_hCoV-19/Australia/VIC1067/2020|EPI_ISL_430670|2020-04-04" spec="Sequence" taxon="hCoV-19/Australia/VIC1067/2020|EPI_ISL_430670|2020-04-04" totalcount="4" value="N"/>
    <sequence id="seq_hCoV-19/Australia/VIC898/2020|EPI_ISL_427148|2020-04-08" spec="Sequence" taxon="hCoV-19/Australia/VIC898/2020|EPI_ISL_427148|2020-04-08" totalcount="4" value="N"/>
    <sequence id="seq_hCoV-19/Australia/VIC1328/2020|EPI_ISL_430695|2020-04-12" spec="Sequence" taxon="hCoV-19/Australia/VIC1328/2020|EPI_ISL_430695|2020-04-12" totalcount="4" value="N"/>
    <sequence id="seq_hCoV-19/Australia/VIC1428/2020|EPI_ISL_456435|2020-04-17" spec="Sequence" taxon="hCoV-19/Australia/VIC1428/2020|EPI_ISL_456435|2020-04-17" totalcount="4" value="N"/>
</data>

<data id="clusterB.1.1.136" name="alignment">
    <sequence id="seq_hCoV-19/Australia/VIC2126/2020|EPI_ISL_480735|2020-06-18" spec="Sequence" taxon="hCoV-19/Australia/VIC2126/2020|EPI_ISL_480735|2020-06-18" totalcount="4" value="N"/>
    <sequence id="seq_hCoV-19/Australia/VIC2102/2020|EPI_ISL_480710|2020-06-15" spec="Sequence" taxon="hCoV-19/Australia/VIC2102/2020|EPI_ISL_480710|2020-06-15" totalcount="4" value="N"/>
    <sequence id="seq_hCoV-19/Australia/VIC2112/2020|EPI_ISL_480718|2020-06-17" spec="Sequence" taxon="hCoV-19/Australia/VIC2112/2020|EPI_ISL_480718|2020-06-17" totalcount="4" value="N"/>
    <sequence id="seq_hCoV-19/Australia/VIC2065/2020|EPI_ISL_480755|2020-06-15" spec="Sequence" taxon="hCoV-19/Australia/VIC2065/2020|EPI_ISL_480755|2020-06-15" totalcount="4" value="N"/>
    <sequence id="seq_hCoV-19/Australia/VIC2149/2020|EPI_ISL_480764|2020-06-17" spec="Sequence" taxon="hCoV-19/Australia/VIC2149/2020|EPI_ISL_480764|2020-06-17" totalcount="4" value="N"/>
    <sequence id="seq_hCoV-19/Australia/VIC2151/2020|EPI_ISL_480765|2020-06-18" spec="Sequence" taxon="hCoV-19/Australia/VIC2151/2020|EPI_ISL_480765|2020-06-18" totalcount="4" value="N"/>
    <sequence id="seq_hCoV-19/Australia/VIC2148/2020|EPI_ISL_521917|2020-06-20" spec="Sequence" taxon="hCoV-19/Australia/VIC2148/2020|EPI_ISL_521917|2020-06-20" totalcount="4" value="N"/>
    <sequence id="seq_hCoV-19/Australia/VIC2235/2020|EPI_ISL_521972|2020-06-23" spec="Sequence" taxon="hCoV-19/Australia/VIC2235/2020|EPI_ISL_521972|2020-06-23" totalcount="4" value="N"/>
    <sequence id="seq_hCoV-19/Australia/VIC2245/2020|EPI_ISL_521978|2020-06-23" spec="Sequence" taxon="hCoV-19/Australia/VIC2245/2020|EPI_ISL_521978|2020-06-23" totalcount="4" value="N"/>
    <sequence id="seq_hCoV-19/Australia/VIC2189/2020|EPI_ISL_521935|2020-06-23" spec="Sequence" taxon="hCoV-19/Australia/VIC2189/2020|EPI_ISL_521935|2020-06-23" totalcount="4" value="N"/>
    <sequence id="seq_hCoV-19/Australia/VIC2197/2020|EPI_ISL_521943|2020-06-24" spec="Sequence" taxon="hCoV-19/Australia/VIC2197/2020|EPI_ISL_521943|2020-06-24" totalcount="4" value="N"/>
    <sequence id="seq_hCoV-19/Australia/VIC2644/2020|EPI_ISL_521490|2020-06-26" spec="Sequence" taxon="hCoV-19/Australia/VIC2644/2020|EPI_ISL_521490|2020-06-26" totalcount="4" value="N"/>
    <sequence id="seq_hCoV-19/Australia/VIC2673/2020|EPI_ISL_521515|2020-07-02" spec="Sequence" taxon="hCoV-19/Australia/VIC2673/2020|EPI_ISL_521515|2020-07-02" totalcount="4" value="N"/>
    <sequence id="seq_hCoV-19/Australia/VIC3036/2020|EPI_ISL_520749|2020-06-28" spec="Sequence" taxon="hCoV-19/Australia/VIC3036/2020|EPI_ISL_520749|2020-06-28" totalcount="4" value="N"/>
    <sequence id="seq_hCoV-19/Australia/VIC2505/2020|EPI_ISL_522200|2020-06-27" spec="Sequence" taxon="hCoV-19/Australia/VIC2505/2020|EPI_ISL_522200|2020-06-27" totalcount="4" value="N"/>
    <sequence id="seq_hCoV-19/Australia/VIC2280/2020|EPI_ISL_522002|2020-06-27" spec="Sequence" taxon="hCoV-19/Australia/VIC2280/2020|EPI_ISL_522002|2020-06-27" totalcount="4" value="N"/>
</data>

<data id="clusterB.1.1.292" name="alignment">
    <sequence id="seq_hCoV-19/Australia/VIC123/2020|EPI_ISL_419731|2020-03-20" spec="Sequence" taxon="hCoV-19/Australia/VIC123/2020|EPI_ISL_419731|2020-03-20" totalcount="4" value="N"/>
    <sequence id="seq_hCoV-19/Australia/VIC134/2020|EPI_ISL_419827|2020-03-22" spec="Sequence" taxon="hCoV-19/Australia/VIC134/2020|EPI_ISL_419827|2020-03-22" totalcount="4" value="N"/>
    <sequence id="seq_hCoV-19/Australia/VIC427/2020|EPI_ISL_426727|2020-03-25" spec="Sequence" taxon="hCoV-19/Australia/VIC427/2020|EPI_ISL_426727|2020-03-25" totalcount="4" value="N"/>
</data>

<data id="clusterB.3" name="alignment">
    <sequence id="seq_hCoV-19/Australia/VIC26/2020|EPI_ISL_419745|2020-03-10" spec="Sequence" taxon="hCoV-19/Australia/VIC26/2020|EPI_ISL_419745|2020-03-10" totalcount="4" value="N"/>
    <sequence id="seq_hCoV-19/Australia/VIC101/2020|EPI_ISL_419813|2020-03-16" spec="Sequence" taxon="hCoV-19/Australia/VIC101/2020|EPI_ISL_419813|2020-03-16" totalcount="4" value="N"/>
    <sequence id="seq_hCoV-19/Australia/VIC593/2020|EPI_ISL_426850|2020-03-23" spec="Sequence" taxon="hCoV-19/Australia/VIC593/2020|EPI_ISL_426850|2020-03-23" totalcount="4" value="N"/>
    <sequence id="seq_hCoV-19/Australia/VIC659/2020|EPI_ISL_426955|2020-03-27" spec="Sequence" taxon="hCoV-19/Australia/VIC659/2020|EPI_ISL_426955|2020-03-27" totalcount="4" value="N"/>
</data>

<data id="clusterB.4.5" name="alignment">
    <sequence id="seq_hCoV-19/Australia/VIC58/2020|EPI_ISL_419784|2020-03-12" spec="Sequence" taxon="hCoV-19/Australia/VIC58/2020|EPI_ISL_419784|2020-03-12" totalcount="4" value="N"/>
    <sequence id="seq_hCoV-19/Australia/VIC66/2020|EPI_ISL_419780|2020-03-13" spec="Sequence" taxon="hCoV-19/Australia/VIC66/2020|EPI_ISL_419780|2020-03-13" totalcount="4" value="N"/>
    <sequence id="seq_hCoV-19/Australia/VIC97/2020|EPI_ISL_419808|2020-03-16" spec="Sequence" taxon="hCoV-19/Australia/VIC97/2020|EPI_ISL_419808|2020-03-16" totalcount="4" value="N"/>
    <sequence id="seq_hCoV-19/Australia/VIC547/2020|EPI_ISL_426810|2020-03-25" spec="Sequence" taxon="hCoV-19/Australia/VIC547/2020|EPI_ISL_426810|2020-03-25" totalcount="4" value="N"/>
    <sequence id="seq_hCoV-19/Australia/VIC629/2020|EPI_ISL_426873|2020-03-25" spec="Sequence" taxon="hCoV-19/Australia/VIC629/2020|EPI_ISL_426873|2020-03-25" totalcount="4" value="N"/>
    <sequence id="seq_hCoV-19/Australia/VIC407/2020|EPI_ISL_426709|2020-03-25" spec="Sequence" taxon="hCoV-19/Australia/VIC407/2020|EPI_ISL_426709|2020-03-25" totalcount="4" value="N"/>
    <sequence id="seq_hCoV-19/Australia/VIC680/2020|EPI_ISL_426975|2020-03-27" spec="Sequence" taxon="hCoV-19/Australia/VIC680/2020|EPI_ISL_426975|2020-03-27" totalcount="4" value="N"/>
    <sequence id="seq_hCoV-19/Australia/VIC447/2020|EPI_ISL_426743|2020-03-27" spec="Sequence" taxon="hCoV-19/Australia/VIC447/2020|EPI_ISL_426743|2020-03-27" totalcount="4" value="N"/>
    <sequence id="seq_hCoV-19/Australia/VIC747/2020|EPI_ISL_427025|2020-03-31" spec="Sequence" taxon="hCoV-19/Australia/VIC747/2020|EPI_ISL_427025|2020-03-31" totalcount="4" value="N"/>
    <sequence id="seq_hCoV-19/Australia/VIC1114/2020|EPI_ISL_430576|2020-04-07" spec="Sequence" taxon="hCoV-19/Australia/VIC1114/2020|EPI_ISL_430576|2020-04-07" totalcount="4" value="N"/>
    <sequence id="seq_hCoV-19/Australia/VIC1115/2020|EPI_ISL_430577|2020-04-07" spec="Sequence" taxon="hCoV-19/Australia/VIC1115/2020|EPI_ISL_430577|2020-04-07" totalcount="4" value="N"/>
    <sequence id="seq_hCoV-19/Australia/VIC1043/2020|EPI_ISL_430539|2020-04-03" spec="Sequence" taxon="hCoV-19/Australia/VIC1043/2020|EPI_ISL_430539|2020-04-03" totalcount="4" value="N"/>
    <sequence id="seq_hCoV-19/Australia/VIC1278/2020|EPI_ISL_563594|2020-04-06" spec="Sequence" taxon="hCoV-19/Australia/VIC1278/2020|EPI_ISL_563594|2020-04-06" totalcount="4" value="N"/>
    <sequence id="seq_hCoV-19/Australia/VIC878/2020|EPI_ISL_427133|2020-04-06" spec="Sequence" taxon="hCoV-19/Australia/VIC878/2020|EPI_ISL_427133|2020-04-06" totalcount="4" value="N"/>
    <sequence id="seq_hCoV-19/Australia/VIC879/2020|EPI_ISL_427134|2020-04-06" spec="Sequence" taxon="hCoV-19/Australia/VIC879/2020|EPI_ISL_427134|2020-04-06" totalcount="4" value="N"/>
    <sequence id="seq_hCoV-19/Australia/VIC894/2020|EPI_ISL_427146|2020-04-06" spec="Sequence" taxon="hCoV-19/Australia/VIC894/2020|EPI_ISL_427146|2020-04-06" totalcount="4" value="N"/>
    <sequence id="seq_hCoV-19/Australia/VIC895/2020|EPI_ISL_427147|2020-04-06" spec="Sequence" taxon="hCoV-19/Australia/VIC895/2020|EPI_ISL_427147|2020-04-06" totalcount="4" value="N"/>
    <sequence id="seq_hCoV-19/Australia/VIC1334/2020|EPI_ISL_430682|2020-04-13" spec="Sequence" taxon="hCoV-19/Australia/VIC1334/2020|EPI_ISL_430682|2020-04-13" totalcount="4" value="N"/>
    <sequence id="seq_hCoV-19/Australia/VIC1342/2020|EPI_ISL_430683|2020-04-14" spec="Sequence" taxon="hCoV-19/Australia/VIC1342/2020|EPI_ISL_430683|2020-04-14" totalcount="4" value="N"/>
    <sequence id="seq_hCoV-19/Australia/VIC1315/2020|EPI_ISL_430689|2020-04-11" spec="Sequence" taxon="hCoV-19/Australia/VIC1315/2020|EPI_ISL_430689|2020-04-11" totalcount="4" value="N"/>
    <sequence id="seq_hCoV-19/Australia/VIC1401/2020|EPI_ISL_563925|2020-04-15" spec="Sequence" taxon="hCoV-19/Australia/VIC1401/2020|EPI_ISL_563925|2020-04-15" totalcount="4" value="N"/>
    <sequence id="seq_hCoV-19/Australia/VIC1389/2020|EPI_ISL_563866|2020-04-14" spec="Sequence" taxon="hCoV-19/Australia/VIC1389/2020|EPI_ISL_563866|2020-04-14" totalcount="4" value="N"/>
    <sequence id="seq_hCoV-19/Australia/VIC1467/2020|EPI_ISL_456451|2020-04-22" spec="Sequence" taxon="hCoV-19/Australia/VIC1467/2020|EPI_ISL_456451|2020-04-22" totalcount="4" value="N"/>
    <sequence id="seq_hCoV-19/Australia/VIC1430/2020|EPI_ISL_562697|2020-04-17" spec="Sequence" taxon="hCoV-19/Australia/VIC1430/2020|EPI_ISL_562697|2020-04-17" totalcount="4" value="N"/>
    <sequence id="seq_hCoV-19/Australia/VIC1731/2020|EPI_ISL_456630|2020-04-29" spec="Sequence" taxon="hCoV-19/Australia/VIC1731/2020|EPI_ISL_456630|2020-04-29" totalcount="4" value="N"/>
    <sequence id="seq_hCoV-19/Australia/VIC1604/2020|EPI_ISL_456516|2020-05-10" spec="Sequence" taxon="hCoV-19/Australia/VIC1604/2020|EPI_ISL_456516|2020-05-10" totalcount="4" value="N"/>
</data>

<data id="clusterB.6" name="alignment">
    <sequence id="seq_hCoV-19/Australia/VIC42/2020|EPI_ISL_419761|2020-03-11" spec="Sequence" taxon="hCoV-19/Australia/VIC42/2020|EPI_ISL_419761|2020-03-11" totalcount="4" value="N"/>
    <sequence id="seq_hCoV-19/Australia/VIC188/2020|EPI_ISL_419884|2020-03-19" spec="Sequence" taxon="hCoV-19/Australia/VIC188/2020|EPI_ISL_419884|2020-03-19" totalcount="4" value="N"/>
    <sequence id="seq_hCoV-19/Australia/VIC397/2020|EPI_ISL_426700|2020-03-24" spec="Sequence" taxon="hCoV-19/Australia/VIC397/2020|EPI_ISL_426700|2020-03-24" totalcount="4" value="N"/>
    <sequence id="seq_hCoV-19/Australia/VIC768/2020|EPI_ISL_427045|2020-03-20" spec="Sequence" taxon="hCoV-19/Australia/VIC768/2020|EPI_ISL_427045|2020-03-20" totalcount="4" value="N"/>
    <sequence id="seq_hCoV-19/Australia/VIC772/2020|EPI_ISL_427048|2020-03-20" spec="Sequence" taxon="hCoV-19/Australia/VIC772/2020|EPI_ISL_427048|2020-03-20" totalcount="4" value="N"/>
    <sequence id="seq_hCoV-19/Australia/VIC773/2020|EPI_ISL_427049|2020-03-20" spec="Sequence" taxon="hCoV-19/Australia/VIC773/2020|EPI_ISL_427049|2020-03-20" totalcount="4" value="N"/>
    <sequence id="seq_hCoV-19/Australia/VIC660/2020|EPI_ISL_426956|2020-03-28" spec="Sequence" taxon="hCoV-19/Australia/VIC660/2020|EPI_ISL_426956|2020-03-28" totalcount="4" value="N"/>
    <sequence id="seq_hCoV-19/Australia/VIC1631/2020|EPI_ISL_456536|2020-05-14" spec="Sequence" taxon="hCoV-19/Australia/VIC1631/2020|EPI_ISL_456536|2020-05-14" totalcount="4" value="N"/>
    <sequence id="seq_hCoV-19/Australia/VIC1653/2020|EPI_ISL_456555|2020-05-14" spec="Sequence" taxon="hCoV-19/Australia/VIC1653/2020|EPI_ISL_456555|2020-05-14" totalcount="4" value="N"/>
    <sequence id="seq_hCoV-19/Australia/VIC1825/2020|EPI_ISL_521875|2020-05-29" spec="Sequence" taxon="hCoV-19/Australia/VIC1825/2020|EPI_ISL_521875|2020-05-29" totalcount="4" value="N"/>
</data>

<data id="clusterB.6.6" name="alignment">
    <sequence id="seq_hCoV-19/Australia/VIC59/2020|EPI_ISL_419771|2020-03-13" spec="Sequence" taxon="hCoV-19/Australia/VIC59/2020|EPI_ISL_419771|2020-03-13" totalcount="4" value="N"/>
    <sequence id="seq_hCoV-19/Australia/VIC961/2020|EPI_ISL_430654|2020-03-27" spec="Sequence" taxon="hCoV-19/Australia/VIC961/2020|EPI_ISL_430654|2020-03-27" totalcount="4" value="N"/>
</data>

<data id="clusterB.1.197" name="alignment">
    <sequence id="seq_hCoV-19/Australia/VIC537/2020|EPI_ISL_426803|2020-03-24" spec="Sequence" taxon="hCoV-19/Australia/VIC537/2020|EPI_ISL_426803|2020-03-24" totalcount="4" value="N"/>
    <sequence id="seq_hCoV-19/Australia/VIC570/2020|EPI_ISL_426830|2020-03-25" spec="Sequence" taxon="hCoV-19/Australia/VIC570/2020|EPI_ISL_426830|2020-03-25" totalcount="4" value="N"/>
    <sequence id="seq_hCoV-19/Australia/VIC527/2020|EPI_ISL_426793|2020-03-24" spec="Sequence" taxon="hCoV-19/Australia/VIC527/2020|EPI_ISL_426793|2020-03-24" totalcount="4" value="N"/>
    <sequence id="seq_hCoV-19/Australia/VIC274/2020|EPI_ISL_419967|2020-03-22" spec="Sequence" taxon="hCoV-19/Australia/VIC274/2020|EPI_ISL_419967|2020-03-22" totalcount="4" value="N"/>
    <sequence id="seq_hCoV-19/Australia/VIC444/2020|EPI_ISL_426741|2020-03-27" spec="Sequence" taxon="hCoV-19/Australia/VIC444/2020|EPI_ISL_426741|2020-03-27" totalcount="4" value="N"/>
</data>

<data id="clusterB.1.434" name="alignment">
    <sequence id="seq_hCoV-19/Australia/VIC549/2020|EPI_ISL_426812|2020-03-23" spec="Sequence" taxon="hCoV-19/Australia/VIC549/2020|EPI_ISL_426812|2020-03-23" totalcount="4" value="N"/>
    <sequence id="seq_hCoV-19/Australia/VIC551/2020|EPI_ISL_426813|2020-03-25" spec="Sequence" taxon="hCoV-19/Australia/VIC551/2020|EPI_ISL_426813|2020-03-25" totalcount="4" value="N"/>
    <sequence id="seq_hCoV-19/Australia/VIC382/2020|EPI_ISL_426689|2020-03-23" spec="Sequence" taxon="hCoV-19/Australia/VIC382/2020|EPI_ISL_426689|2020-03-23" totalcount="4" value="N"/>
    <sequence id="seq_hCoV-19/Australia/VIC395/2020|EPI_ISL_426698|2020-03-24" spec="Sequence" taxon="hCoV-19/Australia/VIC395/2020|EPI_ISL_426698|2020-03-24" totalcount="4" value="N"/>
</data>

<data id="clusterB.1.319" name="alignment">
    <sequence id="seq_hCoV-19/Australia/VIC425/2020|EPI_ISL_426725|2020-03-25" spec="Sequence" taxon="hCoV-19/Australia/VIC425/2020|EPI_ISL_426725|2020-03-25" totalcount="4" value="N"/>
    <sequence id="seq_hCoV-19/Australia/VIC429/2020|EPI_ISL_426729|2020-03-26" spec="Sequence" taxon="hCoV-19/Australia/VIC429/2020|EPI_ISL_426729|2020-03-26" totalcount="4" value="N"/>
    <sequence id="seq_hCoV-19/Australia/VIC263/2020|EPI_ISL_419956|2020-03-21" spec="Sequence" taxon="hCoV-19/Australia/VIC263/2020|EPI_ISL_419956|2020-03-21" totalcount="4" value="N"/>
    <sequence id="seq_hCoV-19/Australia/VIC248/2020|EPI_ISL_419943|2020-03-21" spec="Sequence" taxon="hCoV-19/Australia/VIC248/2020|EPI_ISL_419943|2020-03-21" totalcount="4" value="N"/>
    <sequence id="seq_hCoV-19/Australia/VIC607/2020|EPI_ISL_426862|2020-03-27" spec="Sequence" taxon="hCoV-19/Australia/VIC607/2020|EPI_ISL_426862|2020-03-27" totalcount="4" value="N"/>
    <sequence id="seq_hCoV-19/Australia/VIC820/2020|EPI_ISL_427092|2020-04-03" spec="Sequence" taxon="hCoV-19/Australia/VIC820/2020|EPI_ISL_427092|2020-04-03" totalcount="4" value="N"/>
</data>

<data id="clusterA" name="alignment">
    <sequence id="seq_hCoV-19/Australia/VIC07/2020|EPI_ISL_416415|2020-02-08" spec="Sequence" taxon="hCoV-19/Australia/VIC07/2020|EPI_ISL_416415|2020-02-08" totalcount="4" value="N"/>
    <sequence id="seq_hCoV-19/Australia/VIC13728/2020|EPI_ISL_563817|2020-03-19" spec="Sequence" taxon="hCoV-19/Australia/VIC13728/2020|EPI_ISL_563817|2020-03-19" totalcount="4" value="N"/>
    <sequence id="seq_hCoV-19/Australia/VIC386/2020|EPI_ISL_426693|2020-03-23" spec="Sequence" taxon="hCoV-19/Australia/VIC386/2020|EPI_ISL_426693|2020-03-23" totalcount="4" value="N"/>
    <sequence id="seq_hCoV-19/Australia/VIC1200/2020|EPI_ISL_430527|2020-03-31" spec="Sequence" taxon="hCoV-19/Australia/VIC1200/2020|EPI_ISL_430527|2020-03-31" totalcount="4" value="N"/>
    <sequence id="seq_hCoV-19/Australia/VIC1787/2020|EPI_ISL_456649|2020-05-27" spec="Sequence" taxon="hCoV-19/Australia/VIC1787/2020|EPI_ISL_456649|2020-05-27" totalcount="4" value="N"/>
    <sequence id="seq_hCoV-19/Australia/VIC2232/2020|EPI_ISL_521969|2020-06-22" spec="Sequence" taxon="hCoV-19/Australia/VIC2232/2020|EPI_ISL_521969|2020-06-22" totalcount="4" value="N"/>
</data>

<data id="clusterB.1.1.241" name="alignment">
    <sequence id="seq_hCoV-19/Australia/VIC178/2020|EPI_ISL_419875|2020-03-18" spec="Sequence" taxon="hCoV-19/Australia/VIC178/2020|EPI_ISL_419875|2020-03-18" totalcount="4" value="N"/>
    <sequence id="seq_hCoV-19/Australia/VIC333/2020|EPI_ISL_426642|2020-03-18" spec="Sequence" taxon="hCoV-19/Australia/VIC333/2020|EPI_ISL_426642|2020-03-18" totalcount="4" value="N"/>
</data>

<data id="clusterB.29" name="alignment">
    <sequence id="seq_hCoV-19/Australia/VIC145/2020|EPI_ISL_419842|2020-03-17" spec="Sequence" taxon="hCoV-19/Australia/VIC145/2020|EPI_ISL_419842|2020-03-17" totalcount="4" value="N"/>
    <sequence id="seq_hCoV-19/Australia/VIC525/2020|EPI_ISL_426792|2020-03-24" spec="Sequence" taxon="hCoV-19/Australia/VIC525/2020|EPI_ISL_426792|2020-03-24" totalcount="4" value="N"/>
    <sequence id="seq_hCoV-19/Australia/VIC454/2020|EPI_ISL_426750|2020-03-25" spec="Sequence" taxon="hCoV-19/Australia/VIC454/2020|EPI_ISL_426750|2020-03-25" totalcount="4" value="N"/>
    <sequence id="seq_hCoV-19/Australia/VIC716/2020|EPI_ISL_427001|2020-03-27" spec="Sequence" taxon="hCoV-19/Australia/VIC716/2020|EPI_ISL_427001|2020-03-27" totalcount="4" value="N"/>
    <sequence id="seq_hCoV-19/Australia/VIC1301/2020|EPI_ISL_430679|2020-04-10" spec="Sequence" taxon="hCoV-19/Australia/VIC1301/2020|EPI_ISL_430679|2020-04-10" totalcount="4" value="N"/>
    <sequence id="seq_hCoV-19/Australia/VIC1364/2020|EPI_ISL_456421|2020-04-11" spec="Sequence" taxon="hCoV-19/Australia/VIC1364/2020|EPI_ISL_456421|2020-04-11" totalcount="4" value="N"/>
</data>

<data id="clusterB.1.320" name="alignment">
    <sequence id="seq_hCoV-19/Australia/VIC147/2020|EPI_ISL_419844|2020-03-17" spec="Sequence" taxon="hCoV-19/Australia/VIC147/2020|EPI_ISL_419844|2020-03-17" totalcount="4" value="N"/>
    <sequence id="seq_hCoV-19/Australia/VIC104/2020|EPI_ISL_419818|2020-03-17" spec="Sequence" taxon="hCoV-19/Australia/VIC104/2020|EPI_ISL_419818|2020-03-17" totalcount="4" value="N"/>
</data>

<data id="clusterB.28" name="alignment">
    <sequence id="seq_hCoV-19/Australia/VIC169/2020|EPI_ISL_419866|2020-03-18" spec="Sequence" taxon="hCoV-19/Australia/VIC169/2020|EPI_ISL_419866|2020-03-18" totalcount="4" value="N"/>
    <sequence id="seq_hCoV-19/Australia/VIC492/2020|EPI_ISL_426765|2020-03-23" spec="Sequence" taxon="hCoV-19/Australia/VIC492/2020|EPI_ISL_426765|2020-03-23" totalcount="4" value="N"/>
</data>

<data id="clusterB.31" name="alignment">
    <sequence id="seq_hCoV-19/Australia/VIC403/2020|EPI_ISL_426706|2020-03-22" spec="Sequence" taxon="hCoV-19/Australia/VIC403/2020|EPI_ISL_426706|2020-03-22" totalcount="4" value="N"/>
    <sequence id="seq_hCoV-19/Australia/VIC1845/2020|EPI_ISL_521887|2020-03-22" spec="Sequence" taxon="hCoV-19/Australia/VIC1845/2020|EPI_ISL_521887|2020-03-22" totalcount="4" value="N"/>
    <sequence id="seq_hCoV-19/Australia/VIC305/2020|EPI_ISL_419996|2020-03-23" spec="Sequence" taxon="hCoV-19/Australia/VIC305/2020|EPI_ISL_419996|2020-03-23" totalcount="4" value="N"/>
    <sequence id="seq_hCoV-19/Australia/VIC223/2020|EPI_ISL_419918|2020-03-20" spec="Sequence" taxon="hCoV-19/Australia/VIC223/2020|EPI_ISL_419918|2020-03-20" totalcount="4" value="N"/>
    <sequence id="seq_hCoV-19/Australia/VIC326/2020|EPI_ISL_420017|2020-03-24" spec="Sequence" taxon="hCoV-19/Australia/VIC326/2020|EPI_ISL_420017|2020-03-24" totalcount="4" value="N"/>
    <sequence id="seq_hCoV-19/Australia/VIC751/2020|EPI_ISL_427028|2020-03-30" spec="Sequence" taxon="hCoV-19/Australia/VIC751/2020|EPI_ISL_427028|2020-03-30" totalcount="4" value="N"/>
    <sequence id="seq_hCoV-19/Australia/VIC966/2020|EPI_ISL_430653|2020-03-27" spec="Sequence" taxon="hCoV-19/Australia/VIC966/2020|EPI_ISL_430653|2020-03-27" totalcount="4" value="N"/>
</data>

<data id="clusterB.1.13" name="alignment">
    <sequence id="seq_hCoV-19/Australia/VIC-CBA2/2020|EPI_ISL_420876|2020-03-24" spec="Sequence" taxon="hCoV-19/Australia/VIC-CBA2/2020|EPI_ISL_420876|2020-03-24" totalcount="4" value="N"/>
    <sequence id="seq_hCoV-19/Australia/VIC807/2020|EPI_ISL_427081|2020-03-24" spec="Sequence" taxon="hCoV-19/Australia/VIC807/2020|EPI_ISL_427081|2020-03-24" totalcount="4" value="N"/>
</data>

<data id="clusterB.1.1.1" name="alignment">
    <sequence id="seq_hCoV-19/Australia/VIC806/2020|EPI_ISL_427080|2020-03-23" spec="Sequence" taxon="hCoV-19/Australia/VIC806/2020|EPI_ISL_427080|2020-03-23" totalcount="4" value="N"/>
    <sequence id="seq_hCoV-19/Australia/VIC483/2020|EPI_ISL_426914|2020-03-29" spec="Sequence" taxon="hCoV-19/Australia/VIC483/2020|EPI_ISL_426914|2020-03-29" totalcount="4" value="N"/>
    <sequence id="seq_hCoV-19/Australia/VIC693/2020|EPI_ISL_426985|2020-03-27" spec="Sequence" taxon="hCoV-19/Australia/VIC693/2020|EPI_ISL_426985|2020-03-27" totalcount="4" value="N"/>
    <sequence id="seq_hCoV-19/Australia/VIC931/2020|EPI_ISL_427159|2020-03-30" spec="Sequence" taxon="hCoV-19/Australia/VIC931/2020|EPI_ISL_427159|2020-03-30" totalcount="4" value="N"/>
    <sequence id="seq_hCoV-19/Australia/VIC1382/2020|EPI_ISL_456419|2020-04-14" spec="Sequence" taxon="hCoV-19/Australia/VIC1382/2020|EPI_ISL_456419|2020-04-14" totalcount="4" value="N"/>
    <sequence id="seq_hCoV-19/Australia/VIC1408/2020|EPI_ISL_456426|2020-04-16" spec="Sequence" taxon="hCoV-19/Australia/VIC1408/2020|EPI_ISL_456426|2020-04-16" totalcount="4" value="N"/>
    <sequence id="seq_hCoV-19/Australia/VIC2012/2020|EPI_ISL_480654|2020-06-01" spec="Sequence" taxon="hCoV-19/Australia/VIC2012/2020|EPI_ISL_480654|2020-06-01" totalcount="4" value="N"/>
    <sequence id="seq_hCoV-19/Australia/VIC2013/2020|EPI_ISL_480655|2020-06-01" spec="Sequence" taxon="hCoV-19/Australia/VIC2013/2020|EPI_ISL_480655|2020-06-01" totalcount="4" value="N"/>
    <sequence id="seq_hCoV-19/Australia/VIC2025/2020|EPI_ISL_480665|2020-06-05" spec="Sequence" taxon="hCoV-19/Australia/VIC2025/2020|EPI_ISL_480665|2020-06-05" totalcount="4" value="N"/>
    <sequence id="seq_hCoV-19/Australia/VIC1955/2020|EPI_ISL_480679|2020-06-11" spec="Sequence" taxon="hCoV-19/Australia/VIC1955/2020|EPI_ISL_480679|2020-06-11" totalcount="4" value="N"/>
    <sequence id="seq_hCoV-19/Australia/VIC1956/2020|EPI_ISL_480680|2020-06-11" spec="Sequence" taxon="hCoV-19/Australia/VIC1956/2020|EPI_ISL_480680|2020-06-11" totalcount="4" value="N"/>
    <sequence id="seq_hCoV-19/Australia/VIC2251/2020|EPI_ISL_521982|2020-06-23" spec="Sequence" taxon="hCoV-19/Australia/VIC2251/2020|EPI_ISL_521982|2020-06-23" totalcount="4" value="N"/>
    <sequence id="seq_hCoV-19/Australia/VIC2139/2020|EPI_ISL_480740|2020-06-20" spec="Sequence" taxon="hCoV-19/Australia/VIC2139/2020|EPI_ISL_480740|2020-06-20" totalcount="4" value="N"/>
</data>

<data id="clusterB.4" name="alignment">
    <sequence id="seq_hCoV-19/Australia/VIC04/2020|EPI_ISL_416412|2020-03-02" spec="Sequence" taxon="hCoV-19/Australia/VIC04/2020|EPI_ISL_416412|2020-03-02" totalcount="4" value="N"/>
    <sequence id="seq_hCoV-19/Australia/VIC996/2020|EPI_ISL_430480|2020-03-31" spec="Sequence" taxon="hCoV-19/Australia/VIC996/2020|EPI_ISL_430480|2020-03-31" totalcount="4" value="N"/>
    <sequence id="seq_hCoV-19/Australia/VIC846/2020|EPI_ISL_427106|2020-04-04" spec="Sequence" taxon="hCoV-19/Australia/VIC846/2020|EPI_ISL_427106|2020-04-04" totalcount="4" value="N"/>
    <sequence id="seq_hCoV-19/Australia/VIC1496/2020|EPI_ISL_456460|2020-04-29" spec="Sequence" taxon="hCoV-19/Australia/VIC1496/2020|EPI_ISL_456460|2020-04-29" totalcount="4" value="N"/>
    <sequence id="seq_hCoV-19/Australia/VIC2006/2020|EPI_ISL_521903|2020-05-02" spec="Sequence" taxon="hCoV-19/Australia/VIC2006/2020|EPI_ISL_521903|2020-05-02" totalcount="4" value="N"/>
    <sequence id="seq_hCoV-19/Australia/VIC2129/2020|EPI_ISL_480728|2020-06-19" spec="Sequence" taxon="hCoV-19/Australia/VIC2129/2020|EPI_ISL_480728|2020-06-19" totalcount="4" value="N"/>
</data>

<data id="clusterB.52" name="alignment">
    <sequence id="seq_hCoV-19/Australia/VIC710/2020|EPI_ISL_426997|2020-03-29" spec="Sequence" taxon="hCoV-19/Australia/VIC710/2020|EPI_ISL_426997|2020-03-29" totalcount="4" value="N"/>
    <sequence id="seq_hCoV-19/Australia/VIC779/2020|EPI_ISL_427054|2020-03-30" spec="Sequence" taxon="hCoV-19/Australia/VIC779/2020|EPI_ISL_427054|2020-03-30" totalcount="4" value="N"/>
    <sequence id="seq_hCoV-19/Australia/VIC899/2020|EPI_ISL_427149|2020-04-08" spec="Sequence" taxon="hCoV-19/Australia/VIC899/2020|EPI_ISL_427149|2020-04-08" totalcount="4" value="N"/>
</data>

<data id="clusterB.1.1.8" name="alignment">
    <sequence id="seq_hCoV-19/Australia/VIC296/2020|EPI_ISL_419987|2020-03-23" spec="Sequence" taxon="hCoV-19/Australia/VIC296/2020|EPI_ISL_419987|2020-03-23" totalcount="4" value="N"/>
    <sequence id="seq_hCoV-19/Australia/VIC744/2020|EPI_ISL_427022|2020-03-29" spec="Sequence" taxon="hCoV-19/Australia/VIC744/2020|EPI_ISL_427022|2020-03-29" totalcount="4" value="N"/>
    <sequence id="seq_hCoV-19/Australia/VIC1039/2020|EPI_ISL_430535|2020-04-03" spec="Sequence" taxon="hCoV-19/Australia/VIC1039/2020|EPI_ISL_430535|2020-04-03" totalcount="4" value="N"/>
</data>

<data id="clusterB.1.338" name="alignment">
    <sequence id="seq_hCoV-19/Australia/VIC1161/2020|EPI_ISL_430615|2020-04-09" spec="Sequence" taxon="hCoV-19/Australia/VIC1161/2020|EPI_ISL_430615|2020-04-09" totalcount="4" value="N"/>
    <sequence id="seq_hCoV-19/Australia/VIC857/2020|EPI_ISL_427116|2020-04-05" spec="Sequence" taxon="hCoV-19/Australia/VIC857/2020|EPI_ISL_427116|2020-04-05" totalcount="4" value="N"/>
    <sequence id="seq_hCoV-19/Australia/VIC1433/2020|EPI_ISL_456440|2020-04-17" spec="Sequence" taxon="hCoV-19/Australia/VIC1433/2020|EPI_ISL_456440|2020-04-17" totalcount="4" value="N"/>
    <sequence id="seq_hCoV-19/Australia/VIC1493/2020|EPI_ISL_456471|2020-04-28" spec="Sequence" taxon="hCoV-19/Australia/VIC1493/2020|EPI_ISL_456471|2020-04-28" totalcount="4" value="N"/>
    <sequence id="seq_hCoV-19/Australia/VIC1499/2020|EPI_ISL_456472|2020-04-29" spec="Sequence" taxon="hCoV-19/Australia/VIC1499/2020|EPI_ISL_456472|2020-04-29" totalcount="4" value="N"/>
    <sequence id="seq_hCoV-19/Australia/VIC1581/2020|EPI_ISL_456500|2020-05-05" spec="Sequence" taxon="hCoV-19/Australia/VIC1581/2020|EPI_ISL_456500|2020-05-05" totalcount="4" value="N"/>
    <sequence id="seq_hCoV-19/Australia/VIC1588/2020|EPI_ISL_456508|2020-05-05" spec="Sequence" taxon="hCoV-19/Australia/VIC1588/2020|EPI_ISL_456508|2020-05-05" totalcount="4" value="N"/>
    <sequence id="seq_hCoV-19/Australia/VIC1589/2020|EPI_ISL_456509|2020-05-07" spec="Sequence" taxon="hCoV-19/Australia/VIC1589/2020|EPI_ISL_456509|2020-05-07" totalcount="4" value="N"/>
    <sequence id="seq_hCoV-19/Australia/VIC1633/2020|EPI_ISL_456538|2020-05-04" spec="Sequence" taxon="hCoV-19/Australia/VIC1633/2020|EPI_ISL_456538|2020-05-04" totalcount="4" value="N"/>
    <sequence id="seq_hCoV-19/Australia/VIC1637/2020|EPI_ISL_456540|2020-05-02" spec="Sequence" taxon="hCoV-19/Australia/VIC1637/2020|EPI_ISL_456540|2020-05-02" totalcount="4" value="N"/>
    <sequence id="seq_hCoV-19/Australia/VIC1639/2020|EPI_ISL_456542|2020-05-02" spec="Sequence" taxon="hCoV-19/Australia/VIC1639/2020|EPI_ISL_456542|2020-05-02" totalcount="4" value="N"/>
    <sequence id="seq_hCoV-19/Australia/VIC1561/2020|EPI_ISL_456480|2020-05-04" spec="Sequence" taxon="hCoV-19/Australia/VIC1561/2020|EPI_ISL_456480|2020-05-04" totalcount="4" value="N"/>
    <sequence id="seq_hCoV-19/Australia/VIC1559/2020|EPI_ISL_456482|2020-05-03" spec="Sequence" taxon="hCoV-19/Australia/VIC1559/2020|EPI_ISL_456482|2020-05-03" totalcount="4" value="N"/>
    <sequence id="seq_hCoV-19/Australia/VIC1562/2020|EPI_ISL_456492|2020-05-04" spec="Sequence" taxon="hCoV-19/Australia/VIC1562/2020|EPI_ISL_456492|2020-05-04" totalcount="4" value="N"/>
    <sequence id="seq_hCoV-19/Australia/VIC1796/2020|EPI_ISL_480608|2020-05-02" spec="Sequence" taxon="hCoV-19/Australia/VIC1796/2020|EPI_ISL_480608|2020-05-02" totalcount="4" value="N"/>
    <sequence id="seq_hCoV-19/Australia/VIC1646/2020|EPI_ISL_456548|2020-05-09" spec="Sequence" taxon="hCoV-19/Australia/VIC1646/2020|EPI_ISL_456548|2020-05-09" totalcount="4" value="N"/>
    <sequence id="seq_hCoV-19/Australia/VIC1640/2020|EPI_ISL_456543|2020-05-09" spec="Sequence" taxon="hCoV-19/Australia/VIC1640/2020|EPI_ISL_456543|2020-05-09" totalcount="4" value="N"/>
    <sequence id="seq_hCoV-19/Australia/VIC1657/2020|EPI_ISL_456558|2020-05-12" spec="Sequence" taxon="hCoV-19/Australia/VIC1657/2020|EPI_ISL_456558|2020-05-12" totalcount="4" value="N"/>
    <sequence id="seq_hCoV-19/Australia/VIC1658/2020|EPI_ISL_456559|2020-05-12" spec="Sequence" taxon="hCoV-19/Australia/VIC1658/2020|EPI_ISL_456559|2020-05-12" totalcount="4" value="N"/>
    <sequence id="seq_hCoV-19/Australia/VIC1659/2020|EPI_ISL_456560|2020-05-12" spec="Sequence" taxon="hCoV-19/Australia/VIC1659/2020|EPI_ISL_456560|2020-05-12" totalcount="4" value="N"/>
    <sequence id="seq_hCoV-19/Australia/VIC1680/2020|EPI_ISL_456575|2020-05-12" spec="Sequence" taxon="hCoV-19/Australia/VIC1680/2020|EPI_ISL_456575|2020-05-12" totalcount="4" value="N"/>
    <sequence id="seq_hCoV-19/Australia/VIC2007/2020|EPI_ISL_521904|2020-05-08" spec="Sequence" taxon="hCoV-19/Australia/VIC2007/2020|EPI_ISL_521904|2020-05-08" totalcount="4" value="N"/>
    <sequence id="seq_hCoV-19/Australia/VIC1601/2020|EPI_ISL_456595|2020-05-16" spec="Sequence" taxon="hCoV-19/Australia/VIC1601/2020|EPI_ISL_456595|2020-05-16" totalcount="4" value="N"/>
    <sequence id="seq_hCoV-19/Australia/VIC2018/2020|EPI_ISL_480660|2020-05-15" spec="Sequence" taxon="hCoV-19/Australia/VIC2018/2020|EPI_ISL_480660|2020-05-15" totalcount="4" value="N"/>
    <sequence id="seq_hCoV-19/Australia/VIC2019/2020|EPI_ISL_480661|2020-05-15" spec="Sequence" taxon="hCoV-19/Australia/VIC2019/2020|EPI_ISL_480661|2020-05-15" totalcount="4" value="N"/>
    <sequence id="seq_hCoV-19/Australia/VIC1834/2020|EPI_ISL_521880|2020-05-27" spec="Sequence" taxon="hCoV-19/Australia/VIC1834/2020|EPI_ISL_521880|2020-05-27" totalcount="4" value="N"/>
    <sequence id="seq_hCoV-19/Australia/VIC1836/2020|EPI_ISL_521882|2020-05-28" spec="Sequence" taxon="hCoV-19/Australia/VIC1836/2020|EPI_ISL_521882|2020-05-28" totalcount="4" value="N"/>
    <sequence id="seq_hCoV-19/Australia/VIC1812/2020|EPI_ISL_480636|2020-05-27" spec="Sequence" taxon="hCoV-19/Australia/VIC1812/2020|EPI_ISL_480636|2020-05-27" totalcount="4" value="N"/>
    <sequence id="seq_hCoV-19/Australia/VIC1831/2020|EPI_ISL_521879|2020-05-29" spec="Sequence" taxon="hCoV-19/Australia/VIC1831/2020|EPI_ISL_521879|2020-05-29" totalcount="4" value="N"/>
</data>

<data id="clusterB.1.36" name="alignment">
    <sequence id="seq_hCoV-19/Australia/VIC1822/2020|EPI_ISL_521872|2020-05-28" spec="Sequence" taxon="hCoV-19/Australia/VIC1822/2020|EPI_ISL_521872|2020-05-28" totalcount="4" value="N"/>
    <sequence id="seq_hCoV-19/Australia/VIC2119/2020|EPI_ISL_487271|2020-06-17" spec="Sequence" taxon="hCoV-19/Australia/VIC2119/2020|EPI_ISL_487271|2020-06-17" totalcount="4" value="N"/>
    <sequence id="seq_hCoV-19/Australia/VIC2140/2020|EPI_ISL_480741|2020-06-20" spec="Sequence" taxon="hCoV-19/Australia/VIC2140/2020|EPI_ISL_480741|2020-06-20" totalcount="4" value="N"/>
    <sequence id="seq_hCoV-19/Australia/VIC2141/2020|EPI_ISL_480742|2020-06-20" spec="Sequence" taxon="hCoV-19/Australia/VIC2141/2020|EPI_ISL_480742|2020-06-20" totalcount="4" value="N"/>
</data>

<data id="clusterB.1.1" name="alignment">
    <sequence id="seq_hCoV-19/Australia/VIC508/2020|EPI_ISL_426778|2020-03-23" spec="Sequence" taxon="hCoV-19/Australia/VIC508/2020|EPI_ISL_426778|2020-03-23" totalcount="4" value="N"/>
    <sequence id="seq_hCoV-19/Australia/VIC516/2020|EPI_ISL_426786|2020-03-23" spec="Sequence" taxon="hCoV-19/Australia/VIC516/2020|EPI_ISL_426786|2020-03-23" totalcount="4" value="N"/>
    <sequence id="seq_hCoV-19/Australia/VIC522/2020|EPI_ISL_426790|2020-03-23" spec="Sequence" taxon="hCoV-19/Australia/VIC522/2020|EPI_ISL_426790|2020-03-23" totalcount="4" value="N"/>
    <sequence id="seq_hCoV-19/Australia/VIC400/2020|EPI_ISL_426703|2020-03-24" spec="Sequence" taxon="hCoV-19/Australia/VIC400/2020|EPI_ISL_426703|2020-03-24" totalcount="4" value="N"/>
    <sequence id="seq_hCoV-19/Australia/VIC421/2020|EPI_ISL_426721|2020-03-25" spec="Sequence" taxon="hCoV-19/Australia/VIC421/2020|EPI_ISL_426721|2020-03-25" totalcount="4" value="N"/>
    <sequence id="seq_hCoV-19/Australia/VIC269/2020|EPI_ISL_419962|2020-03-22" spec="Sequence" taxon="hCoV-19/Australia/VIC269/2020|EPI_ISL_419962|2020-03-22" totalcount="4" value="N"/>
    <sequence id="seq_hCoV-19/Australia/VIC720/2020|EPI_ISL_427003|2020-03-28" spec="Sequence" taxon="hCoV-19/Australia/VIC720/2020|EPI_ISL_427003|2020-03-28" totalcount="4" value="N"/>
</data>

<data id="clusterB.1.523" name="alignment">
    <sequence id="seq_hCoV-19/Australia/VIC1954/2020|EPI_ISL_480678|2020-06-10" spec="Sequence" taxon="hCoV-19/Australia/VIC1954/2020|EPI_ISL_480678|2020-06-10" totalcount="4" value="N"/>
    <sequence id="seq_hCoV-19/Australia/VIC2111/2020|EPI_ISL_480717|2020-06-16" spec="Sequence" taxon="hCoV-19/Australia/VIC2111/2020|EPI_ISL_480717|2020-06-16" totalcount="4" value="N"/>
</data>

<data id="clusterB.35" name="alignment">
    <sequence id="seq_hCoV-19/Australia/VIC268/2020|EPI_ISL_419961|2020-03-22" spec="Sequence" taxon="hCoV-19/Australia/VIC268/2020|EPI_ISL_419961|2020-03-22" totalcount="4" value="N"/>
    <sequence id="seq_hCoV-19/Australia/VIC233/2020|EPI_ISL_419928|2020-03-21" spec="Sequence" taxon="hCoV-19/Australia/VIC233/2020|EPI_ISL_419928|2020-03-21" totalcount="4" value="N"/>
    <sequence id="seq_hCoV-19/Australia/VIC862/2020|EPI_ISL_427119|2020-04-05" spec="Sequence" taxon="hCoV-19/Australia/VIC862/2020|EPI_ISL_427119|2020-04-05" totalcount="4" value="N"/>
</data>

<data id="clusterB.1.1.133" name="alignment">
    <sequence id="seq_hCoV-19/Australia/VIC2097/2020|EPI_ISL_480706|2020-06-15" spec="Sequence" taxon="hCoV-19/Australia/VIC2097/2020|EPI_ISL_480706|2020-06-15" totalcount="4" value="N"/>
    <sequence id="seq_hCoV-19/Australia/VIC2143/2020|EPI_ISL_480744|2020-06-20" spec="Sequence" taxon="hCoV-19/Australia/VIC2143/2020|EPI_ISL_480744|2020-06-20" totalcount="4" value="N"/>
</data>

<parameter id="birthChangeAmongDemesTimesD.2" name="birthRateChangeAmongDemesTimes">0.0 0.0 0.093 0.246 0.435 0.588</parameter> <parameter id="deathRateChangeTimesD.2" name="deathRateChangeTimes">0.0 0.0 0.093 0.246 0.435 0.588</parameter>
<parameter id="samplingRateChangeTimesD.2" name="samplingRateChangeTimes">0.0 0.0 0.093 0.246 0.435 0.588 0.58</parameter> <parameter id="birthChangeAmongDemesTimesD.3" name="birthRateChangeAmongDemesTimes">0.0 0.0 0.011 0.164 0.353 0.506</parameter> <parameter id="deathRateChangeTimesD.3" name="deathRateChangeTimes">0.0 0.0 0.011 0.164 0.353 0.506</parameter>
<parameter id="samplingRateChangeTimesD.3" name="samplingRateChangeTimes">0.0 0.0 0.011 0.164 0.353 0.506 0.648</parameter> <parameter id="birthChangeAmongDemesTimesB.1.1.119" name="birthRateChangeAmongDemesTimes">0.0 0.0 0.0 0.0 0.08 0.233</parameter> <parameter id="deathRateChangeTimesB.1.1.119" name="deathRateChangeTimes">0.0 0.0 0.0 0.0 0.08 0.233</parameter>
<parameter id="samplingRateChangeTimesB.1.1.119" name="samplingRateChangeTimes">0.0 0.0 0.0 0.0 0.08 0.233 0.375</parameter> <parameter id="birthChangeAmongDemesTimesB.1.517" name="birthRateChangeAmongDemesTimes">0.0 0.184 0.301 0.454 0.643 0.796</parameter> <parameter id="deathRateChangeTimesB.1.517" name="deathRateChangeTimes">0.0 0.184 0.301 0.454 0.643 0.796</parameter>
<parameter id="samplingRateChangeTimesB.1.517" name="samplingRateChangeTimes">0.0 0.184 0.301 0.454 0.643 0.796 0.938</parameter> <parameter id="birthChangeAmongDemesTimesA.1" name="birthRateChangeAmongDemesTimes">0.0 0.0 0.0 0.0 0.0 0.052</parameter> <parameter id="deathRateChangeTimesA.1" name="deathRateChangeTimes">0.0 0.0 0.0 0.0 0.0 0.052</parameter>
<parameter id="samplingRateChangeTimesA.1" name="samplingRateChangeTimes">0.0 0.0 0.0 0.0 0.0 0.052 0.194</parameter> <parameter id="birthChangeAmongDemesTimesB.1" name="birthRateChangeAmongDemesTimes">0.0 0.0 0.0 0.0 0.134 0.287</parameter> <parameter id="deathRateChangeTimesB.1" name="deathRateChangeTimes">0.0 0.0 0.0 0.0 0.134 0.287</parameter>
<parameter id="samplingRateChangeTimesB.1" name="samplingRateChangeTimes">0.0 0.0 0.0 0.0 0.134 0.287 0.429</parameter> <parameter id="birthChangeAmongDemesTimesB.40" name="birthRateChangeAmongDemesTimes">0.0 0.0 0.0 0.0 0.0 0.041</parameter> <parameter id="deathRateChangeTimesB.40" name="deathRateChangeTimes">0.0 0.0 0.0 0.0 0.0 0.041</parameter>
<parameter id="samplingRateChangeTimesB.40" name="samplingRateChangeTimes">0.0 0.0 0.0 0.0 0.0 0.041 0.184</parameter> <parameter id="birthChangeAmongDemesTimesB.39" name="birthRateChangeAmongDemesTimes">0.0 0.0 0.0 0.0 0.0 0.0</parameter> <parameter id="deathRateChangeTimesB.39" name="deathRateChangeTimes">0.0 0.0 0.0 0.0 0.0 0.0</parameter>
<parameter id="samplingRateChangeTimesB.39" name="samplingRateChangeTimes">0.0 0.0 0.0 0.0 0.0 0.0 0.137</parameter> <parameter id="birthChangeAmongDemesTimesA.3" name="birthRateChangeAmongDemesTimes">0.0 0.0 0.0 0.0 0.0 0.069</parameter> <parameter id="deathRateChangeTimesA.3" name="deathRateChangeTimes">0.0 0.0 0.0 0.0 0.0 0.069</parameter>
<parameter id="samplingRateChangeTimesA.3" name="samplingRateChangeTimes">0.0 0.0 0.0 0.0 0.0 0.069 0.211</parameter> <parameter id="birthChangeAmongDemesTimesA.2.2" name="birthRateChangeAmongDemesTimes">0.0 0.0 0.0 0.0 0.0 0.061</parameter> <parameter id="deathRateChangeTimesA.2.2" name="deathRateChangeTimes">0.0 0.0 0.0 0.0 0.0 0.061</parameter>
<parameter id="samplingRateChangeTimesA.2.2" name="samplingRateChangeTimes">0.0 0.0 0.0 0.0 0.0 0.061 0.203</parameter> <parameter id="birthChangeAmongDemesTimesB" name="birthRateChangeAmongDemesTimes">0.0 0.0 0.0 0.0 0.0 0.031</parameter> <parameter id="deathRateChangeTimesB" name="deathRateChangeTimes">0.0 0.0 0.0 0.0 0.0 0.031</parameter>
<parameter id="samplingRateChangeTimesB" name="samplingRateChangeTimes">0.0 0.0 0.0 0.0 0.0 0.031 0.173</parameter> <parameter id="birthChangeAmongDemesTimesB.1.1.282" name="birthRateChangeAmongDemesTimes">0.0 0.0 0.0 0.0 0.0 0.154</parameter> <parameter id="deathRateChangeTimesB.1.1.282" name="deathRateChangeTimes">0.0 0.0 0.0 0.0 0.0 0.154</parameter>
<parameter id="samplingRateChangeTimesB.1.1.282" name="samplingRateChangeTimes">0.0 0.0 0.0 0.0 0.0 0.154 0.296</parameter> <parameter id="birthChangeAmongDemesTimesB.1.23" name="birthRateChangeAmongDemesTimes">0.0 0.0 0.0 0.0 0.0 0.088</parameter> <parameter id="deathRateChangeTimesB.1.23" name="deathRateChangeTimes">0.0 0.0 0.0 0.0 0.0 0.088</parameter>
<parameter id="samplingRateChangeTimesB.1.23" name="samplingRateChangeTimes">0.0 0.0 0.0 0.0 0.0 0.088 0.23</parameter> <parameter id="birthChangeAmongDemesTimesB.1.1.136" name="birthRateChangeAmongDemesTimes">0.0 0.0 0.0 0.0 0.143 0.296</parameter> <parameter id="deathRateChangeTimesB.1.1.136" name="deathRateChangeTimes">0.0 0.0 0.0 0.0 0.143 0.296</parameter>
<parameter id="samplingRateChangeTimesB.1.1.136" name="samplingRateChangeTimes">0.0 0.0 0.0 0.0 0.143 0.296 0.438</parameter> <parameter id="birthChangeAmongDemesTimesB.1.1.292" name="birthRateChangeAmongDemesTimes">0.0 0.0 0.0 0.0 0.0 0.025</parameter> <parameter id="deathRateChangeTimesB.1.1.292" name="deathRateChangeTimes">0.0 0.0 0.0 0.0 0.0 0.025</parameter>
<parameter id="samplingRateChangeTimesB.1.1.292" name="samplingRateChangeTimes">0.0 0.0 0.0 0.0 0.0 0.025 0.167</parameter> <parameter id="birthChangeAmongDemesTimesB.3" name="birthRateChangeAmongDemesTimes">0.0 0.0 0.0 0.0 0.0 0.031</parameter> <parameter id="deathRateChangeTimesB.3" name="deathRateChangeTimes">0.0 0.0 0.0 0.0 0.0 0.031</parameter>
<parameter id="samplingRateChangeTimesB.3" name="samplingRateChangeTimes">0.0 0.0 0.0 0.0 0.0 0.031 0.173</parameter> <parameter id="birthChangeAmongDemesTimesB.4.5" name="birthRateChangeAmongDemesTimes">0.0 0.0 0.0 0.0 0.0 0.151</parameter> <parameter id="deathRateChangeTimesB.4.5" name="deathRateChangeTimes">0.0 0.0 0.0 0.0 0.0 0.151</parameter>
<parameter id="samplingRateChangeTimesB.4.5" name="samplingRateChangeTimes">0.0 0.0 0.0 0.0 0.0 0.151 0.293</parameter> <parameter id="birthChangeAmongDemesTimesB.6" name="birthRateChangeAmongDemesTimes">0.0 0.0 0.0 0.0 0.05 0.203</parameter> <parameter id="deathRateChangeTimesB.6" name="deathRateChangeTimes">0.0 0.0 0.0 0.0 0.05 0.203</parameter>
<parameter id="samplingRateChangeTimesB.6" name="samplingRateChangeTimes">0.0 0.0 0.0 0.0 0.05 0.203 0.345</parameter> <parameter id="birthChangeAmongDemesTimesB.6.6" name="birthRateChangeAmongDemesTimes">0.0 0.0 0.0 0.0 0.0 0.031</parameter> <parameter id="deathRateChangeTimesB.6.6" name="deathRateChangeTimes">0.0 0.0 0.0 0.0 0.0 0.031</parameter>
<parameter id="samplingRateChangeTimesB.6.6" name="samplingRateChangeTimes">0.0 0.0 0.0 0.0 0.0 0.031 0.173</parameter> <parameter id="birthChangeAmongDemesTimesB.1.197" name="birthRateChangeAmongDemesTimes">0.0 0.0 0.0 0.0 0.0 0.031</parameter> <parameter id="deathRateChangeTimesB.1.197" name="deathRateChangeTimes">0.0 0.0 0.0 0.0 0.0 0.031</parameter>
<parameter id="samplingRateChangeTimesB.1.197" name="samplingRateChangeTimes">0.0 0.0 0.0 0.0 0.0 0.031 0.173</parameter> <parameter id="birthChangeAmongDemesTimesB.1.434" name="birthRateChangeAmongDemesTimes">0.0 0.0 0.0 0.0 0.0 0.025</parameter> <parameter id="deathRateChangeTimesB.1.434" name="deathRateChangeTimes">0.0 0.0 0.0 0.0 0.0 0.025</parameter>
<parameter id="samplingRateChangeTimesB.1.434" name="samplingRateChangeTimes">0.0 0.0 0.0 0.0 0.0 0.025 0.167</parameter> <parameter id="birthChangeAmongDemesTimesB.1.319" name="birthRateChangeAmongDemesTimes">0.0 0.0 0.0 0.0 0.0 0.05</parameter> <parameter id="deathRateChangeTimesB.1.319" name="deathRateChangeTimes">0.0 0.0 0.0 0.0 0.0 0.05</parameter>
<parameter id="samplingRateChangeTimesB.1.319" name="samplingRateChangeTimes">0.0 0.0 0.0 0.0 0.0 0.05 0.192</parameter> <parameter id="birthChangeAmongDemesTimesA" name="birthRateChangeAmongDemesTimes">0.0 0.0 0.0 0.0 0.115 0.268</parameter> <parameter id="deathRateChangeTimesA" name="deathRateChangeTimes">0.0 0.0 0.0 0.0 0.115 0.268</parameter>
<parameter id="samplingRateChangeTimesA" name="samplingRateChangeTimes">0.0 0.0 0.0 0.0 0.115 0.268 0.41</parameter> <parameter id="birthChangeAmongDemesTimesB.1.1.241" name="birthRateChangeAmongDemesTimes">0.0 0.0 0.0 0.0 0.0 0.006</parameter> <parameter id="deathRateChangeTimesB.1.1.241" name="deathRateChangeTimes">0.0 0.0 0.0 0.0 0.0 0.006</parameter>
<parameter id="samplingRateChangeTimesB.1.1.241" name="samplingRateChangeTimes">0.0 0.0 0.0 0.0 0.0 0.006 0.148</parameter> <parameter id="birthChangeAmongDemesTimesB.29" name="birthRateChangeAmongDemesTimes">0.0 0.0 0.0 0.0 0.0 0.072</parameter> <parameter id="deathRateChangeTimesB.29" name="deathRateChangeTimes">0.0 0.0 0.0 0.0 0.0 0.072</parameter>
<parameter id="samplingRateChangeTimesB.29" name="samplingRateChangeTimes">0.0 0.0 0.0 0.0 0.0 0.072 0.214</parameter> <parameter id="birthChangeAmongDemesTimesB.1.320" name="birthRateChangeAmongDemesTimes">0.0 0.0 0.0 0.0 0.0 0.003</parameter> <parameter id="deathRateChangeTimesB.1.320" name="deathRateChangeTimes">0.0 0.0 0.0 0.0 0.0 0.003</parameter>
<parameter id="samplingRateChangeTimesB.1.320" name="samplingRateChangeTimes">0.0 0.0 0.0 0.0 0.0 0.003 0.145</parameter> <parameter id="birthChangeAmongDemesTimesB.28" name="birthRateChangeAmongDemesTimes">0.0 0.0 0.0 0.0 0.0 0.02</parameter> <parameter id="deathRateChangeTimesB.28" name="deathRateChangeTimes">0.0 0.0 0.0 0.0 0.0 0.02</parameter>
<parameter id="samplingRateChangeTimesB.28" name="samplingRateChangeTimes">0.0 0.0 0.0 0.0 0.0 0.02 0.162</parameter> <parameter id="birthChangeAmongDemesTimesB.31" name="birthRateChangeAmongDemesTimes">0.0 0.0 0.0 0.0 0.0 0.039</parameter> <parameter id="deathRateChangeTimesB.31" name="deathRateChangeTimes">0.0 0.0 0.0 0.0 0.0 0.039</parameter>
<parameter id="samplingRateChangeTimesB.31" name="samplingRateChangeTimes">0.0 0.0 0.0 0.0 0.0 0.039 0.181</parameter> <parameter id="birthChangeAmongDemesTimesB.1.13" name="birthRateChangeAmongDemesTimes">0.0 0.0 0.0 0.0 0.0 0.022</parameter> <parameter id="deathRateChangeTimesB.1.13" name="deathRateChangeTimes">0.0 0.0 0.0 0.0 0.0 0.022</parameter>
<parameter id="samplingRateChangeTimesB.1.13" name="samplingRateChangeTimes">0.0 0.0 0.0 0.0 0.0 0.022 0.164</parameter> <parameter id="birthChangeAmongDemesTimesB.1.1.1" name="birthRateChangeAmongDemesTimes">0.0 0.0 0.0 0.0 0.118 0.271</parameter> <parameter id="deathRateChangeTimesB.1.1.1" name="deathRateChangeTimes">0.0 0.0 0.0 0.0 0.118 0.271</parameter>
<parameter id="samplingRateChangeTimesB.1.1.1" name="samplingRateChangeTimes">0.0 0.0 0.0 0.0 0.118 0.271 0.413</parameter> <parameter id="birthChangeAmongDemesTimesB.4" name="birthRateChangeAmongDemesTimes">0.0 0.0 0.0 0.0 0.107 0.26</parameter> <parameter id="deathRateChangeTimesB.4" name="deathRateChangeTimes">0.0 0.0 0.0 0.0 0.107 0.26</parameter>
<parameter id="samplingRateChangeTimesB.4" name="samplingRateChangeTimes">0.0 0.0 0.0 0.0 0.107 0.26 0.402</parameter> <parameter id="birthChangeAmongDemesTimesB.52" name="birthRateChangeAmongDemesTimes">0.0 0.0 0.0 0.0 0.0 0.063</parameter> <parameter id="deathRateChangeTimesB.52" name="deathRateChangeTimes">0.0 0.0 0.0 0.0 0.0 0.063</parameter>
<parameter id="samplingRateChangeTimesB.52" name="samplingRateChangeTimes">0.0 0.0 0.0 0.0 0.0 0.063 0.205</parameter> <parameter id="birthChangeAmongDemesTimesB.1.1.8" name="birthRateChangeAmongDemesTimes">0.0 0.0 0.0 0.0 0.0 0.05</parameter> <parameter id="deathRateChangeTimesB.1.1.8" name="deathRateChangeTimes">0.0 0.0 0.0 0.0 0.0 0.05</parameter>
<parameter id="samplingRateChangeTimesB.1.1.8" name="samplingRateChangeTimes">0.0 0.0 0.0 0.0 0.0 0.05 0.192</parameter> <parameter id="birthChangeAmongDemesTimesB.1.338" name="birthRateChangeAmongDemesTimes">0.0 0.0 0.0 0.0 0.05 0.203</parameter> <parameter id="deathRateChangeTimesB.1.338" name="deathRateChangeTimes">0.0 0.0 0.0 0.0 0.05 0.203</parameter>
<parameter id="samplingRateChangeTimesB.1.338" name="samplingRateChangeTimes">0.0 0.0 0.0 0.0 0.05 0.203 0.345</parameter> <parameter id="birthChangeAmongDemesTimesB.1.36" name="birthRateChangeAmongDemesTimes">0.0 0.0 0.0 0.0 0.11 0.263</parameter> <parameter id="deathRateChangeTimesB.1.36" name="deathRateChangeTimes">0.0 0.0 0.0 0.0 0.11 0.263</parameter>
<parameter id="samplingRateChangeTimesB.1.36" name="samplingRateChangeTimes">0.0 0.0 0.0 0.0 0.11 0.263 0.405</parameter> <parameter id="birthChangeAmongDemesTimesB.1.1" name="birthRateChangeAmongDemesTimes">0.0 0.0 0.0 0.0 0.0 0.033</parameter> <parameter id="deathRateChangeTimesB.1.1" name="deathRateChangeTimes">0.0 0.0 0.0 0.0 0.0 0.033</parameter>
<parameter id="samplingRateChangeTimesB.1.1" name="samplingRateChangeTimes">0.0 0.0 0.0 0.0 0.0 0.033 0.175</parameter> <parameter id="birthChangeAmongDemesTimesB.1.523" name="birthRateChangeAmongDemesTimes">0.0 0.0 0.0 0.0 0.099 0.252</parameter> <parameter id="deathRateChangeTimesB.1.523" name="deathRateChangeTimes">0.0 0.0 0.0 0.0 0.099 0.252</parameter>
<parameter id="samplingRateChangeTimesB.1.523" name="samplingRateChangeTimes">0.0 0.0 0.0 0.0 0.099 0.252 0.394</parameter> <parameter id="birthChangeAmongDemesTimesB.35" name="birthRateChangeAmongDemesTimes">0.0 0.0 0.0 0.0 0.0 0.055</parameter> <parameter id="deathRateChangeTimesB.35" name="deathRateChangeTimes">0.0 0.0 0.0 0.0 0.0 0.055</parameter>
<parameter id="samplingRateChangeTimesB.35" name="samplingRateChangeTimes">0.0 0.0 0.0 0.0 0.0 0.055 0.197</parameter> <parameter id="birthChangeAmongDemesTimesB.1.1.133" name="birthRateChangeAmongDemesTimes">0.0 0.0 0.0 0.0 0.11 0.263</parameter> <parameter id="deathRateChangeTimesB.1.1.133" name="deathRateChangeTimes">0.0 0.0 0.0 0.0 0.11 0.263</parameter>
<parameter id="samplingRateChangeTimesB.1.1.133" name="samplingRateChangeTimes">0.0 0.0 0.0 0.0 0.11 0.263 0.405</parameter> 

<reverseTimeArrays id="reverseTimeArrays" spec="parameter.BooleanParameter" dimension="4">true true true false</reverseTimeArrays>

<siteModel id="SiteModel.s" spec="SiteModel">
    <parameter id="mutationRate.s" estimate="false" name="mutationRate">1.0</parameter>
    <parameter id="gammaShape.s" estimate="true" name="shape">1.0</parameter>
    <parameter id="proportionInvariant.s" estimate="false" lower="0.0" name="proportionInvariant" upper="1.0">0.0</parameter>
    <substModel id="hky.s" spec="HKY" kappa="@kappa.s">
        <frequencies id="estimatedFreqs.s" spec="Frequencies" frequencies="@freqParameter.s"/>
    </substModel>
</siteModel>

<taxa id="TaxonSetD.2" 	    	spec="TaxonSet">	    		<alignment idref="clusterD.2"/>		    </taxa>
<taxa id="TaxonSetD.3" 	    	spec="TaxonSet">	    		<alignment idref="clusterD.3"/>		    </taxa>
<taxa id="TaxonSetB.1.1.119" 	    	spec="TaxonSet">	    		<alignment idref="clusterB.1.1.119"/>		    </taxa>
<taxa id="TaxonSetB.1.517" 	    	spec="TaxonSet">	    		<alignment idref="clusterB.1.517"/>		    </taxa>
<taxa id="TaxonSetA.1" 	    	spec="TaxonSet">	    		<alignment idref="clusterA.1"/>		    </taxa>
<taxa id="TaxonSetB.1" 	    	spec="TaxonSet">	    		<alignment idref="clusterB.1"/>		    </taxa>
<taxa id="TaxonSetB.40" 	    	spec="TaxonSet">	    		<alignment idref="clusterB.40"/>		    </taxa>
<taxa id="TaxonSetB.39" 	    	spec="TaxonSet">	    		<alignment idref="clusterB.39"/>		    </taxa>
<taxa id="TaxonSetA.3" 	    	spec="TaxonSet">	    		<alignment idref="clusterA.3"/>		    </taxa>
<taxa id="TaxonSetA.2.2" 	    	spec="TaxonSet">	    		<alignment idref="clusterA.2.2"/>		    </taxa>
<taxa id="TaxonSetB" 	    	spec="TaxonSet">	    		<alignment idref="clusterB"/>		    </taxa>
<taxa id="TaxonSetB.1.1.282" 	    	spec="TaxonSet">	    		<alignment idref="clusterB.1.1.282"/>		    </taxa>
<taxa id="TaxonSetB.1.23" 	    	spec="TaxonSet">	    		<alignment idref="clusterB.1.23"/>		    </taxa>
<taxa id="TaxonSetB.1.1.136" 	    	spec="TaxonSet">	    		<alignment idref="clusterB.1.1.136"/>		    </taxa>
<taxa id="TaxonSetB.1.1.292" 	    	spec="TaxonSet">	    		<alignment idref="clusterB.1.1.292"/>		    </taxa>
<taxa id="TaxonSetB.3" 	    	spec="TaxonSet">	    		<alignment idref="clusterB.3"/>		    </taxa>
<taxa id="TaxonSetB.4.5" 	    	spec="TaxonSet">	    		<alignment idref="clusterB.4.5"/>		    </taxa>
<taxa id="TaxonSetB.6" 	    	spec="TaxonSet">	    		<alignment idref="clusterB.6"/>		    </taxa>
<taxa id="TaxonSetB.6.6" 	    	spec="TaxonSet">	    		<alignment idref="clusterB.6.6"/>		    </taxa>
<taxa id="TaxonSetB.1.197" 	    	spec="TaxonSet">	    		<alignment idref="clusterB.1.197"/>		    </taxa>
<taxa id="TaxonSetB.1.434" 	    	spec="TaxonSet">	    		<alignment idref="clusterB.1.434"/>		    </taxa>
<taxa id="TaxonSetB.1.319" 	    	spec="TaxonSet">	    		<alignment idref="clusterB.1.319"/>		    </taxa>
<taxa id="TaxonSetA" 	    	spec="TaxonSet">	    		<alignment idref="clusterA"/>		    </taxa>
<taxa id="TaxonSetB.1.1.241" 	    	spec="TaxonSet">	    		<alignment idref="clusterB.1.1.241"/>		    </taxa>
<taxa id="TaxonSetB.29" 	    	spec="TaxonSet">	    		<alignment idref="clusterB.29"/>		    </taxa>
<taxa id="TaxonSetB.1.320" 	    	spec="TaxonSet">	    		<alignment idref="clusterB.1.320"/>		    </taxa>
<taxa id="TaxonSetB.28" 	    	spec="TaxonSet">	    		<alignment idref="clusterB.28"/>		    </taxa>
<taxa id="TaxonSetB.31" 	    	spec="TaxonSet">	    		<alignment idref="clusterB.31"/>		    </taxa>
<taxa id="TaxonSetB.1.13" 	    	spec="TaxonSet">	    		<alignment idref="clusterB.1.13"/>		    </taxa>
<taxa id="TaxonSetB.1.1.1" 	    	spec="TaxonSet">	    		<alignment idref="clusterB.1.1.1"/>		    </taxa>
<taxa id="TaxonSetB.4" 	    	spec="TaxonSet">	    		<alignment idref="clusterB.4"/>		    </taxa>
<taxa id="TaxonSetB.52" 	    	spec="TaxonSet">	    		<alignment idref="clusterB.52"/>		    </taxa>
<taxa id="TaxonSetB.1.1.8" 	    	spec="TaxonSet">	    		<alignment idref="clusterB.1.1.8"/>		    </taxa>
<taxa id="TaxonSetB.1.338" 	    	spec="TaxonSet">	    		<alignment idref="clusterB.1.338"/>		    </taxa>
<taxa id="TaxonSetB.1.36" 	    	spec="TaxonSet">	    		<alignment idref="clusterB.1.36"/>		    </taxa>
<taxa id="TaxonSetB.1.1" 	    	spec="TaxonSet">	    		<alignment idref="clusterB.1.1"/>		    </taxa>
<taxa id="TaxonSetB.1.523" 	    	spec="TaxonSet">	    		<alignment idref="clusterB.1.523"/>		    </taxa>
<taxa id="TaxonSetB.35" 	    	spec="TaxonSet">	    		<alignment idref="clusterB.35"/>		    </taxa>
<taxa id="TaxonSetB.1.1.133" 	    	spec="TaxonSet">	    		<alignment idref="clusterB.1.1.133"/>		    </taxa>

<run id="mcmc" spec="MCMC" chainLength="750000000" numInitializationAttempts="100">

<init id="TreeD.2" spec="beast.evolution.tree.RandomTree" taxa="@clusterD.2">			<populationModel spec="beast.evolution.tree.coalescent.ConstantPopulation" popSize="0.1"/>				<trait id="dateTraitD.2" spec="beast.evolution.tree.TraitSet" taxa="@TaxonSetD.2" dateFormat="yyyy-MM-dd" traitname="date" value="hCoV-19/Australia/VIC1623/2020|EPI_ISL_456530|2020-05-13=2020-05-13,hCoV-19/Australia/VIC1711/2020|EPI_ISL_456616|2020-05-19=2020-05-19,hCoV-19/Australia/VIC2029/2020|EPI_ISL_480657|2020-05-27=2020-05-27,hCoV-19/Australia/VIC1891/2020|EPI_ISL_480641|2020-05-30=2020-05-30,hCoV-19/Australia/VIC1952/2020|EPI_ISL_480676|2020-06-09=2020-06-09,hCoV-19/Australia/VIC2049/2020|EPI_ISL_521909|2020-06-13=2020-06-13,hCoV-19/Australia/VIC2161/2020|EPI_ISL_480770|2020-06-17=2020-06-17,hCoV-19/Australia/VIC2103/2020|EPI_ISL_480711|2020-06-15=2020-06-15,hCoV-19/Australia/VIC2104/2020|EPI_ISL_480712|2020-06-15=2020-06-15,hCoV-19/Australia/VIC7196/2020|EPI_ISL_564276|2020-06-22=2020-06-22,hCoV-19/Australia/VIC2083/2020|EPI_ISL_521914|2020-06-20=2020-06-20,hCoV-19/Australia/VIC2162/2020|EPI_ISL_480777|2020-06-18=2020-06-18,hCoV-19/Australia/VIC2237/2020|EPI_ISL_521974|2020-06-22=2020-06-22,hCoV-19/Australia/VIC2184/2020|EPI_ISL_521930|2020-06-23=2020-06-23,hCoV-19/Australia/VIC2187/2020|EPI_ISL_521933|2020-06-23=2020-06-23,hCoV-19/Australia/VIC2382/2020|EPI_ISL_522101|2020-06-24=2020-06-24,hCoV-19/Australia/VIC2410/2020|EPI_ISL_522121|2020-06-24=2020-06-24,hCoV-19/Australia/VIC2636/2020|EPI_ISL_521482|2020-06-28=2020-06-28,hCoV-19/Australia/VIC2643/2020|EPI_ISL_521489|2020-06-26=2020-06-26,hCoV-19/Australia/VIC2646/2020|EPI_ISL_521492|2020-06-29=2020-06-29,hCoV-19/Australia/VIC2650/2020|EPI_ISL_521496|2020-07-01=2020-07-01,hCoV-19/Australia/VIC2657/2020|EPI_ISL_521503|2020-06-30=2020-06-30,hCoV-19/Australia/VIC2687/2020|EPI_ISL_521528|2020-07-01=2020-07-01,hCoV-19/Australia/VIC3904/2020|EPI_ISL_520616|2020-06-30=2020-06-30,hCoV-19/Australia/VIC2202/2020|EPI_ISL_521945|2020-06-25=2020-06-25,hCoV-19/Australia/VIC3024/2020|EPI_ISL_521853|2020-06-30=2020-06-30,hCoV-19/Australia/VIC2809/2020|EPI_ISL_521640|2020-07-01=2020-07-01,hCoV-19/Australia/VIC2810/2020|EPI_ISL_521641|2020-07-01=2020-07-01,hCoV-19/Australia/VIC3226/2020|EPI_ISL_520909|2020-06-28=2020-06-28,hCoV-19/Australia/VIC2507/2020|EPI_ISL_522202|2020-06-30=2020-06-30,hCoV-19/Australia/VIC2510/2020|EPI_ISL_522205|2020-06-29=2020-06-29,hCoV-19/Australia/VIC2519/2020|EPI_ISL_522214|2020-06-29=2020-06-29,hCoV-19/Australia/VIC2523/2020|EPI_ISL_522217|2020-06-29=2020-06-29,hCoV-19/Australia/VIC2554/2020|EPI_ISL_522240|2020-06-27=2020-06-27,hCoV-19/Australia/VIC2558/2020|EPI_ISL_522242|2020-06-26=2020-06-26,hCoV-19/Australia/VIC2429/2020|EPI_ISL_522138|2020-06-28=2020-06-28,hCoV-19/Australia/VIC2440/2020|EPI_ISL_522146|2020-06-25=2020-06-25,hCoV-19/Australia/VIC2449/2020|EPI_ISL_522155|2020-06-26=2020-06-26,hCoV-19/Australia/VIC2455/2020|EPI_ISL_522161|2020-06-26=2020-06-26,hCoV-19/Australia/VIC2491/2020|EPI_ISL_522189|2020-06-30=2020-06-30,hCoV-19/Australia/VIC2397/2020|EPI_ISL_522113|2020-06-30=2020-06-30,hCoV-19/Australia/VIC2418/2020|EPI_ISL_522129|2020-06-29=2020-06-29,hCoV-19/Australia/VIC2502/2020|EPI_ISL_522199|2020-06-30=2020-06-30,hCoV-19/Australia/VIC2313/2020|EPI_ISL_522034|2020-06-25=2020-06-25,hCoV-19/Australia/VIC2288/2020|EPI_ISL_522010|2020-06-27=2020-06-27,hCoV-19/Australia/VIC2353/2020|EPI_ISL_522073|2020-06-26=2020-06-26,hCoV-19/Australia/VIC5402/2020|EPI_ISL_520165|2020-07-06=2020-07-06,hCoV-19/Australia/VIC2577/2020|EPI_ISL_521452|2020-07-03=2020-07-03,hCoV-19/Australia/VIC2677/2020|EPI_ISL_521518|2020-07-02=2020-07-02,hCoV-19/Australia/VIC2689/2020|EPI_ISL_521529|2020-07-02=2020-07-02,hCoV-19/Australia/VIC3444/2020|EPI_ISL_521110|2020-07-03=2020-07-03,hCoV-19/Australia/VIC3448/2020|EPI_ISL_521114|2020-07-05=2020-07-05,hCoV-19/Australia/VIC3452/2020|EPI_ISL_521117|2020-07-06=2020-07-06,hCoV-19/Australia/VIC3461/2020|EPI_ISL_521124|2020-07-06=2020-07-06,hCoV-19/Australia/VIC3491/2020|EPI_ISL_521151|2020-07-05=2020-07-05,hCoV-19/Australia/VIC2957/2020|EPI_ISL_521787|2020-07-06=2020-07-06,hCoV-19/Australia/VIC2963/2020|EPI_ISL_521793|2020-07-08=2020-07-08,hCoV-19/Australia/VIC3829/2020|EPI_ISL_520542|2020-07-08=2020-07-08,hCoV-19/Australia/VIC3015/2020|EPI_ISL_521844|2020-07-04=2020-07-04,hCoV-19/Australia/VIC3641/2020|EPI_ISL_520381|2020-07-08=2020-07-08,hCoV-19/Australia/VIC2868/2020|EPI_ISL_521699|2020-07-04=2020-07-04,hCoV-19/Australia/VIC2980/2020|EPI_ISL_521810|2020-07-07=2020-07-07,hCoV-19/Australia/VIC2828/2020|EPI_ISL_521659|2020-07-03=2020-07-03,hCoV-19/Australia/VIC2832/2020|EPI_ISL_521663|2020-07-03=2020-07-03,hCoV-19/Australia/VIC2833/2020|EPI_ISL_521664|2020-07-03=2020-07-03,hCoV-19/Australia/VIC2864/2020|EPI_ISL_521695|2020-07-04=2020-07-04,hCoV-19/Australia/VIC2909/2020|EPI_ISL_521740|2020-07-06=2020-07-06,hCoV-19/Australia/VIC2943/2020|EPI_ISL_521773|2020-07-07=2020-07-07,hCoV-19/Australia/VIC3532/2020|EPI_ISL_520281|2020-07-07=2020-07-07,hCoV-19/Australia/VIC2755/2020|EPI_ISL_521590|2020-07-06=2020-07-06,hCoV-19/Australia/VIC2707/2020|EPI_ISL_521545|2020-07-04=2020-07-04,hCoV-19/Australia/VIC2710/2020|EPI_ISL_521548|2020-07-04=2020-07-04,hCoV-19/Australia/VIC2719/2020|EPI_ISL_521556|2020-07-04=2020-07-04,hCoV-19/Australia/VIC2723/2020|EPI_ISL_521560|2020-07-04=2020-07-04,hCoV-19/Australia/VIC2731/2020|EPI_ISL_521566|2020-07-05=2020-07-05,hCoV-19/Australia/VIC2746/2020|EPI_ISL_521581|2020-07-05=2020-07-05,hCoV-19/Australia/VIC2753/2020|EPI_ISL_521588|2020-07-05=2020-07-05,hCoV-19/Australia/VIC3574/2020|EPI_ISL_520323|2020-07-08=2020-07-08,hCoV-19/Australia/VIC2781/2020|EPI_ISL_521615|2020-07-06=2020-07-06,hCoV-19/Australia/VIC2783/2020|EPI_ISL_521617|2020-07-05=2020-07-05,hCoV-19/Australia/VIC2803/2020|EPI_ISL_521634|2020-07-02=2020-07-02,hCoV-19/Australia/VIC2804/2020|EPI_ISL_521635|2020-07-02=2020-07-02,hCoV-19/Australia/VIC2816/2020|EPI_ISL_521647|2020-07-02=2020-07-02,hCoV-19/Australia/VIC2773/2020|EPI_ISL_521608|2020-07-07=2020-07-07,hCoV-19/Australia/VIC3267/2020|EPI_ISL_520946|2020-07-08=2020-07-08,hCoV-19/Australia/VIC3276/2020|EPI_ISL_520955|2020-07-06=2020-07-06,hCoV-19/Australia/VIC3218/2020|EPI_ISL_520903|2020-07-03=2020-07-03,hCoV-19/Australia/VIC3233/2020|EPI_ISL_520915|2020-07-05=2020-07-05,hCoV-19/Australia/VIC3288/2020|EPI_ISL_520967|2020-07-08=2020-07-08,hCoV-19/Australia/VIC3297/2020|EPI_ISL_520976|2020-07-06=2020-07-06,hCoV-19/Australia/VIC3317/2020|EPI_ISL_520996|2020-07-07=2020-07-07,hCoV-19/Australia/VIC3125/2020|EPI_ISL_520832|2020-07-06=2020-07-06,hCoV-19/Australia/VIC3130/2020|EPI_ISL_520837|2020-07-07=2020-07-07,hCoV-19/Australia/VIC3190/2020|EPI_ISL_520877|2020-07-03=2020-07-03,hCoV-19/Australia/VIC3211/2020|EPI_ISL_520897|2020-07-02=2020-07-02,hCoV-19/Australia/VIC5675/2020|EPI_ISL_518482|2020-07-06=2020-07-06,hCoV-19/Australia/VIC3040/2020|EPI_ISL_520753|2020-07-05=2020-07-05,hCoV-19/Australia/VIC3047/2020|EPI_ISL_520760|2020-07-06=2020-07-06,hCoV-19/Australia/VIC3048/2020|EPI_ISL_520761|2020-07-05=2020-07-05,hCoV-19/Australia/VIC3061/2020|EPI_ISL_520768|2020-07-07=2020-07-07,hCoV-19/Australia/VIC3084/2020|EPI_ISL_520791|2020-07-04=2020-07-04,hCoV-19/Australia/VIC3039/2020|EPI_ISL_520752|2020-07-03=2020-07-03,hCoV-19/Australia/VIC3336/2020|EPI_ISL_521015|2020-07-08=2020-07-08,hCoV-19/Australia/VIC3337/2020|EPI_ISL_521016|2020-07-08=2020-07-08,hCoV-19/Australia/VIC3405/2020|EPI_ISL_521084|2020-07-07=2020-07-07,hCoV-19/Australia/VIC3360/2020|EPI_ISL_521039|2020-07-07=2020-07-07,hCoV-19/Australia/VIC3364/2020|EPI_ISL_521043|2020-07-06=2020-07-06,hCoV-19/Australia/VIC3369/2020|EPI_ISL_521048|2020-07-06=2020-07-06,hCoV-19/Australia/VIC3382/2020|EPI_ISL_521061|2020-07-08=2020-07-08,hCoV-19/Australia/VIC2569/2020|EPI_ISL_522247|2020-07-04=2020-07-04,hCoV-19/Australia/VIC2571/2020|EPI_ISL_522249|2020-07-04=2020-07-04,hCoV-19/Australia/VIC4721/2020|EPI_ISL_519109|2020-07-14=2020-07-14,hCoV-19/Australia/VIC4731/2020|EPI_ISL_519119|2020-07-14=2020-07-14,hCoV-19/Australia/VIC4738/2020|EPI_ISL_519126|2020-07-14=2020-07-14,hCoV-19/Australia/VIC4791/2020|EPI_ISL_519177|2020-07-15=2020-07-15,hCoV-19/Australia/VIC4806/2020|EPI_ISL_519191|2020-07-15=2020-07-15,hCoV-19/Australia/VIC5434/2020|EPI_ISL_520185|2020-07-15=2020-07-15,hCoV-19/Australia/VIC5438/2020|EPI_ISL_520189|2020-07-15=2020-07-15,hCoV-19/Australia/VIC4621/2020|EPI_ISL_519017|2020-07-09=2020-07-09,hCoV-19/Australia/VIC4640/2020|EPI_ISL_519031|2020-07-12=2020-07-12,hCoV-19/Australia/VIC5247/2020|EPI_ISL_520012|2020-07-09=2020-07-09,hCoV-19/Australia/VIC4704/2020|EPI_ISL_519092|2020-07-10=2020-07-10,hCoV-19/Australia/VIC17810/2020|EPI_ISL_779467|2020-07-13=2020-07-13,hCoV-19/Australia/VIC7529/2020|EPI_ISL_564473|2020-07-14=2020-07-14,hCoV-19/Australia/VIC7195/2020|EPI_ISL_564275|2020-07-11=2020-07-11,hCoV-19/Australia/VIC7208/2020|EPI_ISL_564283|2020-07-11=2020-07-11,hCoV-19/Australia/VIC3864/2020|EPI_ISL_520577|2020-07-13=2020-07-13,hCoV-19/Australia/VIC3870/2020|EPI_ISL_520583|2020-07-13=2020-07-13,hCoV-19/Australia/VIC4271/2020|EPI_ISL_519599|2020-07-13=2020-07-13,hCoV-19/Australia/VIC4273/2020|EPI_ISL_519601|2020-07-10=2020-07-10,hCoV-19/Australia/VIC4395/2020|EPI_ISL_519691|2020-07-14=2020-07-14,hCoV-19/Australia/VIC4354/2020|EPI_ISL_519650|2020-07-10=2020-07-10,hCoV-19/Australia/VIC4367/2020|EPI_ISL_519663|2020-07-14=2020-07-14,hCoV-19/Australia/VIC4369/2020|EPI_ISL_519665|2020-07-13=2020-07-13,hCoV-19/Australia/VIC4375/2020|EPI_ISL_519671|2020-07-13=2020-07-13,hCoV-19/Australia/VIC4378/2020|EPI_ISL_519674|2020-07-14=2020-07-14,hCoV-19/Australia/VIC4387/2020|EPI_ISL_519683|2020-07-14=2020-07-14,hCoV-19/Australia/VIC4391/2020|EPI_ISL_519687|2020-07-12=2020-07-12,hCoV-19/Australia/VIC4393/2020|EPI_ISL_519689|2020-07-13=2020-07-13,hCoV-19/Australia/VIC4400/2020|EPI_ISL_519696|2020-07-14=2020-07-14,hCoV-19/Australia/VIC3908/2020|EPI_ISL_520620|2020-07-14=2020-07-14,hCoV-19/Australia/VIC3930/2020|EPI_ISL_520642|2020-07-13=2020-07-13,hCoV-19/Australia/VIC3935/2020|EPI_ISL_520647|2020-07-12=2020-07-12,hCoV-19/Australia/VIC3939/2020|EPI_ISL_520650|2020-07-15=2020-07-15,hCoV-19/Australia/VIC3943/2020|EPI_ISL_520654|2020-07-14=2020-07-14,hCoV-19/Australia/VIC4336/2020|EPI_ISL_519632|2020-07-13=2020-07-13,hCoV-19/Australia/VIC3890/2020|EPI_ISL_520602|2020-07-12=2020-07-12,hCoV-19/Australia/VIC6212/2020|EPI_ISL_518210|2020-07-13=2020-07-13,hCoV-19/Australia/VIC6222/2020|EPI_ISL_518220|2020-07-14=2020-07-14,hCoV-19/Australia/VIC4207/2020|EPI_ISL_519535|2020-07-14=2020-07-14,hCoV-19/Australia/VIC3805/2020|EPI_ISL_520522|2020-07-14=2020-07-14,hCoV-19/Australia/VIC4000/2020|EPI_ISL_519389|2020-07-10=2020-07-10,hCoV-19/Australia/VIC4013/2020|EPI_ISL_519399|2020-07-10=2020-07-10,hCoV-19/Australia/VIC4136/2020|EPI_ISL_519508|2020-07-10=2020-07-10,hCoV-19/Australia/VIC4195/2020|EPI_ISL_519523|2020-07-13=2020-07-13,hCoV-19/Australia/VIC3622/2020|EPI_ISL_520364|2020-07-10=2020-07-10,hCoV-19/Australia/VIC3647/2020|EPI_ISL_520386|2020-07-09=2020-07-09,hCoV-19/Australia/VIC3650/2020|EPI_ISL_520389|2020-07-09=2020-07-09,hCoV-19/Australia/VIC3006/2020|EPI_ISL_521836|2020-07-11=2020-07-11,hCoV-19/Australia/VIC3969/2020|EPI_ISL_519361|2020-07-10=2020-07-10,hCoV-19/Australia/VIC3593/2020|EPI_ISL_520339|2020-07-09=2020-07-09,hCoV-19/Australia/VIC6099/2020|EPI_ISL_518123|2020-07-13=2020-07-13,hCoV-19/Australia/VIC6106/2020|EPI_ISL_518127|2020-07-13=2020-07-13,hCoV-19/Australia/VIC4906/2020|EPI_ISL_519282|2020-07-14=2020-07-14,hCoV-19/Australia/VIC4907/2020|EPI_ISL_519283|2020-07-14=2020-07-14,hCoV-19/Australia/VIC4921/2020|EPI_ISL_519296|2020-07-14=2020-07-14,hCoV-19/Australia/VIC4020/2020|EPI_ISL_519406|2020-07-10=2020-07-10,hCoV-19/Australia/VIC4879/2020|EPI_ISL_519261|2020-07-13=2020-07-13,hCoV-19/Australia/VIC4880/2020|EPI_ISL_519262|2020-07-13=2020-07-13,hCoV-19/Australia/VIC4903/2020|EPI_ISL_519279|2020-07-13=2020-07-13,hCoV-19/Australia/VIC5454/2020|EPI_ISL_520204|2020-07-15=2020-07-15,hCoV-19/Australia/VIC5457/2020|EPI_ISL_520207|2020-07-15=2020-07-15,hCoV-19/Australia/VIC4926/2020|EPI_ISL_519300|2020-07-14=2020-07-14,hCoV-19/Australia/VIC4930/2020|EPI_ISL_519304|2020-07-14=2020-07-14,hCoV-19/Australia/VIC4938/2020|EPI_ISL_519312|2020-07-14=2020-07-14,hCoV-19/Australia/VIC6015/2020|EPI_ISL_518790|2020-07-10=2020-07-10,hCoV-19/Australia/VIC3251/2020|EPI_ISL_520931|2020-07-09=2020-07-09,hCoV-19/Australia/VIC3257/2020|EPI_ISL_520937|2020-07-12=2020-07-12,hCoV-19/Australia/VIC3261/2020|EPI_ISL_520940|2020-07-13=2020-07-13,hCoV-19/Australia/VIC3262/2020|EPI_ISL_520941|2020-07-13=2020-07-13,hCoV-19/Australia/VIC3263/2020|EPI_ISL_520942|2020-07-13=2020-07-13,hCoV-19/Australia/VIC5009/2020|EPI_ISL_519813|2020-07-15=2020-07-15,hCoV-19/Australia/VIC5575/2020|EPI_ISL_518393|2020-07-15=2020-07-15,hCoV-19/Australia/VIC3137/2020|EPI_ISL_520844|2020-07-10=2020-07-10,hCoV-19/Australia/VIC3151/2020|EPI_ISL_520857|2020-07-11=2020-07-11,hCoV-19/Australia/VIC3153/2020|EPI_ISL_520859|2020-07-10=2020-07-10,hCoV-19/Australia/VIC4408/2020|EPI_ISL_519704|2020-07-14=2020-07-14,hCoV-19/Australia/VIC4409/2020|EPI_ISL_519705|2020-07-14=2020-07-14,hCoV-19/Australia/VIC4984/2020|EPI_ISL_519788|2020-07-13=2020-07-13,hCoV-19/Australia/VIC3069/2020|EPI_ISL_520776|2020-07-09=2020-07-09,hCoV-19/Australia/VIC3326/2020|EPI_ISL_521005|2020-07-10=2020-07-10,hCoV-19/Australia/VIC3394/2020|EPI_ISL_521073|2020-07-09=2020-07-09,hCoV-19/Australia/VIC17629/2020|EPI_ISL_663956|2020-07-15=2020-07-15,hCoV-19/Australia/VIC6890/2020|EPI_ISL_564117|2020-07-11=2020-07-11,hCoV-19/Australia/VIC4534/2020|EPI_ISL_518945|2020-07-15=2020-07-15,hCoV-19/Australia/VIC4536/2020|EPI_ISL_518947|2020-07-15=2020-07-15,hCoV-19/Australia/VIC4540/2020|EPI_ISL_518951|2020-07-15=2020-07-15,hCoV-19/Australia/VIC4543/2020|EPI_ISL_518954|2020-07-15=2020-07-15,hCoV-19/Australia/VIC4554/2020|EPI_ISL_518964|2020-07-14=2020-07-14,hCoV-19/Australia/VIC4572/2020|EPI_ISL_518978|2020-07-15=2020-07-15,hCoV-19/Australia/VIC10464/2020|EPI_ISL_562921|2020-07-14=2020-07-14,hCoV-19/Australia/VIC4759/2020|EPI_ISL_519147|2020-07-17=2020-07-17,hCoV-19/Australia/VIC5384/2020|EPI_ISL_520147|2020-07-17=2020-07-17,hCoV-19/Australia/VIC6672/2020|EPI_ISL_521428|2020-07-20=2020-07-20,hCoV-19/Australia/VIC6689/2020|EPI_ISL_521445|2020-07-20=2020-07-20,hCoV-19/Australia/VIC11287/2020|EPI_ISL_563316|2020-07-18=2020-07-18,hCoV-19/Australia/VIC11780/2020|EPI_ISL_641216|2020-07-18=2020-07-18,hCoV-19/Australia/VIC5251/2020|EPI_ISL_520016|2020-07-18=2020-07-18,hCoV-19/Australia/VIC5256/2020|EPI_ISL_520021|2020-07-19=2020-07-19,hCoV-19/Australia/VIC5258/2020|EPI_ISL_520023|2020-07-19=2020-07-19,hCoV-19/Australia/VIC5278/2020|EPI_ISL_520043|2020-07-17=2020-07-17,hCoV-19/Australia/VIC5280/2020|EPI_ISL_520045|2020-07-18=2020-07-18,hCoV-19/Australia/VIC6546/2020|EPI_ISL_521316|2020-07-17=2020-07-17,hCoV-19/Australia/VIC6579/2020|EPI_ISL_521343|2020-07-17=2020-07-17,hCoV-19/Australia/VIC6603/2020|EPI_ISL_521365|2020-07-18=2020-07-18,hCoV-19/Australia/VIC6614/2020|EPI_ISL_521376|2020-07-19=2020-07-19,hCoV-19/Australia/VIC4675/2020|EPI_ISL_519063|2020-07-16=2020-07-16,hCoV-19/Australia/VIC4676/2020|EPI_ISL_519064|2020-07-17=2020-07-17,hCoV-19/Australia/VIC4677/2020|EPI_ISL_519065|2020-07-16=2020-07-16,hCoV-19/Australia/VIC4693/2020|EPI_ISL_519081|2020-07-17=2020-07-17,hCoV-19/Australia/VIC4705/2020|EPI_ISL_519093|2020-07-16=2020-07-16,hCoV-19/Australia/VIC4711/2020|EPI_ISL_519099|2020-07-16=2020-07-16,hCoV-19/Australia/VIC5292/2020|EPI_ISL_520055|2020-07-18=2020-07-18,hCoV-19/Australia/VIC5294/2020|EPI_ISL_520057|2020-07-17=2020-07-17,hCoV-19/Australia/VIC5300/2020|EPI_ISL_520063|2020-07-18=2020-07-18,hCoV-19/Australia/VIC5305/2020|EPI_ISL_520068|2020-07-18=2020-07-18,hCoV-19/Australia/VIC5327/2020|EPI_ISL_520090|2020-07-18=2020-07-18,hCoV-19/Australia/VIC5329/2020|EPI_ISL_520092|2020-07-18=2020-07-18,hCoV-19/Australia/VIC6628/2020|EPI_ISL_521388|2020-07-19=2020-07-19,hCoV-19/Australia/VIC6634/2020|EPI_ISL_521394|2020-07-19=2020-07-19,hCoV-19/Australia/VIC6643/2020|EPI_ISL_521400|2020-07-19=2020-07-19,hCoV-19/Australia/VIC6645/2020|EPI_ISL_521402|2020-07-18=2020-07-18,hCoV-19/Australia/VIC6648/2020|EPI_ISL_521405|2020-07-18=2020-07-18,hCoV-19/Australia/VIC7477/2020|EPI_ISL_564436|2020-07-22=2020-07-22,hCoV-19/Australia/VIC9764/2020|EPI_ISL_565700|2020-07-17=2020-07-17,hCoV-19/Australia/VIC9788/2020|EPI_ISL_565717|2020-07-22=2020-07-22,hCoV-19/Australia/VIC11619/2020|EPI_ISL_641060|2020-07-18=2020-07-18,hCoV-19/Australia/VIC6358/2020|EPI_ISL_521154|2020-07-21=2020-07-21,hCoV-19/Australia/VIC12148/2020|EPI_ISL_591921|2020-07-20=2020-07-20,hCoV-19/Australia/VIC12175/2020|EPI_ISL_591922|2020-07-21=2020-07-21,hCoV-19/Australia/VIC6287/2020|EPI_ISL_518275|2020-07-21=2020-07-21,hCoV-19/Australia/VIC7364/2020|EPI_ISL_564361|2020-07-21=2020-07-21,hCoV-19/Australia/VIC5528/2020|EPI_ISL_518361|2020-07-20=2020-07-20,hCoV-19/Australia/VIC5531/2020|EPI_ISL_518363|2020-07-20=2020-07-20,hCoV-19/Australia/VIC5534/2020|EPI_ISL_518365|2020-07-20=2020-07-20,hCoV-19/Australia/VIC13683/2020|EPI_ISL_592295|2020-07-19=2020-07-19,hCoV-19/Australia/VIC13684/2020|EPI_ISL_592296|2020-07-19=2020-07-19,hCoV-19/Australia/VIC6348/2020|EPI_ISL_518328|2020-07-22=2020-07-22,hCoV-19/Australia/VIC6354/2020|EPI_ISL_518334|2020-07-21=2020-07-21,hCoV-19/Australia/VIC5504/2020|EPI_ISL_518340|2020-07-21=2020-07-21,hCoV-19/Australia/VIC5517/2020|EPI_ISL_518352|2020-07-22=2020-07-22,hCoV-19/Australia/VIC13690/2020|EPI_ISL_592299|2020-07-18=2020-07-18,hCoV-19/Australia/VIC6139/2020|EPI_ISL_518150|2020-07-22=2020-07-22,hCoV-19/Australia/VIC6143/2020|EPI_ISL_518154|2020-07-22=2020-07-22,hCoV-19/Australia/VIC6145/2020|EPI_ISL_518156|2020-07-22=2020-07-22,hCoV-19/Australia/VIC6158/2020|EPI_ISL_518165|2020-07-22=2020-07-22,hCoV-19/Australia/VIC6170/2020|EPI_ISL_518176|2020-07-22=2020-07-22,hCoV-19/Australia/VIC6241/2020|EPI_ISL_518235|2020-07-22=2020-07-22,hCoV-19/Australia/VIC4220/2020|EPI_ISL_519548|2020-07-18=2020-07-18,hCoV-19/Australia/VIC4227/2020|EPI_ISL_519555|2020-07-16=2020-07-16,hCoV-19/Australia/VIC4233/2020|EPI_ISL_519561|2020-07-17=2020-07-17,hCoV-19/Australia/VIC13036/2020|EPI_ISL_592160|2020-07-20=2020-07-20,hCoV-19/Australia/VIC6040/2020|EPI_ISL_518081|2020-07-20=2020-07-20,hCoV-19/Australia/VIC3989/2020|EPI_ISL_519379|2020-07-16=2020-07-16,hCoV-19/Australia/VIC6078/2020|EPI_ISL_518105|2020-07-21=2020-07-21,hCoV-19/Australia/VIC6080/2020|EPI_ISL_518107|2020-07-21=2020-07-21,hCoV-19/Australia/VIC6109/2020|EPI_ISL_518129|2020-07-22=2020-07-22,hCoV-19/Australia/VIC4855/2020|EPI_ISL_519239|2020-07-17=2020-07-17,hCoV-19/Australia/VIC5495/2020|EPI_ISL_520241|2020-07-22=2020-07-22,hCoV-19/Australia/VIC11690/2020|EPI_ISL_563461|2020-07-22=2020-07-22,hCoV-19/Australia/VIC11774/2020|EPI_ISL_563495|2020-07-22=2020-07-22,hCoV-19/Australia/VIC5925/2020|EPI_ISL_518704|2020-07-21=2020-07-21,hCoV-19/Australia/VIC5943/2020|EPI_ISL_518722|2020-07-20=2020-07-20,hCoV-19/Australia/VIC5960/2020|EPI_ISL_518735|2020-07-20=2020-07-20,hCoV-19/Australia/VIC5975/2020|EPI_ISL_518750|2020-07-20=2020-07-20,hCoV-19/Australia/VIC5986/2020|EPI_ISL_518761|2020-07-21=2020-07-21,hCoV-19/Australia/VIC5835/2020|EPI_ISL_518629|2020-07-19=2020-07-19,hCoV-19/Australia/VIC5854/2020|EPI_ISL_518647|2020-07-19=2020-07-19,hCoV-19/Australia/VIC5186/2020|EPI_ISL_519951|2020-07-22=2020-07-22,hCoV-19/Australia/VIC5806/2020|EPI_ISL_518601|2020-07-20=2020-07-20,hCoV-19/Australia/VIC5816/2020|EPI_ISL_518610|2020-07-20=2020-07-20,hCoV-19/Australia/VIC5864/2020|EPI_ISL_518657|2020-07-20=2020-07-20,hCoV-19/Australia/VIC5892/2020|EPI_ISL_518674|2020-07-21=2020-07-21,hCoV-19/Australia/VIC5898/2020|EPI_ISL_518679|2020-07-21=2020-07-21,hCoV-19/Australia/VIC5920/2020|EPI_ISL_518699|2020-07-21=2020-07-21,hCoV-19/Australia/VIC5099/2020|EPI_ISL_519902|2020-07-19=2020-07-19,hCoV-19/Australia/VIC5106/2020|EPI_ISL_519909|2020-07-19=2020-07-19,hCoV-19/Australia/VIC5107/2020|EPI_ISL_519910|2020-07-19=2020-07-19,hCoV-19/Australia/VIC5108/2020|EPI_ISL_519911|2020-07-19=2020-07-19,hCoV-19/Australia/VIC5114/2020|EPI_ISL_519917|2020-07-18=2020-07-18,hCoV-19/Australia/VIC5124/2020|EPI_ISL_519927|2020-07-18=2020-07-18,hCoV-19/Australia/VIC5219/2020|EPI_ISL_519984|2020-07-17=2020-07-17,hCoV-19/Australia/VIC5234/2020|EPI_ISL_519999|2020-07-18=2020-07-18,hCoV-19/Australia/VIC5687/2020|EPI_ISL_518493|2020-07-20=2020-07-20,hCoV-19/Australia/VIC5721/2020|EPI_ISL_518523|2020-07-20=2020-07-20,hCoV-19/Australia/VIC13980/2020|EPI_ISL_563906|2020-07-21=2020-07-21,hCoV-19/Australia/VIC13989/2020|EPI_ISL_563912|2020-07-17=2020-07-17,hCoV-19/Australia/VIC13993/2020|EPI_ISL_563915|2020-07-16=2020-07-16,hCoV-19/Australia/VIC12092/2020|EPI_ISL_640624|2020-07-20=2020-07-20,hCoV-19/Australia/VIC5701/2020|EPI_ISL_518505|2020-07-20=2020-07-20,hCoV-19/Australia/VIC5776/2020|EPI_ISL_518574|2020-07-21=2020-07-21,hCoV-19/Australia/VIC5794/2020|EPI_ISL_518590|2020-07-20=2020-07-20,hCoV-19/Australia/VIC5799/2020|EPI_ISL_518594|2020-07-20=2020-07-20,hCoV-19/Australia/VIC5800/2020|EPI_ISL_518595|2020-07-18=2020-07-18,hCoV-19/Australia/VIC5000/2020|EPI_ISL_519804|2020-07-18=2020-07-18,hCoV-19/Australia/VIC5014/2020|EPI_ISL_519818|2020-07-18=2020-07-18,hCoV-19/Australia/VIC5016/2020|EPI_ISL_519820|2020-07-19=2020-07-19,hCoV-19/Australia/VIC5018/2020|EPI_ISL_519822|2020-07-18=2020-07-18,hCoV-19/Australia/VIC5019/2020|EPI_ISL_519823|2020-07-18=2020-07-18,hCoV-19/Australia/VIC5029/2020|EPI_ISL_519833|2020-07-19=2020-07-19,hCoV-19/Australia/VIC5035/2020|EPI_ISL_519839|2020-07-18=2020-07-18,hCoV-19/Australia/VIC5048/2020|EPI_ISL_519852|2020-07-17=2020-07-17,hCoV-19/Australia/VIC5095/2020|EPI_ISL_519898|2020-07-19=2020-07-19,hCoV-19/Australia/VIC5578/2020|EPI_ISL_518396|2020-07-16=2020-07-16,hCoV-19/Australia/VIC5579/2020|EPI_ISL_518397|2020-07-16=2020-07-16,hCoV-19/Australia/VIC5750/2020|EPI_ISL_518549|2020-07-21=2020-07-21,hCoV-19/Australia/VIC5062/2020|EPI_ISL_519865|2020-07-17=2020-07-17,hCoV-19/Australia/VIC5071/2020|EPI_ISL_519874|2020-07-19=2020-07-19,hCoV-19/Australia/VIC5094/2020|EPI_ISL_519897|2020-07-19=2020-07-19,hCoV-19/Australia/VIC13691/2020|EPI_ISL_592300|2020-07-18=2020-07-18,hCoV-19/Australia/VIC5641/2020|EPI_ISL_518452|2020-07-16=2020-07-16,hCoV-19/Australia/VIC5645/2020|EPI_ISL_518456|2020-07-16=2020-07-16,hCoV-19/Australia/VIC5660/2020|EPI_ISL_518470|2020-07-17=2020-07-17,hCoV-19/Australia/VIC4418/2020|EPI_ISL_519714|2020-07-17=2020-07-17,hCoV-19/Australia/VIC4440/2020|EPI_ISL_519736|2020-07-16=2020-07-16,hCoV-19/Australia/VIC4442/2020|EPI_ISL_519738|2020-07-16=2020-07-16,hCoV-19/Australia/VIC4488/2020|EPI_ISL_519784|2020-07-16=2020-07-16,hCoV-19/Australia/VIC4988/2020|EPI_ISL_519792|2020-07-16=2020-07-16,hCoV-19/Australia/VIC13948/2020|EPI_ISL_563889|2020-07-18=2020-07-18,hCoV-19/Australia/VIC5599/2020|EPI_ISL_518415|2020-07-20=2020-07-20,hCoV-19/Australia/VIC5620/2020|EPI_ISL_518434|2020-07-16=2020-07-16,hCoV-19/Australia/VIC5624/2020|EPI_ISL_518438|2020-07-16=2020-07-16,hCoV-19/Australia/VIC5631/2020|EPI_ISL_518442|2020-07-16=2020-07-16,hCoV-19/Australia/VIC4465/2020|EPI_ISL_519761|2020-07-16=2020-07-16,hCoV-19/Australia/VIC4474/2020|EPI_ISL_519770|2020-07-17=2020-07-17,hCoV-19/Australia/VIC13950/2020|EPI_ISL_563890|2020-07-17=2020-07-17,hCoV-19/Australia/VIC6903/2020|EPI_ISL_564127|2020-07-21=2020-07-21,hCoV-19/Australia/VIC6905/2020|EPI_ISL_564129|2020-07-21=2020-07-21,hCoV-19/Australia/VIC17633/2020|EPI_ISL_663958|2020-07-22=2020-07-22,hCoV-19/Australia/VIC6938/2020|EPI_ISL_564155|2020-07-21=2020-07-21,hCoV-19/Australia/VIC6788/2020|EPI_ISL_564055|2020-07-20=2020-07-20,hCoV-19/Australia/VIC6814/2020|EPI_ISL_564073|2020-07-22=2020-07-22,hCoV-19/Australia/VIC6897/2020|EPI_ISL_564122|2020-07-21=2020-07-21,hCoV-19/Australia/VIC6898/2020|EPI_ISL_564123|2020-07-22=2020-07-22,hCoV-19/Australia/VIC4511/2020|EPI_ISL_518922|2020-07-17=2020-07-17,hCoV-19/Australia/VIC4532/2020|EPI_ISL_518943|2020-07-16=2020-07-16,hCoV-19/Australia/VIC10532/2020|EPI_ISL_562949|2020-07-17=2020-07-17,hCoV-19/Australia/VIC10554/2020|EPI_ISL_562956|2020-07-16=2020-07-16,hCoV-19/Australia/VIC15027/2020|EPI_ISL_593110|2020-07-27=2020-07-27,hCoV-19/Australia/VIC11202/2020|EPI_ISL_563295|2020-07-24=2020-07-24,hCoV-19/Australia/VIC11324/2020|EPI_ISL_563330|2020-07-24=2020-07-24,hCoV-19/Australia/VIC7844/2020|EPI_ISL_564695|2020-07-29=2020-07-29,hCoV-19/Australia/VIC15031/2020|EPI_ISL_593114|2020-07-29=2020-07-29,hCoV-19/Australia/VIC15032/2020|EPI_ISL_593115|2020-07-29=2020-07-29,hCoV-19/Australia/VIC15033/2020|EPI_ISL_593116|2020-07-29=2020-07-29,hCoV-19/Australia/VIC10948/2020|EPI_ISL_563163|2020-07-29=2020-07-29,hCoV-19/Australia/VIC7553/2020|EPI_ISL_564494|2020-07-24=2020-07-24,hCoV-19/Australia/VIC7558/2020|EPI_ISL_564497|2020-07-23=2020-07-23,hCoV-19/Australia/VIC7625/2020|EPI_ISL_564541|2020-07-23=2020-07-23,hCoV-19/Australia/VIC17840/2020|EPI_ISL_779492|2020-07-27=2020-07-27,hCoV-19/Australia/VIC11056/2020|EPI_ISL_563226|2020-07-29=2020-07-29,hCoV-19/Australia/VIC11143/2020|EPI_ISL_563268|2020-07-25=2020-07-25,hCoV-19/Australia/VIC7604/2020|EPI_ISL_564524|2020-07-28=2020-07-28,hCoV-19/Australia/VIC6423/2020|EPI_ISL_521214|2020-07-23=2020-07-23,hCoV-19/Australia/VIC6424/2020|EPI_ISL_521215|2020-07-24=2020-07-24,hCoV-19/Australia/VIC6426/2020|EPI_ISL_521217|2020-07-24=2020-07-24,hCoV-19/Australia/VIC6456/2020|EPI_ISL_521234|2020-07-23=2020-07-23,hCoV-19/Australia/VIC6457/2020|EPI_ISL_521235|2020-07-23=2020-07-23,hCoV-19/Australia/VIC6463/2020|EPI_ISL_521241|2020-07-23=2020-07-23,hCoV-19/Australia/VIC9956/2020|EPI_ISL_565802|2020-07-27=2020-07-27,hCoV-19/Australia/VIC9964/2020|EPI_ISL_565808|2020-07-23=2020-07-23,hCoV-19/Australia/VIC9976/2020|EPI_ISL_565819|2020-07-23=2020-07-23,hCoV-19/Australia/VIC7381/2020|EPI_ISL_564370|2020-07-29=2020-07-29,hCoV-19/Australia/VIC7423/2020|EPI_ISL_564399|2020-07-25=2020-07-25,hCoV-19/Australia/VIC7427/2020|EPI_ISL_564403|2020-07-29=2020-07-29,hCoV-19/Australia/VIC12424/2020|EPI_ISL_591985|2020-07-28=2020-07-28,hCoV-19/Australia/VIC7472/2020|EPI_ISL_564432|2020-07-23=2020-07-23,hCoV-19/Australia/VIC7505/2020|EPI_ISL_564454|2020-07-23=2020-07-23,hCoV-19/Australia/VIC7531/2020|EPI_ISL_564475|2020-07-24=2020-07-24,hCoV-19/Australia/VIC7544/2020|EPI_ISL_564487|2020-07-23=2020-07-23,hCoV-19/Australia/VIC9775/2020|EPI_ISL_565707|2020-07-29=2020-07-29,hCoV-19/Australia/VIC9943/2020|EPI_ISL_565792|2020-07-23=2020-07-23,hCoV-19/Australia/VIC9949/2020|EPI_ISL_565798|2020-07-23=2020-07-23,hCoV-19/Australia/VIC13124/2020|EPI_ISL_641022|2020-07-28=2020-07-28,hCoV-19/Australia/VIC6393/2020|EPI_ISL_521185|2020-07-23=2020-07-23,hCoV-19/Australia/VIC6407/2020|EPI_ISL_521199|2020-07-23=2020-07-23,hCoV-19/Australia/VIC7177/2020|EPI_ISL_564264|2020-07-23=2020-07-23,hCoV-19/Australia/VIC9798/2020|EPI_ISL_565723|2020-07-27=2020-07-27,hCoV-19/Australia/VIC12049/2020|EPI_ISL_641066|2020-07-23=2020-07-23,hCoV-19/Australia/VIC7286/2020|EPI_ISL_564329|2020-07-24=2020-07-24,hCoV-19/Australia/VIC12204/2020|EPI_ISL_591929|2020-07-23=2020-07-23,hCoV-19/Australia/VIC12267/2020|EPI_ISL_591939|2020-07-24=2020-07-24,hCoV-19/Australia/VIC12345/2020|EPI_ISL_591964|2020-07-26=2020-07-26,hCoV-19/Australia/VIC6299/2020|EPI_ISL_518287|2020-07-23=2020-07-23,hCoV-19/Australia/VIC6307/2020|EPI_ISL_518295|2020-07-23=2020-07-23,hCoV-19/Australia/VIC7348/2020|EPI_ISL_564352|2020-07-23=2020-07-23,hCoV-19/Australia/VIC7349/2020|EPI_ISL_564353|2020-07-23=2020-07-23,hCoV-19/Australia/VIC7350/2020|EPI_ISL_564354|2020-07-24=2020-07-24,hCoV-19/Australia/VIC13172/2020|EPI_ISL_592201|2020-07-29=2020-07-29,hCoV-19/Australia/VIC13208/2020|EPI_ISL_592208|2020-07-23=2020-07-23,hCoV-19/Australia/VIC6265/2020|EPI_ISL_518255|2020-07-24=2020-07-24,hCoV-19/Australia/VIC6268/2020|EPI_ISL_518258|2020-07-26=2020-07-26,hCoV-19/Australia/VIC13406/2020|EPI_ISL_563720|2020-07-28=2020-07-28,hCoV-19/Australia/VIC13395/2020|EPI_ISL_592234|2020-07-29=2020-07-29,hCoV-19/Australia/VIC12229/2020|EPI_ISL_640367|2020-07-24=2020-07-24,hCoV-19/Australia/VIC13272/2020|EPI_ISL_640403|2020-07-27=2020-07-27,hCoV-19/Australia/VIC12393/2020|EPI_ISL_640423|2020-07-28=2020-07-28,hCoV-19/Australia/VIC11974/2020|EPI_ISL_640444|2020-07-25=2020-07-25,hCoV-19/Australia/VIC12231/2020|EPI_ISL_640462|2020-07-25=2020-07-25,hCoV-19/Australia/VIC6137/2020|EPI_ISL_518148|2020-07-23=2020-07-23,hCoV-19/Australia/VIC12989/2020|EPI_ISL_592139|2020-07-28=2020-07-28,hCoV-19/Australia/VIC12923/2020|EPI_ISL_563608|2020-07-28=2020-07-28,hCoV-19/Australia/VIC13330/2020|EPI_ISL_563677|2020-07-28=2020-07-28,hCoV-19/Australia/VIC13354/2020|EPI_ISL_563690|2020-07-29=2020-07-29,hCoV-19/Australia/VIC12897/2020|EPI_ISL_592102|2020-07-26=2020-07-26,hCoV-19/Australia/VIC16497/2020|EPI_ISL_640339|2020-07-25=2020-07-25,hCoV-19/Australia/VIC6225/2020|EPI_ISL_518222|2020-07-23=2020-07-23,hCoV-19/Australia/VIC6227/2020|EPI_ISL_518224|2020-07-23=2020-07-23,hCoV-19/Australia/VIC12960/2020|EPI_ISL_563612|2020-07-28=2020-07-28,hCoV-19/Australia/VIC13082/2020|EPI_ISL_563617|2020-07-29=2020-07-29,hCoV-19/Australia/VIC13245/2020|EPI_ISL_563646|2020-07-25=2020-07-25,hCoV-19/Australia/VIC13268/2020|EPI_ISL_563647|2020-07-25=2020-07-25,hCoV-19/Australia/VIC6030/2020|EPI_ISL_518071|2020-07-25=2020-07-25,hCoV-19/Australia/VIC6033/2020|EPI_ISL_518074|2020-07-24=2020-07-24,hCoV-19/Australia/VIC6204/2020|EPI_ISL_518205|2020-07-23=2020-07-23,hCoV-19/Australia/VIC13295/2020|EPI_ISL_563655|2020-07-28=2020-07-28,hCoV-19/Australia/VIC13297/2020|EPI_ISL_563657|2020-07-29=2020-07-29,hCoV-19/Australia/VIC8410/2020|EPI_ISL_564993|2020-07-23=2020-07-23,hCoV-19/Australia/VIC8419/2020|EPI_ISL_564999|2020-07-27=2020-07-27,hCoV-19/Australia/VIC13167/2020|EPI_ISL_592199|2020-07-26=2020-07-26,hCoV-19/Australia/VIC12525/2020|EPI_ISL_592015|2020-07-28=2020-07-28,hCoV-19/Australia/VIC12528/2020|EPI_ISL_592016|2020-07-26=2020-07-26,hCoV-19/Australia/VIC15463/2020|EPI_ISL_593317|2020-07-29=2020-07-29,hCoV-19/Australia/VIC12742/2020|EPI_ISL_563586|2020-07-28=2020-07-28,hCoV-19/Australia/VIC12596/2020|EPI_ISL_592032|2020-07-26=2020-07-26,hCoV-19/Australia/VIC12643/2020|EPI_ISL_592042|2020-07-27=2020-07-27,hCoV-19/Australia/VIC15643/2020|EPI_ISL_593394|2020-07-28=2020-07-28,hCoV-19/Australia/VIC12183/2020|EPI_ISL_563536|2020-07-26=2020-07-26,hCoV-19/Australia/VIC12209/2020|EPI_ISL_563539|2020-07-26=2020-07-26,hCoV-19/Australia/VIC12236/2020|EPI_ISL_563545|2020-07-24=2020-07-24,hCoV-19/Australia/VIC12237/2020|EPI_ISL_563546|2020-07-25=2020-07-25,hCoV-19/Australia/VIC12246/2020|EPI_ISL_563549|2020-07-25=2020-07-25,hCoV-19/Australia/VIC12615/2020|EPI_ISL_592039|2020-07-28=2020-07-28,hCoV-19/Australia/VIC12730/2020|EPI_ISL_592066|2020-07-23=2020-07-23,hCoV-19/Australia/VIC12764/2020|EPI_ISL_592075|2020-07-26=2020-07-26,hCoV-19/Australia/VIC12787/2020|EPI_ISL_592079|2020-07-28=2020-07-28,hCoV-19/Australia/VIC11627/2020|EPI_ISL_563437|2020-07-25=2020-07-25,hCoV-19/Australia/VIC11665/2020|EPI_ISL_563451|2020-07-23=2020-07-23,hCoV-19/Australia/VIC8500/2020|EPI_ISL_562170|2020-07-24=2020-07-24,hCoV-19/Australia/VIC11625/2020|EPI_ISL_563436|2020-07-25=2020-07-25,hCoV-19/Australia/VIC11733/2020|EPI_ISL_563474|2020-07-23=2020-07-23,hCoV-19/Australia/VIC15360/2020|EPI_ISL_593260|2020-07-29=2020-07-29,hCoV-19/Australia/VIC11595/2020|EPI_ISL_563424|2020-07-26=2020-07-26,hCoV-19/Australia/VIC12414/2020|EPI_ISL_640830|2020-07-25=2020-07-25,hCoV-19/Australia/VIC12220/2020|EPI_ISL_640856|2020-07-26=2020-07-26,hCoV-19/Australia/VIC5955/2020|EPI_ISL_518731|2020-07-23=2020-07-23,hCoV-19/Australia/VIC10318/2020|EPI_ISL_562867|2020-07-27=2020-07-27,hCoV-19/Australia/VIC8443/2020|EPI_ISL_565016|2020-07-28=2020-07-28,hCoV-19/Australia/VIC8452/2020|EPI_ISL_565024|2020-07-27=2020-07-27,hCoV-19/Australia/VIC8459/2020|EPI_ISL_565029|2020-07-27=2020-07-27,hCoV-19/Australia/VIC8463/2020|EPI_ISL_565033|2020-07-28=2020-07-28,hCoV-19/Australia/VIC8471/2020|EPI_ISL_565038|2020-07-27=2020-07-27,hCoV-19/Australia/VIC8505/2020|EPI_ISL_565057|2020-07-28=2020-07-28,hCoV-19/Australia/VIC12898/2020|EPI_ISL_640802|2020-07-29=2020-07-29,hCoV-19/Australia/VIC6017/2020|EPI_ISL_518792|2020-07-25=2020-07-25,hCoV-19/Australia/VIC12147/2020|EPI_ISL_640635|2020-07-25=2020-07-25,hCoV-19/Australia/VIC12544/2020|EPI_ISL_640688|2020-07-29=2020-07-29,hCoV-19/Australia/VIC12609/2020|EPI_ISL_640598|2020-07-28=2020-07-28,hCoV-19/Australia/VIC5749/2020|EPI_ISL_518548|2020-07-27=2020-07-27,hCoV-19/Australia/VIC16510/2020|EPI_ISL_640496|2020-07-23=2020-07-23,hCoV-19/Australia/VIC16421/2020|EPI_ISL_640554|2020-07-29=2020-07-29,hCoV-19/Australia/VIC12618/2020|EPI_ISL_640555|2020-07-29=2020-07-29,hCoV-19/Australia/VIC13962/2020|EPI_ISL_563895|2020-07-24=2020-07-24,hCoV-19/Australia/VIC17576/2020|EPI_ISL_663930|2020-07-28=2020-07-28,hCoV-19/Australia/VIC17596/2020|EPI_ISL_663942|2020-07-25=2020-07-25,hCoV-19/Australia/VIC17613/2020|EPI_ISL_663948|2020-07-28=2020-07-28,hCoV-19/Australia/VIC7000/2020|EPI_ISL_564192|2020-07-23=2020-07-23,hCoV-19/Australia/VIC11687/2020|EPI_ISL_591834|2020-07-24=2020-07-24,hCoV-19/Australia/VIC11695/2020|EPI_ISL_591836|2020-07-24=2020-07-24,hCoV-19/Australia/VIC11751/2020|EPI_ISL_591843|2020-07-24=2020-07-24,hCoV-19/Australia/VIC6719/2020|EPI_ISL_564010|2020-07-25=2020-07-25,hCoV-19/Australia/VIC6727/2020|EPI_ISL_564016|2020-07-25=2020-07-25,hCoV-19/Australia/VIC6739/2020|EPI_ISL_564021|2020-07-26=2020-07-26,hCoV-19/Australia/VIC6751/2020|EPI_ISL_564029|2020-07-25=2020-07-25,hCoV-19/Australia/VIC6758/2020|EPI_ISL_564034|2020-07-27=2020-07-27,hCoV-19/Australia/VIC6764/2020|EPI_ISL_564040|2020-07-27=2020-07-27,hCoV-19/Australia/VIC6847/2020|EPI_ISL_564094|2020-07-25=2020-07-25,hCoV-19/Australia/VIC8991/2020|EPI_ISL_565341|2020-07-27=2020-07-27,hCoV-19/Australia/VIC9021/2020|EPI_ISL_565358|2020-07-24=2020-07-24,hCoV-19/Australia/VIC17292/2020|EPI_ISL_663822|2020-07-29=2020-07-29,hCoV-19/Australia/VIC17331/2020|EPI_ISL_663844|2020-07-24=2020-07-24,hCoV-19/Australia/VIC6832/2020|EPI_ISL_564084|2020-07-24=2020-07-24,hCoV-19/Australia/VIC6862/2020|EPI_ISL_564102|2020-07-26=2020-07-26,hCoV-19/Australia/VIC6869/2020|EPI_ISL_564107|2020-07-26=2020-07-26,hCoV-19/Australia/VIC6871/2020|EPI_ISL_564108|2020-07-27=2020-07-27,hCoV-19/Australia/VIC9032/2020|EPI_ISL_565364|2020-07-27=2020-07-27,hCoV-19/Australia/VIC8887/2020|EPI_ISL_565263|2020-07-24=2020-07-24,hCoV-19/Australia/VIC8925/2020|EPI_ISL_565283|2020-07-23=2020-07-23,hCoV-19/Australia/VIC8929/2020|EPI_ISL_565285|2020-07-28=2020-07-28,hCoV-19/Australia/VIC8940/2020|EPI_ISL_565294|2020-07-23=2020-07-23,hCoV-19/Australia/VIC8941/2020|EPI_ISL_565295|2020-07-23=2020-07-23,hCoV-19/Australia/VIC8948/2020|EPI_ISL_565302|2020-07-27=2020-07-27,hCoV-19/Australia/VIC8952/2020|EPI_ISL_565306|2020-07-28=2020-07-28,hCoV-19/Australia/VIC8974/2020|EPI_ISL_565325|2020-07-28=2020-07-28,hCoV-19/Australia/VIC8982/2020|EPI_ISL_565332|2020-07-28=2020-07-28,hCoV-19/Australia/VIC14624/2020|EPI_ISL_592920|2020-07-27=2020-07-27,hCoV-19/Australia/VIC10444/2020|EPI_ISL_562915|2020-07-27=2020-07-27,hCoV-19/Australia/VIC8619/2020|EPI_ISL_565111|2020-07-29=2020-07-29,hCoV-19/Australia/VIC12530/2020|EPI_ISL_640917|2020-07-29=2020-07-29,hCoV-19/Australia/VIC8721/2020|EPI_ISL_565157|2020-07-26=2020-07-26,hCoV-19/Australia/VIC8728/2020|EPI_ISL_565158|2020-07-27=2020-07-27,hCoV-19/Australia/VIC8733/2020|EPI_ISL_565161|2020-07-27=2020-07-27,hCoV-19/Australia/VIC16391/2020|EPI_ISL_641303|2020-08-05=2020-08-05,hCoV-19/Australia/VIC7787/2020|EPI_ISL_564657|2020-08-02=2020-08-02,hCoV-19/Australia/VIC12878/2020|EPI_ISL_641252|2020-07-31=2020-07-31,hCoV-19/Australia/VIC16065/2020|EPI_ISL_641255|2020-08-02=2020-08-02,hCoV-19/Australia/VIC7718/2020|EPI_ISL_564601|2020-08-04=2020-08-04,hCoV-19/Australia/VIC7720/2020|EPI_ISL_564603|2020-07-30=2020-07-30,hCoV-19/Australia/VIC7724/2020|EPI_ISL_564607|2020-08-04=2020-08-04,hCoV-19/Australia/VIC7736/2020|EPI_ISL_564616|2020-08-05=2020-08-05,hCoV-19/Australia/VIC15210/2020|EPI_ISL_593191|2020-08-03=2020-08-03,hCoV-19/Australia/VIC15217/2020|EPI_ISL_593196|2020-08-03=2020-08-03,hCoV-19/Australia/VIC16615/2020|EPI_ISL_641230|2020-08-05=2020-08-05,hCoV-19/Australia/VIC16325/2020|EPI_ISL_641244|2020-08-05=2020-08-05,hCoV-19/Australia/VIC12862/2020|EPI_ISL_641245|2020-08-02=2020-08-02,hCoV-19/Australia/VIC7763/2020|EPI_ISL_564638|2020-08-02=2020-08-02,hCoV-19/Australia/VIC7767/2020|EPI_ISL_564642|2020-08-03=2020-08-03,hCoV-19/Australia/VIC12336/2020|EPI_ISL_641290|2020-07-30=2020-07-30,hCoV-19/Australia/VIC10957/2020|EPI_ISL_563167|2020-07-31=2020-07-31,hCoV-19/Australia/VIC10998/2020|EPI_ISL_563190|2020-07-30=2020-07-30,hCoV-19/Australia/VIC11005/2020|EPI_ISL_563194|2020-07-30=2020-07-30,hCoV-19/Australia/VIC11076/2020|EPI_ISL_563235|2020-07-31=2020-07-31,hCoV-19/Australia/VIC11088/2020|EPI_ISL_563243|2020-08-01=2020-08-01,hCoV-19/Australia/VIC11153/2020|EPI_ISL_563273|2020-08-03=2020-08-03,hCoV-19/Australia/VIC7690/2020|EPI_ISL_564579|2020-08-02=2020-08-02,hCoV-19/Australia/VIC12490/2020|EPI_ISL_641131|2020-08-01=2020-08-01,hCoV-19/Australia/VIC15977/2020|EPI_ISL_641176|2020-08-01=2020-08-01,hCoV-19/Australia/VIC10747/2020|EPI_ISL_563067|2020-07-31=2020-07-31,hCoV-19/Australia/VIC10787/2020|EPI_ISL_563089|2020-07-30=2020-07-30,hCoV-19/Australia/VIC7417/2020|EPI_ISL_564394|2020-08-02=2020-08-02,hCoV-19/Australia/VIC7431/2020|EPI_ISL_564407|2020-08-03=2020-08-03,hCoV-19/Australia/VIC10821/2020|EPI_ISL_563110|2020-08-01=2020-08-01,hCoV-19/Australia/VIC10838/2020|EPI_ISL_563121|2020-07-30=2020-07-30,hCoV-19/Australia/VIC10906/2020|EPI_ISL_563149|2020-08-04=2020-08-04,hCoV-19/Australia/VIC16068/2020|EPI_ISL_641008|2020-08-05=2020-08-05,hCoV-19/Australia/VIC16359/2020|EPI_ISL_641014|2020-08-04=2020-08-04,hCoV-19/Australia/VIC7158/2020|EPI_ISL_564255|2020-07-31=2020-07-31,hCoV-19/Australia/VIC11782/2020|EPI_ISL_591850|2020-08-01=2020-08-01,hCoV-19/Australia/VIC11826/2020|EPI_ISL_591866|2020-08-01=2020-08-01,hCoV-19/Australia/VIC11913/2020|EPI_ISL_591893|2020-08-05=2020-08-05,hCoV-19/Australia/VIC11942/2020|EPI_ISL_591899|2020-08-04=2020-08-04,hCoV-19/Australia/VIC10665/2020|EPI_ISL_563025|2020-07-31=2020-07-31,hCoV-19/Australia/VIC13246/2020|EPI_ISL_592217|2020-07-30=2020-07-30,hCoV-19/Australia/VIC13475/2020|EPI_ISL_592251|2020-08-02=2020-08-02,hCoV-19/Australia/VIC13476/2020|EPI_ISL_592252|2020-08-03=2020-08-03,hCoV-19/Australia/VIC13629/2020|EPI_ISL_592292|2020-08-01=2020-08-01,hCoV-19/Australia/VIC16039/2020|EPI_ISL_640424|2020-08-04=2020-08-04,hCoV-19/Australia/VIC16380/2020|EPI_ISL_640425|2020-08-05=2020-08-05,hCoV-19/Australia/VIC12699/2020|EPI_ISL_640456|2020-08-03=2020-08-03,hCoV-19/Australia/VIC12482/2020|EPI_ISL_640464|2020-08-02=2020-08-02,hCoV-19/Australia/VIC13545/2020|EPI_ISL_563744|2020-08-01=2020-08-01,hCoV-19/Australia/VIC13586/2020|EPI_ISL_563768|2020-07-31=2020-07-31,hCoV-19/Australia/VIC12982/2020|EPI_ISL_592135|2020-08-01=2020-08-01,hCoV-19/Australia/VIC15660/2020|EPI_ISL_593401|2020-07-30=2020-07-30,hCoV-19/Australia/VIC15671/2020|EPI_ISL_593407|2020-08-02=2020-08-02,hCoV-19/Australia/VIC13347/2020|EPI_ISL_563686|2020-07-30=2020-07-30,hCoV-19/Australia/VIC13065/2020|EPI_ISL_592173|2020-08-05=2020-08-05,hCoV-19/Australia/VIC15763/2020|EPI_ISL_593447|2020-08-01=2020-08-01,hCoV-19/Australia/VIC16012/2020|EPI_ISL_640310|2020-08-05=2020-08-05,hCoV-19/Australia/VIC13093/2020|EPI_ISL_563619|2020-07-30=2020-07-30,hCoV-19/Australia/VIC13024/2020|EPI_ISL_592154|2020-08-01=2020-08-01,hCoV-19/Australia/VIC15422/2020|EPI_ISL_593300|2020-08-01=2020-08-01,hCoV-19/Australia/VIC15437/2020|EPI_ISL_593304|2020-08-04=2020-08-04,hCoV-19/Australia/VIC15440/2020|EPI_ISL_593306|2020-08-04=2020-08-04,hCoV-19/Australia/VIC15444/2020|EPI_ISL_593308|2020-08-05=2020-08-05,hCoV-19/Australia/VIC15506/2020|EPI_ISL_593340|2020-08-01=2020-08-01,hCoV-19/Australia/VIC15493/2020|EPI_ISL_593332|2020-07-30=2020-07-30,hCoV-19/Australia/VIC15503/2020|EPI_ISL_593338|2020-08-03=2020-08-03,hCoV-19/Australia/VIC15510/2020|EPI_ISL_593342|2020-08-04=2020-08-04,hCoV-19/Australia/VIC15639/2020|EPI_ISL_593392|2020-08-01=2020-08-01,hCoV-19/Australia/VIC15222/2020|EPI_ISL_593200|2020-08-04=2020-08-04,hCoV-19/Australia/VIC15234/2020|EPI_ISL_593209|2020-08-02=2020-08-02,hCoV-19/Australia/VIC15239/2020|EPI_ISL_593212|2020-08-02=2020-08-02,hCoV-19/Australia/VIC15297/2020|EPI_ISL_593240|2020-08-04=2020-08-04,hCoV-19/Australia/VIC15330/2020|EPI_ISL_593251|2020-08-03=2020-08-03,hCoV-19/Australia/VIC15377/2020|EPI_ISL_593271|2020-08-01=2020-08-01,hCoV-19/Australia/VIC17722/2020|EPI_ISL_664011|2020-08-05=2020-08-05,hCoV-19/Australia/VIC8525/2020|EPI_ISL_565074|2020-08-01=2020-08-01,hCoV-19/Australia/VIC8532/2020|EPI_ISL_565080|2020-08-04=2020-08-04,hCoV-19/Australia/VIC15414/2020|EPI_ISL_593295|2020-07-30=2020-07-30,hCoV-19/Australia/VIC15420/2020|EPI_ISL_593299|2020-07-30=2020-07-30,hCoV-19/Australia/VIC16408/2020|EPI_ISL_640854|2020-08-05=2020-08-05,hCoV-19/Australia/VIC12566/2020|EPI_ISL_640864|2020-07-30=2020-07-30,hCoV-19/Australia/VIC16037/2020|EPI_ISL_640807|2020-08-03=2020-08-03,hCoV-19/Australia/VIC12541/2020|EPI_ISL_640874|2020-07-30=2020-07-30,hCoV-19/Australia/VIC16056/2020|EPI_ISL_640709|2020-08-02=2020-08-02,hCoV-19/Australia/VIC12638/2020|EPI_ISL_640728|2020-07-31=2020-07-31,hCoV-19/Australia/VIC12820/2020|EPI_ISL_640773|2020-08-01=2020-08-01,hCoV-19/Australia/VIC16395/2020|EPI_ISL_640616|2020-08-05=2020-08-05,hCoV-19/Australia/VIC10778/2020|EPI_ISL_562602|2020-08-02=2020-08-02,hCoV-19/Australia/VIC14241/2020|EPI_ISL_592410|2020-08-04=2020-08-04,hCoV-19/Australia/VIC14254/2020|EPI_ISL_592419|2020-08-04=2020-08-04,hCoV-19/Australia/VIC14306/2020|EPI_ISL_592444|2020-08-03=2020-08-03,hCoV-19/Australia/VIC12755/2020|EPI_ISL_640615|2020-07-30=2020-07-30,hCoV-19/Australia/VIC12782/2020|EPI_ISL_640697|2020-07-30=2020-07-30,hCoV-19/Australia/VIC14158/2020|EPI_ISL_592358|2020-08-02=2020-08-02,hCoV-19/Australia/VIC14168/2020|EPI_ISL_592364|2020-08-02=2020-08-02,hCoV-19/Australia/VIC14184/2020|EPI_ISL_592374|2020-08-04=2020-08-04,hCoV-19/Australia/VIC14200/2020|EPI_ISL_592384|2020-08-02=2020-08-02,hCoV-19/Australia/VIC12442/2020|EPI_ISL_640577|2020-07-30=2020-07-30,hCoV-19/Australia/VIC14207/2020|EPI_ISL_592389|2020-08-01=2020-08-01,hCoV-19/Australia/VIC13193/2020|EPI_ISL_640584|2020-08-01=2020-08-01,hCoV-19/Australia/VIC7089/2020|EPI_ISL_564223|2020-08-01=2020-08-01,hCoV-19/Australia/VIC7099/2020|EPI_ISL_564230|2020-08-01=2020-08-01,hCoV-19/Australia/VIC7100/2020|EPI_ISL_564231|2020-08-01=2020-08-01,hCoV-19/Australia/VIC7106/2020|EPI_ISL_564235|2020-08-01=2020-08-01,hCoV-19/Australia/VIC14665/2020|EPI_ISL_592944|2020-08-02=2020-08-02,hCoV-19/Australia/VIC17270/2020|EPI_ISL_663813|2020-07-30=2020-07-30,hCoV-19/Australia/VIC6776/2020|EPI_ISL_564049|2020-07-31=2020-07-31,hCoV-19/Australia/VIC9036/2020|EPI_ISL_565366|2020-07-30=2020-07-30,hCoV-19/Australia/VIC8819/2020|EPI_ISL_565216|2020-08-02=2020-08-02,hCoV-19/Australia/VIC8824/2020|EPI_ISL_565217|2020-08-03=2020-08-03,hCoV-19/Australia/VIC14627/2020|EPI_ISL_592923|2020-08-04=2020-08-04,hCoV-19/Australia/VIC14640/2020|EPI_ISL_592929|2020-07-30=2020-07-30,hCoV-19/Australia/VIC14650/2020|EPI_ISL_592934|2020-08-04=2020-08-04,hCoV-19/Australia/VIC10581/2020|EPI_ISL_562969|2020-08-04=2020-08-04,hCoV-19/Australia/VIC10585/2020|EPI_ISL_562971|2020-08-03=2020-08-03,hCoV-19/Australia/VIC10597/2020|EPI_ISL_562978|2020-08-03=2020-08-03,hCoV-19/Australia/VIC12636/2020|EPI_ISL_640935|2020-08-02=2020-08-02,hCoV-19/Australia/VIC12930/2020|EPI_ISL_640951|2020-07-31=2020-07-31,hCoV-19/Australia/VIC10601/2020|EPI_ISL_562982|2020-08-04=2020-08-04,hCoV-19/Australia/VIC10612/2020|EPI_ISL_562990|2020-08-04=2020-08-04,hCoV-19/Australia/VIC10615/2020|EPI_ISL_562992|2020-08-04=2020-08-04,hCoV-19/Australia/VIC10620/2020|EPI_ISL_562995|2020-08-04=2020-08-04,hCoV-19/Australia/VIC8815/2020|EPI_ISL_565213|2020-08-01=2020-08-01,hCoV-19/Australia/VIC16943/2020|EPI_ISL_663653|2020-08-05=2020-08-05,hCoV-19/Australia/VIC12154/2020|EPI_ISL_641289|2020-08-09=2020-08-09,hCoV-19/Australia/VIC7746/2020|EPI_ISL_564624|2020-08-06=2020-08-06,hCoV-19/Australia/VIC11129/2020|EPI_ISL_563260|2020-08-07=2020-08-07,hCoV-19/Australia/VIC7659/2020|EPI_ISL_564559|2020-08-08=2020-08-08,hCoV-19/Australia/VIC12097/2020|EPI_ISL_641103|2020-08-10=2020-08-10,hCoV-19/Australia/VIC16520/2020|EPI_ISL_641194|2020-08-09=2020-08-09,hCoV-19/Australia/VIC11798/2020|EPI_ISL_591855|2020-08-11=2020-08-11,hCoV-19/Australia/VIC11817/2020|EPI_ISL_591861|2020-08-08=2020-08-08,hCoV-19/Australia/VIC11868/2020|EPI_ISL_591877|2020-08-11=2020-08-11,hCoV-19/Australia/VIC12306/2020|EPI_ISL_591952|2020-08-10=2020-08-10,hCoV-19/Australia/VIC9567/2020|EPI_ISL_565605|2020-08-06=2020-08-06,hCoV-19/Australia/VIC12271/2020|EPI_ISL_591940|2020-08-11=2020-08-11,hCoV-19/Australia/VIC12273/2020|EPI_ISL_591942|2020-08-10=2020-08-10,hCoV-19/Australia/VIC12274/2020|EPI_ISL_591943|2020-08-07=2020-08-07,hCoV-19/Australia/VIC13421/2020|EPI_ISL_563724|2020-08-06=2020-08-06,hCoV-19/Australia/VIC16601/2020|EPI_ISL_640406|2020-08-06=2020-08-06,hCoV-19/Australia/VIC16573/2020|EPI_ISL_640412|2020-08-10=2020-08-10,hCoV-19/Australia/VIC16488/2020|EPI_ISL_640436|2020-08-06=2020-08-06,hCoV-19/Australia/VIC13599/2020|EPI_ISL_563775|2020-08-06=2020-08-06,hCoV-19/Australia/VIC8229/2020|EPI_ISL_564910|2020-08-11=2020-08-11,hCoV-19/Australia/VIC8236/2020|EPI_ISL_564912|2020-08-11=2020-08-11,hCoV-19/Australia/VIC15818/2020|EPI_ISL_593466|2020-08-09=2020-08-09,hCoV-19/Australia/VIC8221/2020|EPI_ISL_564907|2020-08-11=2020-08-11,hCoV-19/Australia/VIC8328/2020|EPI_ISL_564943|2020-08-12=2020-08-12,hCoV-19/Australia/VIC13091/2020|EPI_ISL_592184|2020-08-08=2020-08-08,hCoV-19/Australia/VIC8375/2020|EPI_ISL_564972|2020-08-12=2020-08-12,hCoV-19/Australia/VIC13115/2020|EPI_ISL_592189|2020-08-07=2020-08-07,hCoV-19/Australia/VIC13119/2020|EPI_ISL_592190|2020-08-08=2020-08-08,hCoV-19/Australia/VIC8202/2020|EPI_ISL_564897|2020-08-10=2020-08-10,hCoV-19/Australia/VIC8027/2020|EPI_ISL_564809|2020-08-11=2020-08-11,hCoV-19/Australia/VIC15544/2020|EPI_ISL_593354|2020-08-09=2020-08-09,hCoV-19/Australia/VIC15609/2020|EPI_ISL_593373|2020-08-07=2020-08-07,hCoV-19/Australia/VIC15631/2020|EPI_ISL_593387|2020-08-11=2020-08-11,hCoV-19/Australia/VIC15636/2020|EPI_ISL_593391|2020-08-06=2020-08-06,hCoV-19/Australia/VIC8114/2020|EPI_ISL_564857|2020-08-12=2020-08-12,hCoV-19/Australia/VIC8153/2020|EPI_ISL_564875|2020-08-07=2020-08-07,hCoV-19/Australia/VIC8169/2020|EPI_ISL_564882|2020-08-12=2020-08-12,hCoV-19/Australia/VIC7871/2020|EPI_ISL_564719|2020-08-10=2020-08-10,hCoV-19/Australia/VIC7877/2020|EPI_ISL_564722|2020-08-10=2020-08-10,hCoV-19/Australia/VIC7894/2020|EPI_ISL_564733|2020-08-06=2020-08-06,hCoV-19/Australia/VIC7920/2020|EPI_ISL_564743|2020-08-06=2020-08-06,hCoV-19/Australia/VIC7925/2020|EPI_ISL_564747|2020-08-07=2020-08-07,hCoV-19/Australia/VIC16164/2020|EPI_ISL_640822|2020-08-09=2020-08-09,hCoV-19/Australia/VIC16517/2020|EPI_ISL_640831|2020-08-09=2020-08-09,hCoV-19/Australia/VIC16120/2020|EPI_ISL_640846|2020-08-06=2020-08-06,hCoV-19/Australia/VIC12288/2020|EPI_ISL_640852|2020-08-06=2020-08-06,hCoV-19/Australia/VIC16400/2020|EPI_ISL_640853|2020-08-08=2020-08-08,hCoV-19/Australia/VIC12108/2020|EPI_ISL_640892|2020-08-11=2020-08-11,hCoV-19/Australia/VIC16908/2020|EPI_ISL_663530|2020-08-07=2020-08-07,hCoV-19/Australia/VIC16923/2020|EPI_ISL_663531|2020-08-06=2020-08-06,hCoV-19/Australia/VIC12016/2020|EPI_ISL_640726|2020-08-11=2020-08-11,hCoV-19/Australia/VIC16122/2020|EPI_ISL_640745|2020-08-06=2020-08-06,hCoV-19/Australia/VIC16388/2020|EPI_ISL_640604|2020-08-09=2020-08-09,hCoV-19/Australia/VIC11124/2020|EPI_ISL_562641|2020-08-11=2020-08-11,hCoV-19/Australia/VIC9502/2020|EPI_ISL_562680|2020-08-12=2020-08-12,hCoV-19/Australia/VIC16125/2020|EPI_ISL_640571|2020-08-06=2020-08-06,hCoV-19/Australia/VIC9250/2020|EPI_ISL_565465|2020-08-11=2020-08-11,hCoV-19/Australia/VIC9252/2020|EPI_ISL_565467|2020-08-11=2020-08-11,hCoV-19/Australia/VIC9363/2020|EPI_ISL_565521|2020-08-07=2020-08-07,hCoV-19/Australia/VIC14708/2020|EPI_ISL_592962|2020-08-06=2020-08-06,hCoV-19/Australia/VIC14719/2020|EPI_ISL_592968|2020-08-12=2020-08-12,hCoV-19/Australia/VIC14728/2020|EPI_ISL_592972|2020-08-11=2020-08-11,hCoV-19/Australia/VIC9115/2020|EPI_ISL_565395|2020-08-09=2020-08-09,hCoV-19/Australia/VIC14690/2020|EPI_ISL_592955|2020-08-06=2020-08-06,hCoV-19/Australia/VIC17106/2020|EPI_ISL_663735|2020-08-06=2020-08-06,hCoV-19/Australia/VIC17434/2020|EPI_ISL_663886|2020-08-06=2020-08-06,hCoV-19/Australia/VIC14540/2020|EPI_ISL_592882|2020-08-07=2020-08-07,hCoV-19/Australia/VIC17081/2020|EPI_ISL_663721|2020-08-12=2020-08-12,hCoV-19/Australia/VIC17086/2020|EPI_ISL_663724|2020-08-07=2020-08-07,hCoV-19/Australia/VIC17094/2020|EPI_ISL_663728|2020-08-07=2020-08-07,hCoV-19/Australia/VIC17098/2020|EPI_ISL_663730|2020-08-09=2020-08-09,hCoV-19/Australia/VIC17183/2020|EPI_ISL_663781|2020-08-06=2020-08-06,hCoV-19/Australia/VIC14520/2020|EPI_ISL_592874|2020-08-09=2020-08-09,hCoV-19/Australia/VIC14633/2020|EPI_ISL_592926|2020-08-11=2020-08-11,hCoV-19/Australia/VIC14647/2020|EPI_ISL_592932|2020-08-11=2020-08-11,hCoV-19/Australia/VIC12028/2020|EPI_ISL_640923|2020-08-11=2020-08-11,hCoV-19/Australia/VIC16653/2020|EPI_ISL_640989|2020-08-08=2020-08-08,hCoV-19/Australia/VIC16843/2020|EPI_ISL_663601|2020-08-06=2020-08-06,hCoV-19/Australia/VIC12091/2020|EPI_ISL_640999|2020-08-11=2020-08-11,hCoV-19/Australia/VIC16837/2020|EPI_ISL_663596|2020-08-07=2020-08-07,hCoV-19/Australia/VIC11301/2020|EPI_ISL_563322|2020-08-15=2020-08-15,hCoV-19/Australia/VIC11312/2020|EPI_ISL_563325|2020-08-14=2020-08-14,hCoV-19/Australia/VIC11329/2020|EPI_ISL_563331|2020-08-13=2020-08-13,hCoV-19/Australia/VIC17764/2020|EPI_ISL_779432|2020-08-14=2020-08-14,hCoV-19/Australia/VIC9827/2020|EPI_ISL_565735|2020-08-15=2020-08-15,hCoV-19/Australia/VIC9839/2020|EPI_ISL_565741|2020-08-17=2020-08-17,hCoV-19/Australia/VIC10882/2020|EPI_ISL_563136|2020-08-14=2020-08-14,hCoV-19/Australia/VIC10883/2020|EPI_ISL_563137|2020-08-16=2020-08-16,hCoV-19/Australia/VIC17940/2020|EPI_ISL_779574|2020-08-15=2020-08-15,hCoV-19/Australia/VIC17941/2020|EPI_ISL_779575|2020-08-18=2020-08-18,hCoV-19/Australia/VIC9533/2020|EPI_ISL_565590|2020-08-15=2020-08-15,hCoV-19/Australia/VIC9559/2020|EPI_ISL_565602|2020-08-16=2020-08-16,hCoV-19/Australia/VIC8325/2020|EPI_ISL_564941|2020-08-13=2020-08-13,hCoV-19/Australia/VIC8374/2020|EPI_ISL_564971|2020-08-13=2020-08-13,hCoV-19/Australia/VIC8175/2020|EPI_ISL_564885|2020-08-13=2020-08-13,hCoV-19/Australia/VIC8189/2020|EPI_ISL_564891|2020-08-14=2020-08-14,hCoV-19/Australia/VIC8008/2020|EPI_ISL_564800|2020-08-17=2020-08-17,hCoV-19/Australia/VIC8022/2020|EPI_ISL_564807|2020-08-13=2020-08-13,hCoV-19/Australia/VIC8037/2020|EPI_ISL_564814|2020-08-13=2020-08-13,hCoV-19/Australia/VIC8059/2020|EPI_ISL_564824|2020-08-17=2020-08-17,hCoV-19/Australia/VIC8061/2020|EPI_ISL_564826|2020-08-17=2020-08-17,hCoV-19/Australia/VIC8085/2020|EPI_ISL_564839|2020-08-13=2020-08-13,hCoV-19/Australia/VIC8087/2020|EPI_ISL_564841|2020-08-13=2020-08-13,hCoV-19/Australia/VIC8096/2020|EPI_ISL_564845|2020-08-16=2020-08-16,hCoV-19/Australia/VIC8098/2020|EPI_ISL_564846|2020-08-16=2020-08-16,hCoV-19/Australia/VIC8099/2020|EPI_ISL_564847|2020-08-16=2020-08-16,hCoV-19/Australia/VIC8100/2020|EPI_ISL_564848|2020-08-16=2020-08-16,hCoV-19/Australia/VIC7997/2020|EPI_ISL_564797|2020-08-13=2020-08-13,hCoV-19/Australia/VIC15315/2020|EPI_ISL_593247|2020-08-19=2020-08-19,hCoV-19/Australia/VIC10137/2020|EPI_ISL_562805|2020-08-13=2020-08-13,hCoV-19/Australia/VIC10147/2020|EPI_ISL_562808|2020-08-13=2020-08-13,hCoV-19/Australia/VIC11717/2020|EPI_ISL_640847|2020-08-14=2020-08-14,hCoV-19/Australia/VIC8485/2020|EPI_ISL_565047|2020-08-17=2020-08-17,hCoV-19/Australia/VIC10363/2020|EPI_ISL_562891|2020-08-14=2020-08-14,hCoV-19/Australia/VIC13173/2020|EPI_ISL_562617|2020-08-15=2020-08-15,hCoV-19/Australia/VIC14419/2020|EPI_ISL_592493|2020-08-14=2020-08-14,hCoV-19/Australia/VIC14424/2020|EPI_ISL_592497|2020-08-18=2020-08-18,hCoV-19/Australia/VIC13772/2020|EPI_ISL_562621|2020-08-18=2020-08-18,hCoV-19/Australia/VIC13776/2020|EPI_ISL_562653|2020-08-18=2020-08-18,hCoV-19/Australia/VIC8093/2020|EPI_ISL_562661|2020-08-15=2020-08-15,hCoV-19/Australia/VIC9300/2020|EPI_ISL_565495|2020-08-18=2020-08-18,hCoV-19/Australia/VIC9324/2020|EPI_ISL_565508|2020-08-19=2020-08-19,hCoV-19/Australia/VIC9403/2020|EPI_ISL_565537|2020-08-19=2020-08-19,hCoV-19/Australia/VIC9420/2020|EPI_ISL_565542|2020-08-13=2020-08-13,hCoV-19/Australia/VIC9437/2020|EPI_ISL_565550|2020-08-18=2020-08-18,hCoV-19/Australia/VIC9049/2020|EPI_ISL_565374|2020-08-16=2020-08-16,hCoV-19/Australia/VIC9444/2020|EPI_ISL_565556|2020-08-18=2020-08-18,hCoV-19/Australia/VIC9474/2020|EPI_ISL_565564|2020-08-17=2020-08-17,hCoV-19/Australia/VIC14671/2020|EPI_ISL_592947|2020-08-13=2020-08-13,hCoV-19/Australia/VIC9090/2020|EPI_ISL_565389|2020-08-19=2020-08-19,hCoV-19/Australia/VIC9126/2020|EPI_ISL_565400|2020-08-19=2020-08-19,hCoV-19/Australia/VIC14700/2020|EPI_ISL_592958|2020-08-18=2020-08-18,hCoV-19/Australia/VIC14787/2020|EPI_ISL_592999|2020-08-17=2020-08-17,hCoV-19/Australia/VIC17381/2020|EPI_ISL_663866|2020-08-19=2020-08-19,hCoV-19/Australia/VIC17397/2020|EPI_ISL_663872|2020-08-18=2020-08-18,hCoV-19/Australia/VIC17430/2020|EPI_ISL_663884|2020-08-17=2020-08-17,hCoV-19/Australia/VIC17445/2020|EPI_ISL_663889|2020-08-13=2020-08-13,hCoV-19/Australia/VIC15151/2020|EPI_ISL_592831|2020-08-14=2020-08-14,hCoV-19/Australia/VIC15810/2020|EPI_ISL_592856|2020-08-13=2020-08-13,hCoV-19/Australia/VIC17092/2020|EPI_ISL_663727|2020-08-14=2020-08-14,hCoV-19/Australia/VIC17117/2020|EPI_ISL_663741|2020-08-14=2020-08-14,hCoV-19/Australia/VIC17201/2020|EPI_ISL_663790|2020-08-14=2020-08-14,hCoV-19/Australia/VIC17203/2020|EPI_ISL_663792|2020-08-14=2020-08-14,hCoV-19/Australia/VIC17208/2020|EPI_ISL_663795|2020-08-14=2020-08-14,hCoV-19/Australia/VIC16852/2020|EPI_ISL_663605|2020-08-16=2020-08-16,hCoV-19/Australia/VIC17029/2020|EPI_ISL_663693|2020-08-13=2020-08-13,hCoV-19/Australia/VIC17041/2020|EPI_ISL_663698|2020-08-14=2020-08-14,hCoV-19/Australia/VIC8642/2020|EPI_ISL_565126|2020-08-18=2020-08-18,hCoV-19/Australia/VIC11343/2020|EPI_ISL_563339|2020-08-24=2020-08-24,hCoV-19/Australia/VIC11378/2020|EPI_ISL_563348|2020-08-23=2020-08-23,hCoV-19/Australia/VIC11395/2020|EPI_ISL_563354|2020-08-21=2020-08-21,hCoV-19/Australia/VIC11403/2020|EPI_ISL_563359|2020-08-22=2020-08-22,hCoV-19/Australia/VIC11454/2020|EPI_ISL_563378|2020-08-22=2020-08-22,hCoV-19/Australia/VIC15030/2020|EPI_ISL_593113|2020-08-24=2020-08-24,hCoV-19/Australia/VIC17752/2020|EPI_ISL_779425|2020-08-22=2020-08-22,hCoV-19/Australia/VIC17772/2020|EPI_ISL_779438|2020-08-25=2020-08-25,hCoV-19/Australia/VIC9985/2020|EPI_ISL_565823|2020-08-24=2020-08-24,hCoV-19/Australia/VIC17883/2020|EPI_ISL_779530|2020-08-23=2020-08-23,hCoV-19/Australia/VIC17893/2020|EPI_ISL_779539|2020-08-24=2020-08-24,hCoV-19/Australia/VIC17898/2020|EPI_ISL_779544|2020-08-20=2020-08-20,hCoV-19/Australia/VIC9900/2020|EPI_ISL_565771|2020-08-24=2020-08-24,hCoV-19/Australia/VIC9528/2020|EPI_ISL_565589|2020-08-21=2020-08-21,hCoV-19/Australia/VIC9541/2020|EPI_ISL_565594|2020-08-20=2020-08-20,hCoV-19/Australia/VIC9638/2020|EPI_ISL_565633|2020-08-21=2020-08-21,hCoV-19/Australia/VIC9714/2020|EPI_ISL_565668|2020-08-25=2020-08-25,hCoV-19/Australia/VIC8280/2020|EPI_ISL_564926|2020-08-20=2020-08-20,hCoV-19/Australia/VIC15244/2020|EPI_ISL_593216|2020-08-24=2020-08-24,hCoV-19/Australia/VIC15245/2020|EPI_ISL_593217|2020-08-21=2020-08-21,hCoV-19/Australia/VIC15256/2020|EPI_ISL_593221|2020-08-26=2020-08-26,hCoV-19/Australia/VIC17712/2020|EPI_ISL_664006|2020-08-21=2020-08-21,hCoV-19/Australia/VIC17726/2020|EPI_ISL_664015|2020-08-21=2020-08-21,hCoV-19/Australia/VIC10167/2020|EPI_ISL_562813|2020-08-26=2020-08-26,hCoV-19/Australia/VIC10215/2020|EPI_ISL_562825|2020-08-26=2020-08-26,hCoV-19/Australia/VIC10032/2020|EPI_ISL_562771|2020-08-24=2020-08-24,hCoV-19/Australia/VIC10037/2020|EPI_ISL_562773|2020-08-24=2020-08-24,hCoV-19/Australia/VIC10075/2020|EPI_ISL_562786|2020-08-21=2020-08-21,hCoV-19/Australia/VIC10115/2020|EPI_ISL_562793|2020-08-26=2020-08-26,hCoV-19/Australia/VIC14042/2020|EPI_ISL_563943|2020-08-21=2020-08-21,hCoV-19/Australia/VIC14045/2020|EPI_ISL_563944|2020-08-20=2020-08-20,hCoV-19/Australia/VIC13653/2020|EPI_ISL_562648|2020-08-24=2020-08-24,hCoV-19/Australia/VIC9591/2020|EPI_ISL_562682|2020-08-23=2020-08-23,hCoV-19/Australia/VIC9905/2020|EPI_ISL_562687|2020-08-25=2020-08-25,hCoV-19/Australia/VIC13786/2020|EPI_ISL_563836|2020-08-26=2020-08-26,hCoV-19/Australia/VIC13852/2020|EPI_ISL_563855|2020-08-24=2020-08-24,hCoV-19/Australia/VIC13878/2020|EPI_ISL_563862|2020-08-23=2020-08-23,hCoV-19/Australia/VIC17511/2020|EPI_ISL_663905|2020-08-20=2020-08-20,hCoV-19/Australia/VIC14366/2020|EPI_ISL_591807|2020-08-23=2020-08-23,hCoV-19/Australia/VIC17678/2020|EPI_ISL_663993|2020-08-20=2020-08-20,hCoV-19/Australia/VIC17359/2020|EPI_ISL_663856|2020-08-21=2020-08-21,hCoV-19/Australia/VIC9088/2020|EPI_ISL_565388|2020-08-20=2020-08-20,hCoV-19/Australia/VIC9146/2020|EPI_ISL_565413|2020-08-21=2020-08-21,hCoV-19/Australia/VIC9219/2020|EPI_ISL_565449|2020-08-20=2020-08-20,hCoV-19/Australia/VIC17375/2020|EPI_ISL_663864|2020-08-20=2020-08-20,hCoV-19/Australia/VIC17460/2020|EPI_ISL_663894|2020-08-23=2020-08-23,hCoV-19/Australia/VIC17461/2020|EPI_ISL_663895|2020-08-23=2020-08-23,hCoV-19/Australia/VIC10482/2020|EPI_ISL_562929|2020-08-24=2020-08-24,hCoV-19/Australia/VIC16210/2020|EPI_ISL_640975|2020-08-20=2020-08-20,hCoV-19/Australia/VIC16857/2020|EPI_ISL_663609|2020-08-20=2020-08-20,hCoV-19/Australia/VIC16968/2020|EPI_ISL_663665|2020-08-20=2020-08-20,hCoV-19/Australia/VIC10692/2020|EPI_ISL_562591|2020-09-01=2020-09-01,hCoV-19/Australia/VIC10789/2020|EPI_ISL_562592|2020-09-01=2020-09-01,hCoV-19/Australia/VIC10571/2020|EPI_ISL_562963|2020-09-02=2020-09-02,hCoV-19/Australia/VIC10705/2020|EPI_ISL_563044|2020-09-01=2020-09-01,hCoV-19/Australia/VIC10721/2020|EPI_ISL_563054|2020-09-01=2020-09-01,hCoV-19/Australia/VIC14171/2020|EPI_ISL_592366|2020-09-02=2020-09-02,hCoV-19/Australia/VIC10331/2020|EPI_ISL_562872|2020-09-01=2020-09-01,hCoV-19/Australia/VIC15096/2020|EPI_ISL_593135|2020-08-28=2020-08-28,hCoV-19/Australia/VIC15148/2020|EPI_ISL_593158|2020-08-27=2020-08-27,hCoV-19/Australia/VIC15150/2020|EPI_ISL_593160|2020-08-27=2020-08-27,hCoV-19/Australia/VIC15163/2020|EPI_ISL_593166|2020-08-29=2020-08-29,hCoV-19/Australia/VIC17774/2020|EPI_ISL_779439|2020-08-29=2020-08-29,hCoV-19/Australia/VIC11127/2020|EPI_ISL_563259|2020-08-29=2020-08-29,hCoV-19/Australia/VIC14987/2020|EPI_ISL_593093|2020-08-31=2020-08-31,hCoV-19/Australia/VIC14934/2020|EPI_ISL_593068|2020-08-31=2020-08-31,hCoV-19/Australia/VIC10742/2020|EPI_ISL_563064|2020-08-31=2020-08-31,hCoV-19/Australia/VIC17862/2020|EPI_ISL_779511|2020-08-28=2020-08-28,hCoV-19/Australia/VIC17897/2020|EPI_ISL_779543|2020-08-28=2020-08-28,hCoV-19/Australia/VIC10828/2020|EPI_ISL_563113|2020-08-30=2020-08-30,hCoV-19/Australia/VIC10170/2020|EPI_ISL_562814|2020-08-27=2020-08-27,hCoV-19/Australia/VIC10192/2020|EPI_ISL_562821|2020-08-27=2020-08-27,hCoV-19/Australia/VIC10235/2020|EPI_ISL_562835|2020-08-28=2020-08-28,hCoV-19/Australia/VIC10121/2020|EPI_ISL_562797|2020-08-28=2020-08-28,hCoV-19/Australia/VIC10122/2020|EPI_ISL_562798|2020-08-27=2020-08-27,hCoV-19/Australia/VIC11563/2020|EPI_ISL_562646|2020-08-27=2020-08-27,hCoV-19/Australia/VIC13744/2020|EPI_ISL_563822|2020-08-27=2020-08-27,hCoV-19/Australia/VIC15169/2020|EPI_ISL_592845|2020-08-28=2020-08-28,hCoV-19/Australia/VIC15175/2020|EPI_ISL_592846|2020-08-27=2020-08-27,hCoV-19/Australia/VIC10454/2020|EPI_ISL_562916|2020-09-04=2020-09-04,hCoV-19/Australia/VIC10701/2020|EPI_ISL_563040|2020-09-04=2020-09-04,hCoV-19/Australia/VIC10731/2020|EPI_ISL_563059|2020-09-05=2020-09-05,hCoV-19/Australia/VIC10736/2020|EPI_ISL_563060|2020-09-03=2020-09-03,hCoV-19/Australia/VIC10775/2020|EPI_ISL_563084|2020-09-05=2020-09-05,hCoV-19/Australia/VIC10968/2020|EPI_ISL_563174|2020-09-07=2020-09-07,hCoV-19/Australia/VIC10970/2020|EPI_ISL_563176|2020-09-07=2020-09-07,hCoV-19/Australia/VIC11013/2020|EPI_ISL_563198|2020-09-08=2020-09-08,hCoV-19/Australia/VIC13865/2020|EPI_ISL_592334|2020-09-03=2020-09-03,hCoV-19/Australia/VIC16243/2020|EPI_ISL_640665|2020-09-07=2020-09-07,hCoV-19/Australia/VIC10676/2020|EPI_ISL_563028|2020-09-06=2020-09-06,hCoV-19/Australia/VIC10691/2020|EPI_ISL_563034|2020-09-04=2020-09-04,hCoV-19/Australia/VIC11122/2020|EPI_ISL_563258|2020-09-07=2020-09-07,hCoV-19/Australia/VIC11850/2020|EPI_ISL_563497|2020-09-09=2020-09-09,hCoV-19/Australia/VIC11927/2020|EPI_ISL_563498|2020-09-09=2020-09-09,hCoV-19/Australia/VIC12694/2020|EPI_ISL_563578|2020-09-09=2020-09-09,hCoV-19/Australia/VIC13533/2020|EPI_ISL_591801|2020-09-05=2020-09-05,hCoV-19/Australia/VIC13517/2020|EPI_ISL_592282|2020-09-04=2020-09-04,hCoV-19/Australia/VIC12585/2020|EPI_ISL_563573|2020-09-12=2020-09-12,hCoV-19/Australia/VIC13753/2020|EPI_ISL_563825|2020-09-14=2020-09-14,hCoV-19/Australia/VIC14014/2020|EPI_ISL_563929|2020-09-16=2020-09-16,hCoV-19/Australia/VIC14047/2020|EPI_ISL_563945|2020-09-16=2020-09-16,hCoV-19/Australia/VIC16455/2020|EPI_ISL_640969|2020-09-13=2020-09-13,hCoV-19/Australia/VIC12734/2020|EPI_ISL_563584|2020-09-13=2020-09-13,hCoV-19/Australia/VIC12737/2020|EPI_ISL_563585|2020-09-10=2020-09-10,hCoV-19/Australia/VIC12743/2020|EPI_ISL_563587|2020-09-10=2020-09-10,hCoV-19/Australia/VIC12770/2020|EPI_ISL_563590|2020-09-13=2020-09-13,hCoV-19/Australia/VIC12773/2020|EPI_ISL_563592|2020-09-10=2020-09-10,hCoV-19/Australia/VIC12873/2020|EPI_ISL_563603|2020-09-13=2020-09-13,hCoV-19/Australia/VIC13425/2020|EPI_ISL_563727|2020-09-14=2020-09-14,hCoV-19/Australia/VIC13871/2020|EPI_ISL_563861|2020-09-15=2020-09-15,hCoV-19/Australia/VIC13944/2020|EPI_ISL_592341|2020-09-18=2020-09-18,hCoV-19/Australia/VIC14435/2020|EPI_ISL_592500|2020-09-19=2020-09-19,hCoV-19/Australia/VIC14075/2020|EPI_ISL_563957|2020-09-17=2020-09-17,hCoV-19/Australia/VIC14083/2020|EPI_ISL_563961|2020-09-17=2020-09-17,hCoV-19/Australia/VIC14806/2020|EPI_ISL_593005|2020-09-19=2020-09-19,hCoV-19/Australia/VIC14950/2020|EPI_ISL_593075|2020-09-23=2020-09-23,hCoV-19/Australia/VIC14956/2020|EPI_ISL_593079|2020-09-23=2020-09-23,hCoV-19/Australia/VIC15249/2020|EPI_ISL_593218|2020-09-27=2020-09-27,hCoV-19/Australia/VIC15052/2020|EPI_ISL_593125|2020-09-24=2020-09-24,hCoV-19/Australia/VIC15683/2020|EPI_ISL_593411|2020-10-03=2020-10-03,hCoV-19/Australia/VIC16281/2020|EPI_ISL_641012|2020-10-14=2020-10-14,hCoV-19/Australia/VIC16300/2020|EPI_ISL_640872|2020-10-17=2020-10-17">		</trait>			<taxonset idref="TaxonSetD.2"/>		</init>

<init id="TreeD.3" spec="beast.evolution.tree.RandomTree" taxa="@clusterD.3">			<populationModel spec="beast.evolution.tree.coalescent.ConstantPopulation" popSize="0.1"/>				<trait id="dateTraitD.3" spec="beast.evolution.tree.TraitSet" taxa="@TaxonSetD.3" dateFormat="yyyy-MM-dd" traitname="date" value="hCoV-19/Australia/VIC2152/2020|EPI_ISL_480776|2020-06-17=2020-06-17,hCoV-19/Australia/VIC2217/2020|EPI_ISL_521957|2020-06-14=2020-06-14,hCoV-19/Australia/VIC2123/2020|EPI_ISL_480726|2020-06-18=2020-06-18,hCoV-19/Australia/VIC2167/2020|EPI_ISL_480774|2020-06-19=2020-06-19,hCoV-19/Australia/VIC2250/2020|EPI_ISL_521981|2020-06-23=2020-06-23,hCoV-19/Australia/VIC2443/2020|EPI_ISL_522149|2020-06-25=2020-06-25,hCoV-19/Australia/VIC2325/2020|EPI_ISL_522046|2020-06-25=2020-06-25,hCoV-19/Australia/VIC2330/2020|EPI_ISL_522051|2020-06-25=2020-06-25,hCoV-19/Australia/VIC2364/2020|EPI_ISL_522084|2020-06-25=2020-06-25,hCoV-19/Australia/VIC2623/2020|EPI_ISL_521469|2020-06-30=2020-06-30,hCoV-19/Australia/VIC2624/2020|EPI_ISL_521470|2020-06-30=2020-06-30,hCoV-19/Australia/VIC2277/2020|EPI_ISL_521999|2020-06-26=2020-06-26,hCoV-19/Australia/VIC2515/2020|EPI_ISL_522210|2020-06-30=2020-06-30,hCoV-19/Australia/VIC2423/2020|EPI_ISL_522133|2020-06-27=2020-06-27,hCoV-19/Australia/VIC2424/2020|EPI_ISL_522134|2020-06-27=2020-06-27,hCoV-19/Australia/VIC2426/2020|EPI_ISL_522136|2020-06-27=2020-06-27,hCoV-19/Australia/VIC2484/2020|EPI_ISL_522186|2020-06-28=2020-06-28,hCoV-19/Australia/VIC2413/2020|EPI_ISL_522124|2020-06-29=2020-06-29,hCoV-19/Australia/VIC2282/2020|EPI_ISL_522004|2020-06-26=2020-06-26,hCoV-19/Australia/VIC2283/2020|EPI_ISL_522005|2020-06-26=2020-06-26,hCoV-19/Australia/VIC2985/2020|EPI_ISL_521815|2020-07-07=2020-07-07,hCoV-19/Australia/VIC3013/2020|EPI_ISL_521842|2020-07-04=2020-07-04,hCoV-19/Australia/VIC2853/2020|EPI_ISL_521684|2020-07-03=2020-07-03,hCoV-19/Australia/VIC2879/2020|EPI_ISL_521710|2020-07-06=2020-07-06,hCoV-19/Australia/VIC2890/2020|EPI_ISL_521721|2020-07-05=2020-07-05,hCoV-19/Australia/VIC3541/2020|EPI_ISL_520290|2020-07-09=2020-07-09,hCoV-19/Australia/VIC2718/2020|EPI_ISL_521555|2020-07-04=2020-07-04,hCoV-19/Australia/VIC2745/2020|EPI_ISL_521580|2020-07-05=2020-07-05,hCoV-19/Australia/VIC2797/2020|EPI_ISL_521630|2020-07-06=2020-07-06,hCoV-19/Australia/VIC3298/2020|EPI_ISL_520977|2020-07-07=2020-07-07,hCoV-19/Australia/VIC3328/2020|EPI_ISL_521007|2020-07-07=2020-07-07,hCoV-19/Australia/VIC3335/2020|EPI_ISL_521014|2020-07-06=2020-07-06,hCoV-19/Australia/VIC3345/2020|EPI_ISL_521024|2020-07-08=2020-07-08,hCoV-19/Australia/VIC3356/2020|EPI_ISL_521035|2020-07-07=2020-07-07,hCoV-19/Australia/VIC3358/2020|EPI_ISL_521037|2020-07-08=2020-07-08,hCoV-19/Australia/VIC3363/2020|EPI_ISL_521042|2020-07-07=2020-07-07,hCoV-19/Australia/VIC4934/2020|EPI_ISL_519308|2020-07-14=2020-07-14,hCoV-19/Australia/VIC4541/2020|EPI_ISL_518952|2020-07-15=2020-07-15,hCoV-19/Australia/VIC10490/2020|EPI_ISL_562931|2020-07-13=2020-07-13,hCoV-19/Australia/VIC4772/2020|EPI_ISL_519158|2020-07-17=2020-07-17,hCoV-19/Australia/VIC5337/2020|EPI_ISL_520100|2020-07-18=2020-07-18,hCoV-19/Australia/VIC6042/2020|EPI_ISL_518083|2020-07-20=2020-07-20,hCoV-19/Australia/VIC5847/2020|EPI_ISL_518641|2020-07-20=2020-07-20,hCoV-19/Australia/VIC5653/2020|EPI_ISL_518463|2020-07-17=2020-07-17,hCoV-19/Australia/VIC12556/2020|EPI_ISL_641274|2020-07-28=2020-07-28,hCoV-19/Australia/VIC15446/2020|EPI_ISL_593309|2020-07-30=2020-07-30,hCoV-19/Australia/VIC12661/2020|EPI_ISL_563577|2020-07-28=2020-07-28,hCoV-19/Australia/VIC8478/2020|EPI_ISL_565043|2020-07-27=2020-07-27,hCoV-19/Australia/VIC9025/2020|EPI_ISL_565361|2020-07-28=2020-07-28,hCoV-19/Australia/VIC8712/2020|EPI_ISL_565152|2020-07-26=2020-07-26,hCoV-19/Australia/VIC13480/2020|EPI_ISL_592256|2020-08-03=2020-08-03,hCoV-19/Australia/VIC15235/2020|EPI_ISL_593210|2020-08-03=2020-08-03,hCoV-19/Australia/VIC15237/2020|EPI_ISL_593211|2020-08-03=2020-08-03,hCoV-19/Australia/VIC12323/2020|EPI_ISL_591958|2020-08-11=2020-08-11,hCoV-19/Australia/VIC9520/2020|EPI_ISL_565584|2020-08-19=2020-08-19,hCoV-19/Australia/VIC9522/2020|EPI_ISL_565586|2020-08-19=2020-08-19,hCoV-19/Australia/VIC9051/2020|EPI_ISL_565375|2020-08-16=2020-08-16,hCoV-19/Australia/VIC14531/2020|EPI_ISL_592879|2020-08-18=2020-08-18,hCoV-19/Australia/VIC17158/2020|EPI_ISL_663771|2020-08-15=2020-08-15,hCoV-19/Australia/VIC15023/2020|EPI_ISL_593108|2020-08-24=2020-08-24,hCoV-19/Australia/VIC11391/2020|EPI_ISL_563352|2020-08-22=2020-08-22,hCoV-19/Australia/VIC9895/2020|EPI_ISL_565768|2020-08-26=2020-08-26,hCoV-19/Australia/VIC10155/2020|EPI_ISL_562810|2020-08-26=2020-08-26,hCoV-19/Australia/VIC10177/2020|EPI_ISL_562816|2020-08-22=2020-08-22,hCoV-19/Australia/VIC10216/2020|EPI_ISL_562826|2020-08-26=2020-08-26,hCoV-19/Australia/VIC10221/2020|EPI_ISL_562829|2020-08-26=2020-08-26,hCoV-19/Australia/VIC10229/2020|EPI_ISL_562832|2020-08-26=2020-08-26,hCoV-19/Australia/VIC10716/2020|EPI_ISL_563050|2020-09-01=2020-09-01,hCoV-19/Australia/VIC10750/2020|EPI_ISL_563068|2020-09-01=2020-09-01,hCoV-19/Australia/VIC10762/2020|EPI_ISL_563079|2020-09-01=2020-09-01,hCoV-19/Australia/VIC10806/2020|EPI_ISL_563099|2020-09-01=2020-09-01,hCoV-19/Australia/VIC10650/2020|EPI_ISL_563015|2020-09-02=2020-09-02,hCoV-19/Australia/VIC11402/2020|EPI_ISL_563358|2020-08-29=2020-08-29,hCoV-19/Australia/VIC11487/2020|EPI_ISL_563393|2020-08-29=2020-08-29,hCoV-19/Australia/VIC13900/2020|EPI_ISL_563872|2020-09-10=2020-09-10,hCoV-19/Australia/VIC14011/2020|EPI_ISL_563927|2020-09-17=2020-09-17">		</trait>			<taxonset idref="TaxonSetD.3"/>		</init>

<init id="TreeB.1.1.119" spec="beast.evolution.tree.RandomTree" taxa="@clusterB.1.1.119">			<populationModel spec="beast.evolution.tree.coalescent.ConstantPopulation" popSize="0.1"/>				<trait id="dateTraitB.1.1.119" spec="beast.evolution.tree.TraitSet" taxa="@TaxonSetB.1.1.119" dateFormat="yyyy-MM-dd" traitname="date" value="hCoV-19/Australia/VIC183/2020|EPI_ISL_419879|2020-03-19=2020-03-19,hCoV-19/Australia/VIC191/2020|EPI_ISL_419887|2020-03-19=2020-03-19,hCoV-19/Australia/VIC548/2020|EPI_ISL_426811|2020-03-25=2020-03-25,hCoV-19/Australia/VIC594/2020|EPI_ISL_426851|2020-03-25=2020-03-25,hCoV-19/Australia/VIC135/2020|EPI_ISL_419828|2020-03-22=2020-03-22,hCoV-19/Australia/VIC-CBA1/2020|EPI_ISL_420855|2020-03-23=2020-03-23,hCoV-19/Australia/VIC353/2020|EPI_ISL_426661|2020-03-21=2020-03-21,hCoV-19/Australia/VIC366/2020|EPI_ISL_426674|2020-03-22=2020-03-22,hCoV-19/Australia/VIC377/2020|EPI_ISL_426684|2020-03-22=2020-03-22,hCoV-19/Australia/VIC500/2020|EPI_ISL_426772|2020-03-24=2020-03-24,hCoV-19/Australia/VIC404/2020|EPI_ISL_426707|2020-03-24=2020-03-24,hCoV-19/Australia/VIC409/2020|EPI_ISL_426711|2020-03-26=2020-03-26,hCoV-19/Australia/VIC438/2020|EPI_ISL_426735|2020-03-26=2020-03-26,hCoV-19/Australia/VIC228/2020|EPI_ISL_419923|2020-03-20=2020-03-20,hCoV-19/Australia/VIC310/2020|EPI_ISL_420001|2020-03-23=2020-03-23,hCoV-19/Australia/VIC324/2020|EPI_ISL_420015|2020-03-24=2020-03-24,hCoV-19/Australia/VIC638/2020|EPI_ISL_426934|2020-03-29=2020-03-29,hCoV-19/Australia/VIC487/2020|EPI_ISL_426918|2020-03-29=2020-03-29,hCoV-19/Australia/VIC696/2020|EPI_ISL_426988|2020-03-28=2020-03-28,hCoV-19/Australia/VIC443/2020|EPI_ISL_426740|2020-03-27=2020-03-27,hCoV-19/Australia/VIC780/2020|EPI_ISL_427055|2020-03-30=2020-03-30,hCoV-19/Australia/VIC754/2020|EPI_ISL_427031|2020-03-30=2020-03-30,hCoV-19/Australia/VIC764/2020|EPI_ISL_427040|2020-03-29=2020-03-29,hCoV-19/Australia/VIC957/2020|EPI_ISL_430649|2020-03-27=2020-03-27,hCoV-19/Australia/VIC1247/2020|EPI_ISL_436113|2020-04-09=2020-04-09,hCoV-19/Australia/VIC1110/2020|EPI_ISL_430569|2020-04-07=2020-04-07,hCoV-19/Australia/VIC1158/2020|EPI_ISL_430602|2020-04-09=2020-04-09,hCoV-19/Australia/VIC1143/2020|EPI_ISL_430614|2020-04-08=2020-04-08,hCoV-19/Australia/VIC1355/2020|EPI_ISL_430638|2020-04-09=2020-04-09,hCoV-19/Australia/VIC1281/2020|EPI_ISL_430676|2020-04-08=2020-04-08,hCoV-19/Australia/VIC1279/2020|EPI_ISL_430678|2020-04-07=2020-04-07,hCoV-19/Australia/VIC851/2020|EPI_ISL_427111|2020-04-04=2020-04-04,hCoV-19/Australia/VIC858/2020|EPI_ISL_427117|2020-04-05=2020-04-05,hCoV-19/Australia/VIC881/2020|EPI_ISL_427135|2020-04-06=2020-04-06,hCoV-19/Australia/VIC1178/2020|EPI_ISL_430674|2020-04-10=2020-04-10,hCoV-19/Australia/VIC1303/2020|EPI_ISL_430694|2020-04-10=2020-04-10,hCoV-19/Australia/VIC1372/2020|EPI_ISL_456414|2020-04-14=2020-04-14,hCoV-19/Australia/VIC1816/2020|EPI_ISL_480640|2020-05-30=2020-05-30,hCoV-19/Australia/VIC1948/2020|EPI_ISL_480672|2020-06-09=2020-06-09">		</trait>			<taxonset idref="TaxonSetB.1.1.119"/>		</init>

<init id="TreeB.1.517" spec="beast.evolution.tree.RandomTree" taxa="@clusterB.1.517">			<populationModel spec="beast.evolution.tree.coalescent.ConstantPopulation" popSize="0.1"/>				<trait id="dateTraitB.1.517" spec="beast.evolution.tree.TraitSet" taxa="@TaxonSetB.1.517" dateFormat="yyyy-MM-dd" traitname="date" value="hCoV-19/Australia/VIC18022/2020|EPI_ISL_779633|2020-12-29=2020-12-29,hCoV-19/Australia/VIC18056/2020|EPI_ISL_812425|2020-12-30=2020-12-30,hCoV-19/Australia/VIC18058/2020|EPI_ISL_812427|2020-12-30=2020-12-30,hCoV-19/Australia/VIC18059/2020|EPI_ISL_812428|2020-12-31=2020-12-31,hCoV-19/Australia/VIC18064/2020|EPI_ISL_812433|2020-12-31=2020-12-31,hCoV-19/Australia/VIC18070/2020|EPI_ISL_812437|2020-12-30=2020-12-30,hCoV-19/Australia/VIC18040/2021|EPI_ISL_779647|2021-01-01=2021-01-01,hCoV-19/Australia/VIC18041/2021|EPI_ISL_779648|2021-01-01=2021-01-01">		</trait>			<taxonset idref="TaxonSetB.1.517"/>		</init>

<init id="TreeA.1" spec="beast.evolution.tree.RandomTree" taxa="@clusterA.1">			<populationModel spec="beast.evolution.tree.coalescent.ConstantPopulation" popSize="0.1"/>				<trait id="dateTraitA.1" spec="beast.evolution.tree.TraitSet" taxa="@TaxonSetA.1" dateFormat="yyyy-MM-dd" traitname="date" value="hCoV-19/Australia/VIC24/2020|EPI_ISL_419739|2020-03-09=2020-03-09,hCoV-19/Australia/VIC20/2020|EPI_ISL_419741|2020-03-08=2020-03-08,hCoV-19/Australia/VIC118/2020|EPI_ISL_419719|2020-03-17=2020-03-17,hCoV-19/Australia/VIC110/2020|EPI_ISL_419716|2020-03-18=2020-03-18,hCoV-19/Australia/VIC67/2020|EPI_ISL_419781|2020-03-13=2020-03-13,hCoV-19/Australia/VIC68/2020|EPI_ISL_419782|2020-03-13=2020-03-13,hCoV-19/Australia/VIC69/2020|EPI_ISL_419783|2020-03-13=2020-03-13,hCoV-19/Australia/VIC160/2020|EPI_ISL_419857|2020-03-18=2020-03-18,hCoV-19/Australia/VIC162/2020|EPI_ISL_419859|2020-03-18=2020-03-18,hCoV-19/Australia/VIC165/2020|EPI_ISL_419862|2020-03-18=2020-03-18,hCoV-19/Australia/VIC177/2020|EPI_ISL_419874|2020-03-18=2020-03-18,hCoV-19/Australia/VIC701/2020|EPI_ISL_426878|2020-03-21=2020-03-21,hCoV-19/Australia/VIC130/2020|EPI_ISL_419823|2020-03-21=2020-03-21,hCoV-19/Australia/VIC365/2020|EPI_ISL_426673|2020-03-22=2020-03-22,hCoV-19/Australia/VIC335/2020|EPI_ISL_426644|2020-03-20=2020-03-20,hCoV-19/Australia/VIC336/2020|EPI_ISL_426645|2020-03-20=2020-03-20,hCoV-19/Australia/VIC532/2020|EPI_ISL_426798|2020-03-23=2020-03-23,hCoV-19/Australia/VIC953/2020|EPI_ISL_430645|2020-03-26=2020-03-26,hCoV-19/Australia/VIC265/2020|EPI_ISL_419958|2020-03-22=2020-03-22,hCoV-19/Australia/VIC288/2020|EPI_ISL_419979|2020-03-22=2020-03-22,hCoV-19/Australia/VIC213/2020|EPI_ISL_419908|2020-03-20=2020-03-20,hCoV-19/Australia/VIC222/2020|EPI_ISL_419917|2020-03-20=2020-03-20,hCoV-19/Australia/VIC225/2020|EPI_ISL_419920|2020-03-20=2020-03-20,hCoV-19/Australia/VIC241/2020|EPI_ISL_419936|2020-03-21=2020-03-21,hCoV-19/Australia/VIC1235/2020|EPI_ISL_430512|2020-04-02=2020-04-02,hCoV-19/Australia/VIC733/2020|EPI_ISL_427012|2020-03-30=2020-03-30,hCoV-19/Australia/VIC734/2020|EPI_ISL_427013|2020-03-30=2020-03-30,hCoV-19/Australia/VIC741/2020|EPI_ISL_427019|2020-03-30=2020-03-30,hCoV-19/Australia/VIC847/2020|EPI_ISL_427107|2020-04-04=2020-04-04">		</trait>			<taxonset idref="TaxonSetA.1"/>		</init>

<init id="TreeB.1" spec="beast.evolution.tree.RandomTree" taxa="@clusterB.1">			<populationModel spec="beast.evolution.tree.coalescent.ConstantPopulation" popSize="0.1"/>				<trait id="dateTraitB.1" spec="beast.evolution.tree.TraitSet" taxa="@TaxonSetB.1" dateFormat="yyyy-MM-dd" traitname="date" value="hCoV-19/Australia/VIC22/2020|EPI_ISL_419742|2020-03-09=2020-03-09,hCoV-19/Australia/VIC39/2020|EPI_ISL_419757|2020-03-11=2020-03-11,hCoV-19/Australia/VIC48/2020|EPI_ISL_419762|2020-03-12=2020-03-12,hCoV-19/Australia/VIC50/2020|EPI_ISL_419766|2020-03-12=2020-03-12,hCoV-19/Australia/VIC54/2020|EPI_ISL_419770|2020-03-12=2020-03-12,hCoV-19/Australia/VIC107/2020|EPI_ISL_419720|2020-03-19=2020-03-19,hCoV-19/Australia/VIC62/2020|EPI_ISL_419774|2020-03-13=2020-03-13,hCoV-19/Australia/VIC64/2020|EPI_ISL_419778|2020-03-13=2020-03-13,hCoV-19/Australia/VIC141/2020|EPI_ISL_419838|2020-03-16=2020-03-16,hCoV-19/Australia/VIC142/2020|EPI_ISL_419839|2020-03-16=2020-03-16,hCoV-19/Australia/VIC149/2020|EPI_ISL_419846|2020-03-17=2020-03-17,hCoV-19/Australia/VIC154/2020|EPI_ISL_419851|2020-03-17=2020-03-17,hCoV-19/Australia/VIC158/2020|EPI_ISL_419855|2020-03-18=2020-03-18,hCoV-19/Australia/VIC164/2020|EPI_ISL_419861|2020-03-18=2020-03-18,hCoV-19/Australia/VIC166/2020|EPI_ISL_419863|2020-03-18=2020-03-18,hCoV-19/Australia/VIC170/2020|EPI_ISL_419867|2020-03-18=2020-03-18,hCoV-19/Australia/VIC175/2020|EPI_ISL_419872|2020-03-18=2020-03-18,hCoV-19/Australia/VIC184/2020|EPI_ISL_419880|2020-03-19=2020-03-19,hCoV-19/Australia/VIC192/2020|EPI_ISL_419888|2020-03-19=2020-03-19,hCoV-19/Australia/VIC195/2020|EPI_ISL_419891|2020-03-19=2020-03-19,hCoV-19/Australia/VIC91/2020|EPI_ISL_419804|2020-03-15=2020-03-15,hCoV-19/Australia/VIC95/2020|EPI_ISL_419806|2020-03-16=2020-03-16,hCoV-19/Australia/VIC92/2020|EPI_ISL_419809|2020-03-15=2020-03-15,hCoV-19/Australia/VIC98/2020|EPI_ISL_419810|2020-03-16=2020-03-16,hCoV-19/Australia/VIC106/2020|EPI_ISL_419820|2020-03-17=2020-03-17,hCoV-19/Australia/VIC329/2020|EPI_ISL_426639|2020-03-17=2020-03-17,hCoV-19/Australia/VIC206/2020|EPI_ISL_419901|2020-03-19=2020-03-19,hCoV-19/Australia/VIC207/2020|EPI_ISL_419902|2020-03-19=2020-03-19,hCoV-19/Australia/VIC114/2020|EPI_ISL_419725|2020-03-20=2020-03-20,hCoV-19/Australia/VIC538/2020|EPI_ISL_426804|2020-03-23=2020-03-23,hCoV-19/Australia/VIC541/2020|EPI_ISL_426806|2020-03-24=2020-03-24,hCoV-19/Australia/VIC544/2020|EPI_ISL_426807|2020-03-23=2020-03-23,hCoV-19/Australia/VIC553/2020|EPI_ISL_426814|2020-03-25=2020-03-25,hCoV-19/Australia/VIC555/2020|EPI_ISL_426816|2020-03-25=2020-03-25,hCoV-19/Australia/VIC560/2020|EPI_ISL_426821|2020-03-25=2020-03-25,hCoV-19/Australia/VIC566/2020|EPI_ISL_426826|2020-03-25=2020-03-25,hCoV-19/Australia/VIC567/2020|EPI_ISL_426827|2020-03-25=2020-03-25,hCoV-19/Australia/VIC571/2020|EPI_ISL_426831|2020-03-25=2020-03-25,hCoV-19/Australia/VIC612/2020|EPI_ISL_426866|2020-03-26=2020-03-26,hCoV-19/Australia/VIC617/2020|EPI_ISL_426872|2020-03-26=2020-03-26,hCoV-19/Australia/VIC581/2020|EPI_ISL_426838|2020-03-25=2020-03-25,hCoV-19/Australia/VIC587/2020|EPI_ISL_426844|2020-03-25=2020-03-25,hCoV-19/Australia/VIC136/2020|EPI_ISL_419829|2020-03-22=2020-03-22,hCoV-19/Australia/VIC337/2020|EPI_ISL_426646|2020-03-20=2020-03-20,hCoV-19/Australia/VIC345/2020|EPI_ISL_426654|2020-03-20=2020-03-20,hCoV-19/Australia/VIC347/2020|EPI_ISL_426656|2020-03-20=2020-03-20,hCoV-19/Australia/VIC348/2020|EPI_ISL_426657|2020-03-20=2020-03-20,hCoV-19/Australia/VIC375/2020|EPI_ISL_426682|2020-03-22=2020-03-22,hCoV-19/Australia/VIC495/2020|EPI_ISL_426768|2020-03-23=2020-03-23,hCoV-19/Australia/VIC497/2020|EPI_ISL_426770|2020-03-23=2020-03-23,hCoV-19/Australia/VIC530/2020|EPI_ISL_426796|2020-03-23=2020-03-23,hCoV-19/Australia/VIC531/2020|EPI_ISL_426797|2020-03-24=2020-03-24,hCoV-19/Australia/VIC439/2020|EPI_ISL_426736|2020-03-26=2020-03-26,hCoV-19/Australia/VIC440/2020|EPI_ISL_426737|2020-03-26=2020-03-26,hCoV-19/Australia/VIC451/2020|EPI_ISL_426747|2020-03-25=2020-03-25,hCoV-19/Australia/VIC460/2020|EPI_ISL_426753|2020-03-26=2020-03-26,hCoV-19/Australia/VIC254/2020|EPI_ISL_419949|2020-03-21=2020-03-21,hCoV-19/Australia/VIC257/2020|EPI_ISL_419950|2020-03-21=2020-03-21,hCoV-19/Australia/VIC258/2020|EPI_ISL_419951|2020-03-21=2020-03-21,hCoV-19/Australia/VIC261/2020|EPI_ISL_419954|2020-03-21=2020-03-21,hCoV-19/Australia/VIC264/2020|EPI_ISL_419957|2020-03-22=2020-03-22,hCoV-19/Australia/VIC266/2020|EPI_ISL_419959|2020-03-22=2020-03-22,hCoV-19/Australia/VIC271/2020|EPI_ISL_419964|2020-03-22=2020-03-22,hCoV-19/Australia/VIC278/2020|EPI_ISL_419971|2020-03-22=2020-03-22,hCoV-19/Australia/VIC279/2020|EPI_ISL_419972|2020-03-22=2020-03-22,hCoV-19/Australia/VIC283/2020|EPI_ISL_419974|2020-03-22=2020-03-22,hCoV-19/Australia/VIC285/2020|EPI_ISL_419976|2020-03-22=2020-03-22,hCoV-19/Australia/VIC286/2020|EPI_ISL_419977|2020-03-22=2020-03-22,hCoV-19/Australia/VIC291/2020|EPI_ISL_419982|2020-03-23=2020-03-23,hCoV-19/Australia/VIC292/2020|EPI_ISL_419983|2020-03-23=2020-03-23,hCoV-19/Australia/VIC298/2020|EPI_ISL_419989|2020-03-23=2020-03-23,hCoV-19/Australia/VIC300/2020|EPI_ISL_419991|2020-03-23=2020-03-23,hCoV-19/Australia/VIC302/2020|EPI_ISL_419993|2020-03-23=2020-03-23,hCoV-19/Australia/VIC306/2020|EPI_ISL_419997|2020-03-23=2020-03-23,hCoV-19/Australia/VIC308/2020|EPI_ISL_419999|2020-03-23=2020-03-23,hCoV-19/Australia/VIC210/2020|EPI_ISL_419905|2020-03-20=2020-03-20,hCoV-19/Australia/VIC211/2020|EPI_ISL_419906|2020-03-20=2020-03-20,hCoV-19/Australia/VIC217/2020|EPI_ISL_419912|2020-03-20=2020-03-20,hCoV-19/Australia/VIC224/2020|EPI_ISL_419919|2020-03-20=2020-03-20,hCoV-19/Australia/VIC227/2020|EPI_ISL_419922|2020-03-20=2020-03-20,hCoV-19/Australia/VIC234/2020|EPI_ISL_419929|2020-03-21=2020-03-21,hCoV-19/Australia/VIC236/2020|EPI_ISL_419931|2020-03-21=2020-03-21,hCoV-19/Australia/VIC312/2020|EPI_ISL_420003|2020-03-23=2020-03-23,hCoV-19/Australia/VIC321/2020|EPI_ISL_420012|2020-03-24=2020-03-24,hCoV-19/Australia/VIC639/2020|EPI_ISL_426935|2020-03-29=2020-03-29,hCoV-19/Australia/VIC619/2020|EPI_ISL_426923|2020-03-28=2020-03-28,hCoV-19/Australia/VIC622/2020|EPI_ISL_426926|2020-03-29=2020-03-29,hCoV-19/Australia/VIC625/2020|EPI_ISL_426929|2020-03-28=2020-03-28,hCoV-19/Australia/VIC652/2020|EPI_ISL_426948|2020-03-28=2020-03-28,hCoV-19/Australia/VIC666/2020|EPI_ISL_426962|2020-03-27=2020-03-27,hCoV-19/Australia/VIC682/2020|EPI_ISL_426977|2020-03-29=2020-03-29,hCoV-19/Australia/VIC707/2020|EPI_ISL_426994|2020-03-29=2020-03-29,hCoV-19/Australia/VIC708/2020|EPI_ISL_426995|2020-03-29=2020-03-29,hCoV-19/Australia/VIC719/2020|EPI_ISL_564270|2020-03-27=2020-03-27,hCoV-19/Australia/VIC468/2020|EPI_ISL_426761|2020-03-27=2020-03-27,hCoV-19/Australia/VIC1211/2020|EPI_ISL_430501|2020-04-01=2020-04-01,hCoV-19/Australia/VIC1214/2020|EPI_ISL_430505|2020-04-01=2020-04-01,hCoV-19/Australia/VIC1199/2020|EPI_ISL_430523|2020-03-31=2020-03-31,hCoV-19/Australia/VIC1025/2020|EPI_ISL_430532|2020-04-02=2020-04-02,hCoV-19/Australia/VIC1013/2020|EPI_ISL_430553|2020-04-01=2020-04-01,hCoV-19/Australia/VIC782/2020|EPI_ISL_427057|2020-03-30=2020-03-30,hCoV-19/Australia/VIC798/2020|EPI_ISL_427072|2020-04-01=2020-04-01,hCoV-19/Australia/VIC739/2020|EPI_ISL_427018|2020-03-30=2020-03-30,hCoV-19/Australia/VIC760/2020|EPI_ISL_427036|2020-03-29=2020-03-29,hCoV-19/Australia/VIC762/2020|EPI_ISL_427038|2020-03-29=2020-03-29,hCoV-19/Australia/VIC765/2020|EPI_ISL_427041|2020-03-29=2020-03-29,hCoV-19/Australia/VIC971/2020|EPI_ISL_430661|2020-03-27=2020-03-27,hCoV-19/Australia/VIC959/2020|EPI_ISL_430663|2020-03-27=2020-03-27,hCoV-19/Australia/VIC997/2020|EPI_ISL_430481|2020-03-31=2020-03-31,hCoV-19/Australia/VIC1248/2020|EPI_ISL_436114|2020-04-09=2020-04-09,hCoV-19/Australia/VIC1113/2020|EPI_ISL_430575|2020-04-07=2020-04-07,hCoV-19/Australia/VIC1080/2020|EPI_ISL_430579|2020-04-06=2020-04-06,hCoV-19/Australia/VIC1041/2020|EPI_ISL_430536|2020-04-03=2020-04-03,hCoV-19/Australia/VIC1135/2020|EPI_ISL_430601|2020-04-08=2020-04-08,hCoV-19/Australia/VIC1160/2020|EPI_ISL_430605|2020-04-09=2020-04-09,hCoV-19/Australia/VIC1162/2020|EPI_ISL_430616|2020-04-09=2020-04-09,hCoV-19/Australia/VIC1109/2020|EPI_ISL_430618|2020-04-07=2020-04-07,hCoV-19/Australia/VIC842/2020|EPI_ISL_427102|2020-04-04=2020-04-04,hCoV-19/Australia/VIC848/2020|EPI_ISL_427108|2020-04-04=2020-04-04,hCoV-19/Australia/VIC849/2020|EPI_ISL_427109|2020-04-04=2020-04-04,hCoV-19/Australia/VIC867/2020|EPI_ISL_427122|2020-04-05=2020-04-05,hCoV-19/Australia/VIC868/2020|EPI_ISL_427123|2020-04-05=2020-04-05,hCoV-19/Australia/VIC870/2020|EPI_ISL_427125|2020-04-05=2020-04-05,hCoV-19/Australia/VIC873/2020|EPI_ISL_427128|2020-04-05=2020-04-05,hCoV-19/Australia/VIC1329/2020|EPI_ISL_430696|2020-04-12=2020-04-12,hCoV-19/Australia/VIC1344/2020|EPI_ISL_430697|2020-04-14=2020-04-14,hCoV-19/Australia/VIC1340/2020|EPI_ISL_430686|2020-04-13=2020-04-13,hCoV-19/Australia/VIC1316/2020|EPI_ISL_430690|2020-04-11=2020-04-11,hCoV-19/Australia/VIC1345/2020|EPI_ISL_430708|2020-04-14=2020-04-14,hCoV-19/Australia/VIC1369/2020|EPI_ISL_563808|2020-04-13=2020-04-13,hCoV-19/Australia/VIC1410/2020|EPI_ISL_456429|2020-04-16=2020-04-16,hCoV-19/Australia/VIC1464/2020|EPI_ISL_456446|2020-04-21=2020-04-21,hCoV-19/Australia/VIC1459/2020|EPI_ISL_456448|2020-04-21=2020-04-21,hCoV-19/Australia/VIC1489/2020|EPI_ISL_456456|2020-04-27=2020-04-27,hCoV-19/Australia/VIC1621/2020|EPI_ISL_456529|2020-05-06=2020-05-06,hCoV-19/Australia/VIC1800/2020|EPI_ISL_480607|2020-05-05=2020-05-05,hCoV-19/Australia/VIC1599/2020|EPI_ISL_456499|2020-05-10=2020-05-10,hCoV-19/Australia/VIC1664/2020|EPI_ISL_456565|2020-05-10=2020-05-10,hCoV-19/Australia/VIC1665/2020|EPI_ISL_456566|2020-05-09=2020-05-09,hCoV-19/Australia/VIC1949/2020|EPI_ISL_480673|2020-06-09=2020-06-09,hCoV-19/Australia/VIC1950/2020|EPI_ISL_480674|2020-06-09=2020-06-09,hCoV-19/Australia/VIC1951/2020|EPI_ISL_480675|2020-06-10=2020-06-10,hCoV-19/Australia/VIC2220/2020|EPI_ISL_521959|2020-06-14=2020-06-14,hCoV-19/Australia/VIC2098/2020|EPI_ISL_480707|2020-06-15=2020-06-15,hCoV-19/Australia/VIC2110/2020|EPI_ISL_480716|2020-06-16=2020-06-16,hCoV-19/Australia/VIC2227/2020|EPI_ISL_521964|2020-06-21=2020-06-21,hCoV-19/Australia/VIC2234/2020|EPI_ISL_521971|2020-06-22=2020-06-22,hCoV-19/Australia/VIC2137/2020|EPI_ISL_480738|2020-06-20=2020-06-20,hCoV-19/Australia/VIC7199/2020|EPI_ISL_564277|2020-06-27=2020-06-27,hCoV-19/Australia/VIC2392/2020|EPI_ISL_522109|2020-06-29=2020-06-29">		</trait>			<taxonset idref="TaxonSetB.1"/>		</init>

<init id="TreeB.40" spec="beast.evolution.tree.RandomTree" taxa="@clusterB.40">			<populationModel spec="beast.evolution.tree.coalescent.ConstantPopulation" popSize="0.1"/>				<trait id="dateTraitB.40" spec="beast.evolution.tree.TraitSet" taxa="@TaxonSetB.40" dateFormat="yyyy-MM-dd" traitname="date" value="hCoV-19/Australia/VIC18/2020|EPI_ISL_419737|2020-03-07=2020-03-07,hCoV-19/Australia/VIC21/2020|EPI_ISL_419740|2020-03-09=2020-03-09,hCoV-19/Australia/VIC23/2020|EPI_ISL_419743|2020-03-09=2020-03-09,hCoV-19/Australia/VIC47/2020|EPI_ISL_419759|2020-03-12=2020-03-12,hCoV-19/Australia/VIC80/2020|EPI_ISL_419792|2020-03-14=2020-03-14,hCoV-19/Australia/VIC82/2020|EPI_ISL_419794|2020-03-14=2020-03-14,hCoV-19/Australia/VIC146/2020|EPI_ISL_419843|2020-03-17=2020-03-17,hCoV-19/Australia/VIC203/2020|EPI_ISL_419898|2020-03-19=2020-03-19,hCoV-19/Australia/VIC572/2020|EPI_ISL_426832|2020-03-25=2020-03-25,hCoV-19/Australia/VIC13741/2020|EPI_ISL_563820|2020-03-24=2020-03-24,hCoV-19/Australia/VIC697/2020|EPI_ISL_426989|2020-03-28=2020-03-28,hCoV-19/Australia/VIC788/2020|EPI_ISL_427063|2020-03-31=2020-03-31">		</trait>			<taxonset idref="TaxonSetB.40"/>		</init>

<init id="TreeB.39" spec="beast.evolution.tree.RandomTree" taxa="@clusterB.39">			<populationModel spec="beast.evolution.tree.coalescent.ConstantPopulation" popSize="0.1"/>				<trait id="dateTraitB.39" spec="beast.evolution.tree.TraitSet" taxa="@TaxonSetB.39" dateFormat="yyyy-MM-dd" traitname="date" value="hCoV-19/Australia/VIC25/2020|EPI_ISL_419744|2020-03-10=2020-03-10,hCoV-19/Australia/VIC84/2020|EPI_ISL_419803|2020-03-14=2020-03-14">		</trait>			<taxonset idref="TaxonSetB.39"/>		</init>

<init id="TreeA.3" spec="beast.evolution.tree.RandomTree" taxa="@clusterA.3">			<populationModel spec="beast.evolution.tree.coalescent.ConstantPopulation" popSize="0.1"/>				<trait id="dateTraitA.3" spec="beast.evolution.tree.TraitSet" taxa="@TaxonSetA.3" dateFormat="yyyy-MM-dd" traitname="date" value="hCoV-19/Australia/VIC17/2020|EPI_ISL_419736|2020-03-07=2020-03-07,hCoV-19/Australia/VIC33/2020|EPI_ISL_419752|2020-03-10=2020-03-10,hCoV-19/Australia/VIC53/2020|EPI_ISL_419769|2020-03-12=2020-03-12,hCoV-19/Australia/VIC56/2020|EPI_ISL_419777|2020-03-12=2020-03-12,hCoV-19/Australia/VIC85/2020|EPI_ISL_419795|2020-03-15=2020-03-15,hCoV-19/Australia/VIC108/2020|EPI_ISL_419714|2020-03-18=2020-03-18,hCoV-19/Australia/VIC73/2020|EPI_ISL_419785|2020-03-14=2020-03-14,hCoV-19/Australia/VIC76/2020|EPI_ISL_419788|2020-03-14=2020-03-14,hCoV-19/Australia/VIC77/2020|EPI_ISL_419789|2020-03-14=2020-03-14,hCoV-19/Australia/VIC112/2020|EPI_ISL_419821|2020-03-18=2020-03-18,hCoV-19/Australia/VIC182/2020|EPI_ISL_450212|2020-03-19=2020-03-19,hCoV-19/Australia/VIC350/2020|EPI_ISL_426658|2020-03-20=2020-03-20,hCoV-19/Australia/VIC215/2020|EPI_ISL_419910|2020-03-20=2020-03-20,hCoV-19/Australia/VIC669/2020|EPI_ISL_426965|2020-03-27=2020-03-27,hCoV-19/Australia/VIC1023/2020|EPI_ISL_430530|2020-04-02=2020-04-02,hCoV-19/Australia/VIC1230/2020|EPI_ISL_436688|2020-04-02=2020-04-02,hCoV-19/Australia/VIC836/2020|EPI_ISL_427100|2020-04-04=2020-04-04,hCoV-19/Australia/VIC886/2020|EPI_ISL_427139|2020-04-06=2020-04-06,hCoV-19/Australia/VIC1305/2020|EPI_ISL_430705|2020-04-10=2020-04-10">		</trait>			<taxonset idref="TaxonSetA.3"/>		</init>

<init id="TreeA.2.2" spec="beast.evolution.tree.RandomTree" taxa="@clusterA.2.2">			<populationModel spec="beast.evolution.tree.coalescent.ConstantPopulation" popSize="0.1"/>				<trait id="dateTraitA.2.2" spec="beast.evolution.tree.TraitSet" taxa="@TaxonSetA.2.2" dateFormat="yyyy-MM-dd" traitname="date" value="hCoV-19/Australia/VIC126/2020|EPI_ISL_419728|2020-03-20=2020-03-20,hCoV-19/Australia/VIC584/2020|EPI_ISL_426841|2020-03-25=2020-03-25,hCoV-19/Australia/VIC595/2020|EPI_ISL_426852|2020-03-25=2020-03-25,hCoV-19/Australia/VIC351/2020|EPI_ISL_426659|2020-03-20=2020-03-20,hCoV-19/Australia/VIC415/2020|EPI_ISL_426715|2020-03-25=2020-03-25,hCoV-19/Australia/VIC769/2020|EPI_ISL_427046|2020-03-20=2020-03-20,hCoV-19/Australia/VIC244/2020|EPI_ISL_419939|2020-03-21=2020-03-21,hCoV-19/Australia/VIC256/2020|EPI_ISL_420036|2020-03-21=2020-03-21,hCoV-19/Australia/VIC676/2020|EPI_ISL_426971|2020-03-27=2020-03-27,hCoV-19/Australia/VIC982/2020|EPI_ISL_430543|2020-03-30=2020-03-30,hCoV-19/Australia/VIC791/2020|EPI_ISL_427066|2020-03-31=2020-03-31,hCoV-19/Australia/VIC995/2020|EPI_ISL_430479|2020-03-31=2020-03-31,hCoV-19/Australia/VIC1104/2020|EPI_ISL_430585|2020-04-07=2020-04-07,hCoV-19/Australia/VIC892/2020|EPI_ISL_427144|2020-04-06=2020-04-06">		</trait>			<taxonset idref="TaxonSetA.2.2"/>		</init>

<init id="TreeB" spec="beast.evolution.tree.RandomTree" taxa="@clusterB">			<populationModel spec="beast.evolution.tree.coalescent.ConstantPopulation" popSize="0.1"/>				<trait id="dateTraitB" spec="beast.evolution.tree.TraitSet" taxa="@TaxonSetB" dateFormat="yyyy-MM-dd" traitname="date" value="hCoV-19/Australia/VIC02/2020|EPI_ISL_416410|2020-01-24=2020-01-24,hCoV-19/Australia/VIC13/2020|EPI_ISL_419733|2020-01-31=2020-01-31,hCoV-19/Australia/VIC55/2020|EPI_ISL_419776|2020-03-12=2020-03-12,hCoV-19/Australia/VIC87/2020|EPI_ISL_419797|2020-03-15=2020-03-15,hCoV-19/Australia/VIC88/2020|EPI_ISL_419798|2020-03-15=2020-03-15,hCoV-19/Australia/VIC151/2020|EPI_ISL_419848|2020-03-17=2020-03-17,hCoV-19/Australia/VIC186/2020|EPI_ISL_419882|2020-03-19=2020-03-19,hCoV-19/Australia/VIC187/2020|EPI_ISL_419883|2020-03-19=2020-03-19,hCoV-19/Australia/VIC328/2020|EPI_ISL_426638|2020-03-17=2020-03-17,hCoV-19/Australia/VIC332/2020|EPI_ISL_426641|2020-03-18=2020-03-18,hCoV-19/Australia/VIC129/2020|EPI_ISL_419732|2020-03-20=2020-03-20,hCoV-19/Australia/VIC535/2020|EPI_ISL_426801|2020-03-25=2020-03-25,hCoV-19/Australia/VIC556/2020|EPI_ISL_426817|2020-03-25=2020-03-25,hCoV-19/Australia/VIC138/2020|EPI_ISL_419834|2020-03-23=2020-03-23,hCoV-19/Australia/VIC373/2020|EPI_ISL_426680|2020-03-22=2020-03-22,hCoV-19/Australia/VIC389/2020|EPI_ISL_426696|2020-03-23=2020-03-23,hCoV-19/Australia/VIC396/2020|EPI_ISL_426699|2020-03-24=2020-03-24,hCoV-19/Australia/VIC456/2020|EPI_ISL_426751|2020-03-25=2020-03-25,hCoV-19/Australia/VIC661/2020|EPI_ISL_426957|2020-03-27=2020-03-27,hCoV-19/Australia/VIC668/2020|EPI_ISL_426964|2020-03-27=2020-03-27">		</trait>			<taxonset idref="TaxonSetB"/>		</init>

<init id="TreeB.1.1.282" spec="beast.evolution.tree.RandomTree" taxa="@clusterB.1.1.282">			<populationModel spec="beast.evolution.tree.coalescent.ConstantPopulation" popSize="0.1"/>				<trait id="dateTraitB.1.1.282" spec="beast.evolution.tree.TraitSet" taxa="@TaxonSetB.1.1.282" dateFormat="yyyy-MM-dd" traitname="date" value="hCoV-19/Australia/VIC143/2020|EPI_ISL_419840|2020-03-16=2020-03-16,hCoV-19/Australia/VIC574/2020|EPI_ISL_426833|2020-03-26=2020-03-26,hCoV-19/Australia/VIC1991/2020|EPI_ISL_521897|2020-03-26=2020-03-26,hCoV-19/Australia/VIC1513/2020|EPI_ISL_456477|2020-05-02=2020-05-02,hCoV-19/Australia/VIC1591/2020|EPI_ISL_456511|2020-05-11=2020-05-11">		</trait>			<taxonset idref="TaxonSetB.1.1.282"/>		</init>

<init id="TreeB.1.23" spec="beast.evolution.tree.RandomTree" taxa="@clusterB.1.23">			<populationModel spec="beast.evolution.tree.coalescent.ConstantPopulation" popSize="0.1"/>				<trait id="dateTraitB.1.23" spec="beast.evolution.tree.TraitSet" taxa="@TaxonSetB.1.23" dateFormat="yyyy-MM-dd" traitname="date" value="hCoV-19/Australia/VIC610/2020|EPI_ISL_426864|2020-03-26=2020-03-26,hCoV-19/Australia/VIC520/2020|EPI_ISL_426789|2020-03-23=2020-03-23,hCoV-19/Australia/VIC414/2020|EPI_ISL_426714|2020-03-26=2020-03-26,hCoV-19/Australia/VIC1996/2020|EPI_ISL_521902|2020-03-26=2020-03-26,hCoV-19/Australia/VIC289/2020|EPI_ISL_419980|2020-03-22=2020-03-22,hCoV-19/Australia/VIC938/2020|EPI_ISL_430472|2020-03-25=2020-03-25,hCoV-19/Australia/VIC318/2020|EPI_ISL_420009|2020-03-24=2020-03-24,hCoV-19/Australia/VIC323/2020|EPI_ISL_420014|2020-03-24=2020-03-24,hCoV-19/Australia/VIC475/2020|EPI_ISL_426907|2020-03-28=2020-03-28,hCoV-19/Australia/VIC478/2020|EPI_ISL_426910|2020-03-28=2020-03-28,hCoV-19/Australia/VIC7169/2020|EPI_ISL_521450|2020-04-02=2020-04-02,hCoV-19/Australia/VIC486/2020|EPI_ISL_426917|2020-03-29=2020-03-29,hCoV-19/Australia/VIC488/2020|EPI_ISL_426919|2020-03-29=2020-03-29,hCoV-19/Australia/VIC491/2020|EPI_ISL_426922|2020-03-30=2020-03-30,hCoV-19/Australia/VIC628/2020|EPI_ISL_426932|2020-03-29=2020-03-29,hCoV-19/Australia/VIC983/2020|EPI_ISL_430545|2020-03-30=2020-03-30,hCoV-19/Australia/VIC2075/2020|EPI_ISL_521910|2020-04-01=2020-04-01,hCoV-19/Australia/VIC793/2020|EPI_ISL_427068|2020-03-31=2020-03-31,hCoV-19/Australia/VIC794/2020|EPI_ISL_427069|2020-03-31=2020-03-31,hCoV-19/Australia/VIC797/2020|EPI_ISL_427071|2020-04-01=2020-04-01,hCoV-19/Australia/VIC800/2020|EPI_ISL_427074|2020-04-01=2020-04-01,hCoV-19/Australia/VIC802/2020|EPI_ISL_427076|2020-04-01=2020-04-01,hCoV-19/Australia/VIC735/2020|EPI_ISL_427014|2020-03-30=2020-03-30,hCoV-19/Australia/VIC975/2020|EPI_ISL_430658|2020-03-28=2020-03-28,hCoV-19/Australia/VIC2076/2020|EPI_ISL_480616|2020-04-02=2020-04-02,hCoV-19/Australia/VIC1000/2020|EPI_ISL_430484|2020-03-31=2020-03-31,hCoV-19/Australia/VIC1002/2020|EPI_ISL_430486|2020-03-31=2020-03-31,hCoV-19/Australia/VIC1107/2020|EPI_ISL_430590|2020-04-07=2020-04-07,hCoV-19/Australia/VIC1086/2020|EPI_ISL_430597|2020-04-06=2020-04-06,hCoV-19/Australia/VIC1047/2020|EPI_ISL_430561|2020-04-03=2020-04-03,hCoV-19/Australia/VIC1056/2020|EPI_ISL_430669|2020-04-03=2020-04-03,hCoV-19/Australia/VIC1067/2020|EPI_ISL_430670|2020-04-04=2020-04-04,hCoV-19/Australia/VIC898/2020|EPI_ISL_427148|2020-04-08=2020-04-08,hCoV-19/Australia/VIC1328/2020|EPI_ISL_430695|2020-04-12=2020-04-12,hCoV-19/Australia/VIC1428/2020|EPI_ISL_456435|2020-04-17=2020-04-17">		</trait>			<taxonset idref="TaxonSetB.1.23"/>		</init>

<init id="TreeB.1.1.136" spec="beast.evolution.tree.RandomTree" taxa="@clusterB.1.1.136">			<populationModel spec="beast.evolution.tree.coalescent.ConstantPopulation" popSize="0.1"/>				<trait id="dateTraitB.1.1.136" spec="beast.evolution.tree.TraitSet" taxa="@TaxonSetB.1.1.136" dateFormat="yyyy-MM-dd" traitname="date" value="hCoV-19/Australia/VIC2126/2020|EPI_ISL_480735|2020-06-18=2020-06-18,hCoV-19/Australia/VIC2102/2020|EPI_ISL_480710|2020-06-15=2020-06-15,hCoV-19/Australia/VIC2112/2020|EPI_ISL_480718|2020-06-17=2020-06-17,hCoV-19/Australia/VIC2065/2020|EPI_ISL_480755|2020-06-15=2020-06-15,hCoV-19/Australia/VIC2149/2020|EPI_ISL_480764|2020-06-17=2020-06-17,hCoV-19/Australia/VIC2151/2020|EPI_ISL_480765|2020-06-18=2020-06-18,hCoV-19/Australia/VIC2148/2020|EPI_ISL_521917|2020-06-20=2020-06-20,hCoV-19/Australia/VIC2235/2020|EPI_ISL_521972|2020-06-23=2020-06-23,hCoV-19/Australia/VIC2245/2020|EPI_ISL_521978|2020-06-23=2020-06-23,hCoV-19/Australia/VIC2189/2020|EPI_ISL_521935|2020-06-23=2020-06-23,hCoV-19/Australia/VIC2197/2020|EPI_ISL_521943|2020-06-24=2020-06-24,hCoV-19/Australia/VIC2644/2020|EPI_ISL_521490|2020-06-26=2020-06-26,hCoV-19/Australia/VIC2673/2020|EPI_ISL_521515|2020-07-02=2020-07-02,hCoV-19/Australia/VIC3036/2020|EPI_ISL_520749|2020-06-28=2020-06-28,hCoV-19/Australia/VIC2505/2020|EPI_ISL_522200|2020-06-27=2020-06-27,hCoV-19/Australia/VIC2280/2020|EPI_ISL_522002|2020-06-27=2020-06-27">		</trait>			<taxonset idref="TaxonSetB.1.1.136"/>		</init>

<init id="TreeB.1.1.292" spec="beast.evolution.tree.RandomTree" taxa="@clusterB.1.1.292">			<populationModel spec="beast.evolution.tree.coalescent.ConstantPopulation" popSize="0.1"/>				<trait id="dateTraitB.1.1.292" spec="beast.evolution.tree.TraitSet" taxa="@TaxonSetB.1.1.292" dateFormat="yyyy-MM-dd" traitname="date" value="hCoV-19/Australia/VIC123/2020|EPI_ISL_419731|2020-03-20=2020-03-20,hCoV-19/Australia/VIC134/2020|EPI_ISL_419827|2020-03-22=2020-03-22,hCoV-19/Australia/VIC427/2020|EPI_ISL_426727|2020-03-25=2020-03-25">		</trait>			<taxonset idref="TaxonSetB.1.1.292"/>		</init>

<init id="TreeB.3" spec="beast.evolution.tree.RandomTree" taxa="@clusterB.3">			<populationModel spec="beast.evolution.tree.coalescent.ConstantPopulation" popSize="0.1"/>				<trait id="dateTraitB.3" spec="beast.evolution.tree.TraitSet" taxa="@TaxonSetB.3" dateFormat="yyyy-MM-dd" traitname="date" value="hCoV-19/Australia/VIC26/2020|EPI_ISL_419745|2020-03-10=2020-03-10,hCoV-19/Australia/VIC101/2020|EPI_ISL_419813|2020-03-16=2020-03-16,hCoV-19/Australia/VIC593/2020|EPI_ISL_426850|2020-03-23=2020-03-23,hCoV-19/Australia/VIC659/2020|EPI_ISL_426955|2020-03-27=2020-03-27">		</trait>			<taxonset idref="TaxonSetB.3"/>		</init>
[truncated: 66,619 more chars]
