# Supplementary material for: Rapid incidence estimation from SARS-CoV-2 genomes reveals decreased case detection in Europe during summer 2020
Source: Nat Commun. 2021 Oct 14;12:6009. doi: 10.1038/s41467-021-26267-y (PMC8517019; doi:10.1038/s41467-021-26267-y)
Supplement: Supplementary file 4 — Source Data [file 41467_2021_26267_MOESM4_ESM.zip › XML_EpiInfOnly_Scotland.xml]

<?xml version="1.0" encoding="UTF-8" standalone="no"?>

<beast namespace="beast.core
                  :beast.core.parameter
                  :beast.evolution.tree
                  :feast.expressions
                  :feast.function
                  :feast.fileio.logfileiterator" version="2.0">

<parameter id="infectionRateShiftTimesB.1.177" name="infectionRateShiftTimes">0.074 0.208 0.358 0.55 0.678 0.858</parameter> <parameter id="recoveryRateShiftTimesB.1.177" name="recoveryRateShiftTimes">0.074 0.208 0.358 0.55 0.678 0.858</parameter> <parameter id="psiSamplingVariableShiftTimesB.1.177" name="psiSamplingVariableShiftTimes">0.074 0.208 0.358 0.55 0.678 0.858 0.913</parameter> 

<parameter id="infectionRateShiftTimesB.1.1.311" name="infectionRateShiftTimes">0.0 0.074 0.225 0.416 0.544 0.725</parameter> <parameter id="recoveryRateShiftTimesB.1.1.311" name="recoveryRateShiftTimes">0.0 0.074 0.225 0.416 0.544 0.725</parameter> <parameter id="psiSamplingVariableShiftTimesB.1.1.311" name="psiSamplingVariableShiftTimes">0.0 0.074 0.225 0.416 0.544 0.725 0.779</parameter> 

<parameter id="infectionRateShiftTimesB.1.177.4" name="infectionRateShiftTimes">0.0 0.134 0.285 0.476 0.604 0.785</parameter> <parameter id="recoveryRateShiftTimesB.1.177.4" name="recoveryRateShiftTimes">0.0 0.134 0.285 0.476 0.604 0.785</parameter> <parameter id="psiSamplingVariableShiftTimesB.1.177.4" name="psiSamplingVariableShiftTimes">0.0 0.134 0.285 0.476 0.604 0.785 0.839</parameter> 

<parameter id="infectionRateShiftTimesB.1.177.8" name="infectionRateShiftTimes">0.072 0.205 0.356 0.547 0.675 0.856</parameter> <parameter id="recoveryRateShiftTimesB.1.177.8" name="recoveryRateShiftTimes">0.072 0.205 0.356 0.547 0.675 0.856</parameter> <parameter id="psiSamplingVariableShiftTimesB.1.177.8" name="psiSamplingVariableShiftTimes">0.072 0.205 0.356 0.547 0.675 0.856 0.91</parameter> 

<parameter id="infectionRateShiftTimesB.1.177.5" name="infectionRateShiftTimes">0.074 0.208 0.358 0.55 0.678 0.858</parameter> <parameter id="recoveryRateShiftTimesB.1.177.5" name="recoveryRateShiftTimes">0.074 0.208 0.358 0.55 0.678 0.858</parameter> <parameter id="psiSamplingVariableShiftTimesB.1.177.5" name="psiSamplingVariableShiftTimes">0.074 0.208 0.358 0.55 0.678 0.858 0.913</parameter> 

<parameter id="infectionRateShiftTimesB.1.177.20" name="infectionRateShiftTimes">0.0 0.077 0.227 0.419 0.547 0.727</parameter> <parameter id="recoveryRateShiftTimesB.1.177.20" name="recoveryRateShiftTimes">0.0 0.077 0.227 0.419 0.547 0.727</parameter> <parameter id="psiSamplingVariableShiftTimesB.1.177.20" name="psiSamplingVariableShiftTimes">0.0 0.077 0.227 0.419 0.547 0.727 0.782</parameter> 

<parameter id="infectionRateShiftTimesB.1.1.7" name="infectionRateShiftTimes">0.074 0.208 0.358 0.55 0.678 0.858</parameter> <parameter id="recoveryRateShiftTimesB.1.1.7" name="recoveryRateShiftTimes">0.074 0.208 0.358 0.55 0.678 0.858</parameter> <parameter id="psiSamplingVariableShiftTimesB.1.1.7" name="psiSamplingVariableShiftTimes">0.074 0.208 0.358 0.55 0.678 0.858 0.913</parameter> 

<parameter id="infectionRateShiftTimesB.1.177.7" name="infectionRateShiftTimes">0.074 0.208 0.358 0.55 0.678 0.858</parameter> <parameter id="recoveryRateShiftTimesB.1.177.7" name="recoveryRateShiftTimes">0.074 0.208 0.358 0.55 0.678 0.858</parameter> <parameter id="psiSamplingVariableShiftTimesB.1.177.7" name="psiSamplingVariableShiftTimes">0.074 0.208 0.358 0.55 0.678 0.858 0.913</parameter> 

<parameter id="infectionRateShiftTimesB.1.258-0" name="infectionRateShiftTimes">0.0 0.0 0.091 0.282 0.41 0.591</parameter> <parameter id="recoveryRateShiftTimesB.1.258-0" name="recoveryRateShiftTimes">0.0 0.0 0.091 0.282 0.41 0.591</parameter> <parameter id="psiSamplingVariableShiftTimesB.1.258-0" name="psiSamplingVariableShiftTimes">0.0 0.0 0.091 0.282 0.41 0.591 0.645</parameter> 

<parameter id="infectionRateShiftTimesB.1.221" name="infectionRateShiftTimes">0.0 0.066 0.216 0.408 0.536 0.716</parameter> <parameter id="recoveryRateShiftTimesB.1.221" name="recoveryRateShiftTimes">0.0 0.066 0.216 0.408 0.536 0.716</parameter> <parameter id="psiSamplingVariableShiftTimesB.1.221" name="psiSamplingVariableShiftTimes">0.0 0.066 0.216 0.408 0.536 0.716 0.771</parameter> 

<parameter id="infectionRateShiftTimesB.1-0" name="infectionRateShiftTimes">0.0 0.0 0.0 0.0 0.0 0.175</parameter> <parameter id="recoveryRateShiftTimesB.1-0" name="recoveryRateShiftTimes">0.0 0.0 0.0 0.0 0.0 0.175</parameter> <parameter id="psiSamplingVariableShiftTimesB.1-0" name="psiSamplingVariableShiftTimes">0.0 0.0 0.0 0.0 0.0 0.175 0.23</parameter> 

<parameter id="infectionRateShiftTimesB.1-1" name="infectionRateShiftTimes">0.063 0.197 0.347 0.539 0.667 0.847</parameter> <parameter id="recoveryRateShiftTimesB.1-1" name="recoveryRateShiftTimes">0.063 0.197 0.347 0.539 0.667 0.847</parameter> <parameter id="psiSamplingVariableShiftTimesB.1-1" name="psiSamplingVariableShiftTimes">0.063 0.197 0.347 0.539 0.667 0.847 0.902</parameter> 

<parameter id="infectionRateShiftTimesB.1.36.26" name="infectionRateShiftTimes">0.0 0.052 0.203 0.394 0.522 0.703</parameter> <parameter id="recoveryRateShiftTimesB.1.36.26" name="recoveryRateShiftTimes">0.0 0.052 0.203 0.394 0.522 0.703</parameter> <parameter id="psiSamplingVariableShiftTimesB.1.36.26" name="psiSamplingVariableShiftTimes">0.0 0.052 0.203 0.394 0.522 0.703 0.757</parameter> 

<parameter id="infectionRateShiftTimesB.1.160" name="infectionRateShiftTimes">0.0 0.05 0.2 0.391 0.52 0.7</parameter> <parameter id="recoveryRateShiftTimesB.1.160" name="recoveryRateShiftTimes">0.0 0.05 0.2 0.391 0.52 0.7</parameter> <parameter id="psiSamplingVariableShiftTimesB.1.160" name="psiSamplingVariableShiftTimes">0.0 0.05 0.2 0.391 0.52 0.7 0.755</parameter> 

<parameter id="infectionRateShiftTimesB.1.177.11" name="infectionRateShiftTimes">0.0 0.063 0.214 0.405 0.533 0.714</parameter> <parameter id="recoveryRateShiftTimesB.1.177.11" name="recoveryRateShiftTimes">0.0 0.063 0.214 0.405 0.533 0.714</parameter> <parameter id="psiSamplingVariableShiftTimesB.1.177.11" name="psiSamplingVariableShiftTimes">0.0 0.063 0.214 0.405 0.533 0.714 0.768</parameter> 

<parameter id="infectionRateShiftTimesB.1.1.315" name="infectionRateShiftTimes">0.003 0.137 0.287 0.479 0.607 0.787</parameter> <parameter id="recoveryRateShiftTimesB.1.1.315" name="recoveryRateShiftTimes">0.003 0.137 0.287 0.479 0.607 0.787</parameter> <parameter id="psiSamplingVariableShiftTimesB.1.1.315" name="psiSamplingVariableShiftTimes">0.003 0.137 0.287 0.479 0.607 0.787 0.842</parameter> 

<parameter id="infectionRateShiftTimesB.1.1.10-0" name="infectionRateShiftTimes">0.0 0.0 0.0 0.0 0.044 0.225</parameter> <parameter id="recoveryRateShiftTimesB.1.1.10-0" name="recoveryRateShiftTimes">0.0 0.0 0.0 0.0 0.044 0.225</parameter> <parameter id="psiSamplingVariableShiftTimesB.1.1.10-0" name="psiSamplingVariableShiftTimes">0.0 0.0 0.0 0.0 0.044 0.225 0.279</parameter> 

<parameter id="infectionRateShiftTimesB.1.177.17" name="infectionRateShiftTimes">0.0 0.069 0.219 0.41 0.539 0.719</parameter> <parameter id="recoveryRateShiftTimesB.1.177.17" name="recoveryRateShiftTimes">0.0 0.069 0.219 0.41 0.539 0.719</parameter> <parameter id="psiSamplingVariableShiftTimesB.1.177.17" name="psiSamplingVariableShiftTimes">0.0 0.069 0.219 0.41 0.539 0.719 0.774</parameter> 

<parameter id="infectionRateShiftTimesB.1.1.37" name="infectionRateShiftTimes">0.0 0.11 0.26 0.451 0.58 0.76</parameter> <parameter id="recoveryRateShiftTimesB.1.1.37" name="recoveryRateShiftTimes">0.0 0.11 0.26 0.451 0.58 0.76</parameter> <parameter id="psiSamplingVariableShiftTimesB.1.1.37" name="psiSamplingVariableShiftTimes">0.0 0.11 0.26 0.451 0.58 0.76 0.815</parameter> 

<parameter id="infectionRateShiftTimesB.1.351" name="infectionRateShiftTimes">0.041 0.175 0.326 0.517 0.645 0.826</parameter> <parameter id="recoveryRateShiftTimesB.1.351" name="recoveryRateShiftTimes">0.041 0.175 0.326 0.517 0.645 0.826</parameter> <parameter id="psiSamplingVariableShiftTimesB.1.351" name="psiSamplingVariableShiftTimes">0.041 0.175 0.326 0.517 0.645 0.826 0.88</parameter> 

<parameter id="infectionRateShiftTimesB.1.177.22" name="infectionRateShiftTimes">0.0 0.088 0.238 0.429 0.558 0.738</parameter> <parameter id="recoveryRateShiftTimesB.1.177.22" name="recoveryRateShiftTimes">0.0 0.088 0.238 0.429 0.558 0.738</parameter> <parameter id="psiSamplingVariableShiftTimesB.1.177.22" name="psiSamplingVariableShiftTimes">0.0 0.088 0.238 0.429 0.558 0.738 0.793</parameter> 

<parameter id="infectionRateShiftTimesB.1.235-0" name="infectionRateShiftTimes">0.0 0.0 0.0 0.0 0.0 0.044</parameter> <parameter id="recoveryRateShiftTimesB.1.235-0" name="recoveryRateShiftTimes">0.0 0.0 0.0 0.0 0.0 0.044</parameter> <parameter id="psiSamplingVariableShiftTimesB.1.235-0" name="psiSamplingVariableShiftTimes">0.0 0.0 0.0 0.0 0.0 0.044 0.099</parameter> 

<parameter id="infectionRateShiftTimesB.1.235-1" name="infectionRateShiftTimes">0.0 0.0 0.118 0.309 0.438 0.618</parameter> <parameter id="recoveryRateShiftTimesB.1.235-1" name="recoveryRateShiftTimes">0.0 0.0 0.118 0.309 0.438 0.618</parameter> <parameter id="psiSamplingVariableShiftTimesB.1.235-1" name="psiSamplingVariableShiftTimes">0.0 0.0 0.118 0.309 0.438 0.618 0.673</parameter> 

<parameter id="infectionRateShiftTimesB.1.1.1-0" name="infectionRateShiftTimes">0.0 0.0 0.022 0.214 0.342 0.522</parameter> <parameter id="recoveryRateShiftTimesB.1.1.1-0" name="recoveryRateShiftTimes">0.0 0.0 0.022 0.214 0.342 0.522</parameter> <parameter id="psiSamplingVariableShiftTimesB.1.1.1-0" name="psiSamplingVariableShiftTimes">0.0 0.0 0.022 0.214 0.342 0.522 0.577</parameter> 

<parameter id="infectionRateShiftTimesB.45" name="infectionRateShiftTimes">0.0 0.0 0.0 0.0 0.028 0.208</parameter> <parameter id="recoveryRateShiftTimesB.45" name="recoveryRateShiftTimes">0.0 0.0 0.0 0.0 0.028 0.208</parameter> <parameter id="psiSamplingVariableShiftTimesB.45" name="psiSamplingVariableShiftTimes">0.0 0.0 0.0 0.0 0.028 0.208 0.263</parameter> 

<parameter id="infectionRateShiftTimesB.1.1.257" name="infectionRateShiftTimes">0.0 0.0 0.0 0.0 0.0 0.0</parameter> <parameter id="recoveryRateShiftTimesB.1.1.257" name="recoveryRateShiftTimes">0.0 0.0 0.0 0.0 0.0 0.0</parameter> <parameter id="psiSamplingVariableShiftTimesB.1.1.257" name="psiSamplingVariableShiftTimes">0.0 0.0 0.0 0.0 0.0 0.0 0.039</parameter> 

<parameter id="infectionRateShiftTimesB" name="infectionRateShiftTimes">0.0 0.0 0.0 0.0 0.0 0.123</parameter> <parameter id="recoveryRateShiftTimesB" name="recoveryRateShiftTimes">0.0 0.0 0.0 0.0 0.0 0.123</parameter> <parameter id="psiSamplingVariableShiftTimesB" name="psiSamplingVariableShiftTimes">0.0 0.0 0.0 0.0 0.0 0.123 0.178</parameter> 

<parameter id="infectionRateShiftTimesB.1.215" name="infectionRateShiftTimes">0.0 0.0 0.0 0.0 0.006 0.186</parameter> <parameter id="recoveryRateShiftTimesB.1.215" name="recoveryRateShiftTimes">0.0 0.0 0.0 0.0 0.006 0.186</parameter> <parameter id="psiSamplingVariableShiftTimesB.1.215" name="psiSamplingVariableShiftTimes">0.0 0.0 0.0 0.0 0.006 0.186 0.241</parameter> 

<parameter id="infectionRateShiftTimesB.1.93" name="infectionRateShiftTimes">0.0 0.0 0.0 0.0 0.006 0.186</parameter> <parameter id="recoveryRateShiftTimesB.1.93" name="recoveryRateShiftTimes">0.0 0.0 0.0 0.0 0.006 0.186</parameter> <parameter id="psiSamplingVariableShiftTimesB.1.93" name="psiSamplingVariableShiftTimes">0.0 0.0 0.0 0.0 0.006 0.186 0.241</parameter> 

<parameter id="infectionRateShiftTimesB.1.222" name="infectionRateShiftTimes">0.0 0.0 0.0 0.0 0.031 0.211</parameter> <parameter id="recoveryRateShiftTimesB.1.222" name="recoveryRateShiftTimes">0.0 0.0 0.0 0.0 0.031 0.211</parameter> <parameter id="psiSamplingVariableShiftTimesB.1.222" name="psiSamplingVariableShiftTimes">0.0 0.0 0.0 0.0 0.031 0.211 0.266</parameter> 

<parameter id="infectionRateShiftTimesB.1.157" name="infectionRateShiftTimes">0.0 0.0 0.0 0.0 0.0 0.08</parameter> <parameter id="recoveryRateShiftTimesB.1.157" name="recoveryRateShiftTimes">0.0 0.0 0.0 0.0 0.0 0.08</parameter> <parameter id="psiSamplingVariableShiftTimesB.1.157" name="psiSamplingVariableShiftTimes">0.0 0.0 0.0 0.0 0.0 0.08 0.134</parameter> 

<parameter id="infectionRateShiftTimesB.1.1.119" name="infectionRateShiftTimes">0.0 0.0 0.0 0.102 0.23 0.41</parameter> <parameter id="recoveryRateShiftTimesB.1.1.119" name="recoveryRateShiftTimes">0.0 0.0 0.0 0.102 0.23 0.41</parameter> <parameter id="psiSamplingVariableShiftTimesB.1.1.119" name="psiSamplingVariableShiftTimes">0.0 0.0 0.0 0.102 0.23 0.41 0.465</parameter> 

<parameter id="infectionRateShiftTimesA.5" name="infectionRateShiftTimes">0.0 0.0 0.0 0.0 0.0 0.08</parameter> <parameter id="recoveryRateShiftTimesA.5" name="recoveryRateShiftTimes">0.0 0.0 0.0 0.0 0.0 0.08</parameter> <parameter id="psiSamplingVariableShiftTimesA.5" name="psiSamplingVariableShiftTimes">0.0 0.0 0.0 0.0 0.0 0.08 0.134</parameter> 

<parameter id="infectionRateShiftTimesB.1.391" name="infectionRateShiftTimes">0.0 0.0 0.0 0.0 0.0 0.162</parameter> <parameter id="recoveryRateShiftTimesB.1.391" name="recoveryRateShiftTimes">0.0 0.0 0.0 0.0 0.0 0.162</parameter> <parameter id="psiSamplingVariableShiftTimesB.1.391" name="psiSamplingVariableShiftTimes">0.0 0.0 0.0 0.0 0.0 0.162 0.216</parameter> 

<parameter id="infectionRateShiftTimesB.1.1.43" name="infectionRateShiftTimes">0.0 0.0 0.0 0.0 0.0 0.102</parameter> <parameter id="recoveryRateShiftTimesB.1.1.43" name="recoveryRateShiftTimes">0.0 0.0 0.0 0.0 0.0 0.102</parameter> <parameter id="psiSamplingVariableShiftTimesB.1.1.43" name="psiSamplingVariableShiftTimes">0.0 0.0 0.0 0.0 0.0 0.102 0.156</parameter> 

<parameter id="infectionRateShiftTimesA.2.3" name="infectionRateShiftTimes">0.0 0.0 0.0 0.0 0.0 0.143</parameter> <parameter id="recoveryRateShiftTimesA.2.3" name="recoveryRateShiftTimes">0.0 0.0 0.0 0.0 0.0 0.143</parameter> <parameter id="psiSamplingVariableShiftTimesA.2.3" name="psiSamplingVariableShiftTimes">0.0 0.0 0.0 0.0 0.0 0.143 0.197</parameter> 

<parameter id="infectionRateShiftTimesB.40" name="infectionRateShiftTimes">0.0 0.0 0.0 0.0 0.0 0.077</parameter> <parameter id="recoveryRateShiftTimesB.40" name="recoveryRateShiftTimes">0.0 0.0 0.0 0.0 0.0 0.077</parameter> <parameter id="psiSamplingVariableShiftTimesB.40" name="psiSamplingVariableShiftTimes">0.0 0.0 0.0 0.0 0.0 0.077 0.132</parameter> 

<parameter id="infectionRateShiftTimesB.1.1.20" name="infectionRateShiftTimes">0.0 0.0 0.0 0.0 0.0 0.08</parameter> <parameter id="recoveryRateShiftTimesB.1.1.20" name="recoveryRateShiftTimes">0.0 0.0 0.0 0.0 0.0 0.08</parameter> <parameter id="psiSamplingVariableShiftTimesB.1.1.20" name="psiSamplingVariableShiftTimes">0.0 0.0 0.0 0.0 0.0 0.08 0.134</parameter> 

<parameter id="infectionRateShiftTimesB.1.1.250" name="infectionRateShiftTimes">0.0 0.0 0.0 0.0 0.0 0.129</parameter> <parameter id="recoveryRateShiftTimesB.1.1.250" name="recoveryRateShiftTimes">0.0 0.0 0.0 0.0 0.0 0.129</parameter> <parameter id="psiSamplingVariableShiftTimesB.1.1.250" name="psiSamplingVariableShiftTimes">0.0 0.0 0.0 0.0 0.0 0.129 0.184</parameter> 

<parameter id="infectionRateShiftTimesB.1.431" name="infectionRateShiftTimes">0.0 0.0 0.0 0.0 0.0 0.113</parameter> <parameter id="recoveryRateShiftTimesB.1.431" name="recoveryRateShiftTimes">0.0 0.0 0.0 0.0 0.0 0.113</parameter> <parameter id="psiSamplingVariableShiftTimesB.1.431" name="psiSamplingVariableShiftTimes">0.0 0.0 0.0 0.0 0.0 0.113 0.167</parameter> 

<parameter id="infectionRateShiftTimesB.1.40" name="infectionRateShiftTimes">0.0 0.0 0.0 0.0 0.0 0.082</parameter> <parameter id="recoveryRateShiftTimesB.1.40" name="recoveryRateShiftTimes">0.0 0.0 0.0 0.0 0.0 0.082</parameter> <parameter id="psiSamplingVariableShiftTimesB.1.40" name="psiSamplingVariableShiftTimes">0.0 0.0 0.0 0.0 0.0 0.082 0.137</parameter> 

<parameter id="infectionRateShiftTimesB.1.98" name="infectionRateShiftTimes">0.0 0.0 0.0 0.0 0.0 0.115</parameter> <parameter id="recoveryRateShiftTimesB.1.98" name="recoveryRateShiftTimes">0.0 0.0 0.0 0.0 0.0 0.115</parameter> <parameter id="psiSamplingVariableShiftTimesB.1.98" name="psiSamplingVariableShiftTimes">0.0 0.0 0.0 0.0 0.0 0.115 0.17</parameter> 

<parameter id="infectionRateShiftTimesB.1.232" name="infectionRateShiftTimes">0.0 0.0 0.0 0.0 0.0 0.137</parameter> <parameter id="recoveryRateShiftTimesB.1.232" name="recoveryRateShiftTimes">0.0 0.0 0.0 0.0 0.0 0.137</parameter> <parameter id="psiSamplingVariableShiftTimesB.1.232" name="psiSamplingVariableShiftTimes">0.0 0.0 0.0 0.0 0.0 0.137 0.192</parameter> 

<parameter id="infectionRateShiftTimesB.1.9.1" name="infectionRateShiftTimes">0.0 0.0 0.0 0.0 0.0 0.132</parameter> <parameter id="recoveryRateShiftTimesB.1.9.1" name="recoveryRateShiftTimes">0.0 0.0 0.0 0.0 0.0 0.132</parameter> <parameter id="psiSamplingVariableShiftTimesB.1.9.1" name="psiSamplingVariableShiftTimes">0.0 0.0 0.0 0.0 0.0 0.132 0.186</parameter> 

<parameter id="infectionRateShiftTimesB.1.168" name="infectionRateShiftTimes">0.0 0.0 0.0 0.0 0.0 0.14</parameter> <parameter id="recoveryRateShiftTimesB.1.168" name="recoveryRateShiftTimes">0.0 0.0 0.0 0.0 0.0 0.14</parameter> <parameter id="psiSamplingVariableShiftTimesB.1.168" name="psiSamplingVariableShiftTimes">0.0 0.0 0.0 0.0 0.0 0.14 0.194</parameter> 

<parameter id="infectionRateShiftTimesB.28" name="infectionRateShiftTimes">0.0 0.0 0.0 0.0 0.0 0.093</parameter> <parameter id="recoveryRateShiftTimesB.28" name="recoveryRateShiftTimes">0.0 0.0 0.0 0.0 0.0 0.093</parameter> <parameter id="psiSamplingVariableShiftTimesB.28" name="psiSamplingVariableShiftTimes">0.0 0.0 0.0 0.0 0.0 0.093 0.148</parameter> 

<parameter id="infectionRateShiftTimesB.1.151" name="infectionRateShiftTimes">0.0 0.0 0.0 0.0 0.0 0.173</parameter> <parameter id="recoveryRateShiftTimesB.1.151" name="recoveryRateShiftTimes">0.0 0.0 0.0 0.0 0.0 0.173</parameter> <parameter id="psiSamplingVariableShiftTimesB.1.151" name="psiSamplingVariableShiftTimes">0.0 0.0 0.0 0.0 0.0 0.173 0.227</parameter> 

<parameter id="infectionRateShiftTimesB.1.1.279" name="infectionRateShiftTimes">0.0 0.0 0.0 0.063 0.192 0.372</parameter> <parameter id="recoveryRateShiftTimesB.1.1.279" name="recoveryRateShiftTimes">0.0 0.0 0.0 0.063 0.192 0.372</parameter> <parameter id="psiSamplingVariableShiftTimesB.1.1.279" name="psiSamplingVariableShiftTimes">0.0 0.0 0.0 0.063 0.192 0.372 0.427</parameter> 

<parameter id="infectionRateShiftTimesB.1.389" name="infectionRateShiftTimes">0.0 0.0 0.091 0.282 0.41 0.591</parameter> <parameter id="recoveryRateShiftTimesB.1.389" name="recoveryRateShiftTimes">0.0 0.0 0.091 0.282 0.41 0.591</parameter> <parameter id="psiSamplingVariableShiftTimesB.1.389" name="psiSamplingVariableShiftTimes">0.0 0.0 0.091 0.282 0.41 0.591 0.645</parameter> 

<parameter id="infectionRateShiftTimesB.1.1.44" name="infectionRateShiftTimes">0.0 0.0 0.025 0.216 0.345 0.525</parameter> <parameter id="recoveryRateShiftTimesB.1.1.44" name="recoveryRateShiftTimes">0.0 0.0 0.025 0.216 0.345 0.525</parameter> <parameter id="psiSamplingVariableShiftTimesB.1.1.44" name="psiSamplingVariableShiftTimes">0.0 0.0 0.025 0.216 0.345 0.525 0.58</parameter> 

<parameter id="infectionRateShiftTimesB.1.1.189-1" name="infectionRateShiftTimes">0.0 0.0 0.044 0.235 0.364 0.544</parameter> <parameter id="recoveryRateShiftTimesB.1.1.189-1" name="recoveryRateShiftTimes">0.0 0.0 0.044 0.235 0.364 0.544</parameter> <parameter id="psiSamplingVariableShiftTimesB.1.1.189-1" name="psiSamplingVariableShiftTimes">0.0 0.0 0.044 0.235 0.364 0.544 0.599</parameter> 

<parameter id="infectionRateShiftTimesB.1.36.17" name="infectionRateShiftTimes">0.0 0.0 0.047 0.238 0.367 0.547</parameter> <parameter id="recoveryRateShiftTimesB.1.36.17" name="recoveryRateShiftTimes">0.0 0.0 0.047 0.238 0.367 0.547</parameter> <parameter id="psiSamplingVariableShiftTimesB.1.36.17" name="psiSamplingVariableShiftTimes">0.0 0.0 0.047 0.238 0.367 0.547 0.602</parameter> 

<parameter id="infectionRateShiftTimesA.3" name="infectionRateShiftTimes">0.0 0.0 0.0 0.0 0.0 0.047</parameter> <parameter id="recoveryRateShiftTimesA.3" name="recoveryRateShiftTimes">0.0 0.0 0.0 0.0 0.0 0.047</parameter> <parameter id="psiSamplingVariableShiftTimesA.3" name="psiSamplingVariableShiftTimes">0.0 0.0 0.0 0.0 0.0 0.047 0.102</parameter> 

<parameter id="infectionRateShiftTimesB.32" name="infectionRateShiftTimes">0.0 0.0 0.0 0.0 0.0 0.118</parameter> <parameter id="recoveryRateShiftTimesB.32" name="recoveryRateShiftTimes">0.0 0.0 0.0 0.0 0.0 0.118</parameter> <parameter id="psiSamplingVariableShiftTimesB.32" name="psiSamplingVariableShiftTimes">0.0 0.0 0.0 0.0 0.0 0.118 0.173</parameter> 

<parameter id="infectionRateShiftTimesB.1.256" name="infectionRateShiftTimes">0.0 0.0 0.0 0.0 0.0 0.17</parameter> <parameter id="recoveryRateShiftTimesB.1.256" name="recoveryRateShiftTimes">0.0 0.0 0.0 0.0 0.0 0.17</parameter> <parameter id="psiSamplingVariableShiftTimesB.1.256" name="psiSamplingVariableShiftTimes">0.0 0.0 0.0 0.0 0.0 0.17 0.225</parameter> 

<parameter id="infectionRateShiftTimesB.1.79" name="infectionRateShiftTimes">0.0 0.0 0.0 0.0 0.0 0.047</parameter> <parameter id="recoveryRateShiftTimesB.1.79" name="recoveryRateShiftTimes">0.0 0.0 0.0 0.0 0.0 0.047</parameter> <parameter id="psiSamplingVariableShiftTimesB.1.79" name="psiSamplingVariableShiftTimes">0.0 0.0 0.0 0.0 0.0 0.047 0.102</parameter> 

<parameter id="infectionRateShiftTimesB.1.248" name="infectionRateShiftTimes">0.0 0.0 0.0 0.0 0.0 0.154</parameter> <parameter id="recoveryRateShiftTimesB.1.248" name="recoveryRateShiftTimes">0.0 0.0 0.0 0.0 0.0 0.154</parameter> <parameter id="psiSamplingVariableShiftTimesB.1.248" name="psiSamplingVariableShiftTimes">0.0 0.0 0.0 0.0 0.0 0.154 0.208</parameter> 

<parameter id="infectionRateShiftTimesB.39" name="infectionRateShiftTimes">0.0 0.0 0.0 0.0 0.0 0.011</parameter> <parameter id="recoveryRateShiftTimesB.39" name="recoveryRateShiftTimes">0.0 0.0 0.0 0.0 0.0 0.011</parameter> <parameter id="psiSamplingVariableShiftTimesB.39" name="psiSamplingVariableShiftTimes">0.0 0.0 0.0 0.0 0.0 0.011 0.066</parameter> 

<parameter id="infectionRateShiftTimesB.1.1" name="infectionRateShiftTimes">0.0 0.0 0.0 0.0 0.0 0.069</parameter> <parameter id="recoveryRateShiftTimesB.1.1" name="recoveryRateShiftTimes">0.0 0.0 0.0 0.0 0.0 0.069</parameter> <parameter id="psiSamplingVariableShiftTimesB.1.1" name="psiSamplingVariableShiftTimes">0.0 0.0 0.0 0.0 0.0 0.069 0.123</parameter> 

<parameter id="infectionRateShiftTimesB.1.1.28" name="infectionRateShiftTimes">0.0 0.0 0.0 0.0 0.047 0.227</parameter> <parameter id="recoveryRateShiftTimesB.1.1.28" name="recoveryRateShiftTimes">0.0 0.0 0.0 0.0 0.047 0.227</parameter> <parameter id="psiSamplingVariableShiftTimesB.1.1.28" name="psiSamplingVariableShiftTimes">0.0 0.0 0.0 0.0 0.047 0.227 0.282</parameter> 

<parameter id="infectionRateShiftTimesB.1.1.305" name="infectionRateShiftTimes">0.0 0.0 0.0 0.121 0.249 0.429</parameter> <parameter id="recoveryRateShiftTimesB.1.1.305" name="recoveryRateShiftTimes">0.0 0.0 0.0 0.121 0.249 0.429</parameter> <parameter id="psiSamplingVariableShiftTimesB.1.1.305" name="psiSamplingVariableShiftTimes">0.0 0.0 0.0 0.121 0.249 0.429 0.484</parameter> 

<parameter id="infectionRateShiftTimesB.1.258.10" name="infectionRateShiftTimes">0.0 0.0 0.115 0.307 0.435 0.615</parameter> <parameter id="recoveryRateShiftTimesB.1.258.10" name="recoveryRateShiftTimes">0.0 0.0 0.115 0.307 0.435 0.615</parameter> <parameter id="psiSamplingVariableShiftTimesB.1.258.10" name="psiSamplingVariableShiftTimes">0.0 0.0 0.115 0.307 0.435 0.615 0.67</parameter> 

<parameter id="infectionRateShiftTimesB.26" name="infectionRateShiftTimes">0.0 0.0 0.0 0.0 0.0 0.088</parameter> <parameter id="recoveryRateShiftTimesB.26" name="recoveryRateShiftTimes">0.0 0.0 0.0 0.0 0.0 0.088</parameter> <parameter id="psiSamplingVariableShiftTimesB.26" name="psiSamplingVariableShiftTimes">0.0 0.0 0.0 0.0 0.0 0.088 0.143</parameter> 

<parameter id="infectionRateShiftTimesB.34" name="infectionRateShiftTimes">0.0 0.0 0.0 0.0 0.0 0.033</parameter> <parameter id="recoveryRateShiftTimesB.34" name="recoveryRateShiftTimes">0.0 0.0 0.0 0.0 0.0 0.033</parameter> <parameter id="psiSamplingVariableShiftTimesB.34" name="psiSamplingVariableShiftTimes">0.0 0.0 0.0 0.0 0.0 0.033 0.088</parameter> 

<parameter id="infectionRateShiftTimesB.1.1.282" name="infectionRateShiftTimes">0.0 0.0 0.0 0.0 0.0 0.058</parameter> <parameter id="recoveryRateShiftTimesB.1.1.282" name="recoveryRateShiftTimes">0.0 0.0 0.0 0.0 0.0 0.058</parameter> <parameter id="psiSamplingVariableShiftTimesB.1.1.282" name="psiSamplingVariableShiftTimes">0.0 0.0 0.0 0.0 0.0 0.058 0.113</parameter> 

<parameter id="infectionRateShiftTimesB.1.1.8" name="infectionRateShiftTimes">0.0 0.0 0.0 0.0 0.0 0.156</parameter> <parameter id="recoveryRateShiftTimesB.1.1.8" name="recoveryRateShiftTimes">0.0 0.0 0.0 0.0 0.0 0.156</parameter> <parameter id="psiSamplingVariableShiftTimesB.1.1.8" name="psiSamplingVariableShiftTimes">0.0 0.0 0.0 0.0 0.0 0.156 0.211</parameter> 

<parameter id="infectionRateShiftTimesB.1.1.277" name="infectionRateShiftTimes">0.0 0.0 0.0 0.151 0.279 0.46</parameter> <parameter id="recoveryRateShiftTimesB.1.1.277" name="recoveryRateShiftTimes">0.0 0.0 0.0 0.151 0.279 0.46</parameter> <parameter id="psiSamplingVariableShiftTimesB.1.1.277" name="psiSamplingVariableShiftTimes">0.0 0.0 0.0 0.151 0.279 0.46 0.514</parameter> 

<parameter id="infectionRateShiftTimesB.1.282" name="infectionRateShiftTimes">0.0 0.0 0.0 0.11 0.238 0.419</parameter> <parameter id="recoveryRateShiftTimesB.1.282" name="recoveryRateShiftTimes">0.0 0.0 0.0 0.11 0.238 0.419</parameter> <parameter id="psiSamplingVariableShiftTimesB.1.282" name="psiSamplingVariableShiftTimes">0.0 0.0 0.0 0.11 0.238 0.419 0.473</parameter> 

<parameter id="infectionRateShiftTimesB.1.416.1" name="infectionRateShiftTimes">0.0 0.0 0.0 0.156 0.285 0.465</parameter> <parameter id="recoveryRateShiftTimesB.1.416.1" name="recoveryRateShiftTimes">0.0 0.0 0.0 0.156 0.285 0.465</parameter> <parameter id="psiSamplingVariableShiftTimesB.1.416.1" name="psiSamplingVariableShiftTimes">0.0 0.0 0.0 0.156 0.285 0.465 0.52</parameter> 

<parameter id="infectionRateShiftTimesB.1.36.23" name="infectionRateShiftTimes">0.0 0.0 0.0 0.129 0.257 0.438</parameter> <parameter id="recoveryRateShiftTimesB.1.36.23" name="recoveryRateShiftTimes">0.0 0.0 0.0 0.129 0.257 0.438</parameter> <parameter id="psiSamplingVariableShiftTimesB.1.36.23" name="psiSamplingVariableShiftTimes">0.0 0.0 0.0 0.129 0.257 0.438 0.492</parameter> 

<parameter id="infectionRateShiftTimesB.1.69" name="infectionRateShiftTimes">0.0 0.0 0.0 0.0 0.0 0.017</parameter> <parameter id="recoveryRateShiftTimesB.1.69" name="recoveryRateShiftTimes">0.0 0.0 0.0 0.0 0.0 0.017</parameter> <parameter id="psiSamplingVariableShiftTimesB.1.69" name="psiSamplingVariableShiftTimes">0.0 0.0 0.0 0.0 0.0 0.017 0.072</parameter> 

<parameter id="infectionRateShiftTimesB.1.223" name="infectionRateShiftTimes">0.0 0.0 0.0 0.0 0.0 0.082</parameter> <parameter id="recoveryRateShiftTimesB.1.223" name="recoveryRateShiftTimes">0.0 0.0 0.0 0.0 0.0 0.082</parameter> <parameter id="psiSamplingVariableShiftTimesB.1.223" name="psiSamplingVariableShiftTimes">0.0 0.0 0.0 0.0 0.0 0.082 0.137</parameter> 

<parameter id="infectionRateShiftTimesB.1.254" name="infectionRateShiftTimes">0.0 0.0 0.0 0.0 0.0 0.137</parameter> <parameter id="recoveryRateShiftTimesB.1.254" name="recoveryRateShiftTimes">0.0 0.0 0.0 0.0 0.0 0.137</parameter> <parameter id="psiSamplingVariableShiftTimesB.1.254" name="psiSamplingVariableShiftTimes">0.0 0.0 0.0 0.0 0.0 0.137 0.192</parameter> 

<parameter id="infectionRateShiftTimesB.1.1.4" name="infectionRateShiftTimes">0.0 0.0 0.0 0.0 0.0 0.137</parameter> <parameter id="recoveryRateShiftTimesB.1.1.4" name="recoveryRateShiftTimes">0.0 0.0 0.0 0.0 0.0 0.137</parameter> <parameter id="psiSamplingVariableShiftTimesB.1.1.4" name="psiSamplingVariableShiftTimes">0.0 0.0 0.0 0.0 0.0 0.137 0.192</parameter> 

<parameter id="infectionRateShiftTimesB.1.1.14" name="infectionRateShiftTimes">0.0 0.0 0.0 0.0 0.08 0.26</parameter> <parameter id="recoveryRateShiftTimesB.1.1.14" name="recoveryRateShiftTimes">0.0 0.0 0.0 0.0 0.08 0.26</parameter> <parameter id="psiSamplingVariableShiftTimesB.1.1.14" name="psiSamplingVariableShiftTimes">0.0 0.0 0.0 0.0 0.08 0.26 0.315</parameter> 

<parameter id="infectionRateShiftTimesB.1.418" name="infectionRateShiftTimes">0.0 0.0 0.0 0.0 0.074 0.255</parameter> <parameter id="recoveryRateShiftTimesB.1.418" name="recoveryRateShiftTimes">0.0 0.0 0.0 0.0 0.074 0.255</parameter> <parameter id="psiSamplingVariableShiftTimesB.1.418" name="psiSamplingVariableShiftTimes">0.0 0.0 0.0 0.0 0.074 0.255 0.309</parameter> 

<parameter id="infectionRateShiftTimesB.1.1.64" name="infectionRateShiftTimes">0.0 0.0 0.0 0.091 0.219 0.399</parameter> <parameter id="recoveryRateShiftTimesB.1.1.64" name="recoveryRateShiftTimes">0.0 0.0 0.0 0.091 0.219 0.399</parameter> <parameter id="psiSamplingVariableShiftTimesB.1.1.64" name="psiSamplingVariableShiftTimes">0.0 0.0 0.0 0.091 0.219 0.399 0.454</parameter> 

<parameter id="infectionRateShiftTimesB.1.1.307" name="infectionRateShiftTimes">0.0 0.0 0.08 0.271 0.399 0.58</parameter> <parameter id="recoveryRateShiftTimesB.1.1.307" name="recoveryRateShiftTimes">0.0 0.0 0.08 0.271 0.399 0.58</parameter> <parameter id="psiSamplingVariableShiftTimesB.1.1.307" name="psiSamplingVariableShiftTimes">0.0 0.0 0.08 0.271 0.399 0.58 0.634</parameter> 

<parameter id="infectionRateShiftTimesB.1.1.255" name="infectionRateShiftTimes">0.0 0.0 0.0 0.167 0.296 0.476</parameter> <parameter id="recoveryRateShiftTimesB.1.1.255" name="recoveryRateShiftTimes">0.0 0.0 0.0 0.167 0.296 0.476</parameter> <parameter id="psiSamplingVariableShiftTimesB.1.1.255" name="psiSamplingVariableShiftTimes">0.0 0.0 0.0 0.167 0.296 0.476 0.531</parameter> 

<parameter id="infectionRateShiftTimesB.1.1.269" name="infectionRateShiftTimes">0.0 0.0 0.0 0.099 0.227 0.408</parameter> <parameter id="recoveryRateShiftTimesB.1.1.269" name="recoveryRateShiftTimes">0.0 0.0 0.0 0.099 0.227 0.408</parameter> <parameter id="psiSamplingVariableShiftTimesB.1.1.269" name="psiSamplingVariableShiftTimes">0.0 0.0 0.0 0.099 0.227 0.408 0.462</parameter> 

<parameter id="infectionRateShiftTimesB.1.1.54" name="infectionRateShiftTimes">0.0 0.0 0.0 0.063 0.192 0.372</parameter> <parameter id="recoveryRateShiftTimesB.1.1.54" name="recoveryRateShiftTimes">0.0 0.0 0.0 0.063 0.192 0.372</parameter> <parameter id="psiSamplingVariableShiftTimesB.1.1.54" name="psiSamplingVariableShiftTimes">0.0 0.0 0.0 0.063 0.192 0.372 0.427</parameter> 

<parameter id="infectionRateShiftTimesB.1.201" name="infectionRateShiftTimes">0.0 0.0 0.0 0.0 0.0 0.104</parameter> <parameter id="recoveryRateShiftTimesB.1.201" name="recoveryRateShiftTimes">0.0 0.0 0.0 0.0 0.0 0.104</parameter> <parameter id="psiSamplingVariableShiftTimesB.1.201" name="psiSamplingVariableShiftTimes">0.0 0.0 0.0 0.0 0.0 0.104 0.159</parameter> 

<parameter id="infectionRateShiftTimesB.1.258.2" name="infectionRateShiftTimes">0.0 0.0 0.0 0.189 0.317 0.498</parameter> <parameter id="recoveryRateShiftTimesB.1.258.2" name="recoveryRateShiftTimes">0.0 0.0 0.0 0.189 0.317 0.498</parameter> <parameter id="psiSamplingVariableShiftTimesB.1.258.2" name="psiSamplingVariableShiftTimes">0.0 0.0 0.0 0.189 0.317 0.498 0.552</parameter> 

<parameter id="infectionRateShiftTimesB.1.1.95" name="infectionRateShiftTimes">0.0 0.0 0.0 0.069 0.197 0.378</parameter> <parameter id="recoveryRateShiftTimesB.1.1.95" name="recoveryRateShiftTimes">0.0 0.0 0.0 0.069 0.197 0.378</parameter> <parameter id="psiSamplingVariableShiftTimesB.1.1.95" name="psiSamplingVariableShiftTimes">0.0 0.0 0.0 0.069 0.197 0.378 0.432</parameter> 

<parameter id="infectionRateShiftTimesB.3" name="infectionRateShiftTimes">0.0 0.0 0.0 0.0 0.0 0.022</parameter> <parameter id="recoveryRateShiftTimesB.3" name="recoveryRateShiftTimes">0.0 0.0 0.0 0.0 0.0 0.022</parameter> <parameter id="psiSamplingVariableShiftTimesB.3" name="psiSamplingVariableShiftTimes">0.0 0.0 0.0 0.0 0.0 0.022 0.077</parameter> 

<parameter id="infectionRateShiftTimesB.1.1.29-0" name="infectionRateShiftTimes">0.0 0.0 0.0 0.0 0.0 0.0</parameter> <parameter id="recoveryRateShiftTimesB.1.1.29-0" name="recoveryRateShiftTimes">0.0 0.0 0.0 0.0 0.0 0.0</parameter> <parameter id="psiSamplingVariableShiftTimesB.1.1.29-0" name="psiSamplingVariableShiftTimes">0.0 0.0 0.0 0.0 0.0 0.0 0.052</parameter> 

<parameter id="infectionRateShiftTimesB.1.221.1" name="infectionRateShiftTimes">0.0 0.0 0.011 0.203 0.331 0.511</parameter> <parameter id="recoveryRateShiftTimesB.1.221.1" name="recoveryRateShiftTimes">0.0 0.0 0.011 0.203 0.331 0.511</parameter> <parameter id="psiSamplingVariableShiftTimesB.1.221.1" name="psiSamplingVariableShiftTimes">0.0 0.0 0.011 0.203 0.331 0.511 0.566</parameter> 

<parameter id="infectionRateShiftTimesB.1.258.3" name="infectionRateShiftTimes">0.0 0.0 0.039 0.23 0.358 0.539</parameter> <parameter id="recoveryRateShiftTimesB.1.258.3" name="recoveryRateShiftTimes">0.0 0.0 0.039 0.23 0.358 0.539</parameter> <parameter id="psiSamplingVariableShiftTimesB.1.258.3" name="psiSamplingVariableShiftTimes">0.0 0.0 0.039 0.23 0.358 0.539 0.593</parameter> 

<fieldParameter id="infectionRate" spec="RealParameter" value=" 0.0 0.0 0.0 0.0 0.0 0.0 0.0"/> 
<fieldParameter id="recoveryRate" spec="RealParameter" value=" 0.0 0.0 0.0 0.0 0.0 0.0 0.0"/> 
<fieldParameter id="psiSamplingVariable" spec="RealParameter" value=" 0.0 0.0 0.0 0.0 0.0 0.0 0.0 0.0"/> 

  <run spec="LogFileIterator">

    <logFileState spec="TraceLogFileState" logFileName="./XML_BDSKY_Scotland2021-04-16.1626206360213.log">
      <plate var='tree' range='B.1.177,B.1.1.311,B.1.177.4,B.1.177.8,B.1.177.5,B.1.177.20,B.1.1.7,B.1.177.7,B.1.258-0,B.1.221,B.1-0,B.1-1,B.1.36.26,B.1.160,B.1.177.11,B.1.1.315,B.1.1.10-0,B.1.177.17,B.1.1.37,B.1.351,B.1.177.22,B.1.235-0,B.1.235-1,B.1.1.1-0,B.45,B.1.1.257,B,B.1.215,B.1.93,B.1.222,B.1.157,B.1.1.119,A.5,B.1.391,B.1.1.43,A.2.3,B.40,B.1.1.20,B.1.1.250,B.1.431,B.1.40,B.1.98,B.1.232,B.1.9.1,B.1.168,B.28,B.1.151,B.1.1.279,B.1.389,B.1.1.44,B.1.1.189-1,B.1.36.17,A.3,B.32,B.1.256,B.1.79,B.1.248,B.39,B.1.1,B.1.1.28,B.1.1.305,B.1.258.10,B.26,B.34,B.1.1.282,B.1.1.8,B.1.1.277,B.1.282,B.1.416.1,B.1.36.23,B.1.69,B.1.223,B.1.254,B.1.1.4,B.1.1.14,B.1.418,B.1.1.64,B.1.1.307,B.1.1.255,B.1.1.269,B.1.1.54,B.1.201,B.1.258.2,B.1.1.95,B.3,B.1.1.29-0,B.1.221.1,B.1.258.3'>
  <logFileEntry spec="LogFileRealParameter" fieldName="treeHeight$(tree)">
        <fieldParameter id="treeHeight$(tree)" spec="RealParameter" value="0.0"/>
   </logFileEntry>
    </plate> 
      <logFileEntry spec="LogFileRealParameter" fieldName="reproductiveNumberAmongDemes.t1" fieldParameter="@infectionRate" fieldParameterIndex="6"/>
      <logFileEntry spec="LogFileRealParameter" fieldName="reproductiveNumberAmongDemes.t2" fieldParameter="@infectionRate" fieldParameterIndex="5"/>
      <logFileEntry spec="LogFileRealParameter" fieldName="reproductiveNumberAmongDemes.t3" fieldParameter="@infectionRate" fieldParameterIndex="4"/>
      <logFileEntry spec="LogFileRealParameter" fieldName="reproductiveNumberAmongDemes.t4" fieldParameter="@infectionRate" fieldParameterIndex="3"/>
      <logFileEntry spec="LogFileRealParameter" fieldName="reproductiveNumberAmongDemes.t5" fieldParameter="@infectionRate" fieldParameterIndex="2"/>
      <logFileEntry spec="LogFileRealParameter" fieldName="reproductiveNumberAmongDemes.t6" fieldParameter="@infectionRate" fieldParameterIndex="1"/>
      <logFileEntry spec="LogFileRealParameter" fieldName="reproductiveNumberAmongDemes.t7" fieldParameter="@infectionRate" fieldParameterIndex="0"/>

      <logFileEntry spec="LogFileRealParameter" fieldName="becomeUninfectiousRate.t1" fieldParameter="@recoveryRate" fieldParameterIndex="6"/>
      <logFileEntry spec="LogFileRealParameter" fieldName="becomeUninfectiousRate.t2" fieldParameter="@recoveryRate" fieldParameterIndex="5"/>
      <logFileEntry spec="LogFileRealParameter" fieldName="becomeUninfectiousRate.t3" fieldParameter="@recoveryRate" fieldParameterIndex="4"/>
      <logFileEntry spec="LogFileRealParameter" fieldName="becomeUninfectiousRate.t4" fieldParameter="@recoveryRate" fieldParameterIndex="3"/>
      <logFileEntry spec="LogFileRealParameter" fieldName="becomeUninfectiousRate.t5" fieldParameter="@recoveryRate" fieldParameterIndex="2"/>
      <logFileEntry spec="LogFileRealParameter" fieldName="becomeUninfectiousRate.t6" fieldParameter="@recoveryRate" fieldParameterIndex="1"/>
      <logFileEntry spec="LogFileRealParameter" fieldName="becomeUninfectiousRate.t7" fieldParameter="@recoveryRate" fieldParameterIndex="0"/>

      <logFileEntry spec="LogFileRealParameter" fieldName="samplingProportion.t1" fieldParameter="@psiSamplingVariable" fieldParameterIndex="7"/>
      <logFileEntry spec="LogFileRealParameter" fieldName="samplingProportion.t2" fieldParameter="@psiSamplingVariable" fieldParameterIndex="6"/>
      <logFileEntry spec="LogFileRealParameter" fieldName="samplingProportion.t3" fieldParameter="@psiSamplingVariable" fieldParameterIndex="5"/>
      <logFileEntry spec="LogFileRealParameter" fieldName="samplingProportion.t4" fieldParameter="@psiSamplingVariable" fieldParameterIndex="4"/>
      <logFileEntry spec="LogFileRealParameter" fieldName="samplingProportion.t5" fieldParameter="@psiSamplingVariable" fieldParameterIndex="3"/>
      <logFileEntry spec="LogFileRealParameter" fieldName="samplingProportion.t6" fieldParameter="@psiSamplingVariable" fieldParameterIndex="2"/>
      <logFileEntry spec="LogFileRealParameter" fieldName="samplingProportion.t7" fieldParameter="@psiSamplingVariable" fieldParameterIndex="1"/>
      <logFileEntry spec="LogFileRealParameter" fieldName="samplingProportion.t8" fieldParameter="@psiSamplingVariable" fieldParameterIndex="0"/>

    </logFileState>

    <plate var='tree' range='B.1.177,B.1.1.311,B.1.177.4,B.1.177.8,B.1.177.5,B.1.177.20,B.1.1.7,B.1.177.7,B.1.258-0,B.1.221,B.1-0,B.1-1,B.1.36.26,B.1.160,B.1.177.11,B.1.1.315,B.1.1.10-0,B.1.177.17,B.1.1.37,B.1.351,B.1.177.22,B.1.235-0,B.1.235-1,B.1.1.1-0,B.45,B.1.1.257,B,B.1.215,B.1.93,B.1.222,B.1.157,B.1.1.119,A.5,B.1.391,B.1.1.43,A.2.3,B.40,B.1.1.20,B.1.1.250,B.1.431,B.1.40,B.1.98,B.1.232,B.1.9.1,B.1.168,B.28,B.1.151,B.1.1.279,B.1.389,B.1.1.44,B.1.1.189-1,B.1.36.17,A.3,B.32,B.1.256,B.1.79,B.1.248,B.39,B.1.1,B.1.1.28,B.1.1.305,B.1.258.10,B.26,B.34,B.1.1.282,B.1.1.8,B.1.1.277,B.1.282,B.1.416.1,B.1.36.23,B.1.69,B.1.223,B.1.254,B.1.1.4,B.1.1.14,B.1.418,B.1.1.64,B.1.1.307,B.1.1.255,B.1.1.269,B.1.1.54,B.1.201,B.1.258.2,B.1.1.95,B.3,B.1.1.29-0,B.1.221.1,B.1.258.3'>
        <logFileState spec="TreeLogFileState" logFileName="./XML_BDSKY_Scotland2021-04-16.1626206360213.cluster$(tree).trees">
          <tree spec="beast.evolution.tree.Tree" id="$(tree)"/>
        </logFileState>
    </plate>
    <logger spec="Logger"
            logEvery="100000">
      <plate var='tree' range='B.1.177,B.1.1.311,B.1.177.4,B.1.177.8,B.1.177.5,B.1.177.20,B.1.1.7,B.1.177.7,B.1.258-0,B.1.221,B.1-0,B.1-1,B.1.36.26,B.1.160,B.1.177.11,B.1.1.315,B.1.1.10-0,B.1.177.17,B.1.1.37,B.1.351,B.1.177.22,B.1.235-0,B.1.235-1,B.1.1.1-0,B.45,B.1.1.257,B,B.1.215,B.1.93,B.1.222,B.1.157,B.1.1.119,A.5,B.1.391,B.1.1.43,A.2.3,B.40,B.1.1.20,B.1.1.250,B.1.431,B.1.40,B.1.98,B.1.232,B.1.9.1,B.1.168,B.28,B.1.151,B.1.1.279,B.1.389,B.1.1.44,B.1.1.189-1,B.1.36.17,A.3,B.32,B.1.256,B.1.79,B.1.248,B.39,B.1.1,B.1.1.28,B.1.1.305,B.1.258.10,B.26,B.34,B.1.1.282,B.1.1.8,B.1.1.277,B.1.282,B.1.416.1,B.1.36.23,B.1.69,B.1.223,B.1.254,B.1.1.4,B.1.1.14,B.1.418,B.1.1.64,B.1.1.307,B.1.1.255,B.1.1.269,B.1.1.54,B.1.201,B.1.258.2,B.1.1.95,B.3,B.1.1.29-0,B.1.221.1,B.1.258.3'>
        <log idref="treeHeight$(tree)"/>
      </plate>
      <log idref="infectionRate"/>
      <log idref="recoveryRate"/>
      <log idref="psiSamplingVariable"/>
    </logger>
    
    <plate var='tree' range='B.1.177,B.1.1.311,B.1.177.4,B.1.177.8,B.1.177.5,B.1.177.20,B.1.1.7,B.1.177.7,B.1.258-0,B.1.221,B.1-0,B.1-1,B.1.36.26,B.1.160,B.1.177.11,B.1.1.315,B.1.1.10-0,B.1.177.17,B.1.1.37,B.1.351,B.1.177.22,B.1.235-0,B.1.235-1,B.1.1.1-0,B.45,B.1.1.257,B,B.1.215,B.1.93,B.1.222,B.1.157,B.1.1.119,A.5,B.1.391,B.1.1.43,A.2.3,B.40,B.1.1.20,B.1.1.250,B.1.431,B.1.40,B.1.98,B.1.232,B.1.9.1,B.1.168,B.28,B.1.151,B.1.1.279,B.1.389,B.1.1.44,B.1.1.189-1,B.1.36.17,A.3,B.32,B.1.256,B.1.79,B.1.248,B.39,B.1.1,B.1.1.28,B.1.1.305,B.1.258.10,B.26,B.34,B.1.1.282,B.1.1.8,B.1.1.277,B.1.282,B.1.416.1,B.1.36.23,B.1.69,B.1.223,B.1.254,B.1.1.4,B.1.1.14,B.1.418,B.1.1.64,B.1.1.307,B.1.1.255,B.1.1.269,B.1.1.54,B.1.201,B.1.258.2,B.1.1.95,B.3,B.1.1.29-0,B.1.221.1,B.1.258.3'>

    <logger spec="Logger"
            fileName="Scotland_EpiInfResults_$(tree).traj"
            logEvery="100000">
      <log spec="epiinf.TrajectoryLogger"
           logMostRecentTrajectory="true">
             <treeDensity id="treePrior$(tree)" spec="epiinf.distribs.SMCTreeDensity"
                     tree="@$(tree)"
                     nParticles="1000"
                     useTauLeaping="true">
          <model spec="epiinf.models.BirthDeathModel"
                 origin="@treeHeight$(tree)"
                 infectionRateShiftTimes="@infectionRateShiftTimes$(tree)"
                 infectionRateShiftTimesBackward="true"
                 recoveryRateShiftTimes="@recoveryRateShiftTimes$(tree)"
                 recoveryRateShiftTimesBackward="true"
                 psiSamplingVariableShiftTimes="@psiSamplingVariableShiftTimes$(tree)"
                 psiSamplingVariableShiftTimesBackward="true"
                 psiSamplingVariable="@psiSamplingVariable"
                 usePsiSamplingProportion="true">
            <infectionRate spec="ExpCalculator" value="recoveryRate*infectionRate">
              <arg idref="recoveryRate"/>
              <arg idref="infectionRate"/>
            </infectionRate>
            <recoveryRate spec="ExpCalculator" value="recoveryRate*(1-psiSamplingVariable)">
              <arg idref="recoveryRate"/>
              <arg idref="psiSamplingVariable"/>
            </recoveryRate>
            <removalProb spec="parameter.RealParameter" value="1.0"/>
          </model>
          <finalTreeSampleOffset spec="parameter.RealParameter" value="0.0"/>
        </treeDensity>
      </log>
    </logger>
    </plate>
  </run>
</beast>
